# Supplementary material for: Population genetics of transposable element load: A mechanistic account of observed overdispersion
Source: PLoS One. 2022 Jul 14;17(7):e0270839. doi: 10.1371/journal.pone.0270839 (PMC9282655; doi:10.1371/journal.pone.0270839)
Supplement: S1 File — This compressed directory contains the two data sets discussed in ‘Appendix: Data Analysis’ (above) and the scripts used to generate Figs 1 and 2. (ZIP) [file pone.0270839.s001.zip]

Archive with 84 entries (77 files):
- S1_File/
- __MACOSX/._S1_File
- S1_File/.DS_Store
- __MACOSX/S1_File/._.DS_Store
- S1_File/TEPopGen/
- __MACOSX/S1_File/._TEPopGen
- S1_File/README.md
- __MACOSX/S1_File/._README.md
- S1_File/.gitattributes
- __MACOSX/S1_File/._.gitattributes
- S1_File/TEPopGen/.DS_Store
- __MACOSX/S1_File/TEPopGen/._.DS_Store
- S1_File/TEPopGen/Mimulus/
- __MACOSX/S1_File/TEPopGen/._Mimulus
- S1_File/TEPopGen/Drosophila/
- __MACOSX/S1_File/TEPopGen/._Drosophila
- S1_File/TEPopGen/.ipynb_checkpoints/
- __MACOSX/S1_File/TEPopGen/._.ipynb_checkpoints
- S1_File/TEPopGen/Mimulus/TENameMap.csv
- __MACOSX/S1_File/TEPopGen/Mimulus/._TENameMap.csv
- S1_File/TEPopGen/Mimulus/Names.txt
- __MACOSX/S1_File/TEPopGen/Mimulus/._Names.txt
- S1_File/TEPopGen/Mimulus/Genomes.m
- __MACOSX/S1_File/TEPopGen/Mimulus/._Genomes.m
- S1_File/TEPopGen/Mimulus/PlantNames.txt
- __MACOSX/S1_File/TEPopGen/Mimulus/._PlantNames.txt
- S1_File/TEPopGen/Mimulus/EstNum.csv
- __MACOSX/S1_File/TEPopGen/Mimulus/._EstNum.csv
- S1_File/TEPopGen/Mimulus/Mgut_TE_SummaryByType.csv
- __MACOSX/S1_File/TEPopGen/Mimulus/._Mgut_TE_SummaryByType.csv
- S1_File/TEPopGen/Mimulus/Mgut_TE_SummaryByFamily.csv
- __MACOSX/S1_File/TEPopGen/Mimulus/._Mgut_TE_SummaryByFamily.csv
- S1_File/TEPopGen/Mimulus/Mgut_TE_SummaryByPaste.csv
- __MACOSX/S1_File/TEPopGen/Mimulus/._Mgut_TE_SummaryByPaste.csv
- S1_File/TEPopGen/Mimulus/CurrentData_v3.csv
- __MACOSX/S1_File/TEPopGen/Mimulus/._CurrentData_v3.csv
- S1_File/TEPopGen/Mimulus/idxTE.csv
- __MACOSX/S1_File/TEPopGen/Mimulus/._idxTE.csv
- S1_File/TEPopGen/Mimulus/A_DoAnalysis.m
- __MACOSX/S1_File/TEPopGen/Mimulus/._A_DoAnalysis.m
- S1_File/TEPopGen/Mimulus/MakeTESummaries_Mim.ipynb
- __MACOSX/S1_File/TEPopGen/Mimulus/._MakeTESummaries_Mim.ipynb
- S1_File/TEPopGen/Mimulus/.ipynb_checkpoints/
- __MACOSX/S1_File/TEPopGen/Mimulus/._.ipynb_checkpoints
- S1_File/TEPopGen/Mimulus/Mgut_TE_SummaryByElement.csv
- __MACOSX/S1_File/TEPopGen/Mimulus/._Mgut_TE_SummaryByElement.csv
- S1_File/TEPopGen/Mimulus/Output4Python.m
- __MACOSX/S1_File/TEPopGen/Mimulus/._Output4Python.m
- S1_File/TEPopGen/Drosophila/DMel_TE_SummaryByName.csv
- __MACOSX/S1_File/TEPopGen/Drosophila/._DMel_TE_SummaryByName.csv
- S1_File/TEPopGen/Drosophila/DMel_TE_SummaryByFamily.csv
- __MACOSX/S1_File/TEPopGen/Drosophila/._DMel_TE_SummaryByFamily.csv
- S1_File/TEPopGen/Drosophila/TENameMap.csv
- __MACOSX/S1_File/TEPopGen/Drosophila/._TENameMap.csv
- S1_File/TEPopGen/Drosophila/MakeTESummaries_Dros.ipynb
- __MACOSX/S1_File/TEPopGen/Drosophila/._MakeTESummaries_Dros.ipynb
- S1_File/TEPopGen/Drosophila/.ipynb_checkpoints/
- __MACOSX/S1_File/TEPopGen/Drosophila/._.ipynb_checkpoints
- S1_File/TEPopGen/Drosophila/Supp_table5.tsv
- __MACOSX/S1_File/TEPopGen/Drosophila/._Supp_table5.tsv
- S1_File/TEPopGen/Drosophila/DMel_TE_SummaryByType.csv
- __MACOSX/S1_File/TEPopGen/Drosophila/._DMel_TE_SummaryByType.csv
- S1_File/TEPopGen/Mimulus/.ipynb_checkpoints/MakeTESummaries_Mim-checkpoint.ipynb
- __MACOSX/S1_File/TEPopGen/Mimulus/.ipynb_checkpoints/._MakeTESummaries_Mim-checkpoint.ipynb
- S1_File/TEPopGen/Mimulus/.ipynb_checkpoints/EstNum-checkpoint.csv
- __MACOSX/S1_File/TEPopGen/Mimulus/.ipynb_checkpoints/._EstNum-checkpoint.csv
- S1_File/TEPopGen/Mimulus/.ipynb_checkpoints/PlantNames-checkpoint.txt
- __MACOSX/S1_File/TEPopGen/Mimulus/.ipynb_checkpoints/._PlantNames-checkpoint.txt
- S1_File/TEPopGen/Mimulus/.ipynb_checkpoints/idxTE-checkpoint.csv
- __MACOSX/S1_File/TEPopGen/Mimulus/.ipynb_checkpoints/._idxTE-checkpoint.csv
- S1_File/TEPopGen/Mimulus/.ipynb_checkpoints/Mgut_TE_SummaryByElement-checkpoint.csv
- __MACOSX/S1_File/TEPopGen/Mimulus/.ipynb_checkpoints/._Mgut_TE_SummaryByElement-checkpoint.csv
- S1_File/TEPopGen/Mimulus/.ipynb_checkpoints/Mgut_TE_SummaryByType-checkpoint.csv
- __MACOSX/S1_File/TEPopGen/Mimulus/.ipynb_checkpoints/._Mgut_TE_SummaryByType-checkpoint.csv
- S1_File/TEPopGen/Mimulus/.ipynb_checkpoints/Mgut_TE_SummaryByPaste-checkpoint.csv
- __MACOSX/S1_File/TEPopGen/Mimulus/.ipynb_checkpoints/._Mgut_TE_SummaryByPaste-checkpoint.csv
- S1_File/TEPopGen/Mimulus/.ipynb_checkpoints/Mgut_TE_SummaryByFamily-checkpoint.csv
- __MACOSX/S1_File/TEPopGen/Mimulus/.ipynb_checkpoints/._Mgut_TE_SummaryByFamily-checkpoint.csv
- S1_File/TEPopGen/Mimulus/.ipynb_checkpoints/TENameMap-checkpoint.csv
- __MACOSX/S1_File/TEPopGen/Mimulus/.ipynb_checkpoints/._TENameMap-checkpoint.csv
- S1_File/TEPopGen/Drosophila/.ipynb_checkpoints/Supp_table5-checkpoint.tsv
- __MACOSX/S1_File/TEPopGen/Drosophila/.ipynb_checkpoints/._Supp_table5-checkpoint.tsv
- S1_File/TEPopGen/Drosophila/.ipynb_checkpoints/MakeTESummaries_Dros-checkpoint.ipynb
- __MACOSX/S1_File/TEPopGen/Drosophila/.ipynb_checkpoints/._MakeTESummaries_Dros-checkpoint.ipynb
