# Supplementary material for: Population genetics of transposable element load: A mechanistic account of observed overdispersion
Source: PLoS One. 2022 Jul 14;17(7):e0270839. doi: 10.1371/journal.pone.0270839 (PMC9282655; doi:10.1371/journal.pone.0270839)
Supplement: S1 File — This compressed directory contains the two data sets discussed in ‘Appendix: Data Analysis’ (above) and the scripts used to generate Figs 1 and 2. (ZIP) [file pone.0270839.s001.zip › S1_File/TEPopGen/Mimulus/TENameMap.csv]

paste	type	family
DNA	DNA	CACTA
RNA	LTR	Copia
RNA	LTR	Gypsy
DNA	DNA	PIF-Harbinger
DNA	DNA	MULE
RNA	LTR	unknown
RNA	LINE	L1
DNA	DNA	Tc1-Mariner
RNA	SINE	SINE
DNA	DNA	hAT
DNA	DNA	Helitron
