# Supplementary material for: Population genetics of transposable element load: A mechanistic account of observed overdispersion
Source: PLoS One. 2022 Jul 14;17(7):e0270839. doi: 10.1371/journal.pone.0270839 (PMC9282655; doi:10.1371/journal.pone.0270839)
Supplement: S1 File — This compressed directory contains the two data sets discussed in ‘Appendix: Data Analysis’ (above) and the scripts used to generate Figs 1 and 2. (ZIP) [file pone.0270839.s001.zip › S1_File/TEPopGen/Mimulus/Names.txt]

Migut.O00001.1
Migut.O00002.1
Migut.O00004.1
Migut.O00005.1
Migut.O00006.1
Migut.O00007.1
Migut.O00008.1
Migut.O00009.1
Migut.O00010.1
Migut.O00011.1
Migut.O00012.1
Migut.O00013.1
Migut.O00016.1
Migut.O00017.1
Migut.O00018.1
Migut.O00019.1
Migut.O00020.1
Migut.O00021.1
Migut.O00022.1
Migut.O00023.1
Migut.O00023.2
Migut.O00024.1
Migut.O00025.1
Migut.O00026.1
Migut.O00027.1
Migut.O00028.1
Migut.O00029.1
Migut.O00030.1
Migut.O00031.1
Migut.O00032.1
Migut.O00033.1
Migut.O00034.1
Migut.O00035.1
Migut.O00036.1
Migut.O00037.1
Migut.O00038.1
Migut.O00039.1
Migut.O00040.1
Migut.O00041.1
Migut.O00042.1
Migut.O00043.1
Migut.O00044.1
Migut.O00045.1
Migut.O00046.1
Migut.O00047.1
Migut.O00048.1
Migut.O00049.1
Migut.O00050.1
Migut.O00051.1
Migut.O00052.1
Migut.O00053.1
Migut.O00055.1
Migut.O00056.1
Migut.O00057.1
Migut.O00058.1
Migut.O00059.1
Migut.O00060.1
Migut.O00061.1
Migut.O00062.1
Migut.O00063.1
Migut.O00064.1
Migut.O00065.1
Migut.O00066.1
Migut.O00067.1
Migut.O00068.1
Migut.O00069.1
Migut.O00070.1
Migut.O00071.1
Migut.O00072.1
Migut.O00075.1
Migut.O00076.1
Migut.O00077.1
Migut.O00079.1
Migut.O00080.1
Migut.O00081.1
Migut.O00082.1
Migut.O00084.1
Migut.O00085.1
Migut.O00086.1
Migut.O00087.1
Migut.O00088.1
Migut.O00089.1
Migut.O00090.1
Migut.O00091.1
Migut.O00092.1
Migut.O00092.2
Migut.O00093.1
Migut.O00094.1
Migut.O00095.1
Migut.O00095.2
Migut.O00096.1
Migut.O00097.1
Migut.O00097.2
Migut.O00098.1
Migut.O00098.2
Migut.O00099.1
Migut.O00100.1
Migut.O00101.1
Migut.O00102.1
Migut.O00103.1
Migut.O00104.1
Migut.O00105.1
Migut.O00106.1
Migut.O00107.1
Migut.O00108.1
Migut.O00109.1
Migut.O00110.1
Migut.O00111.1
Migut.O00112.1
Migut.O00113.1
Migut.O00114.1
Migut.O00115.1
Migut.O00116.1
Migut.O00117.1
Migut.O00118.1
Migut.O00119.1
Migut.O00120.1
Migut.O00120.2
Migut.O00121.1
Migut.O00122.1
Migut.O00123.1
Migut.O00123.2
Migut.O00123.3
Migut.O00124.1
Migut.O00124.2
Migut.O00125.1
Migut.O00125.2
Migut.O00125.3
Migut.O00126.1
Migut.O00127.1
Migut.O00127.2
Migut.O00128.1
Migut.O00129.1
Migut.O00129.2
Migut.O00130.1
Migut.O00131.1
Migut.O00132.1
Migut.O00133.1
Migut.O00134.1
Migut.O00135.1
Migut.O00136.1
Migut.O00137.1
Migut.O00138.1
Migut.O00139.1
Migut.O00140.1
Migut.O00141.1
Migut.O00142.1
Migut.O00143.1
Migut.O00144.1
Migut.O00145.1
Migut.O00146.1
Migut.O00146.2
Migut.O00146.3
Migut.O00146.4
Migut.O00147.1
Migut.O00148.1
Migut.O00149.1
Migut.O00150.1
Migut.O00151.1
Migut.O00152.1
Migut.O00153.1
Migut.O00154.1
Migut.O00155.1
Migut.O00156.1
Migut.O00157.1
Migut.O00158.1
Migut.O00159.1
Migut.O00160.1
Migut.O00161.1
Migut.O00162.1
Migut.O00163.1
Migut.O00164.1
Migut.O00164.2
Migut.O00164.3
Migut.O00165.1
Migut.O00166.1
Migut.O00167.1
Migut.O00168.1
Migut.O00169.1
Migut.O00170.1
Migut.O00171.1
Migut.O00172.1
Migut.O00173.1
Migut.O00174.1
Migut.O00175.1
Migut.O00176.1
Migut.O00177.1
Migut.O00178.1
Migut.O00179.1
Migut.O00180.1
Migut.O00181.1
Migut.O00181.2
Migut.O00182.1
Migut.O00183.1
Migut.O00184.1
Migut.O00185.1
Migut.O00186.1
Migut.O00187.1
Migut.O00188.1
Migut.O00189.1
Migut.O00190.1
Migut.O00191.1
Migut.O00192.1
Migut.O00193.1
Migut.O00194.1
Migut.O00195.1
Migut.O00196.1
Migut.O00197.1
Migut.O00198.1
Migut.O00199.1
Migut.O00200.1
Migut.O00201.1
Migut.O00201.2
Migut.O00201.3
Migut.O00202.1
Migut.O00202.2
Migut.O00203.1
Migut.O00204.1
Migut.O00205.1
Migut.O00206.1
Migut.O00207.1
Migut.O00208.1
Migut.O00209.1
Migut.O00210.1
Migut.O00211.1
Migut.O00212.1
Migut.O00213.1
Migut.O00214.1
Migut.O00215.1
Migut.O00216.1
Migut.O00217.1
Migut.O00218.1
Migut.O00218.2
Migut.O00219.1
Migut.O00220.1
Migut.O00221.1
Migut.O00222.1
Migut.O00223.1
Migut.O00224.1
Migut.O00225.1
Migut.O00226.1
Migut.O00226.2
Migut.O00227.1
Migut.O00228.1
Migut.O00229.1
Migut.O00229.2
Migut.O00230.1
Migut.O00230.2
Migut.O00231.1
Migut.O00232.1
Migut.O00233.1
Migut.O00234.1
Migut.O00235.1
Migut.O00235.2
Migut.O00236.1
Migut.O00237.1
Migut.O00238.1
Migut.O00238.2
Migut.O00238.3
Migut.O00239.1
Migut.O00240.1
Migut.O00241.1
Migut.O00242.1
Migut.O00242.2
Migut.O00243.1
Migut.O00243.2
Migut.O00243.3
Migut.O00244.1
Migut.O00245.1
Migut.O00246.1
Migut.O00247.1
Migut.O00248.1
Migut.O00249.1
Migut.O00250.1
Migut.O00251.1
Migut.O00252.1
Migut.O00253.1
Migut.O00254.1
Migut.O00255.1
Migut.O00256.1
Migut.O00257.1
Migut.O00257.2
Migut.O00258.1
Migut.O00259.1
Migut.O00260.1
Migut.O00260.2
Migut.O00261.1
Migut.O00261.2
Migut.O00261.3
Migut.O00261.4
Migut.O00262.1
Migut.O00263.1
Migut.O00264.1
Migut.O00265.1
Migut.O00266.1
Migut.O00267.1
Migut.O00267.2
Migut.O00268.1
Migut.O00269.1
Migut.O00269.2
Migut.O00270.1
Migut.O00271.1
Migut.O00272.1
Migut.O00273.1
Migut.O00274.1
Migut.O00274.2
Migut.O00275.1
Migut.O00276.1
Migut.O00277.1
Migut.O00278.1
Migut.O00279.1
Migut.O00280.1
Migut.O00281.1
Migut.O00282.1
Migut.O00283.1
Migut.O00284.1
Migut.O00285.1
Migut.O00286.1
Migut.O00287.1
Migut.O00288.1
Migut.O00289.1
Migut.O00290.1
Migut.O00290.2
Migut.O00291.1
Migut.O00292.1
Migut.O00293.1
Migut.O00294.1
Migut.O00295.1
Migut.O00296.1
Migut.O00297.1
Migut.O00298.1
Migut.O00299.1
Migut.O00300.1
Migut.O00301.1
Migut.O00302.1
Migut.O00302.2
Migut.O00303.1
Migut.O00303.2
Migut.O00303.3
Migut.O00304.1
Migut.O00305.1
Migut.O00306.1
Migut.O00307.1
Migut.O00307.2
Migut.O00308.1
Migut.O00309.1
Migut.O00310.1
Migut.O00311.1
Migut.O00312.1
Migut.O00313.1
Migut.O00313.2
Migut.O00314.1
Migut.O00315.1
Migut.O00316.1
Migut.O00317.1
Migut.O00318.1
Migut.O00319.1
Migut.O00320.1
Migut.O00321.1
Migut.O00322.1
Migut.O00322.2
Migut.O00323.1
Migut.O00325.1
Migut.O00326.1
Migut.O00327.1
Migut.O00329.1
Migut.O00330.1
Migut.O00331.1
Migut.O00332.1
Migut.O00333.1
Migut.O00334.1
Migut.O00335.1
Migut.O00336.1
Migut.O00337.1
Migut.O00338.1
Migut.O00339.1
Migut.O00340.1
Migut.O00341.1
Migut.O00342.1
Migut.O00344.1
Migut.O00344.2
Migut.O00345.1
Migut.O00346.1
Migut.O00347.1
Migut.O00348.1
Migut.O00349.1
Migut.O00350.1
Migut.O00351.1
Migut.O00352.1
Migut.O00353.1
Migut.O00354.1
Migut.O00355.1
Migut.O00356.1
Migut.O00357.1
Migut.O00357.2
Migut.O00357.3
Migut.O00358.1
Migut.O00359.1
Migut.O00360.1
Migut.O00361.1
Migut.O00362.1
Migut.O00363.1
Migut.O00364.1
Migut.O00365.1
Migut.O00366.1
Migut.O00367.1
Migut.O00368.1
Migut.O00369.1
Migut.O00370.1
Migut.O00370.2
Migut.O00371.1
Migut.O00372.1
Migut.O00373.1
Migut.O00374.1
Migut.O00375.1
Migut.O00378.1
Migut.O00379.1
Migut.O00380.1
Migut.O00381.1
Migut.O00382.1
Migut.O00383.1
Migut.O00384.1
Migut.O00385.1
Migut.O00386.1
Migut.O00387.1
Migut.O00388.1
Migut.O00389.1
Migut.O00389.2
Migut.O00390.1
Migut.O00391.1
Migut.O00392.1
Migut.O00393.1
Migut.O00394.1
Migut.O00394.2
Migut.O00395.1
Migut.O00396.1
Migut.O00397.1
Migut.O00397.2
Migut.O00397.3
Migut.O00398.1
Migut.O00399.1
Migut.O00400.1
Migut.O00401.1
Migut.O00402.1
Migut.O00403.1
Migut.O00404.1
Migut.O00405.1
Migut.O00406.1
Migut.O00407.1
Migut.O00408.1
Migut.O00409.1
Migut.O00410.1
Migut.O00411.1
Migut.O00412.1
Migut.O00412.2
Migut.O00413.1
Migut.O00414.1
Migut.O00415.1
Migut.O00416.1
Migut.O00417.1
Migut.O00418.1
Migut.O00419.1
Migut.O00420.1
Migut.O00421.1
Migut.O00422.1
Migut.O00423.1
Migut.O00424.1
Migut.O00425.1
Migut.O00426.1
Migut.O00426.2
Migut.O00426.3
Migut.O00427.1
Migut.O00428.1
Migut.O00429.1
Migut.O00430.1
Migut.O00431.1
Migut.O00432.1
Migut.O00433.1
Migut.O00434.1
Migut.O00434.2
Migut.O00435.1
Migut.O00436.1
Migut.O00437.1
Migut.O00438.1
Migut.O00439.1
Migut.O00440.1
Migut.O00441.1
Migut.O00442.1
Migut.O00443.1
Migut.O00444.1
Migut.O00445.1
Migut.O00446.1
Migut.O00447.1
Migut.O00448.1
Migut.O00449.1
Migut.O00450.1
Migut.O00451.1
Migut.O00452.1
Migut.O00453.1
Migut.O00454.1
Migut.O00455.1
Migut.O00456.1
Migut.O00457.1
Migut.O00458.1
Migut.O00459.1
Migut.O00460.1
Migut.O00461.1
Migut.O00461.2
Migut.O00462.1
Migut.O00463.1
Migut.O00464.1
Migut.O00465.1
Migut.O00466.1
Migut.O00467.1
Migut.O00468.1
Migut.O00469.1
Migut.O00470.1
Migut.O00471.1
Migut.O00472.1
Migut.O00472.2
Migut.O00473.1
Migut.O00474.1
Migut.O00475.1
Migut.O00476.1
Migut.O00477.1
Migut.O00478.1
Migut.O00479.1
Migut.O00480.1
Migut.O00481.1
Migut.O00482.1
Migut.O00483.1
Migut.O00484.1
Migut.O00485.1
Migut.O00486.1
Migut.O00487.1
Migut.O00487.2
Migut.O00488.1
Migut.O00489.1
Migut.O00490.1
Migut.O00491.1
Migut.O00492.1
Migut.O00493.1
Migut.O00494.1
Migut.O00495.1
Migut.O00496.1
Migut.O00497.1
Migut.O00498.1
Migut.O00498.2
Migut.O00498.3
Migut.O00498.4
Migut.O00498.5
Migut.O00498.6
Migut.O00498.7
Migut.O00499.1
Migut.O00500.1
Migut.O00501.1
Migut.O00502.1
Migut.O00503.1
Migut.O00504.1
Migut.O00505.1
Migut.O00506.1
Migut.O00507.1
Migut.O00508.1
Migut.O00509.1
Migut.O00510.1
Migut.O00511.1
Migut.O00512.1
Migut.O00513.1
Migut.O00514.1
Migut.O00515.1
Migut.O00517.1
Migut.O00518.1
Migut.O00519.1
Migut.O00520.1
Migut.O00521.1
Migut.O00522.1
Migut.O00523.1
Migut.O00524.1
Migut.O00525.1
Migut.O00526.1
Migut.O00527.1
Migut.O00528.1
Migut.O00529.1
Migut.O00530.1
Migut.O00531.1
Migut.O00532.1
Migut.O00533.1
Migut.O00534.1
Migut.O00535.1
Migut.O00536.1
Migut.O00537.1
Migut.O00538.1
Migut.O00539.1
Migut.O00540.1
Migut.O00541.1
Migut.O00542.1
Migut.O00543.1
Migut.O00544.1
Migut.O00545.1
Migut.O00546.1
Migut.O00546.2
Migut.O00547.1
Migut.O00548.1
Migut.O00549.1
Migut.O00550.1
Migut.O00551.1
Migut.O00552.1
Migut.O00553.1
Migut.O00554.1
Migut.O00555.1
Migut.O00555.2
Migut.O00556.1
Migut.O00557.1
Migut.O00557.2
Migut.O00558.1
Migut.O00559.1
Migut.O00560.1
Migut.O00561.1
Migut.O00562.1
Migut.O00563.1
Migut.O00564.1
Migut.O00565.1
Migut.O00566.1
Migut.O00567.1
Migut.O00568.1
Migut.O00569.1
Migut.O00570.1
Migut.O00571.1
Migut.O00572.1
Migut.O00573.1
Migut.O00574.1
Migut.O00575.1
Migut.O00576.1
Migut.O00577.1
Migut.O00578.1
Migut.O00579.1
Migut.O00580.1
Migut.O00581.1
Migut.O00582.1
Migut.O00583.1
Migut.O00584.1
Migut.O00585.1
Migut.O00586.1
Migut.O00587.1
Migut.O00588.1
Migut.O00589.1
Migut.O00590.1
Migut.O00591.1
Migut.O00592.1
Migut.O00593.1
Migut.O00594.1
Migut.O00595.1
Migut.O00596.1
Migut.O00597.1
Migut.O00598.1
Migut.O00599.1
Migut.O00600.1
Migut.O00601.1
Migut.O00602.1
Migut.O00603.1
Migut.O00604.1
Migut.O00605.1
Migut.O00606.1
Migut.O00607.1
Migut.O00608.1
Migut.O00609.1
Migut.O00610.1
Migut.O00611.1
Migut.O00612.1
Migut.O00613.1
Migut.O00614.1
Migut.O00615.1
Migut.O00616.1
Migut.O00617.1
Migut.O00618.1
Migut.O00619.1
Migut.O00620.1
Migut.O00621.1
Migut.O00622.1
Migut.O00623.1
Migut.O00624.1
Migut.O00626.1
Migut.O00627.1
Migut.O00628.1
Migut.O00629.1
Migut.O00630.1
Migut.O00631.1
Migut.O00632.1
Migut.O00633.1
Migut.O00633.2
Migut.O00634.1
Migut.O00635.1
Migut.O00636.1
Migut.O00637.1
Migut.O00638.1
Migut.O00639.1
Migut.O00640.1
Migut.O00641.1
Migut.O00642.1
Migut.O00643.1
Migut.O00644.1
Migut.O00645.1
Migut.O00646.1
Migut.O00647.1
Migut.O00650.1
Migut.O00651.1
Migut.O00652.1
Migut.O00653.1
Migut.O00654.1
Migut.O00655.1
Migut.O00658.1
Migut.O00659.1
Migut.O00660.1
Migut.O00661.1
Migut.O00662.1
Migut.O00663.1
Migut.O00664.1
Migut.O00665.1
Migut.O00666.1
Migut.O00667.1
Migut.O00668.1
Migut.O00669.1
Migut.O00670.1
Migut.O00671.1
Migut.O00672.1
Migut.O00673.1
Migut.O00674.1
Migut.O00675.1
Migut.O00676.1
Migut.O00677.1
Migut.O00678.1
Migut.O00679.1
Migut.O00680.1
Migut.O00681.1
Migut.O00682.1
Migut.O00683.1
Migut.O00684.1
Migut.O00685.1
Migut.O00686.1
Migut.O00686.2
Migut.O00687.1
Migut.O00688.1
Migut.O00689.1
Migut.O00690.1
Migut.O00691.1
Migut.O00692.1
Migut.O00693.1
Migut.O00694.1
Migut.O00695.1
Migut.O00695.2
Migut.O00696.1
Migut.O00697.1
Migut.O00698.1
Migut.O00699.1
Migut.O00700.1
Migut.O00701.1
Migut.O00702.1
Migut.O00703.1
Migut.O00705.1
Migut.O00706.1
Migut.O00707.1
Migut.O00708.1
Migut.O00709.1
Migut.O00709.2
Migut.O00709.3
Migut.O00709.4
Migut.O00710.1
Migut.O00711.1
Migut.O00712.1
Migut.O00713.1
Migut.O00714.1
Migut.O00715.1
Migut.O00716.1
Migut.O00717.1
Migut.O00718.1
Migut.O00719.1
Migut.O00720.1
Migut.O00721.1
Migut.O00722.1
Migut.O00723.1
Migut.O00724.1
Migut.O00725.1
Migut.O00726.1
Migut.O00727.1
Migut.O00728.1
Migut.O00729.1
Migut.O00730.1
Migut.O00731.1
Migut.O00732.1
Migut.O00733.1
Migut.O00734.1
Migut.O00735.1
Migut.O00736.1
Migut.O00737.1
Migut.O00738.1
Migut.O00739.1
Migut.O00740.1
Migut.O00741.1
Migut.O00742.1
Migut.O00743.1
Migut.O00744.1
Migut.O00745.1
Migut.O00746.1
Migut.O00746.2
Migut.O00747.1
Migut.O00748.1
Migut.O00749.1
Migut.O00750.1
Migut.O00751.1
Migut.O00752.1
Migut.O00753.1
Migut.O00754.1
Migut.O00754.2
Migut.O00755.1
Migut.O00756.1
Migut.O00757.1
Migut.O00758.1
Migut.O00759.1
Migut.O00760.1
Migut.O00761.1
Migut.O00762.1
Migut.O00763.1
Migut.O00764.1
Migut.O00765.1
Migut.O00766.1
Migut.O00767.1
Migut.O00768.1
Migut.O00769.1
Migut.O00770.1
Migut.O00771.1
Migut.O00772.1
Migut.O00773.1
Migut.O00774.1
Migut.O00775.1
Migut.O00776.1
Migut.O00777.1
Migut.O00778.1
Migut.O00779.1
Migut.O00780.1
Migut.O00781.1
Migut.O00782.1
Migut.O00783.1
Migut.O00784.1
Migut.O00784.2
Migut.O00785.1
Migut.O00785.2
Migut.O00786.1
Migut.O00787.1
Migut.O00788.1
Migut.O00789.1
Migut.O00790.1
Migut.O00791.1
Migut.O00792.1
Migut.O00793.1
Migut.O00794.1
Migut.O00795.1
Migut.O00796.1
Migut.O00797.1
Migut.O00798.1
Migut.O00799.1
Migut.O00800.1
Migut.O00801.1
Migut.O00802.1
Migut.O00803.1
Migut.O00804.1
Migut.O00805.1
Migut.O00807.1
Migut.O00808.1
Migut.O00809.1
Migut.O00810.1
Migut.O00811.1
Migut.O00812.1
Migut.O00812.2
Migut.O00813.1
Migut.O00814.1
Migut.O00815.1
Migut.O00816.1
Migut.O00817.1
Migut.O00818.1
Migut.O00819.1
Migut.O00820.1
Migut.O00821.1
Migut.O00822.1
Migut.O00823.1
Migut.O00824.1
Migut.O00825.1
Migut.O00826.1
Migut.O00827.1
Migut.O00828.1
Migut.O00829.1
Migut.O00830.1
Migut.O00831.1
Migut.O00832.1
Migut.O00833.1
Migut.O00834.1
Migut.O00835.1
Migut.O00836.1
Migut.O00836.2
Migut.O00837.1
Migut.O00838.1
Migut.O00839.1
Migut.O00840.1
Migut.O00841.1
Migut.O00842.1
Migut.O00843.1
Migut.O00844.1
Migut.O00845.1
Migut.O00845.2
Migut.O00846.1
Migut.O00846.2
Migut.O00846.3
Migut.O00847.1
Migut.O00848.1
Migut.O00849.1
Migut.O00850.1
Migut.O00851.1
Migut.O00852.1
Migut.O00853.1
Migut.O00854.1
Migut.O00855.1
Migut.O00857.1
Migut.O00858.1
Migut.O00858.2
Migut.O00859.1
Migut.O00860.1
Migut.O00861.1
Migut.O00862.1
Migut.O00863.1
Migut.O00864.1
Migut.O00865.1
Migut.O00866.1
Migut.O00867.1
Migut.O00868.1
Migut.O00869.1
Migut.O00870.1
Migut.O00871.1
Migut.O00872.1
Migut.O00873.1
Migut.O00874.1
Migut.O00875.1
Migut.O00875.2
Migut.O00876.1
Migut.O00877.1
Migut.O00878.1
Migut.O00879.1
Migut.O00880.1
Migut.O00881.1
Migut.O00882.1
Migut.O00883.1
Migut.O00884.1
Migut.O00885.1
Migut.O00886.1
Migut.O00887.1
Migut.O00888.1
Migut.O00889.1
Migut.O00889.2
Migut.O00890.1
Migut.O00891.1
Migut.O00892.1
Migut.O00893.1
Migut.O00894.1
Migut.O00895.1
Migut.O00896.1
Migut.O00897.1
Migut.O00898.1
Migut.O00899.1
Migut.O00900.1
Migut.O00901.1
Migut.O00902.1
Migut.O00903.1
Migut.O00904.1
Migut.O00905.1
Migut.O00906.1
Migut.O00907.1
Migut.O00908.1
Migut.O00909.1
Migut.O00910.1
Migut.O00911.1
Migut.O00912.1
Migut.O00913.1
Migut.O00914.1
Migut.O00915.1
Migut.O00916.1
Migut.O00917.1
Migut.O00918.1
Migut.O00919.1
Migut.O00920.1
Migut.O00920.2
Migut.O00921.1
Migut.O00921.2
Migut.O00922.1
Migut.O00923.1
Migut.O00924.1
Migut.O00925.1
Migut.O00926.1
Migut.O00927.1
Migut.O00928.1
Migut.O00929.1
Migut.O00930.1
Migut.O00931.1
Migut.O00932.1
Migut.O00932.2
Migut.O00933.1
Migut.O00934.1
Migut.O00935.1
Migut.O00936.1
Migut.O00937.1
Migut.O00938.1
Migut.O00939.1
Migut.O00940.1
Migut.O00941.1
Migut.O00942.1
Migut.O00943.1
Migut.O00944.1
Migut.O00945.1
Migut.O00946.1
Migut.O00947.1
Migut.O00948.1
Migut.O00949.1
Migut.O00950.1
Migut.O00951.1
Migut.O00952.1
Migut.O00953.1
Migut.O00954.1
Migut.O00955.1
Migut.O00956.1
Migut.O00957.1
Migut.O00958.1
Migut.O00959.1
Migut.O00960.1
Migut.O00961.1
Migut.O00962.1
Migut.O00963.1
Migut.O00964.1
Migut.O00965.1
Migut.O00966.1
Migut.O00967.1
Migut.O00968.1
Migut.O00969.1
Migut.O00970.1
Migut.O00971.1
Migut.O00972.1
Migut.O00973.1
Migut.O00974.1
Migut.O00975.1
Migut.O00976.1
Migut.O00977.1
Migut.O00978.1
Migut.O00979.1
Migut.O00980.1
Migut.O00981.1
Migut.A00001.1
Migut.A00002.1
Migut.A00002.2
Migut.A00003.1
Migut.A00003.2
Migut.A00004.1
Migut.A00005.1
Migut.A00006.1
Migut.A00007.1
Migut.A00007.2
Migut.A00008.1
Migut.A00009.1
Migut.A00009.2
Migut.A00010.1
Migut.A00011.1
Migut.A00011.2
Migut.A00012.1
Migut.A00012.2
Migut.A00013.1
Migut.A00013.2
Migut.A00014.1
Migut.A00015.1
Migut.A00016.1
Migut.A00017.1
Migut.A00017.2
Migut.A00018.1
Migut.A00018.2
Migut.A00019.1
Migut.A00020.1
Migut.A00020.2
Migut.A00020.3
Migut.A00021.1
Migut.A00022.1
Migut.A00023.1
Migut.A00023.2
Migut.A00023.3
Migut.A00024.1
Migut.A00025.1
Migut.A00026.1
Migut.A00027.1
Migut.A00028.1
Migut.A00029.1
Migut.A00030.1
Migut.A00031.1
Migut.A00032.1
Migut.A00033.1
Migut.A00034.1
Migut.A00035.1
Migut.A00036.1
Migut.A00037.1
Migut.A00038.1
Migut.A00039.1
Migut.A00040.1
Migut.A00041.1
Migut.A00042.1
Migut.A00043.1
Migut.A00044.1
Migut.A00045.1
Migut.A00046.1
Migut.A00046.2
Migut.A00047.1
Migut.A00048.1
Migut.A00048.2
Migut.A00049.1
Migut.A00050.1
Migut.A00051.1
Migut.A00052.1
Migut.A00053.1
Migut.A00054.1
Migut.A00054.2
Migut.A00055.1
Migut.A00056.1
Migut.A00057.1
Migut.A00058.1
Migut.A00059.1
Migut.A00060.1
Migut.A00061.1
Migut.A00062.1
Migut.A00062.2
Migut.A00062.3
Migut.A00063.1
Migut.A00063.2
Migut.A00064.1
Migut.A00065.1
Migut.A00066.1
Migut.A00067.1
Migut.A00068.1
Migut.A00069.1
Migut.A00070.1
Migut.A00070.2
Migut.A00071.1
Migut.A00072.1
Migut.A00072.2
Migut.A00072.3
Migut.A00072.4
Migut.A00073.1
Migut.A00074.1
Migut.A00075.1
Migut.A00076.1
Migut.A00077.1
Migut.A00078.1
Migut.A00079.1
Migut.A00080.1
Migut.A00081.1
Migut.A00082.1
Migut.A00083.1
Migut.A00084.1
Migut.A00085.1
Migut.A00085.2
Migut.A00085.3
Migut.A00085.4
Migut.A00085.5
Migut.A00086.1
Migut.A00086.2
Migut.A00086.3
Migut.A00087.1
Migut.A00088.1
Migut.A00089.1
Migut.A00090.1
Migut.A00091.1
Migut.A00092.1
Migut.A00093.1
Migut.A00094.1
Migut.A00095.1
Migut.A00096.1
Migut.A00097.1
Migut.A00098.1
Migut.A00099.1
Migut.A00100.1
Migut.A00101.1
Migut.A00101.2
Migut.A00102.1
Migut.A00103.1
Migut.A00104.1
Migut.A00105.1
Migut.A00105.2
Migut.A00106.1
Migut.A00106.2
Migut.A00106.3
Migut.A00106.4
Migut.A00107.1
Migut.A00108.1
Migut.A00109.1
Migut.A00109.2
Migut.A00110.1
Migut.A00110.2
Migut.A00111.1
Migut.A00111.2
Migut.A00112.1
Migut.A00113.1
Migut.A00114.1
Migut.A00114.2
Migut.A00115.1
Migut.A00116.1
Migut.A00117.1
Migut.A00118.1
Migut.A00119.1
Migut.A00120.1
Migut.A00121.1
Migut.A00122.1
Migut.A00123.1
Migut.A00124.1
Migut.A00125.1
Migut.A00126.1
Migut.A00127.1
Migut.A00128.1
Migut.A00128.2
Migut.A00128.3
Migut.A00129.1
Migut.A00130.1
Migut.A00131.1
Migut.A00132.1
Migut.A00133.1
Migut.A00134.1
Migut.A00135.1
Migut.A00136.1
Migut.A00137.1
Migut.A00138.1
Migut.A00138.2
Migut.A00139.1
Migut.A00139.2
Migut.A00140.1
Migut.A00141.1
Migut.A00142.1
Migut.A00143.1
Migut.A00144.1
Migut.A00145.1
Migut.A00146.1
Migut.A00147.1
Migut.A00148.1
Migut.A00148.2
Migut.A00149.1
Migut.A00150.1
Migut.A00151.1
Migut.A00152.1
Migut.A00153.1
Migut.A00154.1
Migut.A00155.1
Migut.A00156.1
Migut.A00157.1
Migut.A00158.1
Migut.A00159.1
Migut.A00159.2
Migut.A00160.1
Migut.A00161.1
Migut.A00162.1
Migut.A00163.1
Migut.A00163.2
Migut.A00163.3
Migut.A00164.1
Migut.A00164.2
Migut.A00165.1
Migut.A00166.1
Migut.A00166.2
Migut.A00167.1
Migut.A00168.1
Migut.A00169.1
Migut.A00169.2
Migut.A00170.1
Migut.A00171.1
Migut.A00172.1
Migut.A00173.1
Migut.A00174.1
Migut.A00175.1
Migut.A00175.2
Migut.A00176.1
Migut.A00176.2
Migut.A00177.1
Migut.A00178.1
Migut.A00178.2
Migut.A00179.1
Migut.A00180.1
Migut.A00181.1
Migut.A00182.1
Migut.A00183.1
Migut.A00184.1
Migut.A00185.1
Migut.A00185.2
Migut.A00185.3
Migut.A00186.1
Migut.A00187.1
Migut.A00188.1
Migut.A00189.1
Migut.A00190.1
Migut.A00191.1
Migut.A00192.1
Migut.A00193.1
Migut.A00193.2
Migut.A00194.1
Migut.A00195.1
Migut.A00196.1
Migut.A00197.1
Migut.A00198.1
Migut.A00199.1
Migut.A00200.1
Migut.A00201.1
Migut.A00202.1
Migut.A00202.2
Migut.A00203.1
Migut.A00204.1
Migut.A00205.1
Migut.A00206.1
Migut.A00207.1
Migut.A00208.1
Migut.A00209.1
Migut.A00210.1
Migut.A00211.1
Migut.A00212.1
Migut.A00213.1
Migut.A00214.1
Migut.A00215.1
Migut.A00216.1
Migut.A00217.1
Migut.A00218.1
Migut.A00218.2
Migut.A00218.3
Migut.A00219.1
Migut.A00219.2
Migut.A00220.1
Migut.A00221.1
Migut.A00222.1
Migut.A00223.1
Migut.A00223.2
Migut.A00224.1
Migut.A00225.1
Migut.A00225.2
Migut.A00226.1
Migut.A00226.2
Migut.A00227.1
Migut.A00227.2
Migut.A00228.1
Migut.A00229.1
Migut.A00229.2
Migut.A00230.1
Migut.A00231.1
Migut.A00232.1
Migut.A00233.1
Migut.A00234.1
Migut.A00235.1
Migut.A00235.2
Migut.A00236.1
Migut.A00237.1
Migut.A00238.1
Migut.A00239.1
Migut.A00240.1
Migut.A00241.1
Migut.A00242.1
Migut.A00242.2
Migut.A00243.1
Migut.A00244.1
Migut.A00245.1
Migut.A00246.1
Migut.A00246.2
Migut.A00247.1
Migut.A00248.1
Migut.A00249.1
Migut.A00249.2
Migut.A00250.1
Migut.A00251.1
Migut.A00252.1
Migut.A00253.1
Migut.A00254.1
Migut.A00255.1
Migut.A00256.1
Migut.A00256.2
Migut.A00257.1
Migut.A00257.2
Migut.A00258.1
Migut.A00259.1
Migut.A00260.1
Migut.A00261.1
Migut.A00261.2
Migut.A00262.1
Migut.A00263.1
Migut.A00263.2
Migut.A00263.3
Migut.A00263.4
Migut.A00264.1
Migut.A00265.1
Migut.A00266.1
Migut.A00267.1
Migut.A00268.1
Migut.A00269.1
Migut.A00270.1
Migut.A00270.2
Migut.A00271.1
Migut.A00272.1
Migut.A00272.2
Migut.A00273.1
Migut.A00274.1
Migut.A00275.1
Migut.A00276.1
Migut.A00277.1
Migut.A00278.1
Migut.A00279.1
Migut.A00279.2
Migut.A00279.3
Migut.A00279.4
Migut.A00280.1
Migut.A00281.1
Migut.A00282.1
Migut.A00283.1
Migut.A00284.1
Migut.A00284.2
Migut.A00285.1
Migut.A00286.1
Migut.A00287.1
Migut.A00288.1
Migut.A00289.1
Migut.A00290.1
Migut.A00291.1
Migut.A00292.1
Migut.A00293.1
Migut.A00294.1
Migut.A00294.2
Migut.A00295.1
Migut.A00296.1
Migut.A00297.1
Migut.A00298.1
Migut.A00299.1
Migut.A00300.1
Migut.A00300.2
Migut.A00301.1
Migut.A00302.1
Migut.A00302.2
Migut.A00303.1
Migut.A00304.1
Migut.A00304.2
Migut.A00305.1
Migut.A00306.1
Migut.A00307.1
Migut.A00308.1
Migut.A00309.1
Migut.A00310.1
Migut.A00311.1
Migut.A00312.1
Migut.A00312.2
Migut.A00313.1
Migut.A00313.2
Migut.A00314.1
Migut.A00315.1
Migut.A00316.1
Migut.A00317.1
Migut.A00318.1
Migut.A00319.1
Migut.A00320.1
Migut.A00321.1
Migut.A00322.1
Migut.A00323.1
Migut.A00323.2
Migut.A00324.1
Migut.A00325.1
Migut.A00326.1
Migut.A00326.2
Migut.A00326.3
Migut.A00327.1
Migut.A00328.1
Migut.A00328.2
Migut.A00329.1
Migut.A00330.1
Migut.A00331.1
Migut.A00332.1
Migut.A00333.1
Migut.A00334.1
Migut.A00335.1
Migut.A00336.1
Migut.A00336.2
Migut.A00337.1
Migut.A00338.1
Migut.A00339.1
Migut.A00340.1
Migut.A00341.1
Migut.A00342.1
Migut.A00343.1
Migut.A00344.1
Migut.A00345.1
Migut.A00346.1
Migut.A00347.1
Migut.A00348.1
Migut.A00349.1
Migut.A00350.1
Migut.A00351.1
Migut.A00352.1
Migut.A00353.1
Migut.A00354.1
Migut.A00355.1
Migut.A00356.1
Migut.A00357.1
Migut.A00358.1
Migut.A00359.1
Migut.A00360.1
Migut.A00361.1
Migut.A00362.1
Migut.A00363.1
Migut.A00364.1
Migut.A00364.2
Migut.A00365.1
Migut.A00366.1
Migut.A00366.2
Migut.A00366.3
Migut.A00366.4
Migut.A00367.1
Migut.A00368.1
Migut.A00369.1
Migut.A00370.1
Migut.A00371.1
Migut.A00372.1
Migut.A00373.1
Migut.A00374.1
Migut.A00375.1
Migut.A00376.1
Migut.A00377.1
Migut.A00378.1
Migut.A00379.1
Migut.A00380.1
Migut.A00381.1
Migut.A00381.2
Migut.A00382.1
Migut.A00383.1
Migut.A00384.1
Migut.A00385.1
Migut.A00386.1
Migut.A00387.1
Migut.A00388.1
Migut.A00389.1
Migut.A00390.1
Migut.A00391.1
Migut.A00392.1
Migut.A00393.1
Migut.A00394.1
Migut.A00395.1
Migut.A00396.1
Migut.A00397.1
Migut.A00398.1
Migut.A00399.1
Migut.A00400.1
Migut.A00401.1
Migut.A00402.1
Migut.A00403.1
Migut.A00404.1
Migut.A00405.1
Migut.A00406.1
Migut.A00407.1
Migut.A00407.2
Migut.A00408.1
Migut.A00409.1
Migut.A00410.1
Migut.A00411.1
Migut.A00411.2
Migut.A00412.1
Migut.A00413.1
Migut.A00414.1
Migut.A00415.1
Migut.A00416.1
Migut.A00417.1
Migut.A00418.1
Migut.A00419.1
Migut.A00420.1
Migut.A00421.1
Migut.A00422.1
Migut.A00423.1
Migut.A00424.1
Migut.A00425.1
Migut.A00426.1
Migut.A00427.1
Migut.A00428.1
Migut.A00429.1
Migut.A00430.1
Migut.A00430.2
Migut.A00431.1
Migut.A00432.1
Migut.A00433.1
Migut.A00434.1
Migut.A00435.1
Migut.A00436.1
Migut.A00437.1
Migut.A00437.2
Migut.A00438.1
Migut.A00439.1
Migut.A00440.1
Migut.A00440.2
Migut.A00440.3
Migut.A00441.1
Migut.A00441.2
Migut.A00442.1
Migut.A00443.1
Migut.A00444.1
Migut.A00445.1
Migut.A00446.1
Migut.A00447.1
Migut.A00448.1
Migut.A00449.1
Migut.A00450.1
Migut.A00451.1
Migut.A00452.1
Migut.A00453.1
Migut.A00454.1
Migut.A00455.1
Migut.A00456.1
Migut.A00457.1
Migut.A00458.1
Migut.A00459.1
Migut.A00459.2
Migut.A00460.1
Migut.A00461.1
Migut.A00462.1
Migut.A00463.1
Migut.A00464.1
Migut.A00465.1
Migut.A00465.2
Migut.A00466.1
Migut.A00466.2
Migut.A00466.3
Migut.A00467.1
Migut.A00468.1
Migut.A00469.1
Migut.A00469.2
Migut.A00470.1
Migut.A00470.2
Migut.A00471.1
Migut.A00472.1
Migut.A00473.1
Migut.A00474.1
Migut.A00475.1
Migut.A00476.1
Migut.A00477.1
Migut.A00478.1
Migut.A00479.1
Migut.A00480.1
Migut.A00480.2
Migut.A00481.1
Migut.A00482.1
Migut.A00483.1
Migut.A00484.1
Migut.A00484.2
Migut.A00485.1
Migut.A00486.1
Migut.A00487.1
Migut.A00487.2
Migut.A00488.1
Migut.A00489.1
Migut.A00490.1
Migut.A00491.1
Migut.A00492.1
Migut.A00492.2
Migut.A00492.3
Migut.A00493.1
Migut.A00493.2
Migut.A00493.3
Migut.A00493.4
Migut.A00493.5
Migut.A00493.6
Migut.A00493.7
Migut.A00494.1
Migut.A00495.1
Migut.A00496.1
Migut.A00497.1
Migut.A00498.1
Migut.A00499.1
Migut.A00500.1
Migut.A00500.2
Migut.A00501.1
Migut.A00501.2
Migut.A00502.1
Migut.A00502.2
Migut.A00503.1
Migut.A00504.1
Migut.A00505.1
Migut.A00506.1
Migut.A00507.1
Migut.A00508.1
Migut.A00509.1
Migut.A00510.1
Migut.A00510.2
Migut.A00510.3
Migut.A00511.1
Migut.A00512.1
Migut.A00513.1
Migut.A00514.1
Migut.A00515.1
Migut.A00515.2
Migut.A00516.1
Migut.A00517.1
Migut.A00518.1
Migut.A00519.1
Migut.A00519.2
Migut.A00520.1
Migut.A00521.1
Migut.A00522.1
Migut.A00523.1
Migut.A00523.2
Migut.A00524.1
Migut.A00525.1
Migut.A00526.1
Migut.A00527.1
Migut.A00528.1
Migut.A00528.2
Migut.A00529.1
Migut.A00529.2
Migut.A00530.1
Migut.A00531.1
Migut.A00532.1
Migut.A00533.1
Migut.A00534.1
Migut.A00535.1
Migut.A00536.1
Migut.A00537.1
Migut.A00537.2
Migut.A00538.1
Migut.A00539.1
Migut.A00539.2
Migut.A00540.1
Migut.A00541.1
Migut.A00542.1
Migut.A00543.1
Migut.A00544.1
Migut.A00545.1
Migut.A00546.1
Migut.A00547.1
Migut.A00547.2
Migut.A00547.3
Migut.A00547.4
Migut.A00548.1
Migut.A00549.1
Migut.A00550.1
Migut.A00551.1
Migut.A00551.2
Migut.A00552.1
Migut.A00553.1
Migut.A00554.1
Migut.A00554.2
Migut.A00555.1
Migut.A00555.2
Migut.A00555.3
Migut.A00555.4
Migut.A00555.5
Migut.A00556.1
Migut.A00557.1
Migut.A00558.1
Migut.A00559.1
Migut.A00560.1
Migut.A00561.1
Migut.A00562.1
Migut.A00563.1
Migut.A00564.1
Migut.A00565.1
Migut.A00566.1
Migut.A00568.1
Migut.A00569.1
Migut.A00570.1
Migut.A00571.1
Migut.A00571.2
Migut.A00572.1
Migut.A00573.1
Migut.A00574.1
Migut.A00575.1
Migut.A00576.1
Migut.A00577.1
Migut.A00578.1
Migut.A00579.1
Migut.A00580.1
Migut.A00581.1
Migut.A00582.1
Migut.A00583.1
Migut.A00584.1
Migut.A00584.2
Migut.A00584.3
Migut.A00584.4
Migut.A00585.1
Migut.A00586.1
Migut.A00587.1
Migut.A00588.1
Migut.A00588.2
Migut.A00589.1
Migut.A00589.2
Migut.A00590.1
Migut.A00591.1
Migut.A00592.1
Migut.A00593.1
Migut.A00594.1
Migut.A00595.1
Migut.A00596.1
Migut.A00597.1
Migut.A00598.1
Migut.A00599.1
Migut.A00600.1
Migut.A00601.1
Migut.A00602.1
Migut.A00603.1
Migut.A00604.1
Migut.A00605.1
Migut.A00606.1
Migut.A00606.2
Migut.A00607.1
Migut.A00608.1
Migut.A00609.1
Migut.A00610.1
Migut.A00611.1
Migut.A00612.1
Migut.A00613.1
Migut.A00613.2
Migut.A00614.1
Migut.A00615.1
Migut.A00616.1
Migut.A00617.1
Migut.A00618.1
Migut.A00619.1
Migut.A00620.1
Migut.A00621.1
Migut.A00622.1
Migut.A00623.1
Migut.A00624.1
Migut.A00625.1
Migut.A00626.1
Migut.A00627.1
Migut.A00628.1
Migut.A00629.1
Migut.A00630.1
Migut.A00631.1
Migut.A00632.1
Migut.A00633.1
Migut.A00633.2
Migut.A00633.3
Migut.A00634.1
Migut.A00635.1
Migut.A00636.1
Migut.A00637.1
Migut.A00638.1
Migut.A00638.2
Migut.A00638.3
Migut.A00639.1
Migut.A00640.1
Migut.A00641.1
Migut.A00642.1
Migut.A00643.1
Migut.A00644.1
Migut.A00644.2
Migut.A00645.1
Migut.A00646.1
Migut.A00647.1
Migut.A00648.1
Migut.A00649.1
Migut.A00650.1
Migut.A00651.1
Migut.A00652.1
Migut.A00653.1
Migut.A00653.2
Migut.A00654.1
Migut.A00655.1
Migut.A00655.2
Migut.A00656.1
Migut.A00657.1
Migut.A00658.1
Migut.A00659.1
Migut.A00660.1
Migut.A00661.1
Migut.A00662.1
Migut.A00663.1
Migut.A00664.1
Migut.A00665.1
Migut.A00666.1
Migut.A00667.1
Migut.A00668.1
Migut.A00669.1
Migut.A00670.1
Migut.A00671.1
Migut.A00672.1
Migut.A00673.1
Migut.A00674.1
Migut.A00675.1
Migut.A00675.2
Migut.A00675.3
Migut.A00676.1
Migut.A00677.1
Migut.A00677.2
Migut.A00677.3
Migut.A00678.1
Migut.A00679.1
Migut.A00680.1
Migut.A00681.1
Migut.A00682.1
Migut.A00683.1
Migut.A00684.1
Migut.A00685.1
Migut.A00686.1
Migut.A00687.1
Migut.A00688.1
Migut.A00689.1
Migut.A00690.1
Migut.A00690.2
Migut.A00691.1
Migut.A00692.1
Migut.A00693.1
Migut.A00694.1
Migut.A00695.1
Migut.A00696.1
Migut.A00697.1
Migut.A00698.1
Migut.A00699.1
Migut.A00699.2
Migut.A00700.1
Migut.A00701.1
Migut.A00702.1
Migut.A00702.2
Migut.A00703.1
Migut.A00704.1
Migut.A00705.1
Migut.A00706.1
Migut.A00707.1
Migut.A00708.1
Migut.A00709.1
Migut.A00710.1
Migut.A00711.1
Migut.A00712.1
Migut.A00713.1
Migut.A00714.1
Migut.A00715.1
Migut.A00716.1
Migut.A00717.1
Migut.A00718.1
Migut.A00719.1
Migut.A00719.2
Migut.A00720.1
Migut.A00721.1
Migut.A00722.1
Migut.A00723.1
Migut.A00724.1
Migut.A00725.1
Migut.A00726.1
Migut.A00727.1
Migut.A00728.1
Migut.A00729.1
Migut.A00730.1
Migut.A00731.1
Migut.A00732.1
Migut.A00733.1
Migut.A00734.1
Migut.A00734.2
Migut.A00735.1
Migut.A00736.1
Migut.A00737.1
Migut.A00738.1
Migut.A00738.2
Migut.A00739.1
Migut.A00739.2
Migut.A00740.1
Migut.A00741.1
Migut.A00742.1
Migut.A00743.1
Migut.A00744.1
Migut.A00744.2
Migut.A00745.1
Migut.A00745.2
Migut.A00745.3
Migut.A00746.1
Migut.A00747.1
Migut.A00748.1
Migut.A00748.2
Migut.A00749.1
Migut.A00750.1
Migut.A00750.2
Migut.A00750.3
Migut.A00751.1
Migut.A00752.1
Migut.A00753.1
Migut.A00754.1
Migut.A00755.1
Migut.A00756.1
Migut.A00757.1
Migut.A00758.1
Migut.A00759.1
Migut.A00760.1
Migut.A00761.1
Migut.A00762.1
Migut.A00763.1
Migut.A00763.2
Migut.A00764.1
Migut.A00764.2
Migut.A00765.1
Migut.A00766.1
Migut.A00767.1
Migut.A00768.1
Migut.A00769.1
Migut.A00769.2
Migut.A00770.1
Migut.A00771.1
Migut.A00771.2
Migut.A00772.1
Migut.A00773.1
Migut.A00774.1
Migut.A00775.1
Migut.A00775.2
Migut.A00776.1
Migut.A00777.1
Migut.A00778.1
Migut.A00779.1
Migut.A00780.1
Migut.A00780.2
Migut.A00781.1
Migut.A00782.1
Migut.A00783.1
Migut.A00784.1
Migut.A00785.1
Migut.A00786.1
Migut.A00787.1
Migut.A00788.1
Migut.A00789.1
Migut.A00790.1
Migut.A00791.1
Migut.A00792.1
Migut.A00793.1
Migut.A00794.1
Migut.A00795.1
Migut.A00796.1
Migut.A00797.1
Migut.A00798.1
Migut.A00798.2
Migut.A00799.1
Migut.A00800.1
Migut.A00801.1
Migut.A00802.1
Migut.A00803.1
Migut.A00804.1
Migut.A00805.1
Migut.A00806.1
Migut.A00807.1
Migut.A00808.1
Migut.A00809.1
Migut.A00810.1
Migut.A00811.1
Migut.A00812.1
Migut.A00813.1
Migut.A00814.1
Migut.A00815.1
Migut.A00816.1
Migut.A00817.1
Migut.A00818.1
Migut.A00819.1
Migut.A00820.1
Migut.A00821.1
Migut.A00822.1
Migut.A00823.1
Migut.A00824.1
Migut.A00825.1
Migut.A00826.1
Migut.A00827.1
Migut.A00829.1
Migut.A00830.1
Migut.A00831.1
Migut.A00832.1
Migut.A00833.1
Migut.A00834.1
Migut.A00835.1
Migut.A00836.1
Migut.A00837.1
Migut.A00837.2
Migut.A00838.1
Migut.A00839.1
Migut.A00840.1
Migut.A00841.1
Migut.A00842.1
Migut.A00843.1
Migut.A00844.1
Migut.A00845.1
Migut.A00846.1
Migut.A00847.1
Migut.A00848.1
Migut.A00849.1
Migut.A00850.1
Migut.A00851.1
Migut.A00852.1
Migut.A00853.1
Migut.A00854.1
Migut.A00855.1
Migut.A00856.1
Migut.A00857.1
Migut.A00858.1
Migut.A00859.1
Migut.A00860.1
Migut.A00861.1
Migut.A00862.1
Migut.A00863.1
Migut.A00864.1
Migut.A00865.1
Migut.A00866.1
Migut.A00867.1
Migut.A00868.1
Migut.A00868.2
Migut.A00869.1
Migut.A00870.1
Migut.A00871.1
Migut.A00873.1
Migut.A00874.1
Migut.A00875.1
Migut.A00875.2
Migut.A00876.1
Migut.A00877.1
Migut.A00877.2
Migut.A00878.1
Migut.A00879.1
Migut.A00880.1
Migut.A00880.2
Migut.A00881.1
Migut.A00882.1
Migut.A00883.1
Migut.A00884.1
Migut.A00885.1
Migut.A00886.1
Migut.A00887.1
Migut.A00888.1
Migut.A00889.1
Migut.A00890.1
Migut.A00892.1
Migut.A00893.1
Migut.A00893.2
Migut.A00894.1
Migut.A00895.1
Migut.A00895.2
Migut.A00896.1
Migut.A00897.1
Migut.A00898.1
Migut.A00899.1
Migut.A00900.1
Migut.A00901.1
Migut.A00902.1
Migut.A00903.1
Migut.A00904.1
Migut.A00905.1
Migut.A00906.1
Migut.A00907.1
Migut.A00908.1
Migut.A00909.1
Migut.A00910.1
Migut.A00911.1
Migut.A00912.1
Migut.A00913.1
Migut.A00913.2
Migut.A00914.1
Migut.A00915.1
Migut.A00915.2
Migut.A00916.1
Migut.A00916.2
Migut.A00917.1
Migut.A00918.1
Migut.A00918.2
Migut.A00919.1
Migut.A00920.1
Migut.A00921.1
Migut.A00922.1
Migut.A00923.1
Migut.A00924.1
Migut.A00925.1
Migut.A00926.1
Migut.A00927.1
Migut.A00927.2
Migut.A00928.1
Migut.A00928.2
Migut.A00929.1
Migut.A00929.2
Migut.A00930.1
Migut.A00931.1
Migut.A00932.1
Migut.A00933.1
Migut.A00934.1
Migut.A00935.1
Migut.A00936.1
Migut.A00937.1
Migut.A00938.1
Migut.A00939.1
Migut.A00940.1
Migut.A00941.1
Migut.A00942.1
Migut.A00943.1
Migut.A00944.1
Migut.A00944.2
Migut.A00945.1
Migut.A00946.1
Migut.A00947.1
Migut.A00948.1
Migut.A00949.1
Migut.A00949.2
Migut.A00950.1
Migut.A00951.1
Migut.A00952.1
Migut.A00952.2
Migut.A00953.1
Migut.A00953.2
Migut.A00954.1
Migut.A00955.1
Migut.A00956.1
Migut.A00957.1
Migut.A00958.1
Migut.A00959.1
Migut.A00960.1
Migut.A00961.1
Migut.A00962.1
Migut.A00963.1
Migut.A00964.1
Migut.A00965.1
Migut.A00966.1
Migut.A00967.1
Migut.A00967.2
Migut.A00968.1
Migut.A00969.1
Migut.A00970.1
Migut.A00970.2
Migut.A00971.1
Migut.A00972.1
Migut.A00973.1
Migut.A00974.1
Migut.A00975.1
Migut.A00976.1
Migut.A00977.1
Migut.A00978.1
Migut.A00979.1
Migut.A00980.1
Migut.A00980.2
Migut.A00980.3
Migut.A00980.4
Migut.A00981.1
Migut.A00982.1
Migut.A00982.2
Migut.A00983.1
Migut.A00984.1
Migut.A00984.2
Migut.A00985.1
Migut.A00986.1
Migut.A00987.1
Migut.A00988.1
Migut.A00989.1
Migut.A00990.1
Migut.A00991.1
Migut.A00992.1
Migut.A00993.1
Migut.A00994.1
Migut.A00995.1
Migut.A00996.1
Migut.A00997.1
Migut.A00998.1
Migut.A00999.1
Migut.A01000.1
Migut.A01001.1
Migut.A01003.1
Migut.A01004.1
Migut.A01005.1
Migut.A01006.1
Migut.A01006.2
Migut.A01006.3
Migut.A01007.1
Migut.A01008.1
Migut.A01009.1
Migut.A01010.1
Migut.A01011.1
Migut.A01012.1
Migut.A01013.1
Migut.A01014.1
Migut.A01015.1
Migut.A01016.1
Migut.A01017.1
Migut.A01018.1
Migut.A01019.1
Migut.A01020.1
Migut.A01021.1
Migut.A01021.2
Migut.A01022.1
Migut.A01023.1
Migut.A01024.1
Migut.A01025.1
Migut.A01026.1
Migut.A01027.1
Migut.A01028.1
Migut.A01030.1
Migut.A01031.1
Migut.A01031.2
Migut.A01032.1
Migut.A01033.1
Migut.A01034.1
Migut.A01035.1
Migut.A01036.1
Migut.A01037.1
Migut.A01037.2
Migut.A01038.1
Migut.A01039.1
Migut.A01040.1
Migut.A01041.1
Migut.A01042.1
Migut.A01043.1
Migut.A01044.1
Migut.A01044.2
Migut.A01045.1
Migut.A01046.1
Migut.A01047.1
Migut.A01048.1
Migut.A01049.1
Migut.A01050.1
Migut.A01051.1
Migut.A01052.1
Migut.A01053.1
Migut.A01053.2
Migut.A01054.1
Migut.A01055.1
Migut.A01055.2
Migut.A01056.1
Migut.A01057.1
Migut.A01058.1
Migut.A01059.1
Migut.A01059.2
Migut.A01060.1
Migut.A01061.1
Migut.A01062.1
Migut.A01063.1
Migut.A01064.1
Migut.A01064.2
Migut.A01065.1
Migut.A01066.1
Migut.A01067.1
Migut.A01068.1
Migut.A01068.2
Migut.A01068.3
Migut.A01069.1
Migut.A01069.2
Migut.A01070.1
Migut.A01071.1
Migut.A01072.1
Migut.A01073.1
Migut.A01074.1
Migut.A01075.1
Migut.A01076.1
Migut.A01076.2
Migut.A01077.1
Migut.A01078.1
Migut.A01079.1
Migut.A01080.1
Migut.A01081.1
Migut.A01082.1
Migut.A01083.1
Migut.A01083.2
Migut.A01084.1
Migut.A01085.1
Migut.A01086.1
Migut.A01088.1
Migut.A01089.1
Migut.A01091.1
Migut.A01092.1
Migut.A01093.1
Migut.A01094.1
Migut.A01095.1
Migut.A01096.1
Migut.A01097.1
Migut.A01097.2
Migut.A01098.1
Migut.A01099.1
Migut.A01100.1
Migut.A01101.1
Migut.A01103.1
Migut.A01103.2
Migut.A01104.1
Migut.A01105.1
Migut.A01106.1
Migut.A01106.2
Migut.A01106.3
Migut.A01106.4
Migut.A01106.5
Migut.A01106.6
Migut.A01106.7
Migut.A01106.8
Migut.A01107.1
Migut.A01108.1
Migut.A01109.1
Migut.A01110.1
Migut.A01111.1
Migut.A01111.2
Migut.A01112.1
Migut.A01112.2
Migut.A01113.1
Migut.A01114.1
Migut.A01115.1
Migut.A01116.1
Migut.A01117.1
Migut.A01118.1
Migut.A01119.1
Migut.A01120.1
Migut.A01121.1
Migut.A01122.1
Migut.A01122.2
Migut.A01122.3
Migut.A01123.1
Migut.A01124.1
Migut.A01125.1
Migut.A01126.1
Migut.A01127.1
Migut.A01128.1
Migut.A01129.1
Migut.A01130.1
Migut.A01131.1
Migut.A01132.1
Migut.A01133.1
Migut.A01134.1
Migut.A01135.1
Migut.A01136.1
Migut.A01137.1
Migut.A01138.1
Migut.A01139.1
Migut.A01140.1
Migut.A01141.1
Migut.A01142.1
Migut.A01143.1
Migut.A01144.1
Migut.A01144.2
Migut.A01145.1
Migut.A01146.1
Migut.A01147.1
Migut.A01148.1
Migut.A01149.1
Migut.A01150.1
Migut.A01150.2
Migut.A01151.1
Migut.A01152.1
Migut.A01153.1
Migut.A01154.1
Migut.A01154.2
Migut.A01155.1
Migut.A01155.2
Migut.A01156.1
Migut.A01157.1
Migut.A01157.2
Migut.A01158.1
Migut.A01159.1
Migut.A01160.1
Migut.A01161.1
Migut.A01162.1
Migut.A01163.1
Migut.A01164.1
Migut.A01165.1
Migut.A01166.1
Migut.A01167.1
Migut.A01169.1
Migut.A01170.1
Migut.A01171.1
Migut.A01172.1
Migut.A01173.1
Migut.A01173.2
Migut.A01174.1
Migut.A01175.1
Migut.A01176.1
Migut.A01177.1
Migut.A01178.1
Migut.A01179.1
Migut.A01180.1
Migut.A01181.1
Migut.A01183.1
Migut.A01185.1
Migut.A01186.1
Migut.A01186.2
Migut.A01186.3
Migut.A01187.1
Migut.A01188.1
Migut.A01189.1
Migut.A01190.1
Migut.A01192.1
Migut.A01193.1
Migut.A01194.1
Migut.A01195.1
Migut.A01196.1
Migut.A01197.1
Migut.A01198.1
Migut.A01198.2
Migut.A01199.1
Migut.A01200.1
Migut.A01201.1
Migut.A01202.1
Migut.A01203.1
Migut.A01204.1
Migut.A01205.1
Migut.A01207.1
Migut.A01208.1
Migut.A01209.1
Migut.A01213.1
Migut.A01214.1
Migut.A01215.1
Migut.A01216.1
Migut.A01217.1
Migut.A01218.1
Migut.A01219.1
Migut.A01220.1
Migut.A01221.1
Migut.A01222.1
Migut.A01223.1
Migut.A01224.1
Migut.A01227.1
Migut.A01229.1
Migut.A01230.1
Migut.A01231.1
Migut.A01232.1
Migut.A01233.1
Migut.A01234.1
Migut.A01236.1
Migut.A01238.1
Migut.A01240.1
Migut.A01241.1
Migut.A01243.1
Migut.A01244.1
Migut.A01245.1
Migut.B00001.1
Migut.B00002.1
Migut.B00002.2
Migut.B00003.1
Migut.B00003.2
Migut.B00004.1
Migut.B00005.1
Migut.B00005.2
Migut.B00005.3
Migut.B00005.4
Migut.B00005.5
Migut.B00005.6
Migut.B00006.1
Migut.B00007.1
Migut.B00008.1
Migut.B00008.2
Migut.B00009.1
Migut.B00010.1
Migut.B00010.2
Migut.B00011.1
Migut.B00012.1
Migut.B00013.1
Migut.B00013.2
Migut.B00014.1
Migut.B00014.2
Migut.B00015.1
Migut.B00015.2
Migut.B00016.1
Migut.B00017.1
Migut.B00018.1
Migut.B00019.1
Migut.B00019.2
Migut.B00020.1
Migut.B00021.1
Migut.B00022.1
Migut.B00023.1
Migut.B00024.1
Migut.B00024.2
Migut.B00025.1
Migut.B00026.1
Migut.B00027.1
Migut.B00028.1
Migut.B00029.1
Migut.B00029.2
Migut.B00030.1
Migut.B00030.2
Migut.B00031.1
Migut.B00032.1
Migut.B00032.2
Migut.B00033.1
Migut.B00034.1
Migut.B00035.1
Migut.B00036.1
Migut.B00037.1
Migut.B00038.1
Migut.B00038.2
Migut.B00039.1
Migut.B00040.1
Migut.B00041.1
Migut.B00042.1
Migut.B00042.2
Migut.B00043.1
Migut.B00043.2
Migut.B00044.1
Migut.B00045.1
Migut.B00045.2
Migut.B00046.1
Migut.B00047.1
Migut.B00047.2
Migut.B00048.1
Migut.B00048.2
Migut.B00049.1
Migut.B00050.1
Migut.B00051.1
Migut.B00051.2
Migut.B00052.1
Migut.B00053.1
Migut.B00054.1
Migut.B00055.1
Migut.B00056.1
Migut.B00057.1
Migut.B00058.1
Migut.B00059.1
Migut.B00060.1
Migut.B00061.1
Migut.B00061.2
Migut.B00062.1
Migut.B00063.1
Migut.B00063.2
Migut.B00064.1
Migut.B00065.1
Migut.B00066.1
Migut.B00067.1
Migut.B00067.2
Migut.B00068.1
Migut.B00069.1
Migut.B00069.2
Migut.B00070.1
Migut.B00071.1
Migut.B00072.1
Migut.B00072.2
Migut.B00073.1
Migut.B00074.1
Migut.B00075.1
Migut.B00076.1
Migut.B00077.1
Migut.B00078.1
Migut.B00079.1
Migut.B00080.1
Migut.B00081.1
Migut.B00082.1
Migut.B00083.1
Migut.B00084.1
Migut.B00085.1
Migut.B00086.1
Migut.B00087.1
Migut.B00088.1
Migut.B00088.2
Migut.B00089.1
Migut.B00090.1
Migut.B00091.1
Migut.B00091.2
Migut.B00092.1
Migut.B00093.1
Migut.B00094.1
Migut.B00094.2
Migut.B00095.1
Migut.B00096.1
Migut.B00097.1
Migut.B00098.1
Migut.B00099.1
Migut.B00100.1
Migut.B00101.1
Migut.B00102.1
Migut.B00103.1
Migut.B00104.1
Migut.B00105.1
Migut.B00106.1
Migut.B00107.1
Migut.B00108.1
Migut.B00109.1
Migut.B00110.1
Migut.B00111.1
Migut.B00112.1
Migut.B00113.1
Migut.B00114.1
Migut.B00115.1
Migut.B00116.1
Migut.B00117.1
Migut.B00118.1
Migut.B00119.1
Migut.B00120.1
Migut.B00121.1
Migut.B00121.2
Migut.B00122.1
Migut.B00123.1
Migut.B00124.1
Migut.B00124.2
Migut.B00125.1
Migut.B00126.1
Migut.B00127.1
Migut.B00127.2
Migut.B00128.1
Migut.B00129.1
Migut.B00130.1
Migut.B00130.2
Migut.B00131.1
Migut.B00132.1
Migut.B00133.1
Migut.B00134.1
Migut.B00135.1
Migut.B00136.1
Migut.B00137.1
Migut.B00138.1
Migut.B00139.1
Migut.B00140.1
Migut.B00141.1
Migut.B00142.1
Migut.B00143.1
Migut.B00144.1
Migut.B00146.1
Migut.B00147.1
Migut.B00148.1
Migut.B00149.1
Migut.B00150.1
Migut.B00151.1
Migut.B00152.1
Migut.B00153.1
Migut.B00154.1
Migut.B00155.1
Migut.B00156.1
Migut.B00157.1
Migut.B00158.1
Migut.B00159.1
Migut.B00160.1
Migut.B00161.1
Migut.B00162.1
Migut.B00163.1
Migut.B00164.1
Migut.B00165.1
Migut.B00166.1
Migut.B00167.1
Migut.B00168.1
Migut.B00169.1
Migut.B00170.1
Migut.B00171.1
Migut.B00172.1
Migut.B00173.1
Migut.B00174.1
Migut.B00175.1
Migut.B00176.1
Migut.B00177.1
Migut.B00178.1
Migut.B00179.1
Migut.B00180.1
Migut.B00180.2
Migut.B00180.3
Migut.B00181.1
Migut.B00181.2
Migut.B00182.1
Migut.B00182.2
Migut.B00183.1
Migut.B00184.1
Migut.B00185.1
Migut.B00185.2
Migut.B00186.1
Migut.B00186.2
Migut.B00186.3
Migut.B00187.1
Migut.B00188.1
Migut.B00189.1
Migut.B00190.1
Migut.B00190.2
Migut.B00191.1
Migut.B00192.1
Migut.B00193.1
Migut.B00193.2
Migut.B00193.3
Migut.B00194.1
Migut.B00194.2
Migut.B00195.1
Migut.B00196.1
Migut.B00197.1
Migut.B00198.1
Migut.B00199.1
Migut.B00199.2
Migut.B00200.1
Migut.B00201.1
Migut.B00202.1
Migut.B00203.1
Migut.B00204.1
Migut.B00205.1
Migut.B00206.1
Migut.B00207.1
Migut.B00208.1
Migut.B00209.1
Migut.B00210.1
Migut.B00211.1
Migut.B00212.1
Migut.B00212.2
Migut.B00213.1
Migut.B00213.2
Migut.B00214.1
Migut.B00215.1
Migut.B00216.1
Migut.B00216.2
Migut.B00217.1
Migut.B00218.1
Migut.B00219.1
Migut.B00220.1
Migut.B00221.1
Migut.B00222.1
Migut.B00223.1
Migut.B00224.1
Migut.B00225.1
Migut.B00226.1
Migut.B00227.1
Migut.B00228.1
Migut.B00228.2
Migut.B00229.1
Migut.B00230.1
Migut.B00231.1
Migut.B00231.2
Migut.B00232.1
Migut.B00233.1
Migut.B00234.1
Migut.B00235.1
Migut.B00235.2
Migut.B00236.1
Migut.B00237.1
Migut.B00238.1
Migut.B00239.1
Migut.B00240.1
Migut.B00241.1
Migut.B00242.1
Migut.B00243.1
Migut.B00244.1
Migut.B00245.1
Migut.B00246.1
Migut.B00247.1
Migut.B00247.2
Migut.B00248.1
Migut.B00249.1
Migut.B00249.2
Migut.B00249.3
Migut.B00250.1
Migut.B00250.2
Migut.B00251.1
Migut.B00251.2
Migut.B00251.3
Migut.B00252.1
Migut.B00253.1
Migut.B00254.1
Migut.B00255.1
Migut.B00256.1
Migut.B00256.2
Migut.B00256.3
Migut.B00257.1
Migut.B00258.1
Migut.B00259.1
Migut.B00260.1
Migut.B00261.1
Migut.B00262.1
Migut.B00263.1
Migut.B00264.1
Migut.B00265.1
Migut.B00266.1
Migut.B00267.1
Migut.B00268.1
Migut.B00269.1
Migut.B00269.2
Migut.B00270.1
Migut.B00271.1
Migut.B00272.1
Migut.B00272.2
Migut.B00273.1
Migut.B00274.1
Migut.B00275.1
Migut.B00275.2
Migut.B00276.1
Migut.B00277.1
Migut.B00278.1
Migut.B00279.1
Migut.B00280.1
Migut.B00281.1
Migut.B00282.1
Migut.B00283.1
Migut.B00284.1
Migut.B00285.1
Migut.B00286.1
Migut.B00287.1
Migut.B00288.1
Migut.B00289.1
Migut.B00290.1
Migut.B00291.1
Migut.B00292.1
Migut.B00293.1
Migut.B00294.1
Migut.B00295.1
Migut.B00295.2
Migut.B00296.1
Migut.B00296.2
Migut.B00297.1
Migut.B00297.2
Migut.B00298.1
Migut.B00299.1
Migut.B00300.1
Migut.B00301.1
Migut.B00301.2
Migut.B00302.1
Migut.B00303.1
Migut.B00304.1
Migut.B00304.2
Migut.B00304.3
Migut.B00305.1
Migut.B00306.1
Migut.B00307.1
Migut.B00308.1
Migut.B00309.1
Migut.B00310.1
Migut.B00311.1
Migut.B00312.1
Migut.B00312.2
Migut.B00312.3
Migut.B00312.4
Migut.B00313.1
Migut.B00314.1
Migut.B00315.1
Migut.B00316.1
Migut.B00317.1
Migut.B00318.1
Migut.B00319.1
Migut.B00320.1
Migut.B00321.1
Migut.B00322.1
Migut.B00323.1
Migut.B00324.1
Migut.B00325.1
Migut.B00326.1
Migut.B00327.1
Migut.B00328.1
Migut.B00328.2
Migut.B00328.3
Migut.B00329.1
Migut.B00330.1
Migut.B00331.1
Migut.B00332.1
Migut.B00333.1
Migut.B00334.1
Migut.B00335.1
Migut.B00336.1
Migut.B00337.1
Migut.B00338.1
Migut.B00339.1
Migut.B00339.2
Migut.B00339.3
Migut.B00340.1
Migut.B00341.1
Migut.B00342.1
Migut.B00343.1
Migut.B00344.1
Migut.B00345.1
Migut.B00346.1
Migut.B00347.1
Migut.B00348.1
Migut.B00349.1
Migut.B00350.1
Migut.B00351.1
Migut.B00352.1
Migut.B00353.1
Migut.B00354.1
Migut.B00355.1
Migut.B00355.2
Migut.B00355.3
Migut.B00356.1
Migut.B00357.1
Migut.B00358.1
Migut.B00359.1
Migut.B00360.1
Migut.B00361.1
Migut.B00362.1
Migut.B00363.1
Migut.B00364.1
Migut.B00364.2
Migut.B00365.1
Migut.B00366.1
Migut.B00366.2
Migut.B00366.3
Migut.B00367.1
Migut.B00368.1
Migut.B00369.1
Migut.B00370.1
Migut.B00371.1
Migut.B00372.1
Migut.B00373.1
Migut.B00374.1
Migut.B00375.1
Migut.B00375.2
Migut.B00376.1
Migut.B00377.1
Migut.B00378.1
Migut.B00378.2
Migut.B00378.3
Migut.B00379.1
Migut.B00380.1
Migut.B00381.1
Migut.B00382.1
Migut.B00382.2
Migut.B00382.3
Migut.B00383.1
Migut.B00384.1
Migut.B00385.1
Migut.B00386.1
Migut.B00386.2
Migut.B00387.1
Migut.B00388.1
Migut.B00389.1
Migut.B00390.1
Migut.B00391.1
Migut.B00391.2
Migut.B00392.1
Migut.B00393.1
Migut.B00394.1
Migut.B00395.1
Migut.B00396.1
Migut.B00397.1
Migut.B00398.1
Migut.B00399.1
Migut.B00399.2
Migut.B00400.1
Migut.B00401.1
Migut.B00402.1
Migut.B00402.2
Migut.B00403.1
Migut.B00404.1
Migut.B00404.2
Migut.B00404.3
Migut.B00405.1
Migut.B00406.1
Migut.B00407.1
Migut.B00408.1
Migut.B00409.1
Migut.B00410.1
Migut.B00411.1
Migut.B00411.2
Migut.B00412.1
Migut.B00412.2
Migut.B00413.1
Migut.B00414.1
Migut.B00414.2
Migut.B00415.1
Migut.B00416.1
Migut.B00417.1
Migut.B00418.1
Migut.B00418.2
Migut.B00419.1
Migut.B00419.2
Migut.B00420.1
Migut.B00421.1
Migut.B00421.2
Migut.B00422.1
Migut.B00423.1
Migut.B00424.1
Migut.B00425.1
Migut.B00426.1
Migut.B00427.1
Migut.B00428.1
Migut.B00429.1
Migut.B00430.1
Migut.B00430.2
Migut.B00431.1
Migut.B00432.1
Migut.B00433.1
Migut.B00434.1
Migut.B00434.2
Migut.B00436.1
Migut.B00437.1
Migut.B00438.1
Migut.B00439.1
Migut.B00440.1
Migut.B00441.1
Migut.B00442.1
Migut.B00443.1
Migut.B00444.1
Migut.B00445.1
Migut.B00446.1
Migut.B00447.1
Migut.B00447.2
Migut.B00448.1
Migut.B00449.1
Migut.B00450.1
Migut.B00451.1
Migut.B00452.1
Migut.B00453.1
Migut.B00454.1
Migut.B00455.1
Migut.B00456.1
Migut.B00457.1
Migut.B00458.1
Migut.B00459.1
Migut.B00460.1
Migut.B00461.1
Migut.B00462.1
Migut.B00463.1
Migut.B00464.1
Migut.B00465.1
Migut.B00466.1
Migut.B00467.1
Migut.B00468.1
Migut.B00469.1
Migut.B00470.1
Migut.B00471.1
Migut.B00472.1
Migut.B00473.1
Migut.B00474.1
Migut.B00475.1
Migut.B00475.2
Migut.B00476.1
Migut.B00476.2
Migut.B00477.1
Migut.B00478.1
Migut.B00479.1
Migut.B00480.1
Migut.B00481.1
Migut.B00482.1
Migut.B00483.1
Migut.B00484.1
Migut.B00484.2
Migut.B00486.1
Migut.B00486.2
Migut.B00487.1
Migut.B00488.1
Migut.B00489.1
Migut.B00490.1
Migut.B00490.2
Migut.B00491.1
Migut.B00492.1
Migut.B00493.1
Migut.B00494.1
Migut.B00494.2
Migut.B00495.1
Migut.B00496.1
Migut.B00497.1
Migut.B00498.1
Migut.B00499.1
Migut.B00500.1
Migut.B00501.1
Migut.B00501.2
Migut.B00502.1
Migut.B00503.1
Migut.B00504.1
Migut.B00505.1
Migut.B00506.1
Migut.B00507.1
Migut.B00508.1
Migut.B00509.1
Migut.B00510.1
Migut.B00510.2
Migut.B00511.1
Migut.B00511.2
Migut.B00512.1
Migut.B00513.1
Migut.B00514.1
Migut.B00515.1
Migut.B00516.1
Migut.B00516.2
Migut.B00517.1
Migut.B00518.1
Migut.B00519.1
Migut.B00520.1
Migut.B00521.1
Migut.B00521.2
Migut.B00522.1
Migut.B00523.1
Migut.B00524.1
Migut.B00525.1
Migut.B00526.1
Migut.B00527.1
Migut.B00528.1
Migut.B00529.1
Migut.B00530.1
Migut.B00531.1
Migut.B00532.1
Migut.B00533.1
Migut.B00534.1
Migut.B00535.1
Migut.B00536.1
Migut.B00537.1
Migut.B00538.1
Migut.B00538.2
Migut.B00539.1
Migut.B00540.1
Migut.B00541.1
Migut.B00542.1
Migut.B00543.1
Migut.B00544.1
Migut.B00545.1
Migut.B00545.2
Migut.B00546.1
Migut.B00547.1
Migut.B00548.1
Migut.B00549.1
Migut.B00550.1
Migut.B00551.1
Migut.B00552.1
Migut.B00553.1
Migut.B00553.2
Migut.B00553.3
Migut.B00554.1
Migut.B00555.1
Migut.B00556.1
Migut.B00556.2
Migut.B00556.3
Migut.B00556.4
Migut.B00557.1
Migut.B00557.2
Migut.B00558.1
Migut.B00559.1
Migut.B00559.2
Migut.B00559.3
Migut.B00559.4
Migut.B00560.1
Migut.B00561.1
Migut.B00562.1
Migut.B00563.1
Migut.B00564.1
Migut.B00565.1
Migut.B00566.1
Migut.B00567.1
Migut.B00568.1
Migut.B00569.1
Migut.B00570.1
Migut.B00571.1
Migut.B00572.1
Migut.B00573.1
Migut.B00573.2
Migut.B00573.3
Migut.B00573.4
Migut.B00574.1
Migut.B00575.1
Migut.B00576.1
Migut.B00577.1
Migut.B00578.1
Migut.B00579.1
Migut.B00579.2
Migut.B00580.1
Migut.B00580.2
Migut.B00581.1
Migut.B00581.2
Migut.B00582.1
Migut.B00583.1
Migut.B00584.1
Migut.B00584.2
Migut.B00584.3
Migut.B00585.1
Migut.B00586.1
Migut.B00587.1
Migut.B00588.1
Migut.B00589.1
Migut.B00590.2
Migut.B00591.1
Migut.B00592.1
Migut.B00593.1
Migut.B00594.1
Migut.B00595.1
Migut.B00596.1
Migut.B00597.1
Migut.B00598.1
Migut.B00599.1
Migut.B00600.1
Migut.B00601.1
Migut.B00601.2
Migut.B00602.1
Migut.B00603.1
Migut.B00604.1
Migut.B00605.1
Migut.B00606.1
Migut.B00606.2
Migut.B00607.1
Migut.B00608.1
Migut.B00609.1
Migut.B00609.2
Migut.B00610.1
Migut.B00611.1
Migut.B00612.1
Migut.B00613.1
Migut.B00614.1
Migut.B00615.1
Migut.B00615.2
Migut.B00615.3
Migut.B00616.1
Migut.B00617.1
Migut.B00618.1
Migut.B00619.1
Migut.B00620.1
Migut.B00621.1
Migut.B00622.1
Migut.B00623.1
Migut.B00624.1
Migut.B00625.1
Migut.B00626.1
Migut.B00627.1
Migut.B00627.2
Migut.B00628.1
Migut.B00629.1
Migut.B00630.1
Migut.B00631.1
Migut.B00632.1
Migut.B00633.1
Migut.B00634.1
Migut.B00635.1
Migut.B00635.2
Migut.B00636.1
Migut.B00637.1
Migut.B00638.1
Migut.B00639.1
Migut.B00640.1
Migut.B00641.1
Migut.B00642.1
Migut.B00643.1
Migut.B00644.1
Migut.B00645.1
Migut.B00646.1
Migut.B00647.1
Migut.B00648.1
Migut.B00649.1
Migut.B00650.1
Migut.B00651.1
Migut.B00652.1
Migut.B00653.1
Migut.B00654.1
Migut.B00655.1
Migut.B00656.1
Migut.B00656.2
Migut.B00656.3
Migut.B00657.1
Migut.B00657.2
Migut.B00658.1
Migut.B00659.1
Migut.B00660.1
Migut.B00660.2
Migut.B00661.1
Migut.B00662.1
Migut.B00663.1
Migut.B00664.1
Migut.B00665.1
Migut.B00666.1
Migut.B00666.2
Migut.B00667.1
Migut.B00668.1
Migut.B00669.1
Migut.B00669.2
Migut.B00669.3
Migut.B00670.1
Migut.B00671.1
Migut.B00672.1
Migut.B00673.1
Migut.B00674.1
Migut.B00675.1
Migut.B00676.1
Migut.B00677.1
Migut.B00678.1
Migut.B00679.1
Migut.B00680.1
Migut.B00681.1
Migut.B00682.1
Migut.B00683.1
Migut.B00684.1
Migut.B00685.1
Migut.B00686.1
Migut.B00687.1
Migut.B00688.1
Migut.B00689.1
Migut.B00690.1
Migut.B00691.1
Migut.B00692.1
Migut.B00693.1
Migut.B00694.1
Migut.B00695.1
Migut.B00696.1
Migut.B00697.1
Migut.B00698.1
Migut.B00699.1
Migut.B00700.1
Migut.B00701.1
Migut.B00701.2
Migut.B00701.3
Migut.B00702.1
Migut.B00703.1
Migut.B00704.1
Migut.B00705.1
Migut.B00706.1
Migut.B00707.1
Migut.B00708.1
Migut.B00709.1
Migut.B00710.1
Migut.B00711.1
Migut.B00712.1
Migut.B00712.2
Migut.B00713.1
Migut.B00714.1
Migut.B00715.1
Migut.B00716.1
Migut.B00717.1
Migut.B00718.1
Migut.B00719.1
Migut.B00720.1
Migut.B00721.1
Migut.B00721.2
Migut.B00722.1
Migut.B00723.1
Migut.B00724.1
Migut.B00724.2
Migut.B00725.1
Migut.B00726.1
Migut.B00727.1
Migut.B00728.1
Migut.B00728.2
Migut.B00729.1
Migut.B00730.1
Migut.B00731.1
Migut.B00732.1
Migut.B00733.1
Migut.B00734.1
Migut.B00735.1
Migut.B00736.1
Migut.B00737.1
Migut.B00738.1
Migut.B00739.1
Migut.B00740.1
Migut.B00741.1
Migut.B00742.1
Migut.B00743.1
Migut.B00744.1
Migut.B00745.1
Migut.B00745.2
Migut.B00746.1
Migut.B00747.1
Migut.B00748.1
Migut.B00749.1
Migut.B00750.1
Migut.B00750.2
Migut.B00751.1
Migut.B00752.1
Migut.B00752.2
Migut.B00753.1
Migut.B00755.1
Migut.B00755.2
Migut.B00756.1
Migut.B00757.1
Migut.B00759.1
Migut.B00760.1
Migut.B00761.1
Migut.B00762.1
Migut.B00763.1
Migut.B00764.1
Migut.B00765.1
Migut.B00766.1
Migut.B00767.1
Migut.B00767.2
Migut.B00768.1
Migut.B00769.1
Migut.B00769.2
Migut.B00770.1
Migut.B00771.1
Migut.B00772.1
Migut.B00773.1
Migut.B00773.2
Migut.B00773.3
Migut.B00774.1
Migut.B00775.1
Migut.B00776.1
Migut.B00776.2
Migut.B00777.1
Migut.B00778.1
Migut.B00779.1
Migut.B00780.1
Migut.B00780.2
Migut.B00781.1
Migut.B00782.1
Migut.B00783.1
Migut.B00784.1
Migut.B00785.1
Migut.B00785.2
Migut.B00785.3
Migut.B00785.4
Migut.B00786.1
Migut.B00787.1
Migut.B00788.1
Migut.B00788.2
Migut.B00789.1
Migut.B00790.1
Migut.B00790.2
Migut.B00791.1
Migut.B00792.1
Migut.B00793.1
Migut.B00795.1
Migut.B00796.1
Migut.B00798.1
Migut.B00799.1
Migut.B00801.1
Migut.B00802.1
Migut.B00803.1
Migut.B00803.2
Migut.B00804.1
Migut.B00805.1
Migut.B00805.2
Migut.B00806.1
Migut.B00807.1
Migut.B00808.1
Migut.B00809.1
Migut.B00810.1
Migut.B00810.2
Migut.B00811.1
Migut.B00812.1
Migut.B00813.1
Migut.B00814.1
Migut.B00815.1
Migut.B00816.1
Migut.B00817.1
Migut.B00818.1
Migut.B00819.1
Migut.B00820.1
Migut.B00821.1
Migut.B00822.1
Migut.B00823.1
Migut.B00824.1
Migut.B00825.1
Migut.B00826.1
Migut.B00826.2
Migut.B00827.1
Migut.B00828.1
Migut.B00829.1
Migut.B00830.1
Migut.B00831.1
Migut.B00832.1
Migut.B00833.1
Migut.B00834.1
Migut.B00835.1
Migut.B00836.1
Migut.B00837.1
Migut.B00838.1
Migut.B00839.1
Migut.B00840.1
Migut.B00841.1
Migut.B00842.1
Migut.B00843.1
Migut.B00844.1
Migut.B00845.1
Migut.B00846.1
Migut.B00847.1
Migut.B00848.1
Migut.B00849.1
Migut.B00850.1
Migut.B00850.2
Migut.B00851.1
Migut.B00852.1
Migut.B00853.1
Migut.B00854.1
Migut.B00855.1
Migut.B00855.2
Migut.B00856.1
Migut.B00856.2
Migut.B00857.1
Migut.B00857.2
Migut.B00858.1
Migut.B00859.1
Migut.B00859.2
Migut.B00859.3
Migut.B00860.1
Migut.B00861.1
Migut.B00862.1
Migut.B00863.1
Migut.B00863.2
Migut.B00864.1
Migut.B00865.1
Migut.B00866.1
Migut.B00867.1
Migut.B00868.1
Migut.B00869.1
Migut.B00870.1
Migut.B00871.1
Migut.B00872.1
Migut.B00873.1
Migut.B00874.1
Migut.B00874.2
Migut.B00874.3
Migut.B00875.1
Migut.B00876.1
Migut.B00877.1
Migut.B00877.2
Migut.B00878.1
Migut.B00879.1
Migut.B00880.1
Migut.B00881.1
Migut.B00882.1
Migut.B00882.2
Migut.B00883.1
Migut.B00884.1
Migut.B00885.1
Migut.B00886.1
Migut.B00887.1
Migut.B00888.1
Migut.B00889.1
Migut.B00890.1
Migut.B00891.1
Migut.B00891.2
Migut.B00892.1
Migut.B00893.1
Migut.B00894.1
Migut.B00894.2
Migut.B00894.3
Migut.B00895.1
Migut.B00896.1
Migut.B00897.1
Migut.B00898.1
Migut.B00899.1
Migut.B00900.1
Migut.B00901.1
Migut.B00902.1
Migut.B00903.1
Migut.B00903.2
Migut.B00904.1
Migut.B00904.2
Migut.B00904.3
Migut.B00905.1
Migut.B00906.1
Migut.B00907.1
Migut.B00908.1
Migut.B00909.1
Migut.B00910.1
Migut.B00911.1
Migut.B00912.1
Migut.B00913.1
Migut.B00914.1
Migut.B00916.1
Migut.B00917.1
Migut.B00918.1
Migut.B00919.1
Migut.B00920.1
Migut.B00921.1
Migut.B00922.1
Migut.B00922.2
Migut.B00923.1
Migut.B00924.1
Migut.B00925.1
Migut.B00926.1
Migut.B00927.1
Migut.B00927.2
Migut.B00927.3
Migut.B00928.1
Migut.B00929.1
Migut.B00930.1
Migut.B00931.1
Migut.B00931.2
Migut.B00931.3
Migut.B00932.1
Migut.B00933.1
Migut.B00934.1
Migut.B00935.1
Migut.B00936.1
Migut.B00937.1
Migut.B00938.1
Migut.B00939.1
Migut.B00940.1
Migut.B00941.1
Migut.B00942.1
Migut.B00943.1
Migut.B00944.1
Migut.B00945.1
Migut.B00946.1
Migut.B00947.1
Migut.B00947.2
Migut.B00948.1
Migut.B00949.1
Migut.B00950.1
Migut.B00951.1
Migut.B00952.1
Migut.B00953.1
Migut.B00954.1
Migut.B00955.1
Migut.B00956.1
Migut.B00957.1
Migut.B00958.1
Migut.B00959.1
Migut.B00960.1
Migut.B00961.1
Migut.B00962.1
Migut.B00963.1
Migut.B00963.2
Migut.B00963.3
Migut.B00965.1
Migut.B00966.1
Migut.B00966.2
Migut.B00967.1
Migut.B00968.1
Migut.B00969.1
Migut.B00970.1
Migut.B00971.1
Migut.B00972.1
Migut.B00973.1
Migut.B00974.1
Migut.B00976.1
Migut.B00977.1
Migut.B00978.1
Migut.B00979.1
Migut.B00980.1
Migut.B00981.1
Migut.B00982.1
Migut.B00983.1
Migut.B00983.2
Migut.B00983.3
Migut.B00984.1
Migut.B00984.2
Migut.B00984.3
Migut.B00984.4
Migut.B00984.5
Migut.B00984.6
Migut.B00985.1
Migut.B00986.1
Migut.B00987.1
Migut.B00988.1
Migut.B00988.2
Migut.B00989.1
Migut.B00989.2
Migut.B00990.1
Migut.B00991.1
Migut.B00992.1
Migut.B00993.1
Migut.B00994.1
Migut.B00995.1
Migut.B00996.1
Migut.B00997.1
Migut.B00998.1
Migut.B00998.2
Migut.B00999.1
Migut.B01000.1
Migut.B01000.2
Migut.B01001.1
Migut.B01002.1
Migut.B01003.1
Migut.B01004.1
Migut.B01005.1
Migut.B01006.1
Migut.B01007.1
Migut.B01008.1
Migut.B01009.1
Migut.B01009.2
Migut.B01009.3
Migut.B01009.4
Migut.B01010.1
Migut.B01011.1
Migut.B01012.1
Migut.B01013.1
Migut.B01014.1
Migut.B01015.1
Migut.B01016.1
Migut.B01017.1
Migut.B01018.1
Migut.B01018.2
Migut.B01019.1
Migut.B01020.1
Migut.B01021.1
Migut.B01022.1
Migut.B01023.1
Migut.B01024.1
Migut.B01025.1
Migut.B01026.1
Migut.B01028.1
Migut.B01029.1
Migut.B01030.1
Migut.B01031.1
Migut.B01031.2
Migut.B01032.1
Migut.B01033.1
Migut.B01034.1
Migut.B01035.1
Migut.B01036.1
Migut.B01037.1
Migut.B01038.1
Migut.B01038.2
Migut.B01039.1
Migut.B01040.1
Migut.B01041.1
Migut.B01042.1
Migut.B01043.1
Migut.B01044.1
Migut.B01045.1
Migut.B01046.1
Migut.B01047.1
Migut.B01048.1
Migut.B01050.1
Migut.B01051.1
Migut.B01052.1
Migut.B01053.1
Migut.B01053.2
Migut.B01053.3
Migut.B01054.1
Migut.B01055.1
Migut.B01056.1
Migut.B01057.1
Migut.B01057.2
Migut.B01057.3
Migut.B01058.1
Migut.B01059.1
Migut.B01060.1
Migut.B01060.2
Migut.B01061.1
Migut.B01062.1
Migut.B01062.2
Migut.B01063.1
Migut.B01064.1
Migut.B01065.1
Migut.B01065.2
Migut.B01066.1
Migut.B01067.1
Migut.B01068.1
Migut.B01069.1
Migut.B01070.1
Migut.B01071.1
Migut.B01072.1
Migut.B01073.1
Migut.B01074.1
Migut.B01074.2
Migut.B01075.1
Migut.B01076.1
Migut.B01077.1
Migut.B01078.1
Migut.B01078.2
Migut.B01079.1
Migut.B01080.1
Migut.B01081.1
Migut.B01082.1
Migut.B01083.1
Migut.B01084.1
Migut.B01085.1
Migut.B01086.1
Migut.B01087.1
Migut.B01088.1
Migut.B01088.2
Migut.B01089.1
Migut.B01090.1
Migut.B01091.1
Migut.B01092.1
Migut.B01093.1
Migut.B01094.1
Migut.B01095.1
Migut.B01096.1
Migut.B01097.1
Migut.B01098.1
Migut.B01099.1
Migut.B01100.1
Migut.B01101.1
Migut.B01102.1
Migut.B01103.1
Migut.B01104.1
Migut.B01105.1
Migut.B01106.1
Migut.B01107.1
Migut.B01108.1
Migut.B01109.1
Migut.B01110.1
Migut.B01111.1
Migut.B01112.1
Migut.B01113.1
Migut.B01114.1
Migut.B01115.1
Migut.B01116.1
Migut.B01116.2
Migut.B01116.3
Migut.B01117.1
Migut.B01118.1
Migut.B01119.1
Migut.B01120.1
Migut.B01120.2
Migut.B01121.1
Migut.B01121.2
Migut.B01122.1
Migut.B01123.1
Migut.B01124.1
Migut.B01124.2
Migut.B01125.1
Migut.B01126.1
Migut.B01127.1
Migut.B01128.1
Migut.B01130.1
Migut.B01131.1
Migut.B01131.2
Migut.B01131.3
Migut.B01132.1
Migut.B01133.1
Migut.B01134.1
Migut.B01135.1
Migut.B01136.1
Migut.B01137.1
Migut.B01138.1
Migut.B01139.1
Migut.B01140.1
Migut.B01141.1
Migut.B01142.1
Migut.B01142.2
Migut.B01142.3
Migut.B01142.4
Migut.B01142.5
Migut.B01143.1
Migut.B01144.1
Migut.B01145.1
Migut.B01146.1
Migut.B01147.1
Migut.B01148.1
Migut.B01149.1
Migut.B01149.2
Migut.B01150.1
Migut.B01151.1
Migut.B01152.1
Migut.B01153.1
Migut.B01153.2
Migut.B01154.1
Migut.B01155.1
Migut.B01156.1
Migut.B01157.1
Migut.B01158.1
Migut.B01159.1
Migut.B01161.1
Migut.B01162.1
Migut.B01163.1
Migut.B01164.1
Migut.B01165.1
Migut.B01166.1
Migut.B01166.2
Migut.B01166.3
Migut.B01166.4
Migut.B01167.1
Migut.B01168.1
Migut.B01169.1
Migut.B01170.1
Migut.B01171.1
Migut.B01172.1
Migut.B01173.1
Migut.B01173.2
Migut.B01174.1
Migut.B01174.2
Migut.B01175.1
Migut.B01176.1
Migut.B01177.1
Migut.B01177.2
Migut.B01178.1
Migut.B01179.1
Migut.B01180.1
Migut.B01181.1
Migut.B01182.1
Migut.B01183.1
Migut.B01184.1
Migut.B01185.1
Migut.B01186.1
Migut.B01187.1
Migut.B01188.1
Migut.B01189.1
Migut.B01190.1
Migut.B01191.1
Migut.B01192.1
Migut.B01193.1
Migut.B01194.1
Migut.B01194.2
Migut.B01195.1
Migut.B01196.1
Migut.B01197.1
Migut.B01198.1
Migut.B01199.1
Migut.B01200.1
Migut.B01201.1
Migut.B01202.1
Migut.B01203.1
Migut.B01204.1
Migut.B01205.1
Migut.B01206.1
Migut.B01207.1
Migut.B01208.1
Migut.B01209.1
Migut.B01210.1
Migut.B01211.1
Migut.B01212.1
Migut.B01212.2
Migut.B01213.1
Migut.B01214.1
Migut.B01215.1
Migut.B01216.1
Migut.B01216.2
Migut.B01217.1
Migut.B01218.1
Migut.B01219.1
Migut.B01220.1
Migut.B01220.2
Migut.B01221.1
Migut.B01221.2
Migut.B01222.1
Migut.B01223.1
Migut.B01224.1
Migut.B01225.1
Migut.B01226.1
Migut.B01227.1
Migut.B01227.2
Migut.B01227.3
Migut.B01227.4
Migut.B01227.5
Migut.B01228.1
Migut.B01229.1
Migut.B01230.1
Migut.B01231.1
Migut.B01232.1
Migut.B01233.1
Migut.B01234.1
Migut.B01235.1
Migut.B01236.1
Migut.B01237.1
Migut.B01238.1
Migut.B01239.1
Migut.B01239.2
Migut.B01240.1
Migut.B01241.1
Migut.B01242.1
Migut.B01243.1
Migut.B01244.1
Migut.B01245.1
Migut.B01246.1
Migut.B01247.1
Migut.B01248.1
Migut.B01249.1
Migut.B01250.1
Migut.B01251.1
Migut.B01252.1
Migut.B01253.1
Migut.B01254.1
Migut.B01255.1
Migut.B01256.1
Migut.B01257.1
Migut.B01258.1
Migut.B01259.1
Migut.B01260.1
Migut.B01261.1
Migut.B01262.1
Migut.B01263.1
Migut.B01264.1
Migut.B01265.1
Migut.B01265.2
Migut.B01265.3
Migut.B01266.1
Migut.B01267.1
Migut.B01269.1
Migut.B01269.2
Migut.B01270.1
Migut.B01270.2
Migut.B01271.1
Migut.B01272.1
Migut.B01273.1
Migut.B01273.2
Migut.B01274.1
Migut.B01275.1
Migut.B01276.1
Migut.B01277.1
Migut.B01278.1
Migut.B01279.1
Migut.B01280.1
Migut.B01281.1
Migut.B01282.1
Migut.B01283.1
Migut.B01284.1
Migut.B01285.1
Migut.B01286.1
Migut.B01287.1
Migut.B01288.1
Migut.B01289.1
Migut.B01290.1
Migut.B01290.2
Migut.B01291.1
Migut.B01292.1
Migut.B01292.2
Migut.B01293.1
Migut.B01294.1
Migut.B01295.1
Migut.B01296.1
Migut.B01297.1
Migut.B01297.2
Migut.B01298.1
Migut.B01299.1
Migut.B01299.2
Migut.B01299.3
Migut.B01299.4
Migut.B01299.5
Migut.B01300.1
Migut.B01300.2
Migut.B01300.3
Migut.B01300.4
Migut.B01300.5
Migut.B01300.6
Migut.B01301.1
Migut.B01302.1
Migut.B01303.1
Migut.B01304.1
Migut.B01305.1
Migut.B01306.1
Migut.B01306.2
Migut.B01306.3
Migut.B01307.1
Migut.B01308.1
Migut.B01309.1
Migut.B01310.1
Migut.B01311.1
Migut.B01311.2
Migut.B01311.3
Migut.B01311.4
Migut.B01311.5
Migut.B01311.6
Migut.B01312.1
Migut.B01313.1
Migut.B01314.1
Migut.B01315.1
Migut.B01316.1
Migut.B01317.1
Migut.B01318.1
Migut.B01319.1
Migut.B01320.1
Migut.B01321.1
Migut.B01322.1
Migut.B01323.1
Migut.B01323.2
Migut.B01324.1
Migut.B01325.1
Migut.B01326.1
Migut.B01326.2
Migut.B01326.3
Migut.B01326.4
Migut.B01327.1
Migut.B01328.1
Migut.B01329.1
Migut.B01330.1
Migut.B01331.1
Migut.B01332.1
Migut.B01333.1
Migut.B01334.1
Migut.B01335.1
Migut.B01336.1
Migut.B01337.1
Migut.B01338.1
Migut.B01339.1
Migut.B01340.1
Migut.B01341.1
Migut.B01342.1
Migut.B01342.2
Migut.B01342.3
Migut.B01342.4
Migut.B01343.1
Migut.B01344.1
Migut.B01345.1
Migut.B01346.1
Migut.B01347.1
Migut.B01348.1
Migut.B01349.1
Migut.B01350.1
Migut.B01351.1
Migut.B01352.1
Migut.B01353.1
Migut.B01354.1
Migut.B01355.1
Migut.B01356.1
Migut.B01357.1
Migut.B01358.1
Migut.B01358.2
Migut.B01359.1
Migut.B01360.1
Migut.B01361.1
Migut.B01362.1
Migut.B01362.2
Migut.B01363.1
Migut.B01364.1
Migut.B01365.1
Migut.B01366.1
Migut.B01367.1
Migut.B01368.1
Migut.B01369.1
Migut.B01370.1
Migut.B01371.1
Migut.B01372.1
Migut.B01373.1
Migut.B01374.1
Migut.B01375.1
Migut.B01376.1
Migut.B01377.1
Migut.B01378.1
Migut.B01379.1
Migut.B01380.1
Migut.B01381.1
Migut.B01382.1
Migut.B01383.1
Migut.B01384.1
Migut.B01386.1
Migut.B01387.1
Migut.B01388.1
Migut.B01389.1
Migut.B01390.1
Migut.B01391.1
Migut.B01393.1
Migut.B01394.1
Migut.B01395.1
Migut.B01396.1
Migut.B01397.1
Migut.B01398.1
Migut.B01398.2
Migut.B01399.1
Migut.B01400.1
Migut.B01400.2
Migut.B01401.1
Migut.B01402.1
Migut.B01403.1
Migut.B01404.1
Migut.B01405.1
Migut.B01406.1
Migut.B01407.1
Migut.B01408.1
Migut.B01409.1
Migut.B01410.1
Migut.B01411.1
Migut.B01412.1
Migut.B01413.1
Migut.B01414.1
Migut.B01415.1
Migut.B01416.1
Migut.B01417.1
Migut.B01418.1
Migut.B01419.1
Migut.B01420.1
Migut.B01421.1
Migut.B01421.2
Migut.B01422.1
Migut.B01422.2
Migut.B01422.3
Migut.B01422.4
Migut.B01422.5
Migut.B01423.1
Migut.B01424.1
Migut.B01425.1
Migut.B01426.1
Migut.B01427.1
Migut.B01428.1
Migut.B01429.1
Migut.B01430.1
Migut.B01431.1
Migut.B01432.1
Migut.B01433.1
Migut.B01434.1
Migut.B01435.1
Migut.B01436.1
Migut.B01437.1
Migut.B01438.1
Migut.B01439.1
Migut.B01440.1
Migut.B01441.1
Migut.B01442.1
Migut.B01443.1
Migut.B01444.1
Migut.B01445.1
Migut.B01446.1
Migut.B01447.1
Migut.B01448.1
Migut.B01449.1
Migut.B01450.1
Migut.B01451.1
Migut.B01452.1
Migut.B01453.1
Migut.B01454.1
Migut.B01455.1
Migut.B01456.1
Migut.B01457.1
Migut.B01458.1
Migut.B01458.2
Migut.B01459.1
Migut.B01461.1
Migut.B01462.1
Migut.B01462.2
Migut.B01462.3
Migut.B01463.1
Migut.B01463.2
Migut.B01464.1
Migut.B01464.2
Migut.B01464.3
Migut.B01464.4
Migut.B01464.5
Migut.B01464.6
Migut.B01464.7
Migut.B01464.8
Migut.B01464.9
Migut.B01465.1
Migut.B01466.1
Migut.B01467.1
Migut.B01468.1
Migut.B01469.1
Migut.B01470.1
Migut.B01471.1
Migut.B01472.1
Migut.B01473.1
Migut.B01473.2
Migut.B01474.1
Migut.B01474.2
Migut.B01475.1
Migut.B01476.1
Migut.B01476.2
Migut.B01476.3
Migut.B01477.1
Migut.B01478.1
Migut.B01479.1
Migut.B01480.1
Migut.B01481.1
Migut.B01482.1
Migut.B01483.1
Migut.B01484.1
Migut.B01484.2
Migut.B01485.1
Migut.B01486.1
Migut.B01487.1
Migut.B01488.1
Migut.B01489.1
Migut.B01490.1
Migut.B01491.1
Migut.B01492.1
Migut.B01493.1
Migut.B01493.2
Migut.B01494.1
Migut.B01495.1
Migut.B01496.1
Migut.B01497.1
Migut.B01498.1
Migut.B01499.1
Migut.B01500.1
Migut.B01500.2
Migut.B01501.1
Migut.B01502.1
Migut.B01503.1
Migut.B01504.1
Migut.B01505.1
Migut.B01506.1
Migut.B01507.1
Migut.B01508.1
Migut.B01509.1
Migut.B01510.1
Migut.B01511.1
Migut.B01512.1
Migut.B01513.1
Migut.B01514.1
Migut.B01515.1
Migut.B01515.2
Migut.B01516.1
Migut.B01517.1
Migut.B01517.2
Migut.B01518.1
Migut.B01519.1
Migut.B01520.1
Migut.B01521.1
Migut.B01522.1
Migut.B01522.2
Migut.B01523.1
Migut.B01524.1
Migut.B01525.1
Migut.B01526.1
Migut.B01527.1
Migut.B01528.1
Migut.B01529.1
Migut.B01530.1
Migut.B01531.1
Migut.B01532.1
Migut.B01532.2
Migut.B01533.1
Migut.B01534.1
Migut.B01535.1
Migut.B01535.2
Migut.B01536.1
Migut.B01537.1
Migut.B01538.1
Migut.B01538.2
Migut.B01539.1
Migut.B01540.1
Migut.B01541.1
Migut.B01542.1
Migut.B01542.2
Migut.B01543.1
Migut.B01544.1
Migut.B01544.2
Migut.B01545.1
Migut.B01546.1
Migut.B01546.2
Migut.B01546.3
Migut.B01547.1
Migut.B01548.1
Migut.B01549.1
Migut.B01549.2
Migut.B01550.1
Migut.B01551.1
Migut.B01552.1
Migut.B01553.1
Migut.B01554.1
Migut.B01554.2
Migut.B01555.1
Migut.B01556.1
Migut.B01557.1
Migut.B01558.1
Migut.B01559.1
Migut.B01560.1
Migut.B01561.1
Migut.B01562.1
Migut.B01563.1
Migut.B01563.2
Migut.B01564.1
Migut.B01565.1
Migut.B01566.1
Migut.B01567.1
Migut.B01568.1
Migut.B01569.1
Migut.B01570.1
Migut.B01570.2
Migut.B01571.1
Migut.B01571.2
Migut.B01572.1
Migut.B01572.2
Migut.B01572.3
Migut.B01573.1
Migut.B01574.1
Migut.B01575.1
Migut.B01576.1
Migut.B01576.2
Migut.B01577.1
Migut.B01578.1
Migut.B01579.1
Migut.B01580.1
Migut.B01581.1
Migut.B01582.1
Migut.B01583.1
Migut.B01583.2
Migut.B01584.1
Migut.B01585.1
Migut.B01586.1
Migut.B01587.1
Migut.B01588.1
Migut.B01589.1
Migut.B01590.1
Migut.B01591.1
Migut.B01592.1
Migut.B01593.1
Migut.B01595.1
Migut.B01596.1
Migut.B01597.1
Migut.B01598.1
Migut.B01598.2
Migut.B01599.1
Migut.B01600.1
Migut.B01601.1
Migut.B01602.1
Migut.B01603.1
Migut.B01604.1
Migut.B01605.1
Migut.B01606.1
Migut.B01607.1
Migut.B01608.1
Migut.B01609.1
Migut.B01610.1
Migut.B01611.1
Migut.B01612.1
Migut.B01613.1
Migut.B01614.1
Migut.B01615.1
Migut.B01616.1
Migut.B01617.1
Migut.B01618.1
Migut.B01618.2
Migut.B01619.1
Migut.B01620.1
Migut.B01621.1
Migut.B01621.2
Migut.B01622.1
Migut.B01623.1
Migut.B01624.1
Migut.B01625.1
Migut.B01625.2
Migut.B01626.1
Migut.B01627.1
Migut.B01628.1
Migut.B01629.1
Migut.B01630.1
Migut.B01631.1
Migut.B01632.1
Migut.B01633.1
Migut.B01634.1
Migut.B01635.1
Migut.B01635.2
Migut.B01636.1
Migut.B01637.1
Migut.B01638.1
Migut.B01639.1
Migut.B01640.1
Migut.B01641.1
Migut.B01642.1
Migut.B01643.1
Migut.B01644.1
Migut.B01645.1
Migut.B01646.1
Migut.B01647.1
Migut.B01648.1
Migut.B01649.1
Migut.B01650.1
Migut.B01651.1
Migut.B01652.1
Migut.B01653.1
Migut.B01654.1
Migut.B01655.1
Migut.B01655.2
Migut.B01656.1
Migut.B01657.1
Migut.B01658.1
Migut.B01659.1
Migut.B01660.1
Migut.B01661.1
Migut.B01662.1
Migut.B01663.1
Migut.B01664.1
Migut.B01665.1
Migut.B01666.1
Migut.B01667.1
Migut.B01668.1
Migut.B01668.2
Migut.B01669.1
Migut.B01669.2
Migut.B01670.1
Migut.B01671.1
Migut.B01672.1
Migut.B01673.1
Migut.B01673.2
Migut.B01674.1
Migut.B01674.2
Migut.B01675.1
Migut.B01676.1
Migut.B01676.2
Migut.B01677.1
Migut.B01678.1
Migut.B01679.1
Migut.B01680.1
Migut.B01681.1
Migut.B01682.1
Migut.B01683.1
Migut.B01684.1
Migut.B01685.1
Migut.B01686.1
Migut.B01687.1
Migut.B01688.1
Migut.B01689.1
Migut.B01690.1
Migut.B01691.1
Migut.B01691.2
Migut.B01691.3
Migut.B01691.4
Migut.B01692.1
Migut.B01693.1
Migut.B01693.2
Migut.B01694.1
Migut.B01695.1
Migut.B01696.1
Migut.B01696.2
Migut.B01697.1
Migut.B01697.2
Migut.B01697.3
Migut.B01697.4
Migut.B01698.1
Migut.B01699.1
Migut.B01700.1
Migut.B01701.1
Migut.B01702.1
Migut.B01703.1
Migut.B01704.1
Migut.B01705.1
Migut.B01706.1
Migut.B01707.1
Migut.B01708.1
Migut.B01708.2
Migut.B01709.1
Migut.B01709.2
Migut.B01710.1
Migut.B01711.1
Migut.B01712.1
Migut.B01713.1
Migut.B01714.1
Migut.B01715.1
Migut.B01716.1
Migut.B01717.1
Migut.B01718.1
Migut.B01719.1
Migut.B01719.2
Migut.B01720.1
Migut.B01721.1
Migut.B01721.2
Migut.B01721.3
Migut.B01722.1
Migut.B01723.1
Migut.B01723.2
Migut.B01724.1
Migut.B01725.1
Migut.B01726.1
Migut.B01727.1
Migut.B01728.1
Migut.B01729.1
Migut.B01730.1
Migut.B01731.1
Migut.B01732.1
Migut.B01733.1
Migut.B01734.1
Migut.B01735.1
Migut.B01736.1
Migut.B01737.1
Migut.B01738.1
Migut.B01739.1
Migut.B01740.1
Migut.B01741.1
Migut.B01742.1
Migut.B01743.1
Migut.B01744.1
Migut.B01745.1
Migut.B01746.1
Migut.B01746.2
Migut.B01746.3
Migut.B01746.4
Migut.B01746.5
Migut.B01747.1
Migut.B01747.2
Migut.B01747.3
Migut.B01748.1
Migut.B01749.1
Migut.B01750.1
Migut.B01751.1
Migut.B01752.1
Migut.B01753.1
Migut.B01754.1
Migut.B01754.2
Migut.B01755.1
Migut.B01756.1
Migut.B01756.2
Migut.B01757.1
Migut.B01757.2
Migut.B01758.1
Migut.B01758.2
Migut.B01759.1
Migut.B01759.2
Migut.B01760.1
Migut.B01761.1
Migut.B01761.2
Migut.B01762.1
Migut.B01762.2
Migut.B01763.1
Migut.B01764.1
Migut.B01765.1
Migut.B01766.1
Migut.B01767.1
Migut.B01768.1
Migut.B01768.2
Migut.B01769.1
Migut.B01769.2
Migut.B01770.1
Migut.B01771.1
Migut.B01772.1
Migut.B01773.1
Migut.B01774.1
Migut.B01775.1
Migut.B01776.1
Migut.B01777.1
Migut.B01777.2
Migut.B01778.1
Migut.B01779.1
Migut.B01779.2
Migut.B01780.1
Migut.B01781.1
Migut.B01782.1
Migut.B01783.1
Migut.B01784.1
Migut.B01785.1
Migut.B01786.1
Migut.B01786.2
Migut.B01787.1
Migut.B01788.1
Migut.B01788.2
Migut.B01789.1
Migut.B01789.2
Migut.B01790.1
Migut.B01791.1
Migut.B01792.1
Migut.B01792.2
Migut.B01793.1
Migut.B01794.1
Migut.B01795.1
Migut.B01796.1
Migut.B01797.1
Migut.B01798.1
Migut.B01799.1
Migut.B01800.1
Migut.B01800.2
Migut.B01801.1
Migut.B01802.1
Migut.B01803.1
Migut.B01804.1
Migut.B01805.1
Migut.B01806.1
Migut.B01806.2
Migut.B01807.1
Migut.B01807.2
Migut.B01807.3
Migut.B01808.1
Migut.B01808.2
Migut.B01809.1
Migut.B01810.1
Migut.B01811.1
Migut.B01812.1
Migut.B01813.1
Migut.B01814.1
Migut.B01815.1
Migut.B01815.2
Migut.B01816.1
Migut.B01817.1
Migut.B01818.1
Migut.B01819.1
Migut.B01820.1
Migut.B01821.1
Migut.B01822.1
Migut.B01823.1
Migut.B01823.2
Migut.B01823.3
Migut.B01824.1
Migut.B01825.1
Migut.B01826.1
Migut.B01827.1
Migut.B01828.1
Migut.B01828.2
Migut.B01828.3
Migut.B01829.1
Migut.B01830.1
Migut.B01831.1
Migut.B01831.2
Migut.B01832.1
Migut.B01833.1
Migut.B01834.1
Migut.B01834.2
Migut.B01835.1
Migut.B01836.1
Migut.B01837.1
Migut.B01838.1
Migut.B01839.1
Migut.B01840.1
Migut.B01840.2
Migut.B01841.1
Migut.B01842.1
Migut.B01843.1
Migut.B01844.1
Migut.B01845.1
Migut.B01846.1
Migut.B01846.2
Migut.B01847.1
Migut.B01848.1
Migut.B01849.1
Migut.B01850.1
Migut.B01851.1
Migut.B01852.1
Migut.B01853.1
Migut.B01854.1
Migut.B01854.2
Migut.B01855.1
Migut.B01856.1
Migut.B01857.1
Migut.B01858.1
Migut.B01859.1
Migut.B01860.1
Migut.B01861.1
Migut.B01862.1
Migut.B01863.1
Migut.B01864.1
Migut.B01865.1
Migut.B01866.1
Migut.B01867.1
Migut.B01868.1
Migut.B01869.1
Migut.B01870.1
Migut.B01871.1
Migut.B01871.2
Migut.B01872.1
Migut.B01873.1
Migut.B01874.1
Migut.B01875.1
Migut.B01876.1
Migut.B01877.1
Migut.B01878.1
Migut.B01879.1
Migut.B01880.1
Migut.B01881.1
Migut.B01882.1
Migut.B01882.2
Migut.B01883.1
Migut.B01883.2
Migut.B01884.1
Migut.B01885.1
Migut.B01886.1
Migut.B01887.1
Migut.B01888.1
Migut.B01888.2
Migut.B01888.3
Migut.B01889.1
Migut.B01890.1
Migut.B01890.2
Migut.B01891.1
Migut.B01892.1
Migut.B01893.1
Migut.B01894.1
Migut.B01895.1
Migut.B01896.1
Migut.B01897.1
Migut.B01898.1
Migut.B01899.1
Migut.B01899.2
Migut.B01900.1
Migut.B01901.1
Migut.B01901.2
Migut.B01902.1
Migut.B01903.1
Migut.B01904.1
Migut.B01905.1
Migut.B01906.1
Migut.B01907.1
Migut.B01908.1
Migut.B01909.1
Migut.B01909.2
Migut.B01910.1
Migut.B01911.1
Migut.B01912.1
Migut.B01913.1
Migut.B01914.1
Migut.B01915.1
Migut.B01916.1
Migut.B01917.1
Migut.B01918.1
Migut.B01919.1
Migut.B01919.2
Migut.B01919.3
Migut.B01919.4
Migut.B01919.5
Migut.B01919.6
Migut.B01919.7
Migut.B01920.1
Migut.B01921.1
Migut.B01922.1
Migut.B01923.1
Migut.B01923.2
Migut.C00001.1
Migut.C00002.1
Migut.C00003.1
Migut.C00004.1
Migut.C00005.1
Migut.C00005.2
Migut.C00005.3
Migut.C00006.1
Migut.C00007.1
Migut.C00008.1
Migut.C00009.1
Migut.C00010.1
Migut.C00011.1
Migut.C00011.2
Migut.C00012.1
Migut.C00013.1
Migut.C00014.1
Migut.C00015.1
Migut.C00016.1
Migut.C00017.1
Migut.C00018.1
Migut.C00019.1
Migut.C00020.1
Migut.C00021.1
Migut.C00022.1
Migut.C00023.1
Migut.C00024.1
Migut.C00024.2
Migut.C00024.3
Migut.C00025.1
Migut.C00025.2
Migut.C00026.1
Migut.C00027.1
Migut.C00028.1
Migut.C00029.1
Migut.C00030.1
Migut.C00032.1
Migut.C00032.2
Migut.C00033.1
Migut.C00033.2
Migut.C00034.1
Migut.C00035.1
Migut.C00036.1
Migut.C00037.1
Migut.C00038.1
Migut.C00039.1
Migut.C00040.1
Migut.C00041.1
Migut.C00042.1
Migut.C00042.2
Migut.C00043.1
Migut.C00044.1
Migut.C00045.1
Migut.C00046.1
Migut.C00047.1
Migut.C00047.2
Migut.C00047.3
Migut.C00047.4
Migut.C00048.1
Migut.C00049.1
Migut.C00050.1
Migut.C00051.1
Migut.C00052.1
Migut.C00053.1
Migut.C00054.1
Migut.C00055.1
Migut.C00056.1
Migut.C00057.1
Migut.C00058.1
Migut.C00059.1
Migut.C00060.1
Migut.C00061.1
Migut.C00062.1
Migut.C00063.1
Migut.C00064.1
Migut.C00065.1
Migut.C00066.1
Migut.C00067.1
Migut.C00068.1
Migut.C00069.1
Migut.C00070.1
Migut.C00070.2
Migut.C00072.1
Migut.C00072.2
Migut.C00073.1
Migut.C00074.1
Migut.C00075.1
Migut.C00076.1
Migut.C00077.1
Migut.C00078.1
Migut.C00078.2
Migut.C00079.1
Migut.C00080.1
Migut.C00081.1
Migut.C00082.1
Migut.C00083.1
Migut.C00084.1
Migut.C00085.1
Migut.C00086.1
Migut.C00087.1
Migut.C00088.1
Migut.C00089.1
Migut.C00090.1
Migut.C00091.1
Migut.C00092.1
Migut.C00093.1
Migut.C00094.1
Migut.C00095.1
Migut.C00096.1
Migut.C00097.1
Migut.C00099.1
Migut.C00100.1
Migut.C00101.1
Migut.C00102.1
Migut.C00104.1
Migut.C00105.1
Migut.C00107.1
Migut.C00108.1
Migut.C00109.1
Migut.C00110.1
Migut.C00111.1
Migut.C00112.1
Migut.C00113.1
Migut.C00114.1
Migut.C00115.1
Migut.C00116.1
Migut.C00117.1
Migut.C00118.1
Migut.C00119.1
Migut.C00120.1
Migut.C00121.1
Migut.C00122.1
Migut.C00123.1
Migut.C00124.1
Migut.C00125.1
Migut.C00126.1
Migut.C00127.1
Migut.C00128.1
Migut.C00129.1
Migut.C00130.1
Migut.C00131.1
Migut.C00133.1
Migut.C00134.1
Migut.C00135.1
Migut.C00136.1
Migut.C00137.1
Migut.C00138.1
Migut.C00139.1
Migut.C00140.1
Migut.C00141.1
Migut.C00141.2
Migut.C00142.1
Migut.C00143.1
Migut.C00144.1
Migut.C00144.2
Migut.C00144.3
Migut.C00145.1
Migut.C00146.1
Migut.C00147.1
Migut.C00147.2
Migut.C00148.1
Migut.C00149.1
Migut.C00150.1
Migut.C00150.2
Migut.C00151.1
Migut.C00152.1
Migut.C00153.1
Migut.C00153.2
Migut.C00154.1
Migut.C00155.1
Migut.C00156.1
Migut.C00157.1
Migut.C00158.1
Migut.C00158.2
Migut.C00159.1
Migut.C00159.2
Migut.C00160.1
Migut.C00161.1
Migut.C00162.1
Migut.C00163.1
Migut.C00164.1
Migut.C00165.1
Migut.C00166.1
Migut.C00167.1
Migut.C00168.1
Migut.C00169.1
Migut.C00170.1
Migut.C00170.2
Migut.C00170.3
Migut.C00170.4
Migut.C00171.1
Migut.C00172.1
Migut.C00173.1
Migut.C00174.1
Migut.C00175.1
Migut.C00176.1
Migut.C00177.1
Migut.C00178.1
Migut.C00179.1
Migut.C00180.1
Migut.C00181.1
Migut.C00182.1
Migut.C00183.1
Migut.C00184.1
Migut.C00184.2
Migut.C00185.1
Migut.C00186.1
Migut.C00187.1
Migut.C00188.1
Migut.C00188.2
Migut.C00188.3
Migut.C00189.1
Migut.C00190.1
Migut.C00191.1
Migut.C00192.1
Migut.C00193.1
Migut.C00194.1
Migut.C00195.1
Migut.C00195.2
Migut.C00196.1
Migut.C00197.1
Migut.C00198.1
Migut.C00198.2
Migut.C00198.3
Migut.C00199.1
Migut.C00200.1
Migut.C00200.2
Migut.C00201.1
Migut.C00202.1
Migut.C00203.1
Migut.C00204.1
Migut.C00205.1
Migut.C00206.1
Migut.C00207.1
Migut.C00208.1
Migut.C00209.1
Migut.C00210.1
Migut.C00211.1
Migut.C00211.2
Migut.C00212.1
Migut.C00212.2
Migut.C00213.1
Migut.C00214.1
Migut.C00215.1
Migut.C00216.1
Migut.C00216.2
Migut.C00217.1
Migut.C00218.1
Migut.C00219.1
Migut.C00220.1
Migut.C00221.1
Migut.C00222.1
Migut.C00223.1
Migut.C00224.1
Migut.C00225.1
Migut.C00226.1
Migut.C00227.1
Migut.C00228.1
Migut.C00228.2
Migut.C00229.1
Migut.C00229.2
Migut.C00230.1
Migut.C00230.2
Migut.C00231.1
Migut.C00232.1
Migut.C00233.1
Migut.C00234.1
Migut.C00235.1
Migut.C00236.1
Migut.C00237.1
Migut.C00238.1
Migut.C00239.1
Migut.C00240.1
Migut.C00241.1
Migut.C00242.1
Migut.C00243.1
Migut.C00244.1
Migut.C00245.1
Migut.C00246.1
Migut.C00248.1
Migut.C00249.1
Migut.C00250.1
Migut.C00251.1
Migut.C00252.1
Migut.C00253.1
Migut.C00254.1
Migut.C00255.1
Migut.C00256.1
Migut.C00257.1
Migut.C00258.1
Migut.C00259.1
Migut.C00260.1
Migut.C00261.1
Migut.C00262.1
Migut.C00262.2
Migut.C00263.1
Migut.C00264.1
Migut.C00265.1
Migut.C00266.1
Migut.C00267.1
Migut.C00269.1
Migut.C00270.1
Migut.C00271.1
Migut.C00272.1
Migut.C00272.2
Migut.C00273.1
Migut.C00274.1
Migut.C00275.1
Migut.C00276.1
Migut.C00277.1
Migut.C00279.1
Migut.C00281.1
Migut.C00282.1
Migut.C00283.1
Migut.C00284.1
Migut.C00285.1
Migut.C00286.1
Migut.C00287.1
Migut.C00288.1
Migut.C00289.1
Migut.C00290.1
Migut.C00291.1
Migut.C00292.1
Migut.C00293.1
Migut.C00294.1
Migut.C00295.1
Migut.C00296.1
Migut.C00297.1
Migut.C00297.2
Migut.C00298.1
Migut.C00300.1
Migut.C00301.1
Migut.C00302.1
Migut.C00303.1
Migut.C00304.1
Migut.C00305.1
Migut.C00307.1
Migut.C00308.1
Migut.C00309.1
Migut.C00311.1
Migut.C00312.1
Migut.C00313.1
Migut.C00314.1
Migut.C00315.1
Migut.C00316.1
Migut.C00317.1
Migut.C00318.1
Migut.C00318.2
Migut.C00319.1
Migut.C00320.1
Migut.C00320.2
Migut.C00321.1
Migut.C00322.1
Migut.C00323.1
Migut.C00324.1
Migut.C00324.2
Migut.C00325.1
Migut.C00325.2
Migut.C00325.3
Migut.C00326.1
Migut.C00327.1
Migut.C00328.1
Migut.C00329.1
Migut.C00330.1
Migut.C00330.2
Migut.C00330.3
Migut.C00330.4
Migut.C00331.1
Migut.C00332.1
Migut.C00332.2
Migut.C00332.3
Migut.C00333.1
Migut.C00334.1
Migut.C00335.1
Migut.C00336.1
Migut.C00336.2
Migut.C00337.1
Migut.C00338.1
Migut.C00339.1
Migut.C00339.2
Migut.C00340.1
Migut.C00341.1
Migut.C00342.1
Migut.C00343.1
Migut.C00344.1
Migut.C00345.1
Migut.C00346.1
Migut.C00347.1
Migut.C00348.1
Migut.C00349.1
Migut.C00350.1
Migut.C00351.1
Migut.C00352.1
Migut.C00353.1
Migut.C00353.2
Migut.C00354.1
Migut.C00354.2
Migut.C00355.1
Migut.C00356.1
Migut.C00357.1
Migut.C00358.1
Migut.C00359.1
Migut.C00360.1
Migut.C00361.1
Migut.C00362.1
Migut.C00363.1
Migut.C00364.1
Migut.C00365.1
Migut.C00366.1
Migut.C00367.1
Migut.C00368.1
Migut.C00368.2
Migut.C00369.1
Migut.C00370.1
Migut.C00371.1
Migut.C00372.1
Migut.C00373.1
Migut.C00374.1
Migut.C00374.2
Migut.C00375.1
Migut.C00376.1
Migut.C00377.1
Migut.C00378.1
Migut.C00379.1
Migut.C00380.1
Migut.C00381.1
Migut.C00382.1
Migut.C00383.1
Migut.C00384.1
Migut.C00385.1
Migut.C00386.1
Migut.C00387.1
Migut.C00388.1
Migut.C00388.2
Migut.C00388.3
Migut.C00389.1
Migut.C00390.1
Migut.C00391.1
Migut.C00391.2
Migut.C00392.1
Migut.C00393.1
Migut.C00393.2
Migut.C00394.1
Migut.C00395.1
Migut.C00396.1
Migut.C00397.1
Migut.C00398.1
Migut.C00399.1
Migut.C00399.2
Migut.C00400.1
Migut.C00401.1
Migut.C00402.1
Migut.C00403.1
Migut.C00404.1
Migut.C00405.1
Migut.C00406.1
Migut.C00407.1
Migut.C00408.1
Migut.C00408.2
Migut.C00409.1
Migut.C00410.1
Migut.C00410.2
Migut.C00411.1
Migut.C00413.1
Migut.C00414.1
Migut.C00415.1
Migut.C00416.1
Migut.C00418.1
Migut.C00419.1
Migut.C00420.1
Migut.C00421.1
Migut.C00422.1
Migut.C00423.1
Migut.C00424.1
Migut.C00425.1
Migut.C00426.1
Migut.C00427.1
Migut.C00428.1
Migut.C00429.1
Migut.C00430.1
Migut.C00431.1
Migut.C00432.1
Migut.C00433.1
Migut.C00434.1
Migut.C00435.1
Migut.C00435.2
Migut.C00436.1
Migut.C00437.1
Migut.C00438.1
Migut.C00439.1
Migut.C00441.1
Migut.C00442.1
Migut.C00443.1
Migut.C00444.1
Migut.C00444.2
Migut.C00444.3
Migut.C00445.1
Migut.C00446.1
Migut.C00447.1
Migut.C00448.1
Migut.C00449.1
Migut.C00450.1
Migut.C00451.1
Migut.C00452.1
Migut.C00453.1
Migut.C00453.2
Migut.C00453.3
Migut.C00454.1
Migut.C00455.1
Migut.C00456.1
Migut.C00457.1
Migut.C00458.1
Migut.C00459.1
Migut.C00459.2
Migut.C00460.1
Migut.C00462.1
Migut.C00463.1
Migut.C00464.1
Migut.C00465.1
Migut.C00466.1
Migut.C00467.1
Migut.C00468.1
Migut.C00468.2
Migut.C00469.1
Migut.C00470.1
Migut.C00471.1
Migut.C00472.1
Migut.C00473.1
Migut.C00474.1
Migut.C00475.1
Migut.C00476.1
Migut.C00477.1
Migut.C00478.1
Migut.C00479.1
Migut.C00479.2
Migut.C00479.3
Migut.C00480.1
Migut.C00481.1
Migut.C00482.1
Migut.C00482.2
Migut.C00483.1
Migut.C00484.1
Migut.C00485.1
Migut.C00486.1
Migut.C00487.1
Migut.C00488.1
Migut.C00489.1
Migut.C00490.1
Migut.C00491.1
Migut.C00492.1
Migut.C00493.1
Migut.C00494.1
Migut.C00495.1
Migut.C00496.1
Migut.C00497.1
Migut.C00497.2
Migut.C00497.3
Migut.C00498.1
Migut.C00499.1
Migut.C00500.1
Migut.C00501.1
Migut.C00502.1
Migut.C00503.1
Migut.C00504.1
Migut.C00505.1
Migut.C00506.1
Migut.C00507.1
Migut.C00508.1
Migut.C00509.1
Migut.C00510.1
Migut.C00511.1
Migut.C00512.1
Migut.C00513.1
Migut.C00514.1
Migut.C00515.1
Migut.C00516.1
Migut.C00517.1
Migut.C00518.1
Migut.C00519.1
Migut.C00520.1
Migut.C00521.1
Migut.C00522.1
Migut.C00523.1
Migut.C00524.1
Migut.C00525.1
Migut.C00526.1
Migut.C00527.1
Migut.C00528.1
Migut.C00529.1
Migut.C00530.1
Migut.C00530.2
Migut.C00531.1
Migut.C00532.1
Migut.C00533.1
Migut.C00534.1
Migut.C00535.1
Migut.C00536.1
Migut.C00537.1
Migut.C00538.1
Migut.C00539.1
Migut.C00540.1
Migut.C00541.1
Migut.C00542.1
Migut.C00543.1
Migut.C00544.1
Migut.C00545.1
Migut.C00546.1
Migut.C00547.1
Migut.C00548.1
Migut.C00549.1
Migut.C00550.1
Migut.C00551.1
Migut.C00552.1
Migut.C00553.1
Migut.C00554.1
Migut.C00555.1
Migut.C00556.1
Migut.C00557.1
Migut.C00558.1
Migut.C00559.1
Migut.C00560.1
Migut.C00560.2
Migut.C00561.1
Migut.C00562.1
Migut.C00563.1
Migut.C00564.1
Migut.C00565.1
Migut.C00566.1
Migut.C00567.1
Migut.C00568.1
Migut.C00569.1
Migut.C00570.1
Migut.C00571.1
Migut.C00572.1
Migut.C00573.1
Migut.C00574.1
Migut.C00575.1
Migut.C00576.1
Migut.C00577.1
Migut.C00578.1
Migut.C00578.2
Migut.C00579.1
Migut.C00580.1
Migut.C00581.1
Migut.C00582.1
Migut.C00582.2
Migut.C00583.1
Migut.C00583.2
Migut.C00583.3
Migut.C00584.1
Migut.C00584.2
Migut.C00585.1
Migut.C00586.1
Migut.C00587.1
Migut.C00588.1
Migut.C00589.1
Migut.C00590.1
Migut.C00590.2
Migut.C00590.3
Migut.C00591.1
Migut.C00591.2
Migut.C00592.1
Migut.C00593.1
Migut.C00593.2
Migut.C00594.1
Migut.C00595.1
Migut.C00596.1
Migut.C00596.2
Migut.C00597.1
Migut.C00598.1
Migut.C00599.1
Migut.C00600.1
Migut.C00601.1
Migut.C00602.1
Migut.C00603.1
Migut.C00604.1
Migut.C00604.2
Migut.C00605.1
Migut.C00606.1
Migut.C00607.1
Migut.C00608.1
Migut.C00609.1
Migut.C00610.1
Migut.C00611.1
Migut.C00612.1
Migut.C00612.2
Migut.C00613.1
Migut.C00614.1
Migut.C00614.2
Migut.C00615.1
Migut.C00616.1
Migut.C00617.1
Migut.C00618.1
Migut.C00619.1
Migut.C00620.1
Migut.C00621.1
Migut.C00622.1
Migut.C00623.1
Migut.C00624.1
Migut.C00625.1
Migut.C00626.1
Migut.C00627.1
Migut.C00628.1
Migut.C00629.1
Migut.C00630.1
Migut.C00631.1
Migut.C00632.1
Migut.C00633.1
Migut.C00634.1
Migut.C00635.1
Migut.C00636.1
Migut.C00637.1
Migut.C00638.1
Migut.C00639.1
Migut.C00640.1
Migut.C00640.2
Migut.C00641.1
Migut.C00642.1
Migut.C00643.1
Migut.C00644.1
Migut.C00645.1
Migut.C00646.1
Migut.C00647.1
Migut.C00648.1
Migut.C00649.1
Migut.C00650.1
Migut.C00651.1
Migut.C00652.1
Migut.C00653.1
Migut.C00654.1
Migut.C00655.1
Migut.C00656.1
Migut.C00657.1
Migut.C00658.1
Migut.C00659.1
Migut.C00660.1
Migut.C00661.1
Migut.C00662.1
Migut.C00663.1
Migut.C00664.1
Migut.C00665.1
Migut.C00665.2
Migut.C00666.1
Migut.C00667.1
Migut.C00668.1
Migut.C00669.1
Migut.C00670.1
Migut.C00671.1
Migut.C00672.1
Migut.C00673.1
Migut.C00674.1
Migut.C00675.1
Migut.C00676.1
Migut.C00677.1
Migut.C00678.1
Migut.C00679.1
Migut.C00680.1
Migut.C00681.1
Migut.C00682.1
Migut.C00683.1
Migut.C00684.1
Migut.C00685.1
Migut.C00686.1
Migut.C00687.1
Migut.C00688.1
Migut.C00689.1
Migut.C00690.1
Migut.C00691.1
Migut.C00692.1
Migut.C00692.2
Migut.C00693.1
Migut.C00694.1
Migut.C00695.1
Migut.C00695.2
Migut.C00696.1
Migut.C00696.2
Migut.C00697.1
Migut.C00698.1
Migut.C00698.2
Migut.C00698.3
Migut.C00699.1
Migut.C00700.1
Migut.C00701.1
Migut.C00702.1
Migut.C00703.1
Migut.C00703.2
Migut.C00704.1
Migut.C00704.2
Migut.C00705.1
Migut.C00705.2
Migut.C00706.1
Migut.C00706.2
Migut.C00707.1
Migut.C00707.2
Migut.C00708.1
Migut.C00709.1
Migut.C00710.1
Migut.C00711.1
Migut.C00712.1
Migut.C00713.1
Migut.C00714.1
Migut.C00715.1
Migut.C00716.1
Migut.C00716.2
Migut.C00717.1
Migut.C00718.1
Migut.C00719.1
Migut.C00719.2
Migut.C00719.3
Migut.C00720.1
Migut.C00721.1
Migut.C00721.2
Migut.C00722.1
Migut.C00723.1
Migut.C00725.1
Migut.C00725.2
Migut.C00726.1
Migut.C00727.1
Migut.C00728.1
Migut.C00729.1
Migut.C00730.1
Migut.C00730.2
Migut.C00731.1
Migut.C00732.1
Migut.C00733.1
Migut.C00734.1
Migut.C00735.1
Migut.C00736.1
Migut.C00737.1
Migut.C00738.1
Migut.C00739.1
Migut.C00740.1
Migut.C00741.1
Migut.C00742.1
Migut.C00743.1
Migut.C00744.1
Migut.C00744.2
Migut.C00745.1
Migut.C00746.1
Migut.C00747.1
Migut.C00748.1
Migut.C00749.1
Migut.C00750.1
Migut.C00750.2
Migut.C00751.1
Migut.C00752.1
Migut.C00753.1
Migut.C00754.1
Migut.C00755.1
Migut.C00755.2
Migut.C00755.3
Migut.C00756.1
Migut.C00757.1
Migut.C00758.1
Migut.C00759.1
Migut.C00760.1
Migut.C00761.1
Migut.C00761.2
Migut.C00762.1
Migut.C00763.1
Migut.C00764.1
Migut.C00765.1
Migut.C00765.2
Migut.C00766.1
Migut.C00767.1
Migut.C00768.1
Migut.C00769.1
Migut.C00770.1
Migut.C00771.1
Migut.C00772.1
Migut.C00773.1
Migut.C00774.1
Migut.C00775.1
Migut.C00776.1
Migut.C00777.1
Migut.C00777.2
Migut.C00778.1
Migut.C00779.1
Migut.C00780.1
Migut.C00781.1
Migut.C00782.1
Migut.C00783.1
Migut.C00784.1
Migut.C00785.1
Migut.C00786.1
Migut.C00787.1
Migut.C00788.1
Migut.C00788.2
Migut.C00789.1
Migut.C00790.1
Migut.C00791.1
Migut.C00792.1
Migut.C00793.1
Migut.C00794.1
Migut.C00795.1
Migut.C00796.1
Migut.C00797.1
Migut.C00798.1
Migut.C00799.1
Migut.C00800.1
Migut.C00801.1
Migut.C00802.1
Migut.C00802.2
Migut.C00803.1
Migut.C00804.1
Migut.C00805.1
Migut.C00806.1
Migut.C00807.1
Migut.C00808.1
Migut.C00809.1
Migut.C00810.1
Migut.C00811.1
Migut.C00811.2
Migut.C00811.3
Migut.C00811.4
Migut.C00812.1
Migut.C00813.1
Migut.C00814.1
Migut.C00815.1
Migut.C00816.1
Migut.C00816.2
Migut.C00817.1
Migut.C00818.1
Migut.C00819.1
Migut.C00819.2
Migut.C00820.1
Migut.C00821.1
Migut.C00822.1
Migut.C00823.1
Migut.C00824.1
Migut.C00825.1
Migut.C00826.1
Migut.C00827.1
Migut.C00828.1
Migut.C00828.2
Migut.C00828.3
Migut.C00829.1
Migut.C00830.1
Migut.C00831.1
Migut.C00832.1
Migut.C00833.1
Migut.C00834.1
Migut.C00835.1
Migut.C00836.1
Migut.C00837.1
Migut.C00838.1
Migut.C00839.1
Migut.C00840.1
Migut.C00841.1
Migut.C00842.1
Migut.C00842.2
Migut.C00843.1
Migut.C00844.1
Migut.C00845.1
Migut.C00846.1
Migut.C00846.2
Migut.C00847.1
Migut.C00848.1
Migut.C00849.1
Migut.C00849.2
Migut.C00850.1
Migut.C00851.1
Migut.C00852.1
Migut.C00852.2
Migut.C00853.1
Migut.C00854.1
Migut.C00855.1
Migut.C00855.2
Migut.C00856.1
Migut.C00856.2
Migut.C00857.1
Migut.C00858.1
Migut.C00859.1
Migut.C00860.1
Migut.C00861.1
Migut.C00862.1
Migut.C00863.1
Migut.C00864.1
Migut.C00865.1
Migut.C00866.1
Migut.C00867.1
Migut.C00868.1
Migut.C00869.1
Migut.C00870.1
Migut.C00871.1
Migut.C00872.1
Migut.C00873.1
Migut.C00874.1
Migut.C00874.2
Migut.C00875.1
Migut.C00877.1
Migut.C00878.1
Migut.C00879.1
Migut.C00880.1
Migut.C00881.1
Migut.C00881.2
Migut.C00882.1
Migut.C00883.1
Migut.C00884.1
Migut.C00884.2
Migut.C00885.1
Migut.C00886.1
Migut.C00887.1
Migut.C00887.2
Migut.C00888.1
Migut.C00889.1
Migut.C00890.1
Migut.C00890.2
Migut.C00891.1
Migut.C00892.1
Migut.C00893.1
Migut.C00894.1
Migut.C00895.1
Migut.C00896.1
Migut.C00897.1
Migut.C00898.1
Migut.C00899.1
Migut.C00900.1
Migut.C00901.1
Migut.C00902.1
Migut.C00903.1
Migut.C00904.1
Migut.C00905.1
Migut.C00906.1
Migut.C00907.1
Migut.C00908.1
Migut.C00909.1
Migut.C00910.1
Migut.C00911.1
Migut.C00912.1
Migut.C00913.1
Migut.C00914.1
Migut.C00915.1
Migut.C00916.1
Migut.C00917.1
Migut.C00918.1
Migut.C00919.1
Migut.C00919.2
Migut.C00919.3
Migut.C00920.1
Migut.C00921.1
Migut.C00922.1
Migut.C00923.1
Migut.C00924.1
Migut.C00925.1
Migut.C00926.1
Migut.C00927.1
Migut.C00928.1
Migut.C00929.1
Migut.C00930.1
Migut.C00931.1
Migut.C00932.1
Migut.C00933.1
Migut.C00934.1
Migut.C00935.1
Migut.C00936.1
Migut.C00937.1
Migut.C00938.1
Migut.C00939.1
Migut.C00940.1
Migut.C00941.1
Migut.C00942.1
Migut.C00943.1
Migut.C00944.1
Migut.C00945.1
Migut.C00945.2
Migut.C00946.1
Migut.C00946.2
Migut.C00946.3
Migut.C00947.1
Migut.C00948.1
Migut.C00949.1
Migut.C00950.1
Migut.C00951.1
Migut.C00952.1
Migut.C00953.1
Migut.C00954.1
Migut.C00954.2
Migut.C00955.1
Migut.C00955.2
Migut.C00956.1
Migut.C00957.1
Migut.C00958.1
Migut.C00959.1
Migut.C00960.1
Migut.C00961.1
Migut.C00962.1
Migut.C00963.1
Migut.C00964.1
Migut.C00965.1
Migut.C00966.1
Migut.C00967.1
Migut.C00968.1
Migut.C00969.1
Migut.C00970.1
Migut.C00971.1
Migut.C00972.1
Migut.C00973.1
Migut.C00974.1
Migut.C00975.1
Migut.C00976.1
Migut.C00977.1
Migut.C00978.1
Migut.C00978.2
Migut.C00979.1
Migut.C00979.2
Migut.C00980.1
Migut.C00981.1
Migut.C00982.1
Migut.C00983.1
Migut.C00984.1
Migut.C00985.1
Migut.C00986.1
Migut.C00987.1
Migut.C00988.1
Migut.C00989.1
Migut.C00990.1
Migut.C00991.1
Migut.C00992.1
Migut.C00993.1
Migut.C00994.1
Migut.C00995.1
Migut.C00996.1
Migut.C00997.1
Migut.C00998.1
Migut.C00998.2
Migut.C00998.3
Migut.C00999.1
Migut.C00999.2
Migut.C01000.1
Migut.C01001.1
Migut.C01002.1
Migut.C01003.1
Migut.C01004.1
Migut.C01005.1
Migut.C01006.1
Migut.C01007.1
Migut.C01008.1
Migut.C01009.1
Migut.C01010.1
Migut.C01011.1
Migut.C01011.2
Migut.C01012.1
Migut.C01013.1
Migut.C01014.1
Migut.C01015.1
Migut.C01016.1
Migut.C01017.1
Migut.C01018.1
Migut.C01019.1
Migut.C01020.1
Migut.C01021.1
Migut.C01021.2
Migut.C01022.1
Migut.C01023.1
Migut.C01024.1
Migut.C01025.1
Migut.C01026.1
Migut.C01027.1
Migut.C01028.1
Migut.C01029.1
Migut.C01030.1
Migut.C01031.1
Migut.C01032.1
Migut.C01032.2
Migut.C01033.1
Migut.C01034.1
Migut.C01035.1
Migut.C01036.1
Migut.C01037.1
Migut.C01037.2
Migut.C01037.3
Migut.C01038.1
Migut.C01039.1
Migut.C01040.1
Migut.C01040.2
Migut.C01041.1
Migut.C01042.1
Migut.C01043.1
Migut.C01044.1
Migut.C01045.1
Migut.C01045.2
Migut.C01046.1
Migut.C01047.1
Migut.C01048.1
Migut.C01049.1
Migut.C01050.1
Migut.C01051.1
Migut.C01052.1
Migut.C01053.1
Migut.C01054.1
Migut.C01055.1
Migut.C01056.1
Migut.C01056.2
Migut.C01057.1
Migut.C01058.1
Migut.C01058.2
Migut.C01059.1
Migut.C01060.1
Migut.C01061.1
Migut.C01062.1
Migut.C01063.1
Migut.C01064.1
Migut.C01065.1
Migut.C01066.1
Migut.C01067.1
Migut.C01068.1
Migut.C01068.2
Migut.C01069.1
Migut.C01070.1
Migut.C01071.1
Migut.C01072.1
Migut.C01072.2
Migut.C01073.1
Migut.C01073.2
Migut.C01074.1
Migut.C01074.2
Migut.C01074.3
Migut.C01075.1
Migut.C01076.1
Migut.C01077.1
Migut.C01078.1
Migut.C01079.1
Migut.C01080.1
Migut.C01081.1
Migut.C01081.2
Migut.C01081.3
Migut.C01081.4
Migut.C01082.1
Migut.C01083.1
Migut.C01084.1
Migut.C01085.1
Migut.C01086.1
Migut.C01086.2
Migut.C01087.1
Migut.C01088.1
Migut.C01089.1
Migut.C01090.1
Migut.C01091.1
Migut.C01092.1
Migut.C01092.2
Migut.C01092.3
Migut.C01092.4
Migut.C01092.5
Migut.C01093.1
Migut.C01093.2
Migut.C01094.1
Migut.C01095.1
Migut.C01096.1
Migut.C01097.1
Migut.C01098.1
Migut.C01099.1
Migut.C01100.1
Migut.C01100.2
Migut.C01101.1
Migut.C01102.1
Migut.C01103.1
Migut.C01103.2
Migut.C01103.3
Migut.C01104.1
Migut.C01104.2
Migut.C01105.1
Migut.C01105.2
Migut.C01106.1
Migut.C01107.1
Migut.C01108.1
Migut.C01108.2
Migut.C01109.1
Migut.C01110.1
Migut.C01111.1
Migut.C01112.1
Migut.C01113.1
Migut.C01114.1
Migut.C01114.2
Migut.C01115.1
Migut.C01116.1
Migut.C01117.1
Migut.C01118.1
Migut.C01118.2
Migut.C01118.3
Migut.C01119.1
Migut.C01120.1
Migut.C01121.1
Migut.C01122.1
Migut.C01123.1
Migut.C01124.1
Migut.C01125.1
Migut.C01126.1
Migut.C01127.1
Migut.C01128.1
Migut.C01129.1
Migut.C01130.1
Migut.C01131.1
Migut.C01131.2
Migut.C01131.3
Migut.C01132.1
Migut.C01133.1
Migut.C01134.1
Migut.C01135.1
Migut.C01135.2
Migut.C01136.1
Migut.C01137.1
Migut.C01138.1
Migut.C01139.1
Migut.C01140.1
Migut.C01141.1
Migut.C01142.1
Migut.C01143.1
Migut.C01144.1
Migut.C01145.1
Migut.C01146.1
Migut.C01147.1
Migut.C01148.1
Migut.C01149.1
Migut.C01150.1
Migut.C01151.1
Migut.C01152.1
Migut.C01153.1
Migut.C01154.1
Migut.C01155.1
Migut.C01156.1
Migut.C01157.1
Migut.C01158.1
Migut.C01159.1
Migut.C01160.1
Migut.C01161.1
Migut.C01162.1
Migut.C01162.2
Migut.C01163.1
Migut.C01164.1
Migut.C01165.1
Migut.C01166.1
Migut.C01167.1
Migut.C01168.1
Migut.C01169.1
Migut.C01170.1
Migut.C01171.1
Migut.C01172.1
Migut.C01172.2
Migut.C01173.1
Migut.C01174.1
Migut.C01175.1
Migut.C01175.2
Migut.C01176.1
Migut.C01177.1
Migut.C01178.1
Migut.C01178.2
Migut.C01179.1
Migut.C01180.1
Migut.C01181.1
Migut.C01182.1
Migut.C01183.1
Migut.C01184.1
Migut.C01185.1
Migut.C01186.1
Migut.C01187.1
Migut.C01187.2
Migut.C01188.1
Migut.C01189.1
Migut.C01190.1
Migut.C01191.1
Migut.C01192.1
Migut.C01193.1
Migut.C01194.1
Migut.C01195.1
Migut.C01196.1
Migut.C01197.1
Migut.C01198.1
Migut.C01199.1
Migut.C01199.2
Migut.C01200.1
Migut.C01200.2
Migut.C01201.1
Migut.C01202.1
Migut.C01203.1
Migut.C01203.2
Migut.C01203.3
Migut.C01204.1
Migut.C01205.1
Migut.C01206.1
Migut.C01206.2
Migut.C01207.1
Migut.C01208.1
Migut.C01209.1
Migut.C01210.1
Migut.C01211.1
Migut.C01212.1
Migut.C01213.1
Migut.C01214.1
Migut.C01214.2
Migut.C01215.1
Migut.C01216.1
Migut.C01217.1
Migut.C01218.1
Migut.C01219.1
Migut.C01220.1
Migut.C01221.1
Migut.C01222.1
Migut.C01223.1
Migut.C01224.1
Migut.C01225.1
Migut.C01226.1
Migut.C01227.1
Migut.C01227.2
Migut.C01228.1
Migut.C01229.1
Migut.C01229.2
Migut.C01229.3
Migut.C01230.1
Migut.C01231.1
Migut.C01232.1
Migut.C01233.1
Migut.C01234.1
Migut.C01235.1
Migut.C01236.1
Migut.C01237.1
Migut.C01237.2
Migut.C01238.1
Migut.C01239.1
Migut.C01240.1
Migut.C01241.1
Migut.C01242.1
Migut.C01242.2
Migut.C01243.1
Migut.C01243.2
Migut.C01244.1
Migut.C01245.1
Migut.C01246.1
Migut.C01247.1
Migut.C01248.1
Migut.C01249.1
Migut.C01250.1
Migut.C01251.1
Migut.C01252.1
Migut.C01253.1
Migut.C01254.1
Migut.C01255.1
Migut.C01256.1
Migut.C01257.1
Migut.C01258.1
Migut.C01259.1
Migut.C01260.1
Migut.C01261.1
Migut.C01262.1
Migut.C01263.1
Migut.C01264.1
Migut.C01265.1
Migut.C01265.2
Migut.C01266.1
Migut.C01267.1
Migut.C01268.1
Migut.C01269.1
Migut.C01270.1
Migut.C01271.1
Migut.C01272.1
Migut.C01273.1
Migut.C01274.1
Migut.C01275.1
Migut.C01276.1
Migut.C01277.1
Migut.C01278.1
Migut.C01279.1
Migut.C01280.1
Migut.C01281.1
Migut.C01282.1
Migut.C01283.1
Migut.C01284.1
Migut.C01285.1
Migut.C01286.1
Migut.C01287.1
Migut.C01288.1
Migut.C01290.1
Migut.C01291.1
Migut.C01291.2
Migut.C01292.1
Migut.C01293.1
Migut.C01294.1
Migut.C01295.1
Migut.C01296.1
Migut.C01297.1
Migut.C01298.1
Migut.C01299.1
Migut.C01300.1
Migut.C01301.1
Migut.C01302.1
Migut.C01303.1
Migut.C01304.1
Migut.C01305.1
Migut.C01306.1
Migut.C01307.1
Migut.C01308.1
Migut.C01309.1
Migut.C01310.1
Migut.C01311.1
Migut.C01312.1
Migut.C01313.1
Migut.C01314.1
Migut.C01315.1
Migut.C01317.1
Migut.C01317.2
Migut.C01318.1
Migut.C01319.1
Migut.C01320.1
Migut.C01321.1
Migut.C01322.1
Migut.C01322.2
Migut.C01323.1
Migut.C01324.1
Migut.C01325.1
Migut.C01326.1
Migut.C01327.1
Migut.C01328.1
Migut.C01328.2
Migut.C01329.1
Migut.C01330.1
Migut.C01331.1
Migut.C01332.1
Migut.C01332.2
Migut.C01332.3
Migut.C01332.4
Migut.C01332.5
Migut.C01333.1
Migut.C01334.1
Migut.C01334.2
Migut.C01334.3
Migut.C01334.4
Migut.C01335.1
Migut.C01336.1
Migut.C01336.2
Migut.C01337.1
Migut.C01337.2
Migut.C01338.1
Migut.C01339.1
Migut.C01340.1
Migut.C01341.1
Migut.C01342.1
Migut.C01343.1
Migut.C01344.1
Migut.C01345.1
Migut.C01346.1
Migut.C01347.1
Migut.C01348.1
Migut.C01348.2
Migut.C01349.1
Migut.C01350.1
Migut.C01351.1
Migut.C01352.1
Migut.C01353.1
Migut.C01354.1
Migut.C01355.1
Migut.C01356.1
Migut.C01357.1
Migut.C01358.1
Migut.C01359.1
Migut.C01359.2
Migut.C01360.1
Migut.C01361.1
Migut.C01361.2
Migut.C01362.1
Migut.C01362.2
Migut.C01363.1
Migut.C01364.1
Migut.C01365.1
Migut.C01366.1
Migut.C01367.1
Migut.C01368.1
Migut.C01369.1
Migut.C01370.1
Migut.C01371.1
Migut.C01372.1
Migut.C01373.1
Migut.C01374.1
Migut.C01375.1
Migut.C01376.1
Migut.C01378.1
Migut.C01379.1
Migut.C01380.1
Migut.C01381.1
Migut.C01382.1
Migut.C01383.1
Migut.C01383.2
Migut.C01383.3
Migut.C01384.1
Migut.C01385.1
Migut.C01386.1
Migut.C01387.1
Migut.C01388.1
Migut.C01389.1
Migut.C01390.1
Migut.C01391.1
Migut.C01391.2
Migut.C01392.1
Migut.C01393.1
Migut.C01393.2
Migut.C01394.1
Migut.C01395.1
Migut.C01396.1
Migut.C01397.1
Migut.C01398.1
Migut.C01399.1
Migut.C01400.1
Migut.C01401.1
Migut.C01402.1
Migut.C01403.1
Migut.C01403.2
Migut.C01403.3
Migut.C01403.4
Migut.C01404.1
Migut.C01405.1
Migut.C01406.1
Migut.C01407.1
Migut.C01407.2
Migut.C01407.3
Migut.C01407.4
Migut.C01408.1
Migut.C01408.2
Migut.C01409.1
Migut.C01409.2
Migut.C01410.1
Migut.C01411.1
Migut.C01412.1
Migut.D00001.1
Migut.D00002.1
Migut.D00003.1
Migut.D00003.2
Migut.D00004.1
Migut.D00005.1
Migut.D00005.2
Migut.D00005.3
Migut.D00006.1
Migut.D00007.1
Migut.D00008.1
Migut.D00008.2
Migut.D00009.1
Migut.D00010.1
Migut.D00011.1
Migut.D00012.1
Migut.D00013.1
Migut.D00014.1
Migut.D00015.1
Migut.D00016.1
Migut.D00017.1
Migut.D00018.1
Migut.D00019.1
Migut.D00020.1
Migut.D00021.1
Migut.D00022.1
Migut.D00022.2
Migut.D00023.1
Migut.D00023.2
Migut.D00024.1
Migut.D00025.1
Migut.D00025.2
Migut.D00026.1
Migut.D00026.2
Migut.D00027.1
Migut.D00027.2
Migut.D00028.1
Migut.D00029.1
Migut.D00030.1
Migut.D00031.1
Migut.D00032.1
Migut.D00032.2
Migut.D00033.1
Migut.D00034.1
Migut.D00035.1
Migut.D00036.1
Migut.D00037.1
Migut.D00037.2
Migut.D00038.1
Migut.D00039.1
Migut.D00040.1
Migut.D00041.1
Migut.D00042.1
Migut.D00043.1
Migut.D00044.1
Migut.D00044.2
Migut.D00045.1
Migut.D00046.1
Migut.D00047.1
Migut.D00047.2
Migut.D00047.3
Migut.D00047.4
Migut.D00047.5
Migut.D00047.6
Migut.D00048.1
Migut.D00049.1
Migut.D00049.2
Migut.D00050.1
Migut.D00051.1
Migut.D00052.1
Migut.D00053.1
Migut.D00054.1
Migut.D00054.2
Migut.D00055.1
Migut.D00056.1
Migut.D00057.1
Migut.D00057.2
Migut.D00058.1
Migut.D00059.1
Migut.D00060.1
Migut.D00060.2
Migut.D00060.3
Migut.D00061.1
Migut.D00062.1
Migut.D00063.1
Migut.D00063.2
Migut.D00064.1
Migut.D00065.1
Migut.D00066.1
Migut.D00067.1
Migut.D00068.1
Migut.D00068.2
Migut.D00069.1
Migut.D00070.1
Migut.D00071.1
Migut.D00072.1
Migut.D00073.1
Migut.D00074.1
Migut.D00074.2
Migut.D00075.1
Migut.D00076.1
Migut.D00076.2
Migut.D00077.1
Migut.D00078.1
Migut.D00079.1
Migut.D00080.1
Migut.D00081.1
Migut.D00082.1
Migut.D00082.2
Migut.D00082.3
Migut.D00083.1
Migut.D00084.1
Migut.D00085.1
Migut.D00086.1
Migut.D00087.1
Migut.D00088.1
Migut.D00089.1
Migut.D00090.1
Migut.D00091.1
Migut.D00092.1
Migut.D00093.1
Migut.D00094.1
Migut.D00095.1
Migut.D00095.2
Migut.D00095.3
Migut.D00096.1
Migut.D00096.2
Migut.D00097.1
Migut.D00098.1
Migut.D00099.1
Migut.D00100.1
Migut.D00100.2
Migut.D00101.1
Migut.D00102.1
Migut.D00103.1
Migut.D00104.1
Migut.D00105.1
Migut.D00106.1
Migut.D00106.2
Migut.D00107.1
Migut.D00107.2
Migut.D00108.1
Migut.D00109.1
Migut.D00110.1
Migut.D00111.1
Migut.D00112.1
Migut.D00113.1
Migut.D00114.1
Migut.D00115.1
Migut.D00116.1
Migut.D00117.1
Migut.D00117.2
Migut.D00117.3
Migut.D00118.1
Migut.D00119.1
Migut.D00120.1
Migut.D00121.1
Migut.D00122.1
Migut.D00123.1
Migut.D00124.1
Migut.D00125.1
Migut.D00126.1
Migut.D00127.1
Migut.D00128.1
Migut.D00129.1
Migut.D00130.1
Migut.D00131.1
Migut.D00132.1
Migut.D00133.1
Migut.D00134.1
Migut.D00135.1
Migut.D00135.2
Migut.D00136.1
Migut.D00137.1
Migut.D00138.1
Migut.D00139.1
Migut.D00140.1
Migut.D00141.1
Migut.D00141.2
Migut.D00142.1
Migut.D00143.1
Migut.D00144.1
Migut.D00145.1
Migut.D00146.1
Migut.D00146.2
Migut.D00147.1
Migut.D00147.2
Migut.D00148.1
Migut.D00148.2
Migut.D00148.3
Migut.D00149.1
Migut.D00150.1
Migut.D00150.2
Migut.D00150.3
Migut.D00151.1
Migut.D00151.2
Migut.D00152.1
Migut.D00153.1
Migut.D00154.1
Migut.D00155.1
Migut.D00156.1
Migut.D00157.1
Migut.D00158.1
Migut.D00159.1
Migut.D00160.1
Migut.D00161.1
Migut.D00162.1
Migut.D00163.1
Migut.D00164.1
Migut.D00164.2
Migut.D00164.3
Migut.D00165.1
Migut.D00165.2
Migut.D00166.1
Migut.D00167.1
Migut.D00168.1
Migut.D00169.1
Migut.D00170.1
Migut.D00171.1
Migut.D00172.1
Migut.D00173.1
Migut.D00174.1
Migut.D00175.1
Migut.D00176.1
Migut.D00177.1
Migut.D00178.1
Migut.D00179.1
Migut.D00179.2
Migut.D00179.3
Migut.D00179.4
Migut.D00180.1
Migut.D00181.1
Migut.D00183.1
Migut.D00183.2
Migut.D00184.1
Migut.D00185.1
Migut.D00186.1
Migut.D00187.1
Migut.D00188.1
Migut.D00189.1
Migut.D00190.1
Migut.D00191.1
Migut.D00192.1
Migut.D00193.1
Migut.D00194.1
Migut.D00194.2
Migut.D00195.1
Migut.D00196.1
Migut.D00196.2
Migut.D00197.1
Migut.D00198.1
Migut.D00199.1
Migut.D00200.1
Migut.D00201.1
Migut.D00202.1
Migut.D00203.1
Migut.D00204.1
Migut.D00204.2
Migut.D00205.1
Migut.D00206.1
Migut.D00206.2
Migut.D00206.3
Migut.D00207.1
Migut.D00208.1
Migut.D00209.1
Migut.D00209.2
Migut.D00210.1
Migut.D00211.1
Migut.D00212.1
Migut.D00212.2
Migut.D00212.3
Migut.D00213.1
Migut.D00214.1
Migut.D00215.1
Migut.D00216.1
Migut.D00217.1
Migut.D00218.1
Migut.D00219.1
Migut.D00220.1
Migut.D00220.2
Migut.D00220.3
Migut.D00221.1
Migut.D00222.1
Migut.D00222.2
Migut.D00223.1
Migut.D00224.1
Migut.D00225.1
Migut.D00226.1
Migut.D00226.2
Migut.D00227.1
Migut.D00228.1
Migut.D00229.1
Migut.D00230.1
Migut.D00231.1
Migut.D00232.1
Migut.D00233.1
Migut.D00234.1
Migut.D00234.2
Migut.D00235.1
Migut.D00236.1
Migut.D00237.1
Migut.D00238.1
Migut.D00239.1
Migut.D00240.1
Migut.D00241.1
Migut.D00242.1
Migut.D00243.1
Migut.D00244.1
Migut.D00245.1
Migut.D00246.1
Migut.D00247.1
Migut.D00248.1
Migut.D00248.2
Migut.D00249.1
Migut.D00250.1
Migut.D00251.1
Migut.D00252.1
Migut.D00253.1
Migut.D00254.1
Migut.D00255.1
Migut.D00256.1
Migut.D00257.1
Migut.D00258.1
Migut.D00259.1
Migut.D00260.1
Migut.D00261.1
Migut.D00262.1
Migut.D00263.1
Migut.D00264.1
Migut.D00264.2
Migut.D00265.1
Migut.D00266.1
Migut.D00267.1
Migut.D00267.2
Migut.D00267.3
Migut.D00268.1
Migut.D00269.1
Migut.D00270.1
Migut.D00271.1
Migut.D00272.1
Migut.D00273.1
Migut.D00274.1
Migut.D00275.1
Migut.D00275.2
Migut.D00276.1
Migut.D00277.1
Migut.D00278.1
Migut.D00279.1
Migut.D00280.1
Migut.D00281.1
Migut.D00282.1
Migut.D00283.1
Migut.D00284.1
Migut.D00285.1
Migut.D00286.1
Migut.D00287.1
Migut.D00287.2
Migut.D00288.1
Migut.D00288.2
Migut.D00289.1
Migut.D00289.2
Migut.D00289.3
Migut.D00290.1
Migut.D00291.1
Migut.D00291.2
Migut.D00292.1
Migut.D00293.1
Migut.D00294.1
Migut.D00295.1
Migut.D00296.1
Migut.D00297.1
Migut.D00298.1
Migut.D00299.1
Migut.D00300.1
Migut.D00301.1
Migut.D00302.1
Migut.D00302.2
Migut.D00304.1
Migut.D00305.1
Migut.D00306.1
Migut.D00307.1
Migut.D00308.1
Migut.D00309.1
Migut.D00310.1
Migut.D00311.1
Migut.D00312.1
Migut.D00313.1
Migut.D00314.1
Migut.D00315.1
Migut.D00316.1
Migut.D00317.1
Migut.D00318.1
Migut.D00318.2
Migut.D00319.1
Migut.D00319.2
Migut.D00320.1
Migut.D00321.1
Migut.D00322.1
Migut.D00323.1
Migut.D00324.1
Migut.D00325.1
Migut.D00326.1
Migut.D00327.1
Migut.D00328.1
Migut.D00329.1
Migut.D00330.1
Migut.D00330.2
Migut.D00331.1
Migut.D00332.1
Migut.D00332.2
Migut.D00333.1
Migut.D00333.2
Migut.D00334.1
Migut.D00334.2
Migut.D00334.3
Migut.D00335.1
Migut.D00336.1
Migut.D00337.1
Migut.D00337.2
Migut.D00338.1
Migut.D00339.1
Migut.D00340.1
Migut.D00341.1
Migut.D00342.1
Migut.D00343.1
Migut.D00344.1
Migut.D00345.1
Migut.D00345.2
Migut.D00345.3
Migut.D00345.4
Migut.D00346.1
Migut.D00347.1
Migut.D00348.1
Migut.D00349.1
Migut.D00350.1
Migut.D00351.1
Migut.D00352.1
Migut.D00352.2
Migut.D00353.1
Migut.D00354.1
Migut.D00355.1
Migut.D00356.1
Migut.D00357.1
Migut.D00358.1
Migut.D00359.1
Migut.D00360.1
Migut.D00361.1
Migut.D00361.2
Migut.D00362.1
Migut.D00363.1
Migut.D00364.1
Migut.D00365.1
Migut.D00366.1
Migut.D00367.1
Migut.D00367.2
Migut.D00368.1
Migut.D00369.1
Migut.D00369.2
Migut.D00370.1
Migut.D00371.1
Migut.D00371.2
Migut.D00372.1
Migut.D00373.1
Migut.D00374.1
Migut.D00374.2
Migut.D00375.1
Migut.D00376.1
Migut.D00377.1
Migut.D00378.1
Migut.D00379.1
Migut.D00380.1
Migut.D00381.1
Migut.D00382.1
Migut.D00383.1
Migut.D00384.1
Migut.D00385.1
Migut.D00386.1
Migut.D00387.1
Migut.D00388.1
Migut.D00389.1
Migut.D00390.1
Migut.D00390.2
Migut.D00390.3
Migut.D00391.1
Migut.D00392.1
Migut.D00393.1
Migut.D00394.1
Migut.D00395.1
Migut.D00396.1
Migut.D00397.1
Migut.D00398.1
Migut.D00399.1
Migut.D00400.1
Migut.D00401.1
Migut.D00401.2
Migut.D00402.1
Migut.D00403.1
Migut.D00404.1
Migut.D00405.1
Migut.D00406.1
Migut.D00407.1
Migut.D00408.1
Migut.D00409.1
Migut.D00410.1
Migut.D00411.1
Migut.D00412.1
Migut.D00413.1
Migut.D00414.1
Migut.D00415.1
Migut.D00416.1
Migut.D00417.1
Migut.D00418.1
Migut.D00419.1
Migut.D00420.1
Migut.D00421.1
Migut.D00422.1
Migut.D00423.1
Migut.D00424.1
Migut.D00424.2
Migut.D00425.1
Migut.D00425.2
Migut.D00425.3
Migut.D00425.4
Migut.D00426.1
Migut.D00426.2
Migut.D00427.1
Migut.D00428.1
Migut.D00429.1
Migut.D00430.1
Migut.D00431.1
Migut.D00432.1
Migut.D00433.1
Migut.D00434.1
Migut.D00434.2
Migut.D00434.3
Migut.D00435.1
Migut.D00436.1
Migut.D00436.2
Migut.D00436.3
Migut.D00436.4
Migut.D00437.1
Migut.D00438.1
Migut.D00439.1
Migut.D00439.2
Migut.D00440.1
Migut.D00441.1
Migut.D00442.1
Migut.D00443.1
Migut.D00444.1
Migut.D00445.1
Migut.D00446.1
Migut.D00447.1
Migut.D00448.1
Migut.D00448.2
Migut.D00449.1
Migut.D00450.1
Migut.D00451.1
Migut.D00452.1
Migut.D00453.1
Migut.D00454.1
Migut.D00455.1
Migut.D00456.1
Migut.D00457.1
Migut.D00458.1
Migut.D00458.2
Migut.D00459.1
Migut.D00459.2
Migut.D00459.3
Migut.D00460.1
Migut.D00461.1
Migut.D00462.1
Migut.D00463.1
Migut.D00464.1
Migut.D00465.1
Migut.D00465.2
Migut.D00466.1
Migut.D00466.2
Migut.D00467.1
Migut.D00468.1
Migut.D00469.1
Migut.D00470.1
Migut.D00470.2
Migut.D00470.3
Migut.D00470.4
Migut.D00471.1
Migut.D00472.1
Migut.D00473.1
Migut.D00473.2
Migut.D00473.3
Migut.D00473.4
Migut.D00474.1
Migut.D00475.1
Migut.D00476.1
Migut.D00477.1
Migut.D00478.1
Migut.D00479.1
Migut.D00479.2
Migut.D00480.1
Migut.D00481.1
Migut.D00482.1
Migut.D00483.1
Migut.D00483.2
Migut.D00484.1
Migut.D00484.2
Migut.D00485.1
Migut.D00486.1
Migut.D00487.1
Migut.D00488.1
Migut.D00489.1
Migut.D00490.1
Migut.D00491.1
Migut.D00491.2
Migut.D00492.1
Migut.D00493.1
Migut.D00494.1
Migut.D00495.1
Migut.D00496.1
Migut.D00497.1
Migut.D00498.1
Migut.D00499.1
Migut.D00499.2
Migut.D00499.3
Migut.D00500.1
Migut.D00501.1
Migut.D00502.1
Migut.D00503.1
Migut.D00504.1
Migut.D00505.1
Migut.D00506.1
Migut.D00507.1
Migut.D00508.1
Migut.D00509.1
Migut.D00510.1
Migut.D00511.1
Migut.D00512.1
Migut.D00513.1
Migut.D00514.1
Migut.D00515.1
Migut.D00516.1
Migut.D00517.1
Migut.D00517.2
Migut.D00518.1
Migut.D00518.2
Migut.D00519.1
Migut.D00520.1
Migut.D00521.1
Migut.D00522.1
Migut.D00523.1
Migut.D00524.1
Migut.D00525.1
Migut.D00525.2
Migut.D00526.1
Migut.D00527.1
Migut.D00528.1
Migut.D00528.2
Migut.D00529.1
Migut.D00530.1
Migut.D00531.1
Migut.D00532.1
Migut.D00532.2
Migut.D00533.1
Migut.D00534.1
Migut.D00535.1
Migut.D00536.1
Migut.D00536.2
Migut.D00537.1
Migut.D00537.2
Migut.D00538.1
Migut.D00539.1
Migut.D00540.1
Migut.D00540.2
Migut.D00541.1
Migut.D00542.1
Migut.D00543.1
Migut.D00544.1
Migut.D00545.1
Migut.D00546.1
Migut.D00547.1
Migut.D00547.2
Migut.D00548.1
Migut.D00549.1
Migut.D00550.1
Migut.D00551.1
Migut.D00552.1
Migut.D00553.1
Migut.D00554.1
Migut.D00555.1
Migut.D00556.1
Migut.D00556.2
Migut.D00557.1
Migut.D00558.1
Migut.D00559.1
Migut.D00560.1
Migut.D00561.1
Migut.D00562.1
Migut.D00563.1
Migut.D00564.1
Migut.D00565.1
Migut.D00566.1
Migut.D00567.1
Migut.D00568.1
Migut.D00569.1
Migut.D00570.1
Migut.D00571.1
Migut.D00572.1
Migut.D00573.1
Migut.D00574.1
Migut.D00575.1
Migut.D00576.1
Migut.D00576.2
Migut.D00577.1
Migut.D00578.1
Migut.D00578.2
Migut.D00578.3
Migut.D00578.4
Migut.D00578.5
Migut.D00578.6
Migut.D00579.1
Migut.D00579.2
Migut.D00580.1
Migut.D00580.2
Migut.D00581.1
Migut.D00582.1
Migut.D00583.1
Migut.D00584.1
Migut.D00585.1
Migut.D00586.1
Migut.D00587.1
Migut.D00588.1
Migut.D00589.1
Migut.D00590.1
Migut.D00591.1
Migut.D00592.1
Migut.D00593.1
Migut.D00594.1
Migut.D00595.1
Migut.D00595.2
Migut.D00596.1
Migut.D00597.1
Migut.D00598.1
Migut.D00599.1
Migut.D00600.1
Migut.D00600.2
Migut.D00600.3
Migut.D00601.1
Migut.D00602.1
Migut.D00603.1
Migut.D00604.1
Migut.D00604.2
Migut.D00605.1
Migut.D00606.1
Migut.D00607.1
Migut.D00608.1
Migut.D00609.1
Migut.D00610.1
Migut.D00611.1
Migut.D00612.1
Migut.D00612.2
Migut.D00613.1
Migut.D00614.1
Migut.D00615.1
Migut.D00616.1
Migut.D00617.1
Migut.D00618.1
Migut.D00619.1
Migut.D00620.1
Migut.D00621.1
Migut.D00622.1
Migut.D00623.1
Migut.D00624.1
Migut.D00626.1
Migut.D00627.1
Migut.D00628.1
Migut.D00629.1
Migut.D00630.1
Migut.D00630.2
Migut.D00631.1
Migut.D00632.1
Migut.D00633.1
Migut.D00634.1
Migut.D00635.1
Migut.D00636.1
Migut.D00637.1
Migut.D00638.1
Migut.D00639.1
Migut.D00640.1
Migut.D00640.2
Migut.D00641.1
Migut.D00642.1
Migut.D00643.1
Migut.D00644.1
Migut.D00645.1
Migut.D00646.1
Migut.D00647.1
Migut.D00648.1
Migut.D00649.1
Migut.D00650.1
Migut.D00651.1
Migut.D00652.1
Migut.D00653.1
Migut.D00653.2
Migut.D00654.1
Migut.D00654.2
Migut.D00655.1
Migut.D00656.1
Migut.D00657.1
Migut.D00657.2
Migut.D00658.1
Migut.D00659.1
Migut.D00659.2
Migut.D00660.1
Migut.D00661.1
Migut.D00662.1
Migut.D00662.2
Migut.D00663.1
Migut.D00664.1
Migut.D00664.2
Migut.D00665.1
Migut.D00665.2
Migut.D00666.1
Migut.D00667.1
Migut.D00668.1
Migut.D00669.1
Migut.D00670.1
Migut.D00671.1
Migut.D00672.1
Migut.D00673.1
Migut.D00674.1
Migut.D00675.1
Migut.D00676.1
Migut.D00677.1
Migut.D00678.1
Migut.D00679.1
Migut.D00679.2
Migut.D00680.1
Migut.D00681.1
Migut.D00682.1
Migut.D00683.1
Migut.D00684.1
Migut.D00685.1
Migut.D00686.1
Migut.D00687.1
Migut.D00687.2
Migut.D00688.1
Migut.D00689.1
Migut.D00690.1
Migut.D00691.1
Migut.D00692.1
Migut.D00693.1
Migut.D00694.1
Migut.D00695.1
Migut.D00696.1
Migut.D00697.1
Migut.D00698.1
Migut.D00699.1
Migut.D00699.2
Migut.D00699.3
Migut.D00699.4
Migut.D00700.1
Migut.D00701.1
Migut.D00702.1
Migut.D00703.1
Migut.D00704.1
Migut.D00704.2
Migut.D00704.3
Migut.D00704.4
Migut.D00705.1
Migut.D00706.1
Migut.D00707.1
Migut.D00707.2
Migut.D00708.1
Migut.D00709.1
Migut.D00710.1
Migut.D00710.2
Migut.D00711.1
Migut.D00712.1
Migut.D00713.1
Migut.D00714.1
Migut.D00715.1
Migut.D00716.1
Migut.D00716.2
Migut.D00717.1
Migut.D00718.1
Migut.D00718.2
Migut.D00719.1
Migut.D00720.1
Migut.D00721.1
Migut.D00722.1
Migut.D00723.1
Migut.D00724.1
Migut.D00725.1
Migut.D00726.1
Migut.D00727.1
Migut.D00728.1
Migut.D00729.1
Migut.D00729.2
Migut.D00730.1
Migut.D00731.1
Migut.D00732.1
Migut.D00733.1
Migut.D00734.1
Migut.D00735.1
Migut.D00736.1
Migut.D00736.2
Migut.D00736.3
Migut.D00737.1
Migut.D00738.1
Migut.D00739.1
Migut.D00740.1
Migut.D00741.1
Migut.D00742.1
Migut.D00743.1
Migut.D00744.1
Migut.D00745.1
Migut.D00746.1
Migut.D00747.1
Migut.D00748.1
Migut.D00749.1
Migut.D00750.1
Migut.D00751.1
Migut.D00752.1
Migut.D00753.1
Migut.D00754.1
Migut.D00755.1
Migut.D00756.1
Migut.D00756.2
Migut.D00757.1
Migut.D00758.1
Migut.D00759.1
Migut.D00760.1
Migut.D00761.1
Migut.D00761.2
Migut.D00762.1
Migut.D00763.1
Migut.D00763.2
Migut.D00763.3
Migut.D00763.4
Migut.D00764.1
Migut.D00764.2
Migut.D00765.1
Migut.D00765.2
Migut.D00766.1
Migut.D00766.2
Migut.D00767.1
Migut.D00768.1
Migut.D00769.1
Migut.D00770.1
Migut.D00771.1
Migut.D00772.1
Migut.D00773.1
Migut.D00774.1
Migut.D00775.1
Migut.D00776.1
Migut.D00777.1
Migut.D00778.1
Migut.D00779.1
Migut.D00780.1
Migut.D00780.2
Migut.D00780.3
Migut.D00780.4
Migut.D00780.5
Migut.D00781.1
Migut.D00781.2
Migut.D00781.3
Migut.D00782.1
Migut.D00782.2
Migut.D00782.3
Migut.D00783.1
Migut.D00783.2
Migut.D00784.1
Migut.D00785.1
Migut.D00786.1
Migut.D00787.1
Migut.D00787.2
Migut.D00788.1
Migut.D00789.1
Migut.D00790.1
Migut.D00791.1
Migut.D00792.1
Migut.D00793.1
Migut.D00794.1
Migut.D00795.1
Migut.D00796.1
Migut.D00797.1
Migut.D00798.1
Migut.D00799.1
Migut.D00800.1
Migut.D00801.1
Migut.D00802.1
Migut.D00803.1
Migut.D00804.1
Migut.D00804.2
Migut.D00805.1
Migut.D00806.1
Migut.D00807.1
Migut.D00808.1
Migut.D00809.1
Migut.D00810.1
Migut.D00811.1
Migut.D00811.2
Migut.D00811.3
Migut.D00812.1
Migut.D00813.1
Migut.D00813.2
Migut.D00814.1
Migut.D00815.1
Migut.D00816.1
Migut.D00817.1
Migut.D00818.1
Migut.D00819.1
Migut.D00820.1
Migut.D00821.1
Migut.D00821.2
Migut.D00822.1
Migut.D00823.1
Migut.D00823.2
Migut.D00824.1
Migut.D00825.1
Migut.D00826.1
Migut.D00827.1
Migut.D00828.1
Migut.D00829.1
Migut.D00830.1
Migut.D00831.1
Migut.D00832.1
Migut.D00833.1
Migut.D00834.1
Migut.D00835.1
Migut.D00836.1
Migut.D00837.1
Migut.D00838.1
Migut.D00839.1
Migut.D00839.2
Migut.D00840.1
Migut.D00842.1
Migut.D00843.1
Migut.D00844.1
Migut.D00845.1
Migut.D00846.1
Migut.D00847.1
Migut.D00848.1
Migut.D00849.1
Migut.D00849.2
Migut.D00850.1
Migut.D00850.2
Migut.D00851.1
Migut.D00852.1
Migut.D00853.1
Migut.D00854.1
Migut.D00855.1
Migut.D00855.2
Migut.D00856.1
Migut.D00857.1
Migut.D00858.1
Migut.D00859.1
Migut.D00860.1
Migut.D00861.1
Migut.D00862.1
Migut.D00862.2
Migut.D00863.1
Migut.D00864.1
Migut.D00865.1
Migut.D00866.1
Migut.D00867.1
Migut.D00867.2
Migut.D00868.1
Migut.D00869.1
Migut.D00870.1
Migut.D00870.2
Migut.D00871.1
Migut.D00872.1
Migut.D00873.1
Migut.D00874.1
Migut.D00875.1
Migut.D00876.1
Migut.D00876.2
Migut.D00877.1
Migut.D00878.1
Migut.D00879.1
Migut.D00880.1
Migut.D00881.1
Migut.D00882.1
Migut.D00883.1
Migut.D00883.2
Migut.D00884.1
Migut.D00885.1
Migut.D00886.1
Migut.D00887.1
Migut.D00888.1
Migut.D00888.2
Migut.D00888.3
Migut.D00889.1
Migut.D00889.2
Migut.D00890.1
Migut.D00891.1
Migut.D00892.1
Migut.D00893.1
Migut.D00894.1
Migut.D00895.1
Migut.D00895.2
Migut.D00896.1
Migut.D00897.1
Migut.D00898.1
Migut.D00899.1
Migut.D00900.1
Migut.D00901.1
Migut.D00902.1
Migut.D00903.1
Migut.D00904.1
Migut.D00905.1
Migut.D00905.2
Migut.D00906.1
Migut.D00907.1
Migut.D00908.1
Migut.D00909.1
Migut.D00910.1
Migut.D00911.1
Migut.D00912.1
Migut.D00913.1
Migut.D00913.2
Migut.D00914.1
Migut.D00915.1
Migut.D00916.1
Migut.D00917.1
Migut.D00918.1
Migut.D00918.2
Migut.D00918.3
Migut.D00919.1
Migut.D00920.1
Migut.D00921.1
Migut.D00922.1
Migut.D00923.1
Migut.D00924.1
Migut.D00925.1
Migut.D00926.1
Migut.D00926.2
Migut.D00926.3
Migut.D00927.1
Migut.D00928.1
Migut.D00929.1
Migut.D00930.1
Migut.D00931.1
Migut.D00932.1
Migut.D00932.2
Migut.D00933.1
Migut.D00934.1
Migut.D00935.1
Migut.D00936.1
Migut.D00937.1
Migut.D00938.1
Migut.D00939.1
Migut.D00940.1
Migut.D00941.1
Migut.D00942.1
Migut.D00943.1
Migut.D00944.1
Migut.D00945.1
Migut.D00946.1
Migut.D00947.1
Migut.D00948.1
Migut.D00949.1
Migut.D00950.1
Migut.D00951.1
Migut.D00952.1
Migut.D00953.1
Migut.D00954.1
Migut.D00955.1
Migut.D00956.1
Migut.D00957.1
Migut.D00958.1
Migut.D00958.2
Migut.D00959.1
Migut.D00959.2
Migut.D00960.1
Migut.D00960.2
Migut.D00961.1
Migut.D00961.2
Migut.D00962.1
Migut.D00963.1
Migut.D00963.2
Migut.D00964.1
Migut.D00965.1
Migut.D00965.2
Migut.D00966.1
Migut.D00967.1
Migut.D00968.1
Migut.D00969.1
Migut.D00970.1
Migut.D00971.1
Migut.D00972.1
Migut.D00973.1
Migut.D00974.1
Migut.D00975.1
Migut.D00975.2
Migut.D00976.1
Migut.D00977.1
Migut.D00978.1
Migut.D00978.2
Migut.D00978.3
Migut.D00978.4
Migut.D00979.1
Migut.D00980.1
Migut.D00980.2
Migut.D00981.1
Migut.D00981.2
Migut.D00982.1
Migut.D00983.1
Migut.D00984.1
Migut.D00985.1
Migut.D00986.1
Migut.D00987.1
Migut.D00987.2
Migut.D00988.1
Migut.D00989.1
Migut.D00990.1
Migut.D00990.2
Migut.D00991.1
Migut.D00992.1
Migut.D00993.1
Migut.D00994.1
Migut.D00995.1
Migut.D00996.1
Migut.D00997.1
Migut.D00998.1
Migut.D01000.1
Migut.D01001.1
Migut.D01002.1
Migut.D01003.1
Migut.D01004.1
Migut.D01005.1
Migut.D01006.1
Migut.D01007.1
Migut.D01008.1
Migut.D01009.1
Migut.D01010.1
Migut.D01011.1
Migut.D01012.1
Migut.D01013.1
Migut.D01014.1
Migut.D01015.1
Migut.D01015.2
Migut.D01016.1
Migut.D01016.2
Migut.D01017.1
Migut.D01018.1
Migut.D01019.1
Migut.D01020.1
Migut.D01021.1
Migut.D01022.1
Migut.D01023.1
Migut.D01024.1
Migut.D01025.1
Migut.D01026.1
Migut.D01027.1
Migut.D01028.1
Migut.D01029.1
Migut.D01030.1
Migut.D01031.1
Migut.D01032.1
Migut.D01033.1
Migut.D01034.1
Migut.D01035.1
Migut.D01036.1
Migut.D01036.2
Migut.D01036.3
Migut.D01036.4
Migut.D01037.1
Migut.D01038.1
Migut.D01039.1
Migut.D01040.1
Migut.D01041.1
Migut.D01042.1
Migut.D01043.1
Migut.D01044.1
Migut.D01045.1
Migut.D01046.1
Migut.D01047.1
Migut.D01048.1
Migut.D01049.1
Migut.D01049.2
Migut.D01051.1
Migut.D01052.1
Migut.D01053.1
Migut.D01054.1
Migut.D01055.1
Migut.D01055.2
Migut.D01056.1
Migut.D01057.1
Migut.D01058.1
Migut.D01058.2
Migut.D01059.1
Migut.D01060.1
Migut.D01061.1
Migut.D01062.1
Migut.D01063.1
Migut.D01064.1
Migut.D01064.2
Migut.D01065.1
Migut.D01066.1
Migut.D01066.2
Migut.D01067.1
Migut.D01068.1
Migut.D01069.1
Migut.D01070.1
Migut.D01071.1
Migut.D01072.1
Migut.D01073.1
Migut.D01074.1
Migut.D01075.1
Migut.D01076.1
Migut.D01076.2
Migut.D01076.3
Migut.D01077.1
Migut.D01078.1
Migut.D01079.1
Migut.D01080.1
Migut.D01081.1
Migut.D01082.1
Migut.D01082.2
Migut.D01083.1
Migut.D01084.1
Migut.D01085.1
Migut.D01086.1
Migut.D01087.1
Migut.D01088.1
Migut.D01089.1
Migut.D01090.1
Migut.D01091.1
Migut.D01092.1
Migut.D01093.1
Migut.D01094.1
Migut.D01095.1
Migut.D01096.1
Migut.D01096.2
Migut.D01097.1
Migut.D01098.1
Migut.D01099.1
Migut.D01100.1
Migut.D01101.1
Migut.D01102.1
Migut.D01103.1
Migut.D01104.1
Migut.D01105.1
Migut.D01106.1
Migut.D01106.2
Migut.D01106.3
Migut.D01107.1
Migut.D01108.1
Migut.D01109.1
Migut.D01110.1
Migut.D01111.1
Migut.D01112.1
Migut.D01113.1
Migut.D01114.1
Migut.D01114.2
Migut.D01115.1
Migut.D01116.1
Migut.D01116.2
Migut.D01117.1
Migut.D01117.2
Migut.D01118.1
Migut.D01118.2
Migut.D01119.1
Migut.D01119.2
Migut.D01120.1
Migut.D01121.1
Migut.D01122.1
Migut.D01122.2
Migut.D01123.1
Migut.D01123.2
Migut.D01123.3
Migut.D01124.1
Migut.D01125.1
Migut.D01126.1
Migut.D01127.1
Migut.D01128.1
Migut.D01129.1
Migut.D01130.1
Migut.D01131.1
Migut.D01132.1
Migut.D01133.1
Migut.D01134.1
Migut.D01135.1
Migut.D01136.1
Migut.D01137.1
Migut.D01138.1
Migut.D01139.1
Migut.D01140.1
Migut.D01141.1
Migut.D01142.1
Migut.D01143.1
Migut.D01144.1
Migut.D01144.2
Migut.D01145.1
Migut.D01146.1
Migut.D01146.2
Migut.D01147.1
Migut.D01147.2
Migut.D01148.1
Migut.D01149.1
Migut.D01149.2
Migut.D01150.1
Migut.D01150.2
Migut.D01151.1
Migut.D01152.1
Migut.D01153.1
Migut.D01154.1
Migut.D01155.1
Migut.D01156.1
Migut.D01157.1
Migut.D01158.1
Migut.D01159.1
Migut.D01161.1
Migut.D01162.1
Migut.D01163.1
Migut.D01164.1
Migut.D01165.1
Migut.D01166.1
Migut.D01167.1
Migut.D01168.1
Migut.D01169.1
Migut.D01170.1
Migut.D01171.1
Migut.D01172.1
Migut.D01173.1
Migut.D01174.1
Migut.D01175.1
Migut.D01176.1
Migut.D01177.1
Migut.D01178.1
Migut.D01178.2
Migut.D01178.3
Migut.D01178.4
Migut.D01178.5
Migut.D01179.1
Migut.D01180.1
Migut.D01181.1
Migut.D01182.1
Migut.D01183.1
Migut.D01184.1
Migut.D01185.1
Migut.D01186.1
Migut.D01186.2
Migut.D01187.1
Migut.D01187.2
Migut.D01187.3
Migut.D01188.1
Migut.D01188.2
Migut.D01189.1
Migut.D01190.1
Migut.D01191.1
Migut.D01192.1
Migut.D01193.1
Migut.D01194.1
Migut.D01195.1
Migut.D01196.1
Migut.D01197.1
Migut.D01198.1
Migut.D01199.1
Migut.D01200.1
Migut.D01201.1
Migut.D01202.1
Migut.D01203.1
Migut.D01204.1
Migut.D01205.1
Migut.D01206.1
Migut.D01207.1
Migut.D01208.1
Migut.D01209.1
Migut.D01210.1
Migut.D01211.1
Migut.D01212.1
Migut.D01213.1
Migut.D01214.1
Migut.D01215.1
Migut.D01216.1
Migut.D01217.1
Migut.D01218.1
Migut.D01219.1
Migut.D01220.1
Migut.D01221.1
Migut.D01222.1
Migut.D01223.1
Migut.D01224.1
Migut.D01225.1
Migut.D01226.1
Migut.D01227.1
Migut.D01228.1
Migut.D01229.1
Migut.D01230.1
Migut.D01231.1
Migut.D01232.1
Migut.D01233.1
Migut.D01234.1
Migut.D01235.1
Migut.D01235.2
Migut.D01237.1
Migut.D01238.1
Migut.D01239.1
Migut.D01240.1
Migut.D01241.1
Migut.D01242.1
Migut.D01242.2
Migut.D01243.1
Migut.D01244.1
Migut.D01244.2
Migut.D01248.1
Migut.D01249.1
Migut.D01251.1
Migut.D01253.1
Migut.D01255.1
Migut.D01256.1
Migut.D01257.1
Migut.D01258.1
Migut.D01258.2
Migut.D01259.1
Migut.D01260.1
Migut.D01261.1
Migut.D01262.1
Migut.D01263.1
Migut.D01264.1
Migut.D01265.1
Migut.D01266.1
Migut.D01267.1
Migut.D01268.1
Migut.D01269.1
Migut.D01270.1
Migut.D01271.1
Migut.D01272.1
Migut.D01273.1
Migut.D01274.1
Migut.D01275.1
Migut.D01276.1
Migut.D01277.1
Migut.D01278.1
Migut.D01279.1
Migut.D01280.1
Migut.D01281.1
Migut.D01282.1
Migut.D01283.1
Migut.D01284.1
Migut.D01285.1
Migut.D01286.1
Migut.D01287.1
Migut.D01289.1
Migut.D01290.1
Migut.D01291.1
Migut.D01292.1
Migut.D01293.1
Migut.D01294.1
Migut.D01295.1
Migut.D01296.1
Migut.D01297.1
Migut.D01298.1
Migut.D01299.1
Migut.D01299.2
Migut.D01300.1
Migut.D01301.1
Migut.D01301.2
Migut.D01301.3
Migut.D01302.1
Migut.D01303.1
Migut.D01304.1
Migut.D01304.2
Migut.D01305.1
Migut.D01306.1
Migut.D01307.1
Migut.D01308.1
Migut.D01308.2
Migut.D01309.1
Migut.D01310.1
Migut.D01311.1
Migut.D01312.1
Migut.D01313.1
Migut.D01314.1
Migut.D01315.1
Migut.D01316.1
Migut.D01317.1
Migut.D01318.1
Migut.D01318.2
Migut.D01319.1
Migut.D01320.1
Migut.D01321.1
Migut.D01322.1
Migut.D01323.1
Migut.D01325.1
Migut.D01327.1
Migut.D01328.1
Migut.D01329.1
Migut.D01330.1
Migut.D01331.1
Migut.D01333.1
Migut.D01334.1
Migut.D01335.1
Migut.D01336.1
Migut.D01337.1
Migut.D01339.1
Migut.D01342.1
Migut.D01344.1
Migut.D01345.1
Migut.D01347.1
Migut.D01348.1
Migut.D01349.1
Migut.D01350.1
Migut.D01351.1
Migut.D01352.1
Migut.D01353.1
Migut.D01354.1
Migut.D01355.1
Migut.D01356.1
Migut.D01357.1
Migut.D01358.1
Migut.D01359.1
Migut.D01360.1
Migut.D01361.1
Migut.D01362.1
Migut.D01363.1
Migut.D01364.1
Migut.D01365.1
Migut.D01366.1
Migut.D01367.1
Migut.D01368.1
Migut.D01369.1
Migut.D01370.1
Migut.D01371.1
Migut.D01372.1
Migut.D01373.1
Migut.D01374.1
Migut.D01375.1
Migut.D01376.1
Migut.D01377.1
Migut.D01378.1
Migut.D01379.1
Migut.D01380.1
Migut.D01381.1
Migut.D01383.1
Migut.D01385.1
Migut.D01386.1
Migut.D01387.1
Migut.D01388.1
Migut.D01389.1
Migut.D01390.1
Migut.D01391.1
Migut.D01392.1
Migut.D01393.1
Migut.D01394.1
Migut.D01395.1
Migut.D01396.1
Migut.D01397.1
Migut.D01398.1
Migut.D01399.1
Migut.D01400.1
Migut.D01401.1
Migut.D01402.1
Migut.D01403.1
Migut.D01404.1
Migut.D01405.1
Migut.D01406.1
Migut.D01407.1
Migut.D01408.1
Migut.D01409.1
Migut.D01410.1
Migut.D01411.1
Migut.D01412.1
Migut.D01413.1
Migut.D01415.1
Migut.D01416.1
Migut.D01417.1
Migut.D01418.1
Migut.D01420.1
Migut.D01422.1
Migut.D01423.1
Migut.D01424.1
Migut.D01425.1
Migut.D01427.1
Migut.D01428.1
Migut.D01429.1
Migut.D01430.1
Migut.D01431.1
Migut.D01432.1
Migut.D01433.1
Migut.D01435.1
Migut.D01436.1
Migut.D01437.1
Migut.D01438.1
Migut.D01439.1
Migut.D01441.1
Migut.D01442.1
Migut.D01443.1
Migut.D01444.1
Migut.D01445.1
Migut.D01445.2
Migut.D01445.3
Migut.D01446.1
Migut.D01447.1
Migut.D01448.1
Migut.D01449.1
Migut.D01450.1
Migut.D01451.1
Migut.D01451.2
Migut.D01451.3
Migut.D01452.1
Migut.D01453.1
Migut.D01454.1
Migut.D01455.1
Migut.D01456.1
Migut.D01456.2
Migut.D01457.1
Migut.D01458.1
Migut.D01459.1
Migut.D01460.1
Migut.D01461.1
Migut.D01462.1
Migut.D01464.1
Migut.D01465.1
Migut.D01466.1
Migut.D01467.1
Migut.D01468.1
Migut.D01469.1
Migut.D01470.1
Migut.D01471.1
Migut.D01471.2
Migut.D01472.1
Migut.D01473.1
Migut.D01474.1
Migut.D01475.1
Migut.D01476.1
Migut.D01477.1
Migut.D01478.1
Migut.D01479.1
Migut.D01479.2
Migut.D01480.1
Migut.D01481.1
Migut.D01482.1
Migut.D01483.1
Migut.D01484.1
Migut.D01485.1
Migut.D01486.1
Migut.D01487.1
Migut.D01488.1
Migut.D01489.1
Migut.D01490.1
Migut.D01491.1
Migut.D01492.1
Migut.D01493.1
Migut.D01494.1
Migut.D01495.1
Migut.D01496.1
Migut.D01497.1
Migut.D01498.1
Migut.D01499.1
Migut.D01500.1
Migut.D01501.1
Migut.D01502.1
Migut.D01503.1
Migut.D01504.1
Migut.D01505.1
Migut.D01506.1
Migut.D01507.1
Migut.D01508.1
Migut.D01509.1
Migut.D01510.1
Migut.D01511.1
Migut.D01512.1
Migut.D01513.1
Migut.D01514.1
Migut.D01515.1
Migut.D01516.1
Migut.D01517.1
Migut.D01518.1
Migut.D01519.1
Migut.D01520.1
Migut.D01521.1
Migut.D01522.1
Migut.D01523.1
Migut.D01524.1
Migut.D01525.1
Migut.D01526.1
Migut.D01528.1
Migut.D01529.1
Migut.D01529.2
Migut.D01531.1
Migut.D01532.1
Migut.D01533.1
Migut.D01534.1
Migut.D01535.1
Migut.D01536.1
Migut.D01537.1
Migut.D01538.1
Migut.D01539.1
Migut.D01540.1
Migut.D01541.1
Migut.D01542.1
Migut.D01543.1
Migut.D01544.1
Migut.D01545.1
Migut.D01546.1
Migut.D01547.1
Migut.D01548.1
Migut.D01549.1
Migut.D01549.2
Migut.D01550.1
Migut.D01551.1
Migut.D01552.1
Migut.D01553.1
Migut.D01553.2
Migut.D01554.1
Migut.D01555.1
Migut.D01556.1
Migut.D01557.1
Migut.D01558.1
Migut.D01559.1
Migut.D01560.1
Migut.D01560.2
Migut.D01560.3
Migut.D01561.1
Migut.D01562.1
Migut.D01562.2
Migut.D01563.1
Migut.D01564.1
Migut.D01565.1
Migut.D01566.1
Migut.D01567.1
Migut.D01568.1
Migut.D01569.1
Migut.D01570.1
Migut.D01571.1
Migut.D01572.1
Migut.D01574.1
Migut.D01576.1
Migut.D01577.1
Migut.D01578.1
Migut.D01578.2
Migut.D01578.3
Migut.D01578.4
Migut.D01579.1
Migut.D01580.1
Migut.D01581.1
Migut.D01582.1
Migut.D01583.1
Migut.D01584.1
Migut.D01585.1
Migut.D01586.1
Migut.D01587.1
Migut.D01588.1
Migut.D01589.1
Migut.D01590.1
Migut.D01591.1
Migut.D01591.2
Migut.D01591.3
Migut.D01592.1
Migut.D01593.1
Migut.D01594.1
Migut.D01595.1
Migut.D01596.1
Migut.D01597.1
Migut.D01598.1
Migut.D01599.1
Migut.D01600.1
Migut.D01600.2
Migut.D01600.3
Migut.D01601.1
Migut.D01602.1
Migut.D01603.1
Migut.D01604.1
Migut.D01605.1
Migut.D01606.1
Migut.D01607.1
Migut.D01608.1
Migut.D01609.1
Migut.D01610.1
Migut.D01611.1
Migut.D01611.2
Migut.D01611.3
Migut.D01611.4
Migut.D01612.1
Migut.D01613.1
Migut.D01614.1
Migut.D01615.1
Migut.D01616.1
Migut.D01617.1
Migut.D01619.1
Migut.D01620.1
Migut.D01620.2
Migut.D01621.1
Migut.D01622.1
Migut.D01623.1
Migut.D01624.1
Migut.D01624.2
Migut.D01625.1
Migut.D01626.1
Migut.D01627.1
Migut.D01628.1
Migut.D01628.2
Migut.D01629.1
Migut.D01630.1
Migut.D01631.1
Migut.D01632.1
Migut.D01633.1
Migut.D01634.1
Migut.D01635.1
Migut.D01635.2
Migut.D01636.1
Migut.D01637.1
Migut.D01638.1
Migut.D01639.1
Migut.D01640.1
Migut.D01641.1
Migut.D01642.1
Migut.D01643.1
Migut.D01644.1
Migut.D01645.1
Migut.D01646.1
Migut.D01646.2
Migut.D01647.1
Migut.D01648.1
Migut.D01649.1
Migut.D01650.1
Migut.D01651.1
Migut.D01651.2
Migut.D01652.1
Migut.D01653.1
Migut.D01654.1
Migut.D01655.1
Migut.D01656.1
Migut.D01656.2
Migut.D01657.1
Migut.D01657.2
Migut.D01657.3
Migut.D01657.4
Migut.D01658.1
Migut.D01659.1
Migut.D01660.1
Migut.D01662.1
Migut.D01664.1
Migut.D01665.1
Migut.D01666.1
Migut.D01667.1
Migut.D01668.1
Migut.D01669.1
Migut.D01669.2
Migut.D01670.1
Migut.D01671.1
Migut.D01672.1
Migut.D01672.2
Migut.D01673.1
Migut.D01673.2
Migut.D01674.1
Migut.D01675.1
Migut.D01676.1
Migut.D01677.1
Migut.D01678.1
Migut.D01679.1
Migut.D01680.1
Migut.D01681.1
Migut.D01681.2
Migut.D01682.1
Migut.D01683.1
Migut.D01684.1
Migut.D01685.1
Migut.D01686.1
Migut.D01687.1
Migut.D01688.1
Migut.D01689.1
Migut.D01690.1
Migut.D01691.1
Migut.D01692.1
Migut.D01693.1
Migut.D01694.1
Migut.D01694.2
Migut.D01695.1
Migut.D01695.2
Migut.D01696.1
Migut.D01697.1
Migut.D01698.1
Migut.D01699.1
Migut.D01699.2
Migut.D01700.1
Migut.D01701.1
Migut.D01702.1
Migut.D01703.1
Migut.D01704.1
Migut.D01705.1
Migut.D01706.1
Migut.D01707.1
Migut.D01708.1
Migut.D01709.1
Migut.D01710.1
Migut.D01711.1
Migut.D01711.2
Migut.D01712.1
Migut.D01713.1
Migut.D01714.1
Migut.D01715.1
Migut.D01716.1
Migut.D01717.1
Migut.D01718.1
Migut.D01719.1
Migut.D01720.1
Migut.D01721.1
Migut.D01722.1
Migut.D01723.1
Migut.D01724.1
Migut.D01725.1
Migut.D01726.1
Migut.D01727.1
Migut.D01728.1
Migut.D01729.1
Migut.D01730.1
Migut.D01731.1
Migut.D01732.1
Migut.D01733.1
Migut.D01734.1
Migut.D01735.1
Migut.D01736.1
Migut.D01737.1
Migut.D01737.2
Migut.D01737.3
Migut.D01738.1
Migut.D01739.1
Migut.D01741.1
Migut.D01743.1
Migut.D01744.1
Migut.D01745.1
Migut.D01745.2
Migut.D01746.1
Migut.D01747.1
Migut.D01748.1
Migut.D01748.2
Migut.D01748.3
Migut.D01749.1
Migut.D01750.1
Migut.D01751.1
Migut.D01752.1
Migut.D01753.1
Migut.D01754.1
Migut.D01755.1
Migut.D01755.2
Migut.D01755.3
Migut.D01756.1
Migut.D01756.2
Migut.D01757.1
Migut.D01758.1
Migut.D01759.1
Migut.D01760.1
Migut.D01761.1
Migut.D01761.2
Migut.D01761.3
Migut.D01762.1
Migut.D01763.1
Migut.D01764.1
Migut.D01765.1
Migut.D01765.2
Migut.D01765.3
Migut.D01766.1
Migut.D01767.1
Migut.D01768.1
Migut.D01769.1
Migut.D01770.1
Migut.D01771.1
Migut.D01772.1
Migut.D01773.1
Migut.D01774.1
Migut.D01775.1
Migut.D01776.1
Migut.D01777.1
Migut.D01778.1
Migut.D01779.1
Migut.D01780.1
Migut.D01781.1
Migut.D01782.1
Migut.D01783.1
Migut.D01783.2
Migut.D01783.3
Migut.D01784.1
Migut.D01785.1
Migut.D01785.2
Migut.D01785.3
Migut.D01785.4
Migut.D01786.1
Migut.D01787.1
Migut.D01788.1
Migut.D01789.1
Migut.D01790.1
Migut.D01791.1
Migut.D01792.1
Migut.D01793.1
Migut.D01794.1
Migut.D01795.1
Migut.D01796.1
Migut.D01797.1
Migut.D01798.1
Migut.D01799.1
Migut.D01800.1
Migut.D01801.1
Migut.D01802.1
Migut.D01803.1
Migut.D01804.1
Migut.D01805.1
Migut.D01806.1
Migut.D01806.2
Migut.D01806.3
Migut.D01807.1
Migut.D01808.1
Migut.D01809.1
Migut.D01810.1
Migut.D01811.1
Migut.D01812.1
Migut.D01813.1
Migut.D01814.1
Migut.D01815.1
Migut.D01816.1
Migut.D01817.1
Migut.D01818.1
Migut.D01818.2
Migut.D01819.1
Migut.D01820.1
Migut.D01821.1
Migut.D01822.1
Migut.D01823.1
Migut.D01824.1
Migut.D01825.1
Migut.D01826.1
Migut.D01826.2
Migut.D01827.1
Migut.D01828.1
Migut.D01829.1
Migut.D01830.1
Migut.D01830.2
Migut.D01831.1
Migut.D01832.1
Migut.D01833.1
Migut.D01834.1
Migut.D01835.1
Migut.D01836.1
Migut.D01837.1
Migut.D01838.1
Migut.D01839.1
Migut.D01840.1
Migut.D01841.1
Migut.D01842.1
Migut.D01843.1
Migut.D01844.1
Migut.D01845.1
Migut.D01846.1
Migut.D01847.1
Migut.D01847.2
Migut.D01847.3
Migut.D01848.1
Migut.D01849.1
Migut.D01850.1
Migut.D01851.1
Migut.D01852.1
Migut.D01852.2
Migut.D01853.1
Migut.D01854.1
Migut.D01855.1
Migut.D01855.2
Migut.D01856.1
Migut.D01856.2
Migut.D01857.1
Migut.D01858.1
Migut.D01859.1
Migut.D01860.1
Migut.D01861.1
Migut.D01862.1
Migut.D01863.1
Migut.D01864.1
Migut.D01865.1
Migut.D01866.1
Migut.D01867.1
Migut.D01868.1
Migut.D01869.1
Migut.D01870.1
Migut.D01871.1
Migut.D01872.1
Migut.D01873.1
Migut.D01876.1
Migut.D01877.1
Migut.D01878.1
Migut.D01879.1
Migut.D01880.1
Migut.D01881.1
Migut.D01881.2
Migut.D01882.1
Migut.D01883.1
Migut.D01884.1
Migut.D01885.1
Migut.D01886.1
Migut.D01887.1
Migut.D01888.1
Migut.D01889.1
Migut.D01890.1
Migut.D01891.1
Migut.D01892.1
Migut.D01893.1
Migut.D01894.1
Migut.D01895.1
Migut.D01896.1
Migut.D01897.1
Migut.D01898.1
Migut.D01899.1
Migut.D01900.1
Migut.D01900.2
Migut.D01901.1
Migut.D01902.1
Migut.D01903.1
Migut.D01904.1
Migut.D01905.1
Migut.D01906.1
Migut.D01907.1
Migut.D01908.1
Migut.D01909.1
Migut.D01910.1
Migut.D01910.2
Migut.D01910.3
Migut.D01911.1
Migut.D01912.1
Migut.D01913.1
Migut.D01914.1
Migut.D01914.2
Migut.D01915.1
Migut.D01916.1
Migut.D01917.1
Migut.D01918.1
Migut.D01919.1
Migut.D01920.1
Migut.D01921.1
Migut.D01922.1
Migut.D01923.1
Migut.D01924.1
Migut.D01925.1
Migut.D01926.1
Migut.D01927.1
Migut.D01928.1
Migut.D01929.1
Migut.D01930.1
Migut.D01931.1
Migut.D01931.2
Migut.D01932.1
Migut.D01933.1
Migut.D01934.1
Migut.D01935.1
Migut.D01936.1
Migut.D01937.1
Migut.D01938.1
Migut.D01939.1
Migut.D01940.1
Migut.D01941.1
Migut.D01942.1
Migut.D01943.1
Migut.D01944.1
Migut.D01945.1
Migut.D01946.1
Migut.D01947.1
Migut.D01948.1
Migut.D01949.1
Migut.D01950.1
Migut.D01951.1
Migut.D01952.1
Migut.D01953.1
Migut.D01954.1
Migut.D01955.1
Migut.D01956.1
Migut.D01957.1
Migut.D01958.1
Migut.D01959.1
Migut.D01960.1
Migut.D01961.1
Migut.D01962.1
Migut.D01962.2
Migut.D01963.1
Migut.D01964.1
Migut.D01965.1
Migut.D01965.2
Migut.D01965.3
Migut.D01966.1
Migut.D01967.1
Migut.D01968.1
Migut.D01969.1
Migut.D01970.1
Migut.D01971.1
Migut.D01972.1
Migut.D01973.1
Migut.D01974.1
Migut.D01975.1
Migut.D01976.1
Migut.D01977.1
Migut.D01977.2
Migut.D01978.1
Migut.D01979.1
Migut.D01980.1
Migut.D01981.1
Migut.D01982.1
Migut.D01983.1
Migut.D01984.1
Migut.D01985.1
Migut.D01986.1
Migut.D01987.1
Migut.D01988.1
Migut.D01989.1
Migut.D01990.1
Migut.D01991.1
Migut.D01992.1
Migut.D01993.1
Migut.D01994.1
Migut.D01995.1
Migut.D01995.2
Migut.D01996.1
Migut.D01997.1
Migut.D01998.1
Migut.D01999.1
Migut.D02000.1
Migut.D02001.1
Migut.D02002.1
Migut.D02003.1
Migut.D02004.1
Migut.D02005.1
Migut.D02005.2
Migut.D02006.1
Migut.D02007.1
Migut.D02008.1
Migut.D02009.1
Migut.D02010.1
Migut.D02011.1
Migut.D02012.1
Migut.D02013.1
Migut.D02014.1
Migut.D02015.1
Migut.D02016.1
Migut.D02017.1
Migut.D02018.1
Migut.D02019.1
Migut.D02019.2
Migut.D02019.3
Migut.D02020.1
Migut.D02021.1
Migut.D02022.1
Migut.D02022.2
Migut.D02022.3
Migut.D02022.4
Migut.D02022.5
Migut.D02022.6
Migut.D02023.1
Migut.D02024.1
Migut.D02025.1
Migut.D02026.1
Migut.D02026.2
Migut.D02026.3
Migut.D02027.1
Migut.D02027.2
Migut.D02028.1
Migut.D02029.1
Migut.D02030.1
Migut.D02031.1
Migut.D02032.1
Migut.D02033.1
Migut.D02034.1
Migut.D02035.1
Migut.D02036.1
Migut.D02036.2
Migut.D02037.1
Migut.D02038.1
Migut.D02039.1
Migut.D02040.1
Migut.D02041.1
Migut.D02042.1
Migut.D02043.1
Migut.D02044.1
Migut.D02045.1
Migut.D02046.1
Migut.D02047.1
Migut.D02048.1
Migut.D02049.1
Migut.D02050.1
Migut.D02051.1
Migut.D02051.2
Migut.D02052.1
Migut.D02053.1
Migut.D02054.1
Migut.D02055.1
Migut.D02056.1
Migut.D02057.1
Migut.D02058.1
Migut.D02059.1
Migut.D02059.2
Migut.D02060.1
Migut.D02061.1
Migut.D02061.2
Migut.D02062.1
Migut.D02063.1
Migut.D02064.1
Migut.D02065.1
Migut.D02066.1
Migut.D02066.2
Migut.D02067.1
Migut.D02068.1
Migut.D02068.2
Migut.D02069.1
Migut.D02069.2
Migut.D02069.3
Migut.D02070.1
Migut.D02071.1
Migut.D02071.2
Migut.D02072.1
Migut.D02073.1
Migut.D02074.1
Migut.D02075.1
Migut.D02076.1
Migut.D02077.1
Migut.D02078.1
Migut.D02078.2
Migut.D02079.1
Migut.D02079.2
Migut.D02080.1
Migut.D02080.10
Migut.D02080.2
Migut.D02080.3
Migut.D02080.4
Migut.D02080.5
Migut.D02080.6
Migut.D02080.7
Migut.D02080.8
Migut.D02080.9
Migut.D02081.1
Migut.D02082.1
Migut.D02083.1
Migut.D02084.1
Migut.D02085.1
Migut.D02086.1
Migut.D02087.1
Migut.D02088.1
Migut.D02089.1
Migut.D02090.1
Migut.D02091.1
Migut.D02092.1
Migut.D02093.1
Migut.D02094.1
Migut.D02095.1
Migut.D02096.1
Migut.D02097.1
Migut.D02098.1
Migut.D02099.1
Migut.D02100.1
Migut.D02100.2
Migut.D02101.1
Migut.D02102.1
Migut.D02103.1
Migut.D02104.1
Migut.D02105.1
Migut.D02106.1
Migut.D02107.1
Migut.D02107.2
Migut.D02107.3
Migut.D02108.1
Migut.D02109.1
Migut.D02109.2
Migut.D02110.1
Migut.D02110.2
Migut.D02110.3
Migut.D02111.1
Migut.D02112.1
Migut.D02113.1
Migut.D02113.2
Migut.D02114.1
Migut.D02115.1
Migut.D02116.1
Migut.D02117.1
Migut.D02118.1
Migut.D02119.1
Migut.D02120.1
Migut.D02121.1
Migut.D02122.1
Migut.D02123.1
Migut.D02124.1
Migut.D02124.2
Migut.D02125.1
Migut.D02126.1
Migut.D02127.1
Migut.D02128.1
Migut.D02128.2
Migut.D02129.1
Migut.D02129.2
Migut.D02130.1
Migut.D02131.1
Migut.D02132.1
Migut.D02133.1
Migut.D02134.1
Migut.D02135.1
Migut.D02136.1
Migut.D02136.2
Migut.D02137.1
Migut.D02138.1
Migut.D02139.1
Migut.D02140.1
Migut.D02141.1
Migut.D02142.1
Migut.D02143.1
Migut.D02144.1
Migut.D02145.1
Migut.D02146.1
Migut.D02147.1
Migut.D02148.1
Migut.D02149.1
Migut.D02149.2
Migut.D02150.1
Migut.D02151.1
Migut.D02152.1
Migut.D02153.1
Migut.D02154.1
Migut.D02155.1
Migut.D02156.1
Migut.D02157.1
Migut.D02157.2
Migut.D02157.3
Migut.D02158.1
Migut.D02159.1
Migut.D02160.1
Migut.D02161.1
Migut.D02162.1
Migut.D02163.1
Migut.D02164.1
Migut.D02165.1
Migut.D02166.1
Migut.D02166.2
Migut.D02167.1
Migut.D02168.1
Migut.D02169.1
Migut.D02170.1
Migut.D02171.1
Migut.D02172.1
Migut.D02173.1
Migut.D02174.1
Migut.D02175.1
Migut.D02176.1
Migut.D02177.1
Migut.D02178.1
Migut.D02179.1
Migut.D02180.1
Migut.D02181.1
Migut.D02182.1
Migut.D02183.1
Migut.D02184.1
Migut.D02185.1
Migut.D02186.1
Migut.D02187.1
Migut.D02188.1
Migut.D02189.1
Migut.D02190.1
Migut.D02190.2
Migut.D02191.1
Migut.D02192.1
Migut.D02192.2
Migut.D02193.1
Migut.D02193.2
Migut.D02194.1
Migut.D02194.2
Migut.D02195.1
Migut.D02195.2
Migut.D02196.1
Migut.D02197.1
Migut.D02198.1
Migut.D02199.1
Migut.D02200.1
Migut.D02201.1
Migut.D02202.1
Migut.D02203.1
Migut.D02204.1
Migut.D02205.1
Migut.D02206.1
Migut.D02207.1
Migut.D02208.1
Migut.D02209.1
Migut.D02210.1
Migut.D02210.2
Migut.D02211.1
Migut.D02212.1
Migut.D02213.1
Migut.D02214.1
Migut.D02215.1
Migut.D02216.1
Migut.D02217.1
Migut.D02218.1
Migut.D02219.1
Migut.D02220.1
Migut.D02221.1
Migut.D02221.2
Migut.D02222.1
Migut.D02223.1
Migut.D02224.1
Migut.D02225.1
Migut.D02226.1
Migut.D02227.1
Migut.D02228.1
Migut.D02228.2
Migut.D02229.1
Migut.D02230.1
Migut.D02231.1
Migut.D02232.1
Migut.D02232.2
Migut.D02233.1
Migut.D02233.2
Migut.D02233.3
Migut.D02233.4
Migut.D02234.1
Migut.D02235.1
Migut.D02236.1
Migut.D02237.1
Migut.D02238.1
Migut.D02238.2
Migut.D02239.1
Migut.D02239.2
Migut.D02240.1
Migut.D02241.1
Migut.D02242.1
Migut.D02242.2
Migut.D02242.3
Migut.D02243.1
Migut.D02244.1
Migut.D02245.1
Migut.D02246.1
Migut.D02247.1
Migut.D02248.1
Migut.D02249.1
Migut.D02250.1
Migut.D02251.1
Migut.D02252.1
Migut.D02253.1
Migut.D02254.1
Migut.D02255.1
Migut.D02256.1
Migut.D02256.2
Migut.D02257.1
Migut.D02258.1
Migut.D02259.1
Migut.D02260.1
Migut.D02261.1
Migut.D02262.1
Migut.D02263.1
Migut.D02264.1
Migut.D02265.1
Migut.D02265.2
Migut.D02266.1
Migut.D02267.1
Migut.D02268.1
Migut.D02269.1
Migut.D02270.1
Migut.D02271.1
Migut.D02272.1
Migut.D02273.1
Migut.D02273.2
Migut.D02274.1
Migut.D02275.1
Migut.D02276.1
Migut.D02277.1
Migut.D02278.1
Migut.D02279.1
Migut.D02280.1
Migut.D02281.1
Migut.D02282.1
Migut.D02282.2
Migut.D02283.1
Migut.D02284.1
Migut.D02285.1
Migut.D02286.1
Migut.D02286.2
Migut.D02287.1
Migut.D02288.1
Migut.D02289.1
Migut.D02290.1
Migut.D02291.1
Migut.D02292.1
Migut.D02293.1
Migut.D02294.1
Migut.D02295.1
Migut.D02295.2
Migut.D02295.3
Migut.D02295.4
Migut.D02296.1
Migut.D02297.1
Migut.D02298.1
Migut.D02299.1
Migut.D02300.1
Migut.D02301.1
Migut.D02301.2
Migut.D02302.1
Migut.D02303.1
Migut.D02304.1
Migut.D02305.1
Migut.D02306.1
Migut.D02307.1
Migut.D02307.2
Migut.D02308.1
Migut.D02309.1
Migut.D02310.1
Migut.D02311.1
Migut.D02312.1
Migut.D02313.1
Migut.D02314.1
Migut.D02315.1
Migut.D02316.1
Migut.D02317.1
Migut.D02318.1
Migut.D02319.1
Migut.D02320.1
Migut.D02321.1
Migut.D02322.1
Migut.D02323.1
Migut.D02324.1
Migut.D02325.1
Migut.D02326.1
Migut.D02326.2
Migut.D02326.3
Migut.D02327.1
Migut.D02328.1
Migut.D02329.1
Migut.D02330.1
Migut.D02331.1
Migut.D02332.1
Migut.D02332.2
Migut.D02332.3
Migut.D02333.1
Migut.D02333.2
Migut.D02334.1
Migut.D02334.2
Migut.D02335.1
Migut.D02336.1
Migut.D02337.1
Migut.D02337.2
Migut.D02338.1
Migut.D02339.1
Migut.D02340.1
Migut.D02341.1
Migut.D02342.1
Migut.D02343.1
Migut.D02344.1
Migut.D02344.2
Migut.D02345.1
Migut.D02346.1
Migut.D02347.1
Migut.D02348.1
Migut.D02349.1
Migut.D02350.1
Migut.D02351.1
Migut.D02352.1
Migut.D02353.1
Migut.D02354.1
Migut.D02355.1
Migut.D02356.1
Migut.D02357.1
Migut.D02358.1
Migut.D02359.1
Migut.D02360.1
Migut.D02360.2
Migut.D02361.1
Migut.D02362.1
Migut.D02363.1
Migut.D02364.1
Migut.D02364.2
Migut.D02365.1
Migut.D02366.1
Migut.D02367.1
Migut.D02368.1
Migut.D02369.1
Migut.D02370.1
Migut.D02371.1
Migut.D02372.1
Migut.D02373.1
Migut.D02374.1
Migut.D02375.1
Migut.D02376.1
Migut.D02377.1
Migut.D02378.1
Migut.D02379.1
Migut.D02380.1
Migut.D02381.1
Migut.D02382.1
Migut.D02383.1
Migut.D02384.1
Migut.D02384.2
Migut.D02384.3
Migut.D02385.1
Migut.D02386.1
Migut.D02387.1
Migut.D02388.1
Migut.D02389.1
Migut.D02390.1
Migut.D02391.1
Migut.D02392.1
Migut.D02393.1
Migut.D02394.1
Migut.D02395.1
Migut.D02396.1
Migut.D02397.1
Migut.D02398.1
Migut.D02399.1
Migut.D02400.1
Migut.D02400.2
Migut.D02401.1
Migut.D02402.1
Migut.D02403.1
Migut.D02404.1
Migut.D02405.1
Migut.D02406.1
Migut.D02407.1
Migut.D02408.1
Migut.D02409.1
Migut.D02410.1
Migut.D02411.1
Migut.D02412.1
Migut.D02413.1
Migut.D02414.1
Migut.D02415.1
Migut.D02416.1
Migut.D02417.1
Migut.D02418.1
Migut.D02419.1
Migut.D02420.1
Migut.D02421.1
Migut.D02422.1
Migut.D02423.1
Migut.D02424.1
Migut.D02425.1
Migut.D02426.1
Migut.D02427.1
Migut.D02427.2
Migut.D02427.3
Migut.D02428.1
Migut.D02429.1
Migut.D02430.1
Migut.D02430.2
Migut.D02431.1
Migut.D02432.1
Migut.D02433.1
Migut.D02434.1
Migut.D02434.2
Migut.D02434.3
Migut.D02435.1
Migut.D02436.1
Migut.D02437.1
Migut.D02438.1
Migut.D02439.1
Migut.D02440.1
Migut.D02441.1
Migut.D02441.2
Migut.D02442.1
Migut.D02443.1
Migut.D02443.2
Migut.D02444.1
Migut.D02445.1
Migut.D02446.1
Migut.D02446.2
Migut.D02447.1
Migut.D02448.1
Migut.D02448.2
Migut.D02449.1
Migut.D02450.1
Migut.D02451.1
Migut.D02452.1
Migut.D02453.1
Migut.D02453.2
Migut.D02454.1
Migut.D02455.1
Migut.D02456.1
Migut.D02457.1
Migut.D02458.1
Migut.D02459.1
Migut.D02460.1
Migut.D02461.1
Migut.D02462.1
Migut.D02463.1
Migut.D02464.1
Migut.D02465.1
Migut.D02466.1
Migut.D02467.1
Migut.D02468.1
Migut.D02469.1
Migut.D02470.1
Migut.D02471.1
Migut.D02472.1
Migut.D02473.1
Migut.D02473.2
Migut.D02474.1
Migut.D02475.1
Migut.D02476.1
Migut.D02476.2
Migut.D02477.1
Migut.D02478.1
Migut.D02479.1
Migut.D02480.1
Migut.D02481.1
Migut.D02481.2
Migut.D02482.1
Migut.D02483.1
Migut.D02484.1
Migut.D02485.1
Migut.D02486.1
Migut.D02487.1
Migut.D02488.1
Migut.D02489.1
Migut.D02490.1
Migut.D02491.1
Migut.D02492.1
Migut.D02493.1
Migut.D02493.2
Migut.D02494.1
Migut.D02495.1
Migut.D02495.2
Migut.D02496.1
Migut.D02497.1
Migut.D02498.1
Migut.D02499.1
Migut.D02500.1
Migut.D02501.1
Migut.D02502.1
Migut.D02502.2
Migut.D02503.1
Migut.D02503.2
Migut.D02504.1
Migut.D02505.1
Migut.D02506.1
Migut.D02506.2
Migut.D02507.1
Migut.D02508.1
Migut.D02508.2
Migut.D02509.1
Migut.D02510.1
Migut.D02511.1
Migut.D02512.1
Migut.D02512.2
Migut.D02513.1
Migut.D02514.1
Migut.D02515.1
Migut.D02515.2
Migut.D02515.3
Migut.D02515.4
Migut.D02515.5
Migut.D02516.1
Migut.D02517.1
Migut.D02518.1
Migut.D02519.1
Migut.D02520.1
Migut.D02520.2
Migut.D02521.1
Migut.D02522.1
Migut.D02523.1
Migut.D02524.1
Migut.D02525.1
Migut.D02526.1
Migut.D02527.1
Migut.D02528.1
Migut.D02529.1
Migut.D02530.1
Migut.D02530.2
Migut.D02531.1
Migut.D02531.2
Migut.D02532.1
Migut.D02533.1
Migut.D02534.1
Migut.D02535.1
Migut.D02536.1
Migut.D02537.1
Migut.D02538.1
Migut.D02539.1
Migut.D02540.1
Migut.D02540.2
Migut.D02541.1
Migut.D02542.1
Migut.D02543.1
Migut.D02544.1
Migut.D02545.1
Migut.D02546.1
Migut.D02547.1
Migut.D02548.1
Migut.D02549.1
Migut.D02550.1
Migut.D02551.1
Migut.D02552.1
Migut.D02553.1
Migut.D02554.1
Migut.D02555.1
Migut.D02556.1
Migut.D02557.1
Migut.D02558.1
Migut.D02559.1
Migut.D02560.1
Migut.D02560.2
Migut.D02561.1
Migut.D02562.1
Migut.D02563.1
Migut.D02564.1
Migut.D02565.1
Migut.D02566.1
Migut.D02567.1
Migut.D02568.1
Migut.D02569.1
Migut.D02570.1
Migut.D02571.1
Migut.D02572.1
Migut.D02573.1
Migut.D02574.1
Migut.D02575.1
Migut.D02576.1
Migut.D02576.2
Migut.D02577.1
Migut.D02578.1
Migut.D02579.1
Migut.D02580.1
Migut.D02580.2
Migut.D02581.1
Migut.D02582.1
Migut.D02583.1
Migut.D02584.1
Migut.D02585.1
Migut.D02586.1
Migut.D02587.1
Migut.D02588.1
Migut.D02589.1
Migut.D02589.2
Migut.D02590.1
Migut.D02591.1
Migut.D02592.1
Migut.D02593.1
Migut.D02594.1
Migut.D02594.2
Migut.D02595.1
Migut.D02596.1
Migut.D02597.1
Migut.D02598.1
Migut.D02599.1
Migut.E00001.1
Migut.E00001.2
Migut.E00002.1
Migut.E00002.2
Migut.E00003.1
Migut.E00004.1
Migut.E00005.1
Migut.E00006.1
Migut.E00007.1
Migut.E00008.1
Migut.E00009.1
Migut.E00010.1
Migut.E00011.1
Migut.E00012.1
Migut.E00013.1
Migut.E00014.1
Migut.E00015.1
Migut.E00016.1
Migut.E00017.1
Migut.E00018.1
Migut.E00018.2
Migut.E00019.1
Migut.E00019.2
Migut.E00020.1
Migut.E00021.1
Migut.E00022.1
Migut.E00023.1
Migut.E00023.2
Migut.E00024.1
Migut.E00025.1
Migut.E00026.1
Migut.E00027.1
Migut.E00027.2
Migut.E00028.1
Migut.E00028.2
Migut.E00029.1
Migut.E00030.1
Migut.E00031.1
Migut.E00031.2
Migut.E00032.1
Migut.E00033.1
Migut.E00034.1
Migut.E00035.1
Migut.E00036.1
Migut.E00037.1
Migut.E00038.1
Migut.E00039.1
Migut.E00040.1
Migut.E00041.1
Migut.E00042.1
Migut.E00043.1
Migut.E00043.2
Migut.E00044.1
Migut.E00045.1
Migut.E00046.1
Migut.E00046.2
Migut.E00046.3
Migut.E00046.4
Migut.E00047.1
Migut.E00048.1
Migut.E00049.1
Migut.E00050.1
Migut.E00051.1
Migut.E00052.1
Migut.E00053.1
Migut.E00053.2
Migut.E00054.1
Migut.E00054.2
Migut.E00055.1
Migut.E00056.1
Migut.E00057.1
Migut.E00058.1
Migut.E00058.2
Migut.E00058.3
Migut.E00059.1
Migut.E00060.1
Migut.E00061.1
Migut.E00062.1
Migut.E00063.1
Migut.E00064.1
Migut.E00065.1
Migut.E00066.1
Migut.E00067.1
Migut.E00068.1
Migut.E00069.1
Migut.E00070.1
Migut.E00071.1
Migut.E00071.2
Migut.E00072.1
Migut.E00073.1
Migut.E00074.1
Migut.E00075.1
Migut.E00076.1
Migut.E00077.1
Migut.E00078.1
Migut.E00079.1
Migut.E00080.1
Migut.E00080.2
Migut.E00080.3
Migut.E00081.1
Migut.E00082.1
Migut.E00083.1
Migut.E00084.1
Migut.E00085.1
Migut.E00086.1
Migut.E00087.1
Migut.E00087.2
Migut.E00088.1
Migut.E00089.1
Migut.E00090.1
Migut.E00091.1
Migut.E00092.1
Migut.E00093.1
Migut.E00094.1
Migut.E00095.1
Migut.E00096.1
Migut.E00096.2
Migut.E00097.1
Migut.E00098.1
Migut.E00099.1
Migut.E00100.1
Migut.E00100.2
Migut.E00101.1
Migut.E00102.1
Migut.E00103.1
Migut.E00104.1
Migut.E00105.1
Migut.E00106.1
Migut.E00107.1
Migut.E00108.1
Migut.E00109.1
Migut.E00110.1
Migut.E00111.1
Migut.E00112.1
Migut.E00113.1
Migut.E00114.1
Migut.E00115.1
Migut.E00116.1
Migut.E00117.1
Migut.E00118.1
Migut.E00119.1
Migut.E00120.1
Migut.E00120.2
Migut.E00121.1
Migut.E00122.1
Migut.E00123.1
Migut.E00123.2
Migut.E00123.3
Migut.E00123.4
Migut.E00124.1
Migut.E00125.1
Migut.E00126.1
Migut.E00127.1
Migut.E00128.1
Migut.E00129.1
Migut.E00130.1
Migut.E00130.2
Migut.E00131.1
Migut.E00132.1
Migut.E00133.1
Migut.E00134.1
Migut.E00135.1
Migut.E00136.1
Migut.E00137.1
Migut.E00138.1
Migut.E00139.1
Migut.E00140.1
Migut.E00141.1
Migut.E00142.1
Migut.E00143.1
Migut.E00144.1
Migut.E00145.1
Migut.E00146.1
Migut.E00147.1
Migut.E00148.1
Migut.E00149.1
Migut.E00150.1
Migut.E00151.1
Migut.E00152.1
Migut.E00152.2
Migut.E00153.1
Migut.E00153.2
Migut.E00154.1
Migut.E00155.1
Migut.E00156.1
Migut.E00156.2
Migut.E00156.3
Migut.E00157.1
Migut.E00158.1
Migut.E00159.1
Migut.E00160.1
Migut.E00161.1
Migut.E00162.1
Migut.E00162.2
Migut.E00162.3
Migut.E00163.1
Migut.E00163.2
Migut.E00163.3
Migut.E00164.1
Migut.E00165.1
Migut.E00166.1
Migut.E00167.1
Migut.E00168.1
Migut.E00169.1
Migut.E00170.1
Migut.E00170.2
Migut.E00171.1
Migut.E00172.1
Migut.E00172.2
Migut.E00173.1
Migut.E00174.1
Migut.E00175.1
Migut.E00176.1
Migut.E00177.1
Migut.E00177.2
Migut.E00178.1
Migut.E00179.1
Migut.E00180.1
Migut.E00181.1
Migut.E00181.2
Migut.E00182.1
Migut.E00183.1
Migut.E00184.1
Migut.E00185.1
Migut.E00186.1
Migut.E00187.1
Migut.E00188.1
Migut.E00189.1
Migut.E00190.1
Migut.E00191.1
Migut.E00192.1
Migut.E00193.1
Migut.E00194.1
Migut.E00194.2
Migut.E00195.1
Migut.E00195.2
Migut.E00196.1
Migut.E00197.1
Migut.E00197.2
Migut.E00198.1
Migut.E00199.1
Migut.E00200.1
Migut.E00201.1
Migut.E00202.1
Migut.E00203.1
Migut.E00203.2
Migut.E00204.1
Migut.E00205.1
Migut.E00206.1
Migut.E00207.1
Migut.E00208.1
Migut.E00209.1
Migut.E00210.1
Migut.E00211.1
Migut.E00211.2
Migut.E00212.1
Migut.E00213.1
Migut.E00214.1
Migut.E00215.1
Migut.E00216.1
Migut.E00217.1
Migut.E00218.1
Migut.E00218.2
Migut.E00219.1
Migut.E00220.1
Migut.E00221.1
Migut.E00221.2
Migut.E00221.3
Migut.E00222.1
Migut.E00222.2
Migut.E00223.1
Migut.E00224.1
Migut.E00225.1
Migut.E00226.1
Migut.E00227.1
Migut.E00228.1
Migut.E00229.1
Migut.E00229.2
Migut.E00230.1
Migut.E00231.1
Migut.E00232.1
Migut.E00233.1
Migut.E00234.1
Migut.E00235.1
Migut.E00236.1
Migut.E00237.1
Migut.E00237.2
Migut.E00238.1
Migut.E00239.1
Migut.E00240.1
Migut.E00241.1
Migut.E00242.1
Migut.E00243.1
Migut.E00243.2
Migut.E00244.1
Migut.E00245.1
Migut.E00246.1
Migut.E00247.1
Migut.E00248.1
Migut.E00249.1
Migut.E00250.1
Migut.E00250.2
Migut.E00250.3
Migut.E00251.1
Migut.E00252.1
Migut.E00252.2
Migut.E00252.3
Migut.E00254.1
Migut.E00255.1
Migut.E00256.1
Migut.E00257.1
Migut.E00258.1
Migut.E00259.1
Migut.E00259.2
Migut.E00260.1
Migut.E00260.2
Migut.E00261.1
Migut.E00262.1
Migut.E00263.1
Migut.E00264.1
Migut.E00265.1
Migut.E00266.1
Migut.E00267.1
Migut.E00268.1
Migut.E00269.1
Migut.E00269.2
Migut.E00270.1
Migut.E00271.1
Migut.E00272.1
Migut.E00273.1
Migut.E00274.1
Migut.E00275.1
Migut.E00276.1
Migut.E00277.1
Migut.E00278.1
Migut.E00278.2
Migut.E00278.3
Migut.E00279.1
Migut.E00280.1
Migut.E00281.1
Migut.E00281.2
Migut.E00282.1
Migut.E00282.2
Migut.E00283.1
Migut.E00284.1
Migut.E00285.1
Migut.E00286.1
Migut.E00287.1
Migut.E00288.1
Migut.E00289.1
Migut.E00290.1
Migut.E00291.1
Migut.E00292.1
Migut.E00293.1
Migut.E00294.1
Migut.E00295.1
Migut.E00296.1
Migut.E00297.1
Migut.E00298.1
Migut.E00299.1
Migut.E00300.1
Migut.E00301.1
Migut.E00302.1
Migut.E00303.1
Migut.E00304.1
Migut.E00305.1
Migut.E00306.1
Migut.E00307.1
Migut.E00307.2
Migut.E00308.1
Migut.E00309.1
Migut.E00310.1
Migut.E00311.1
Migut.E00312.1
Migut.E00313.1
Migut.E00313.2
Migut.E00314.1
Migut.E00315.1
Migut.E00316.1
Migut.E00317.1
Migut.E00318.1
Migut.E00319.1
Migut.E00320.1
Migut.E00320.2
Migut.E00320.3
Migut.E00321.1
Migut.E00322.1
Migut.E00322.2
Migut.E00323.1
Migut.E00324.1
Migut.E00325.1
Migut.E00326.1
Migut.E00327.1
Migut.E00327.2
Migut.E00327.3
Migut.E00328.1
Migut.E00328.2
Migut.E00329.1
Migut.E00329.2
Migut.E00330.1
Migut.E00331.1
Migut.E00332.1
Migut.E00333.1
Migut.E00334.1
Migut.E00335.1
Migut.E00336.1
Migut.E00337.1
Migut.E00338.1
Migut.E00339.1
Migut.E00340.1
Migut.E00341.1
Migut.E00342.1
Migut.E00343.1
Migut.E00344.1
Migut.E00344.2
Migut.E00345.1
Migut.E00345.2
Migut.E00346.1
Migut.E00347.1
Migut.E00347.2
Migut.E00348.1
Migut.E00349.1
Migut.E00349.2
Migut.E00350.1
Migut.E00351.1
Migut.E00352.1
Migut.E00353.1
Migut.E00354.1
Migut.E00355.1
Migut.E00356.1
Migut.E00357.1
Migut.E00358.1
Migut.E00359.1
Migut.E00360.1
Migut.E00361.1
Migut.E00362.1
Migut.E00363.1
Migut.E00364.1
Migut.E00364.2
Migut.E00364.3
Migut.E00365.1
Migut.E00366.1
Migut.E00367.1
Migut.E00368.1
Migut.E00369.1
Migut.E00370.1
Migut.E00371.1
Migut.E00372.1
Migut.E00373.1
Migut.E00374.1
Migut.E00374.2
Migut.E00375.1
Migut.E00376.1
Migut.E00377.1
Migut.E00378.1
Migut.E00379.1
Migut.E00380.1
Migut.E00381.1
Migut.E00382.1
Migut.E00383.1
Migut.E00384.1
Migut.E00385.1
Migut.E00386.1
Migut.E00387.1
Migut.E00388.1
Migut.E00389.1
Migut.E00390.1
Migut.E00391.1
Migut.E00391.2
Migut.E00392.1
Migut.E00393.1
Migut.E00394.1
Migut.E00395.1
Migut.E00396.1
Migut.E00396.2
Migut.E00397.1
Migut.E00398.1
Migut.E00399.1
Migut.E00400.1
Migut.E00401.1
Migut.E00402.1
Migut.E00403.1
Migut.E00404.1
Migut.E00404.2
Migut.E00405.1
Migut.E00406.1
Migut.E00406.2
Migut.E00407.1
Migut.E00408.1
Migut.E00409.1
Migut.E00410.1
Migut.E00410.2
Migut.E00411.1
Migut.E00412.1
Migut.E00413.1
Migut.E00414.1
Migut.E00415.1
Migut.E00416.1
Migut.E00417.1
Migut.E00418.1
Migut.E00419.1
Migut.E00420.1
Migut.E00421.1
Migut.E00422.1
Migut.E00423.1
Migut.E00424.1
Migut.E00425.1
Migut.E00425.2
Migut.E00426.1
Migut.E00427.1
Migut.E00427.2
Migut.E00428.1
Migut.E00428.2
Migut.E00429.1
Migut.E00430.1
Migut.E00431.1
Migut.E00432.1
Migut.E00433.1
Migut.E00433.2
Migut.E00434.1
Migut.E00435.1
Migut.E00436.1
Migut.E00437.1
Migut.E00437.2
Migut.E00438.1
Migut.E00439.1
Migut.E00440.1
Migut.E00441.1
Migut.E00442.1
Migut.E00443.1
Migut.E00444.1
Migut.E00445.1
Migut.E00446.1
Migut.E00447.1
Migut.E00448.1
Migut.E00448.2
Migut.E00449.1
Migut.E00450.1
Migut.E00451.1
Migut.E00452.1
Migut.E00453.1
Migut.E00454.1
Migut.E00455.1
Migut.E00456.1
Migut.E00456.2
Migut.E00456.3
Migut.E00457.1
Migut.E00458.1
Migut.E00459.1
Migut.E00460.1
Migut.E00461.1
Migut.E00462.1
Migut.E00463.1
Migut.E00464.1
Migut.E00465.1
Migut.E00466.1
Migut.E00467.1
Migut.E00468.1
Migut.E00468.2
Migut.E00468.3
Migut.E00469.1
Migut.E00469.2
Migut.E00469.3
Migut.E00469.4
Migut.E00470.1
Migut.E00471.1
Migut.E00472.1
Migut.E00473.1
Migut.E00473.2
Migut.E00474.1
Migut.E00475.1
Migut.E00476.1
Migut.E00477.1
Migut.E00478.1
Migut.E00479.1
Migut.E00480.1
Migut.E00481.1
Migut.E00482.1
Migut.E00483.1
Migut.E00484.1
Migut.E00484.2
Migut.E00485.1
Migut.E00486.1
Migut.E00486.2
Migut.E00487.1
Migut.E00488.1
Migut.E00489.1
Migut.E00489.2
Migut.E00490.1
Migut.E00491.1
Migut.E00492.1
Migut.E00493.1
Migut.E00493.2
Migut.E00494.1
Migut.E00494.2
Migut.E00495.1
Migut.E00496.1
Migut.E00497.1
Migut.E00498.1
Migut.E00499.1
Migut.E00500.1
Migut.E00501.1
Migut.E00502.1
Migut.E00503.1
Migut.E00504.1
Migut.E00504.2
Migut.E00505.1
Migut.E00506.1
Migut.E00507.1
Migut.E00508.1
Migut.E00509.1
Migut.E00510.1
Migut.E00511.1
Migut.E00512.1
Migut.E00513.1
Migut.E00514.1
Migut.E00515.1
Migut.E00516.1
Migut.E00517.1
Migut.E00518.1
Migut.E00519.1
Migut.E00520.1
Migut.E00521.1
Migut.E00522.1
Migut.E00523.1
Migut.E00524.1
Migut.E00525.1
Migut.E00526.1
Migut.E00527.1
Migut.E00528.1
Migut.E00529.1
Migut.E00530.1
Migut.E00531.1
Migut.E00532.1
Migut.E00533.1
Migut.E00534.1
Migut.E00535.1
Migut.E00537.1
Migut.E00538.1
Migut.E00539.1
Migut.E00540.1
Migut.E00540.2
Migut.E00540.3
Migut.E00541.1
Migut.E00542.1
Migut.E00543.1
Migut.E00544.1
Migut.E00545.1
Migut.E00546.1
Migut.E00547.1
Migut.E00548.1
Migut.E00549.1
Migut.E00550.1
Migut.E00551.1
Migut.E00552.1
Migut.E00553.1
Migut.E00554.1
Migut.E00555.1
Migut.E00556.1
Migut.E00557.1
Migut.E00558.1
Migut.E00559.1
Migut.E00560.1
Migut.E00561.1
Migut.E00562.1
Migut.E00563.1
Migut.E00564.1
Migut.E00565.1
Migut.E00566.1
Migut.E00566.2
Migut.E00567.1
Migut.E00567.2
Migut.E00568.1
Migut.E00569.1
Migut.E00569.2
Migut.E00570.1
Migut.E00571.1
Migut.E00572.1
Migut.E00573.1
Migut.E00574.1
Migut.E00574.2
Migut.E00575.1
Migut.E00576.1
Migut.E00577.1
Migut.E00578.1
Migut.E00579.1
Migut.E00580.1
Migut.E00581.1
Migut.E00582.1
Migut.E00582.2
Migut.E00583.1
Migut.E00584.1
Migut.E00585.1
Migut.E00586.1
Migut.E00586.2
Migut.E00586.3
Migut.E00586.4
Migut.E00587.1
Migut.E00588.1
Migut.E00589.1
Migut.E00590.1
Migut.E00591.1
Migut.E00592.1
Migut.E00593.1
Migut.E00594.1
Migut.E00594.2
Migut.E00595.1
Migut.E00595.2
Migut.E00596.1
Migut.E00597.1
Migut.E00598.1
Migut.E00599.1
Migut.E00600.1
Migut.E00601.1
Migut.E00602.1
Migut.E00603.1
Migut.E00604.1
Migut.E00605.1
Migut.E00606.1
Migut.E00607.1
Migut.E00608.1
Migut.E00609.1
Migut.E00610.1
Migut.E00611.1
Migut.E00612.1
Migut.E00613.1
Migut.E00614.1
Migut.E00615.1
Migut.E00616.1
Migut.E00617.1
Migut.E00618.1
Migut.E00619.1
Migut.E00620.1
Migut.E00621.1
Migut.E00622.1
Migut.E00622.2
Migut.E00623.1
Migut.E00624.1
Migut.E00625.1
Migut.E00626.1
Migut.E00627.1
Migut.E00628.1
Migut.E00629.1
Migut.E00629.2
Migut.E00630.1
Migut.E00631.1
Migut.E00631.2
Migut.E00631.3
Migut.E00631.4
Migut.E00632.1
Migut.E00633.1
Migut.E00634.1
Migut.E00635.1
Migut.E00635.2
Migut.E00636.1
Migut.E00637.1
Migut.E00638.1
Migut.E00639.1
Migut.E00640.1
Migut.E00641.1
Migut.E00642.1
Migut.E00643.1
Migut.E00644.1
Migut.E00645.1
Migut.E00646.1
Migut.E00647.1
Migut.E00648.1
Migut.E00650.1
Migut.E00651.1
Migut.E00651.2
Migut.E00651.3
Migut.E00652.1
Migut.E00653.1
Migut.E00654.1
Migut.E00655.1
Migut.E00655.2
Migut.E00655.3
Migut.E00656.1
Migut.E00657.1
Migut.E00658.1
Migut.E00659.1
Migut.E00660.1
Migut.E00661.1
Migut.E00662.1
Migut.E00663.1
Migut.E00664.1
Migut.E00665.1
Migut.E00666.1
Migut.E00667.1
Migut.E00668.1
Migut.E00668.2
Migut.E00668.3
Migut.E00669.1
Migut.E00670.1
Migut.E00671.1
Migut.E00671.2
Migut.E00671.3
Migut.E00671.4
Migut.E00672.1
Migut.E00673.1
Migut.E00674.1
Migut.E00674.2
Migut.E00675.1
Migut.E00676.1
Migut.E00677.1
Migut.E00678.1
Migut.E00679.1
Migut.E00680.1
Migut.E00681.1
Migut.E00682.1
Migut.E00683.1
Migut.E00684.1
Migut.E00685.1
Migut.E00685.2
Migut.E00685.3
Migut.E00686.1
Migut.E00687.1
Migut.E00688.1
Migut.E00689.1
Migut.E00690.1
Migut.E00691.1
Migut.E00692.1
Migut.E00692.2
Migut.E00693.1
Migut.E00694.1
Migut.E00695.1
Migut.E00696.1
Migut.E00697.1
Migut.E00698.1
Migut.E00699.1
Migut.E00700.1
Migut.E00700.2
Migut.E00701.1
Migut.E00701.2
Migut.E00701.3
Migut.E00702.1
Migut.E00703.1
Migut.E00704.1
Migut.E00705.1
Migut.E00706.1
Migut.E00707.1
Migut.E00708.1
Migut.E00709.1
Migut.E00710.1
Migut.E00711.1
Migut.E00712.1
Migut.E00713.1
Migut.E00714.1
Migut.E00715.1
Migut.E00716.1
Migut.E00717.1
Migut.E00718.1
Migut.E00719.1
Migut.E00719.2
Migut.E00720.1
Migut.E00721.1
Migut.E00722.1
Migut.E00723.1
Migut.E00724.1
Migut.E00725.1
Migut.E00726.1
Migut.E00727.1
Migut.E00727.2
Migut.E00728.1
Migut.E00729.1
Migut.E00730.1
Migut.E00730.2
Migut.E00731.1
Migut.E00731.2
Migut.E00732.1
Migut.E00733.1
Migut.E00734.1
Migut.E00735.1
Migut.E00736.1
Migut.E00736.2
Migut.E00736.3
Migut.E00737.1
Migut.E00738.1
Migut.E00739.1
Migut.E00740.1
Migut.E00741.1
Migut.E00742.1
Migut.E00743.1
Migut.E00744.1
Migut.E00745.1
Migut.E00746.1
Migut.E00746.2
Migut.E00747.1
Migut.E00748.1
Migut.E00749.1
Migut.E00750.1
Migut.E00751.1
Migut.E00752.1
Migut.E00753.1
Migut.E00754.1
Migut.E00755.1
Migut.E00756.1
Migut.E00757.1
Migut.E00758.1
Migut.E00759.1
Migut.E00760.1
Migut.E00761.1
Migut.E00762.1
Migut.E00763.1
Migut.E00764.1
Migut.E00765.1
Migut.E00766.1
Migut.E00767.1
Migut.E00769.1
Migut.E00770.1
Migut.E00771.1
Migut.E00772.1
Migut.E00772.2
Migut.E00773.1
Migut.E00774.1
Migut.E00774.2
Migut.E00775.1
Migut.E00775.2
Migut.E00776.1
Migut.E00776.2
Migut.E00777.1
Migut.E00778.1
Migut.E00778.2
Migut.E00779.1
Migut.E00780.1
Migut.E00780.2
Migut.E00781.1
Migut.E00782.1
Migut.E00783.1
Migut.E00784.1
Migut.E00785.1
Migut.E00786.1
Migut.E00787.1
Migut.E00788.1
Migut.E00789.1
Migut.E00790.1
Migut.E00791.1
Migut.E00792.1
Migut.E00793.1
Migut.E00794.1
Migut.E00795.1
Migut.E00796.1
Migut.E00797.1
Migut.E00798.1
Migut.E00799.1
Migut.E00800.1
Migut.E00800.2
Migut.E00800.3
Migut.E00801.1
Migut.E00802.1
Migut.E00803.1
Migut.E00804.1
Migut.E00805.1
Migut.E00806.1
Migut.E00807.1
Migut.E00807.2
Migut.E00807.3
Migut.E00808.1
Migut.E00809.1
Migut.E00810.1
Migut.E00811.1
Migut.E00812.1
Migut.E00813.1
Migut.E00814.1
Migut.E00815.1
Migut.E00815.2
Migut.E00816.1
Migut.E00817.1
Migut.E00818.1
Migut.E00819.1
Migut.E00819.2
Migut.E00819.3
Migut.E00819.4
Migut.E00819.5
Migut.E00820.1
Migut.E00821.1
Migut.E00822.1
Migut.E00823.1
Migut.E00824.1
Migut.E00825.1
Migut.E00826.1
Migut.E00827.1
Migut.E00827.2
Migut.E00827.3
Migut.E00828.1
Migut.E00829.1
Migut.E00830.1
Migut.E00830.2
Migut.E00831.1
Migut.E00832.1
Migut.E00833.1
Migut.E00834.1
Migut.E00835.1
Migut.E00836.1
Migut.E00837.1
Migut.E00838.1
Migut.E00839.1
Migut.E00840.1
Migut.E00841.1
Migut.E00842.1
Migut.E00843.1
Migut.E00844.1
Migut.E00845.1
Migut.E00846.1
Migut.E00847.1
Migut.E00847.2
Migut.E00848.1
Migut.E00849.1
Migut.E00850.1
Migut.E00851.1
Migut.E00852.1
Migut.E00853.1
Migut.E00854.1
Migut.E00855.1
Migut.E00856.1
Migut.E00856.2
Migut.E00857.1
Migut.E00858.1
Migut.E00859.1
Migut.E00860.1
Migut.E00861.1
Migut.E00862.1
Migut.E00863.1
Migut.E00864.1
Migut.E00865.1
Migut.E00866.1
Migut.E00868.1
Migut.E00869.1
Migut.E00870.1
Migut.E00871.1
Migut.E00873.1
Migut.E00874.1
Migut.E00875.1
Migut.E00876.1
Migut.E00877.1
Migut.E00878.1
Migut.E00880.1
Migut.E00881.1
Migut.E00882.1
Migut.E00883.1
Migut.E00883.2
Migut.E00884.1
Migut.E00885.1
Migut.E00886.1
Migut.E00887.1
Migut.E00888.1
Migut.E00889.1
Migut.E00890.1
Migut.E00891.1
Migut.E00892.1
Migut.E00893.1
Migut.E00895.1
Migut.E00896.1
Migut.E00897.1
Migut.E00898.1
Migut.E00899.1
Migut.E00900.1
Migut.E00901.1
Migut.E00902.1
Migut.E00902.2
Migut.E00902.3
Migut.E00903.1
Migut.E00903.2
Migut.E00903.3
Migut.E00904.1
Migut.E00905.1
Migut.E00906.1
Migut.E00907.1
Migut.E00908.1
Migut.E00909.1
Migut.E00910.1
Migut.E00910.2
Migut.E00910.3
Migut.E00910.4
Migut.E00911.1
Migut.E00912.1
Migut.E00913.1
Migut.E00914.1
Migut.E00915.1
Migut.E00916.1
Migut.E00917.1
Migut.E00918.1
Migut.E00919.1
Migut.E00920.1
Migut.E00921.1
Migut.E00922.1
Migut.E00922.2
Migut.E00922.3
Migut.E00923.1
Migut.E00924.1
Migut.E00925.1
Migut.E00926.1
Migut.E00927.1
Migut.E00928.1
Migut.E00929.1
Migut.E00930.1
Migut.E00931.1
Migut.E00932.1
Migut.E00933.1
Migut.E00934.1
Migut.E00935.1
Migut.E00936.1
Migut.E00937.1
Migut.E00938.1
Migut.E00939.1
Migut.E00940.1
Migut.E00941.1
Migut.E00942.1
Migut.E00943.1
Migut.E00944.1
Migut.E00945.1
Migut.E00946.1
Migut.E00947.1
Migut.E00948.1
Migut.E00949.1
Migut.E00950.1
Migut.E00951.1
Migut.E00952.1
Migut.E00953.1
Migut.E00954.1
Migut.E00955.1
Migut.E00956.1
Migut.E00957.1
Migut.E00958.1
Migut.E00959.1
Migut.E00960.1
Migut.E00961.1
Migut.E00962.1
Migut.E00963.1
Migut.E00964.1
Migut.E00965.1
Migut.E00966.1
Migut.E00967.1
Migut.E00968.1
Migut.E00969.1
Migut.E00970.1
Migut.E00971.1
Migut.E00972.1
Migut.E00974.1
Migut.E00975.1
Migut.E00976.1
Migut.E00977.1
Migut.E00978.1
Migut.E00979.1
Migut.E00980.1
Migut.E00981.1
Migut.E00982.1
Migut.E00983.1
Migut.E00984.1
Migut.E00985.1
Migut.E00986.1
Migut.E00987.1
Migut.E00988.1
Migut.E00989.1
Migut.E00990.1
Migut.E00991.1
Migut.E00992.1
Migut.E00993.1
Migut.E00994.1
Migut.E00995.1
Migut.E00996.1
Migut.E00997.1
Migut.E00998.1
Migut.E00999.1
Migut.E01000.1
Migut.E01001.1
Migut.E01002.1
Migut.E01003.1
Migut.E01004.1
Migut.E01005.1
Migut.E01006.1
Migut.E01007.1
Migut.E01008.1
Migut.E01009.1
Migut.E01010.1
Migut.E01011.1
Migut.E01012.1
Migut.E01012.2
Migut.E01013.1
Migut.E01014.1
Migut.E01015.1
Migut.E01015.2
Migut.E01015.3
Migut.E01016.1
Migut.E01017.1
Migut.E01018.1
Migut.E01019.1
Migut.E01020.1
Migut.E01021.1
Migut.E01022.1
Migut.E01022.2
Migut.E01023.1
Migut.E01024.1
Migut.E01024.2
Migut.E01025.1
Migut.E01026.1
Migut.E01028.1
Migut.E01029.1
Migut.E01030.1
Migut.E01031.1
Migut.E01032.1
Migut.E01033.1
Migut.E01035.1
Migut.E01036.1
Migut.E01037.1
Migut.E01038.1
Migut.E01039.1
Migut.E01040.1
Migut.E01041.1
Migut.E01042.1
Migut.E01043.1
Migut.E01044.1
Migut.E01045.1
Migut.E01045.2
Migut.E01046.1
Migut.E01047.1
Migut.E01048.1
Migut.E01049.1
Migut.E01051.1
Migut.E01052.1
Migut.E01053.1
Migut.E01054.1
Migut.E01055.1
Migut.E01056.1
Migut.E01057.1
Migut.E01058.1
Migut.E01059.1
Migut.E01060.1
Migut.E01061.1
Migut.E01062.1
Migut.E01063.1
Migut.E01064.1
Migut.E01065.1
Migut.E01066.1
Migut.E01067.1
Migut.E01068.1
Migut.E01069.1
Migut.E01070.1
Migut.E01071.1
Migut.E01071.2
Migut.E01072.1
Migut.E01073.1
Migut.E01074.1
Migut.E01075.1
Migut.E01076.1
Migut.E01077.1
Migut.E01078.1
Migut.E01079.1
Migut.E01080.1
Migut.E01080.2
Migut.E01081.1
Migut.E01082.1
Migut.E01083.1
Migut.E01084.1
Migut.E01085.1
Migut.E01086.1
Migut.E01087.1
Migut.E01088.1
Migut.E01088.2
Migut.E01088.3
Migut.E01089.1
Migut.E01090.1
Migut.E01090.2
Migut.E01090.3
Migut.E01091.1
Migut.E01091.2
Migut.E01092.1
Migut.E01093.1
Migut.E01094.1
Migut.E01095.1
Migut.E01096.1
Migut.E01097.1
Migut.E01098.1
Migut.E01099.1
Migut.E01100.1
Migut.E01101.1
Migut.E01102.1
Migut.E01103.1
Migut.E01104.1
Migut.E01105.1
Migut.E01106.1
Migut.E01107.1
Migut.E01108.1
Migut.E01109.1
Migut.E01110.1
Migut.E01111.1
Migut.E01112.1
Migut.E01113.1
Migut.E01114.1
Migut.E01115.1
Migut.E01116.1
Migut.E01117.1
Migut.E01118.1
Migut.E01119.1
Migut.E01120.1
Migut.E01121.1
Migut.E01122.1
Migut.E01123.1
Migut.E01124.1
Migut.E01125.1
Migut.E01126.1
Migut.E01127.1
Migut.E01128.1
Migut.E01129.1
Migut.E01130.1
Migut.E01130.2
Migut.E01131.1
Migut.E01131.2
Migut.E01132.1
Migut.E01133.1
Migut.E01133.2
Migut.E01134.1
Migut.E01135.1
Migut.E01136.1
Migut.E01137.1
Migut.E01138.1
Migut.E01139.1
Migut.E01140.1
Migut.E01141.1
Migut.E01142.1
Migut.E01143.1
Migut.E01144.1
Migut.E01145.1
Migut.E01146.1
Migut.E01147.1
Migut.E01148.1
Migut.E01149.1
Migut.E01149.2
Migut.E01150.1
Migut.E01151.1
Migut.E01152.1
Migut.E01152.2
Migut.E01153.1
Migut.E01154.1
Migut.E01155.1
Migut.E01156.1
Migut.E01157.1
Migut.E01158.1
Migut.E01159.1
Migut.E01160.1
Migut.E01161.1
Migut.E01162.1
Migut.E01163.1
Migut.E01164.1
Migut.E01165.1
Migut.E01166.1
Migut.E01167.1
Migut.E01168.1
Migut.E01169.1
Migut.E01170.1
Migut.E01171.1
Migut.E01172.1
Migut.E01173.1
Migut.E01174.1
Migut.E01175.1
Migut.E01176.1
Migut.E01177.1
Migut.E01177.2
Migut.E01178.1
Migut.E01179.1
Migut.E01181.1
Migut.E01182.1
Migut.E01183.1
Migut.E01184.1
Migut.E01185.1
Migut.E01186.1
Migut.E01187.1
Migut.E01188.1
Migut.E01189.1
Migut.E01189.2
Migut.E01190.1
Migut.E01191.1
Migut.E01192.1
Migut.E01193.1
Migut.E01194.1
Migut.E01195.1
Migut.E01196.1
Migut.E01196.2
Migut.E01197.1
Migut.E01198.1
Migut.E01199.1
Migut.E01200.1
Migut.E01200.2
Migut.E01201.1
Migut.E01201.2
Migut.E01202.1
Migut.E01203.1
Migut.E01204.1
Migut.E01205.1
Migut.E01206.1
Migut.E01207.1
Migut.E01208.1
Migut.E01209.1
Migut.E01210.1
Migut.E01210.2
Migut.E01211.1
Migut.E01211.2
Migut.E01212.1
Migut.E01213.1
Migut.E01214.1
Migut.E01215.1
Migut.E01216.1
Migut.E01217.1
Migut.E01218.1
Migut.E01219.1
Migut.E01220.1
Migut.E01221.1
Migut.E01222.1
Migut.E01223.1
Migut.E01224.1
Migut.E01224.2
Migut.E01225.1
Migut.E01226.1
Migut.E01227.1
Migut.E01228.1
Migut.E01228.2
Migut.E01229.1
Migut.E01230.1
Migut.E01231.1
Migut.E01232.1
Migut.E01232.2
Migut.E01233.1
Migut.E01234.1
Migut.E01235.1
Migut.E01236.1
Migut.E01236.2
Migut.E01237.1
Migut.E01238.1
Migut.E01239.1
Migut.E01240.1
Migut.E01241.1
Migut.E01241.2
Migut.E01241.3
Migut.E01242.1
Migut.E01243.1
Migut.E01244.1
Migut.E01245.1
Migut.E01246.1
Migut.E01247.1
Migut.E01247.2
Migut.E01248.1
Migut.E01249.1
Migut.E01250.1
Migut.E01251.1
Migut.E01252.1
Migut.E01253.1
Migut.E01253.2
Migut.E01254.1
Migut.E01255.1
Migut.E01255.2
Migut.E01256.1
Migut.E01257.1
Migut.E01258.1
Migut.E01259.1
Migut.E01260.1
Migut.E01261.1
Migut.E01262.1
Migut.E01263.1
Migut.E01264.1
Migut.E01265.1
Migut.E01266.1
Migut.E01267.1
Migut.E01268.1
Migut.E01269.1
Migut.E01270.1
Migut.E01271.1
Migut.E01271.2
Migut.E01272.1
Migut.E01273.1
Migut.E01274.1
Migut.E01275.1
Migut.E01276.1
Migut.E01276.2
Migut.E01277.1
Migut.E01278.1
Migut.E01278.2
Migut.E01278.3
Migut.E01279.1
Migut.E01280.1
Migut.E01281.1
Migut.E01282.1
Migut.E01282.2
Migut.E01283.1
Migut.E01284.1
Migut.E01285.1
Migut.E01286.1
Migut.E01287.1
Migut.E01288.1
Migut.E01289.1
Migut.E01290.1
Migut.E01290.2
Migut.E01291.1
Migut.E01292.1
Migut.E01293.1
Migut.E01294.1
Migut.E01295.1
Migut.E01296.1
Migut.E01297.1
Migut.E01298.1
Migut.E01299.1
Migut.E01300.1
Migut.E01301.1
Migut.E01302.1
Migut.E01303.1
Migut.E01304.1
Migut.E01305.1
Migut.E01306.1
Migut.E01307.1
Migut.E01308.1
Migut.E01309.1
Migut.E01310.1
Migut.E01311.1
Migut.E01312.1
Migut.E01313.1
Migut.E01314.1
Migut.E01315.1
Migut.E01316.1
Migut.E01317.1
Migut.E01317.2
Migut.E01318.1
Migut.E01319.1
Migut.E01320.1
Migut.E01320.2
Migut.E01321.1
Migut.E01322.1
Migut.E01323.1
Migut.E01323.2
Migut.E01323.3
Migut.E01324.1
Migut.E01324.2
Migut.E01324.3
Migut.E01325.1
Migut.E01325.2
Migut.E01326.1
Migut.E01327.1
Migut.E01328.1
Migut.E01328.2
Migut.E01329.1
Migut.E01329.2
Migut.E01329.3
Migut.E01330.1
Migut.E01330.2
Migut.E01331.1
Migut.E01332.1
Migut.E01332.2
Migut.E01333.1
Migut.E01334.1
Migut.E01335.1
Migut.E01336.1
Migut.E01337.1
Migut.E01337.2
Migut.E01338.1
Migut.E01339.1
Migut.E01340.1
Migut.E01340.2
Migut.E01341.1
Migut.E01342.1
Migut.E01343.1
Migut.E01344.1
Migut.E01344.2
Migut.E01344.3
Migut.E01345.1
Migut.E01346.1
Migut.E01347.1
Migut.E01348.1
Migut.E01349.1
Migut.E01350.1
Migut.E01351.1
Migut.E01352.1
Migut.E01353.1
Migut.E01353.2
Migut.E01354.1
Migut.E01355.1
Migut.E01356.1
Migut.E01357.1
Migut.E01358.1
Migut.E01359.1
Migut.E01360.1
Migut.E01361.1
Migut.E01361.2
Migut.E01362.1
Migut.E01363.1
Migut.E01364.1
Migut.E01365.1
Migut.E01366.1
Migut.E01367.1
Migut.E01368.1
Migut.E01369.1
Migut.E01370.1
Migut.E01371.1
Migut.E01372.1
Migut.E01373.1
Migut.E01374.1
Migut.E01375.1
Migut.E01376.1
Migut.E01377.1
Migut.E01378.1
Migut.E01379.1
Migut.E01380.1
Migut.E01381.1
Migut.E01382.1
Migut.E01383.1
Migut.E01383.2
Migut.E01384.1
Migut.E01385.1
Migut.E01385.2
Migut.E01386.1
Migut.E01387.1
Migut.E01388.1
Migut.E01389.1
Migut.E01390.1
Migut.E01391.1
Migut.E01392.1
Migut.E01393.1
Migut.E01394.1
Migut.E01395.1
Migut.E01396.1
Migut.E01397.1
Migut.E01398.1
Migut.E01399.1
Migut.E01400.1
Migut.E01401.1
Migut.E01401.2
Migut.E01401.3
Migut.E01401.4
Migut.E01402.1
Migut.E01403.1
Migut.E01403.2
Migut.E01403.3
Migut.E01403.4
Migut.E01404.1
Migut.E01405.1
Migut.E01405.2
Migut.E01406.1
Migut.E01407.1
Migut.E01408.1
Migut.E01409.1
Migut.E01410.1
Migut.E01410.2
Migut.E01411.1
Migut.E01412.1
Migut.E01413.1
Migut.E01414.1
Migut.E01415.1
Migut.E01415.2
Migut.E01416.1
Migut.E01416.2
Migut.E01417.1
Migut.E01418.1
Migut.E01419.1
Migut.E01420.1
Migut.E01421.1
Migut.E01422.1
Migut.E01422.2
Migut.E01422.3
Migut.E01422.4
Migut.E01423.1
Migut.E01424.1
Migut.E01424.2
Migut.E01425.1
Migut.E01426.1
Migut.E01426.2
Migut.E01427.1
Migut.E01428.1
Migut.E01429.1
Migut.E01430.1
Migut.E01431.1
Migut.E01432.1
Migut.E01433.1
Migut.E01434.1
Migut.E01435.1
Migut.E01435.2
Migut.E01436.1
Migut.E01437.1
Migut.E01438.1
Migut.E01439.1
Migut.E01440.1
Migut.E01441.1
Migut.E01442.1
Migut.E01443.1
Migut.E01444.1
Migut.E01445.1
Migut.E01445.2
Migut.E01446.1
Migut.E01447.1
Migut.E01448.1
Migut.E01449.1
Migut.E01450.1
Migut.E01451.1
Migut.E01452.1
Migut.E01453.1
Migut.E01454.1
Migut.E01455.1
Migut.E01456.1
Migut.E01457.1
Migut.E01458.1
Migut.E01459.1
Migut.E01460.1
Migut.E01460.2
Migut.E01461.1
Migut.E01461.2
Migut.E01462.1
Migut.E01462.2
Migut.E01463.1
Migut.E01465.1
Migut.E01466.1
Migut.E01466.2
Migut.E01467.1
Migut.E01468.1
Migut.E01469.1
Migut.E01470.1
Migut.E01470.2
Migut.E01471.1
Migut.E01471.2
Migut.E01472.1
Migut.E01472.2
Migut.E01472.3
Migut.E01473.1
Migut.E01473.2
Migut.E01473.3
Migut.E01474.1
Migut.E01474.2
Migut.E01474.3
Migut.E01475.1
Migut.E01476.1
Migut.E01477.1
Migut.E01478.1
Migut.E01478.2
Migut.E01479.1
Migut.E01480.1
Migut.E01480.2
Migut.E01481.1
Migut.E01481.2
Migut.E01481.3
Migut.E01482.1
Migut.E01483.1
Migut.E01484.1
Migut.E01485.1
Migut.E01486.1
Migut.E01487.1
Migut.E01488.1
Migut.E01489.1
Migut.E01490.1
Migut.E01491.1
Migut.E01492.1
Migut.E01493.1
Migut.E01493.2
Migut.E01494.1
Migut.E01495.1
Migut.E01495.2
Migut.E01496.1
Migut.E01497.1
Migut.E01498.1
Migut.E01499.1
Migut.E01500.1
Migut.E01501.1
Migut.E01502.1
Migut.E01502.2
Migut.E01503.1
Migut.E01504.1
Migut.E01505.1
Migut.E01506.1
Migut.E01507.1
Migut.E01508.1
Migut.E01509.1
Migut.E01510.1
Migut.E01511.1
Migut.E01512.1
Migut.E01513.1
Migut.E01514.1
Migut.E01515.1
Migut.E01515.2
Migut.E01516.1
Migut.E01516.2
Migut.E01517.1
Migut.E01518.1
Migut.E01519.1
Migut.E01520.1
Migut.E01521.1
Migut.E01522.1
Migut.E01523.1
Migut.E01524.1
Migut.E01525.1
Migut.E01525.2
Migut.E01526.1
Migut.E01527.1
Migut.E01528.1
Migut.E01529.1
Migut.E01530.1
Migut.E01530.2
Migut.E01531.1
Migut.E01531.2
Migut.E01531.3
Migut.E01532.1
Migut.E01533.1
Migut.E01534.1
Migut.E01534.2
Migut.E01535.1
Migut.E01535.2
Migut.E01535.3
Migut.E01536.1
Migut.E01537.1
Migut.E01537.2
Migut.E01538.1
Migut.E01538.2
Migut.E01539.1
Migut.E01540.1
Migut.E01541.1
Migut.E01542.1
Migut.E01543.1
Migut.E01544.1
Migut.E01544.2
Migut.E01545.1
Migut.E01545.2
Migut.E01546.1
Migut.E01547.1
Migut.E01548.1
Migut.E01549.1
Migut.E01550.1
Migut.E01550.2
Migut.E01551.1
Migut.E01552.1
Migut.E01553.1
Migut.E01554.1
Migut.E01555.1
Migut.E01556.1
Migut.E01557.1
Migut.E01558.1
Migut.E01559.1
Migut.E01560.1
Migut.E01561.1
Migut.E01562.1
Migut.E01563.1
Migut.E01563.2
Migut.E01564.1
Migut.E01565.1
Migut.E01566.1
Migut.E01567.1
Migut.E01568.1
Migut.E01569.1
Migut.E01569.2
Migut.E01570.1
Migut.E01571.1
Migut.E01572.1
Migut.E01573.1
Migut.E01574.1
Migut.E01575.1
Migut.E01575.2
Migut.E01576.1
Migut.E01577.1
Migut.E01578.1
Migut.E01579.1
Migut.E01580.1
Migut.E01581.1
Migut.E01582.1
Migut.E01583.1
Migut.E01584.1
Migut.E01585.1
Migut.E01586.1
Migut.E01587.1
Migut.E01588.1
Migut.E01589.1
Migut.E01590.1
Migut.E01591.1
Migut.E01592.1
Migut.E01592.2
Migut.E01593.1
Migut.E01594.1
Migut.E01595.1
Migut.E01597.1
Migut.E01598.1
Migut.E01599.1
Migut.E01600.1
Migut.E01601.1
Migut.E01602.1
Migut.E01602.2
Migut.E01602.3
Migut.E01602.4
Migut.E01602.5
Migut.E01603.1
Migut.E01604.1
Migut.E01605.1
Migut.E01606.1
Migut.E01607.1
Migut.E01608.1
Migut.E01609.1
Migut.E01610.1
Migut.E01611.1
Migut.E01612.1
Migut.E01614.1
Migut.E01616.1
Migut.E01617.1
Migut.E01618.1
Migut.E01618.2
Migut.E01619.1
Migut.E01620.1
Migut.E01620.2
Migut.E01621.1
Migut.E01622.1
Migut.E01623.1
Migut.E01624.1
Migut.E01625.1
Migut.E01626.1
Migut.E01627.1
Migut.E01628.1
Migut.E01629.1
Migut.E01630.1
Migut.E01631.1
Migut.E01631.2
Migut.E01632.1
Migut.E01633.1
Migut.E01634.1
Migut.E01635.1
Migut.E01636.1
Migut.E01637.1
Migut.E01638.1
Migut.E01638.2
Migut.E01638.3
Migut.E01638.4
Migut.E01638.5
Migut.E01639.1
Migut.E01640.1
Migut.E01641.1
Migut.E01642.1
Migut.E01643.1
Migut.E01644.1
Migut.E01645.1
Migut.E01646.1
Migut.E01647.1
Migut.E01648.1
Migut.E01648.2
Migut.E01649.1
Migut.E01650.1
Migut.E01651.1
Migut.E01652.1
Migut.E01653.1
Migut.E01654.1
Migut.E01655.1
Migut.E01656.1
Migut.E01657.1
Migut.E01658.1
Migut.E01659.1
Migut.E01660.1
Migut.E01661.1
Migut.E01662.1
Migut.E01663.1
Migut.E01663.2
Migut.E01664.1
Migut.E01665.1
Migut.E01666.1
Migut.E01667.1
Migut.E01668.1
Migut.E01669.1
Migut.E01670.1
Migut.E01671.1
Migut.E01672.1
Migut.E01673.1
Migut.E01674.1
Migut.E01675.1
Migut.E01676.1
Migut.E01677.1
Migut.E01678.1
Migut.E01679.1
Migut.E01679.2
Migut.E01680.1
Migut.E01681.1
Migut.E01682.1
Migut.E01683.1
Migut.E01683.2
Migut.E01684.1
Migut.E01685.1
Migut.E01686.1
Migut.E01687.1
Migut.E01688.1
Migut.E01689.1
Migut.E01690.1
Migut.E01691.1
Migut.E01691.2
Migut.E01692.1
Migut.E01692.2
Migut.E01693.1
Migut.E01694.1
Migut.E01695.1
Migut.E01696.1
Migut.E01697.1
Migut.E01698.1
Migut.E01699.1
Migut.E01700.1
Migut.E01701.1
Migut.E01702.1
Migut.E01703.1
Migut.E01704.1
Migut.E01705.1
Migut.E01706.1
Migut.E01707.1
Migut.E01708.1
Migut.E01709.1
Migut.E01710.1
Migut.E01711.1
Migut.E01712.1
Migut.E01713.1
Migut.E01714.1
Migut.E01715.1
Migut.E01716.1
Migut.E01717.1
Migut.E01718.1
Migut.E01719.1
Migut.E01720.1
Migut.E01721.1
Migut.E01722.1
Migut.E01723.1
Migut.E01724.1
Migut.E01725.1
Migut.E01726.1
Migut.E01727.1
Migut.E01728.1
Migut.E01729.1
Migut.E01730.1
Migut.E01731.1
Migut.E01732.1
Migut.E01733.1
Migut.E01734.1
Migut.E01735.1
Migut.E01736.1
Migut.E01737.1
Migut.E01738.1
Migut.E01740.1
Migut.E01741.1
Migut.E01742.1
Migut.E01743.1
Migut.E01744.1
Migut.E01745.1
Migut.E01746.1
Migut.E01747.1
Migut.E01748.1
Migut.E01749.1
Migut.E01750.1
Migut.E01751.1
Migut.E01752.1
Migut.E01753.1
Migut.E01754.1
Migut.E01755.1
Migut.E01756.1
Migut.E01757.1
Migut.E01758.1
Migut.E01759.1
Migut.E01760.1
Migut.E01761.1
Migut.E01762.1
Migut.E01763.1
Migut.E01764.1
Migut.E01765.1
Migut.E01766.1
Migut.E01767.1
Migut.E01768.1
Migut.E01769.1
Migut.E01770.1
Migut.E01771.1
Migut.E01772.1
Migut.E01773.1
Migut.E01773.2
Migut.E01774.1
Migut.E01775.1
Migut.E01776.1
Migut.E01777.1
Migut.E01778.1
Migut.E01778.2
Migut.E01779.1
Migut.E01780.1
Migut.E01781.1
Migut.E01782.1
Migut.E01783.1
Migut.E01784.1
Migut.E01784.2
Migut.E01784.3
Migut.E01785.1
Migut.E01786.1
Migut.E01787.1
Migut.E01788.1
Migut.E01789.1
Migut.E01789.2
Migut.E01790.1
Migut.E01791.1
Migut.E01792.1
Migut.E01793.1
Migut.E01793.2
Migut.E01794.1
Migut.E01795.1
Migut.E01796.1
Migut.E01797.1
Migut.E01798.1
Migut.E01798.2
Migut.E01799.1
Migut.E01800.1
Migut.E01800.2
Migut.E01800.3
Migut.E01801.1
Migut.E01802.1
Migut.E01803.1
Migut.E01804.1
Migut.E01805.1
Migut.E01806.1
Migut.E01807.1
Migut.E01808.1
Migut.E01809.1
Migut.E01810.1
Migut.E01811.1
Migut.E01811.2
Migut.E01812.1
Migut.E01813.1
Migut.E01814.1
Migut.E01815.1
Migut.E01816.1
Migut.E01816.2
Migut.E01816.3
Migut.E01817.1
Migut.E01818.1
Migut.E01818.2
Migut.E01818.3
Migut.E01819.1
Migut.E01819.2
Migut.E01820.1
Migut.E01821.1
Migut.E01821.2
Migut.E01822.1
Migut.E01822.2
Migut.E01822.3
Migut.E01822.4
Migut.E01823.1
Migut.E01823.2
Migut.E01824.1
Migut.E01825.1
Migut.E01826.1
Migut.E01827.1
Migut.E01828.1
Migut.E01829.1
Migut.F00001.1
Migut.F00002.1
Migut.F00002.2
Migut.F00002.3
Migut.F00002.4
Migut.F00002.5
Migut.F00002.6
Migut.F00002.7
Migut.F00002.8
Migut.F00003.1
Migut.F00003.2
Migut.F00003.3
Migut.F00004.1
Migut.F00005.1
Migut.F00005.2
Migut.F00006.1
Migut.F00006.2
Migut.F00006.3
Migut.F00006.4
Migut.F00007.1
Migut.F00008.1
Migut.F00009.1
Migut.F00009.2
Migut.F00009.3
Migut.F00010.1
Migut.F00010.2
Migut.F00011.1
Migut.F00012.1
Migut.F00013.1
Migut.F00014.1
Migut.F00015.1
Migut.F00015.2
Migut.F00016.1
Migut.F00016.2
Migut.F00016.3
Migut.F00017.1
Migut.F00018.1
Migut.F00019.1
Migut.F00020.1
Migut.F00021.1
Migut.F00022.1
Migut.F00022.2
Migut.F00023.1
Migut.F00024.1
Migut.F00024.2
Migut.F00025.1
Migut.F00026.1
Migut.F00027.1
Migut.F00028.1
Migut.F00029.1
Migut.F00029.2
Migut.F00030.1
Migut.F00031.1
Migut.F00032.1
Migut.F00032.2
Migut.F00032.3
Migut.F00033.1
Migut.F00034.1
Migut.F00035.1
Migut.F00035.2
Migut.F00035.3
Migut.F00036.1
Migut.F00037.1
Migut.F00038.1
Migut.F00039.1
Migut.F00040.1
Migut.F00041.1
Migut.F00041.2
Migut.F00042.1
Migut.F00043.1
Migut.F00044.1
Migut.F00045.1
Migut.F00046.1
Migut.F00047.1
Migut.F00048.1
Migut.F00049.1
Migut.F00049.2
Migut.F00049.3
Migut.F00049.4
Migut.F00050.1
Migut.F00051.1
Migut.F00052.1
Migut.F00053.1
Migut.F00054.1
Migut.F00055.1
Migut.F00056.1
Migut.F00057.1
Migut.F00058.1
Migut.F00058.2
Migut.F00058.3
Migut.F00059.1
Migut.F00060.1
Migut.F00061.1
Migut.F00062.1
Migut.F00063.1
Migut.F00064.1
Migut.F00064.2
Migut.F00065.1
Migut.F00065.2
Migut.F00066.1
Migut.F00067.1
Migut.F00068.1
Migut.F00068.2
Migut.F00069.1
Migut.F00070.1
Migut.F00071.1
Migut.F00071.2
Migut.F00072.1
Migut.F00073.1
Migut.F00074.1
Migut.F00075.1
Migut.F00076.1
Migut.F00077.1
Migut.F00078.1
Migut.F00079.1
Migut.F00080.1
Migut.F00081.1
Migut.F00082.1
Migut.F00083.1
Migut.F00083.2
Migut.F00084.1
Migut.F00085.1
Migut.F00086.1
Migut.F00086.2
Migut.F00086.3
Migut.F00087.1
Migut.F00087.2
Migut.F00088.1
Migut.F00089.1
Migut.F00090.1
Migut.F00091.1
Migut.F00092.1
Migut.F00092.2
Migut.F00093.1
Migut.F00094.1
Migut.F00095.1
Migut.F00095.2
Migut.F00096.1
Migut.F00097.1
Migut.F00098.1
Migut.F00099.1
Migut.F00100.1
Migut.F00101.1
Migut.F00102.1
Migut.F00103.1
Migut.F00104.1
Migut.F00105.1
Migut.F00106.1
Migut.F00107.1
Migut.F00108.1
Migut.F00108.2
Migut.F00109.1
Migut.F00110.1
Migut.F00111.1
Migut.F00112.1
Migut.F00112.2
Migut.F00113.1
Migut.F00114.1
Migut.F00114.2
Migut.F00115.1
Migut.F00115.2
Migut.F00115.3
Migut.F00116.1
Migut.F00117.1
Migut.F00118.1
Migut.F00119.1
Migut.F00120.1
Migut.F00121.1
Migut.F00122.1
Migut.F00123.1
Migut.F00124.1
Migut.F00124.2
Migut.F00125.1
Migut.F00126.1
Migut.F00127.1
Migut.F00127.2
Migut.F00128.1
Migut.F00128.2
Migut.F00129.1
Migut.F00130.1
Migut.F00131.1
Migut.F00132.1
Migut.F00133.1
Migut.F00134.1
Migut.F00135.1
Migut.F00135.2
Migut.F00136.1
Migut.F00137.1
Migut.F00137.2
Migut.F00138.1
Migut.F00138.2
Migut.F00139.1
Migut.F00140.1
Migut.F00141.1
Migut.F00142.1
Migut.F00142.2
Migut.F00143.1
Migut.F00144.1
Migut.F00145.1
Migut.F00146.1
Migut.F00147.1
Migut.F00148.1
Migut.F00149.1
Migut.F00150.1
Migut.F00151.1
Migut.F00152.1
Migut.F00153.1
Migut.F00153.2
Migut.F00154.1
Migut.F00154.2
Migut.F00155.1
Migut.F00156.1
Migut.F00157.1
Migut.F00158.1
Migut.F00159.1
Migut.F00160.1
Migut.F00161.1
Migut.F00161.2
Migut.F00161.3
Migut.F00162.1
Migut.F00162.2
Migut.F00163.1
Migut.F00164.1
Migut.F00165.1
Migut.F00166.1
Migut.F00167.1
Migut.F00168.1
Migut.F00168.2
Migut.F00169.1
Migut.F00169.2
Migut.F00169.3
Migut.F00169.4
Migut.F00170.1
Migut.F00171.1
Migut.F00171.2
Migut.F00172.1
Migut.F00173.1
Migut.F00173.2
Migut.F00173.3
Migut.F00174.1
Migut.F00175.1
Migut.F00175.2
Migut.F00175.3
Migut.F00176.1
Migut.F00177.1
Migut.F00178.1
Migut.F00178.2
Migut.F00179.1
Migut.F00180.1
Migut.F00181.1
Migut.F00182.1
Migut.F00183.1
Migut.F00184.1
Migut.F00185.1
Migut.F00186.1
Migut.F00187.1
Migut.F00188.1
Migut.F00189.1
Migut.F00190.1
Migut.F00191.1
Migut.F00192.1
Migut.F00193.1
Migut.F00193.2
Migut.F00194.1
Migut.F00194.2
Migut.F00195.1
Migut.F00196.1
Migut.F00197.1
Migut.F00198.1
Migut.F00199.1
Migut.F00199.2
Migut.F00200.1
Migut.F00200.2
Migut.F00201.1
Migut.F00202.1
Migut.F00203.1
Migut.F00203.2
Migut.F00203.3
Migut.F00204.1
Migut.F00205.1
Migut.F00206.1
Migut.F00206.2
Migut.F00207.1
Migut.F00207.2
Migut.F00207.3
Migut.F00208.1
Migut.F00209.1
Migut.F00210.1
Migut.F00211.1
Migut.F00212.1
Migut.F00212.2
Migut.F00212.3
Migut.F00213.1
Migut.F00214.1
Migut.F00215.1
Migut.F00215.2
Migut.F00215.3
Migut.F00216.1
Migut.F00217.1
Migut.F00218.1
Migut.F00219.1
Migut.F00220.1
Migut.F00220.2
Migut.F00221.1
Migut.F00222.1
Migut.F00223.1
Migut.F00223.2
Migut.F00223.3
Migut.F00223.4
Migut.F00224.1
Migut.F00225.1
Migut.F00226.1
Migut.F00227.1
Migut.F00228.1
Migut.F00229.1
Migut.F00230.1
Migut.F00231.1
Migut.F00231.2
Migut.F00231.3
Migut.F00231.4
Migut.F00232.1
Migut.F00233.1
Migut.F00234.1
Migut.F00235.1
Migut.F00236.1
Migut.F00237.1
Migut.F00238.1
Migut.F00239.1
Migut.F00240.1
Migut.F00241.1
Migut.F00242.1
Migut.F00243.1
Migut.F00244.1
Migut.F00245.1
Migut.F00246.1
Migut.F00247.1
Migut.F00248.1
Migut.F00249.1
Migut.F00249.2
Migut.F00250.1
Migut.F00250.2
Migut.F00251.1
Migut.F00252.1
Migut.F00253.1
Migut.F00254.1
Migut.F00255.1
Migut.F00256.1
Migut.F00257.1
Migut.F00258.1
Migut.F00258.2
Migut.F00259.1
Migut.F00260.1
Migut.F00261.1
Migut.F00262.1
Migut.F00263.1
Migut.F00264.1
Migut.F00265.1
Migut.F00266.1
Migut.F00267.1
Migut.F00268.1
Migut.F00269.1
Migut.F00270.1
Migut.F00271.1
Migut.F00272.1
Migut.F00273.1
Migut.F00274.1
Migut.F00275.1
Migut.F00276.1
Migut.F00277.1
Migut.F00277.2
Migut.F00277.3
Migut.F00278.1
Migut.F00278.2
Migut.F00279.1
Migut.F00280.1
Migut.F00281.1
Migut.F00282.1
Migut.F00283.1
Migut.F00284.1
Migut.F00284.2
Migut.F00285.1
Migut.F00285.2
Migut.F00286.1
Migut.F00287.1
Migut.F00288.1
Migut.F00289.1
Migut.F00289.2
Migut.F00290.1
Migut.F00291.1
Migut.F00292.1
Migut.F00293.1
Migut.F00294.1
Migut.F00295.1
Migut.F00296.1
Migut.F00296.2
Migut.F00297.1
Migut.F00298.1
Migut.F00299.1
Migut.F00299.2
Migut.F00300.1
Migut.F00301.1
Migut.F00302.1
Migut.F00302.2
Migut.F00303.1
Migut.F00304.1
Migut.F00305.1
Migut.F00306.1
Migut.F00307.1
Migut.F00308.1
Migut.F00308.2
Migut.F00309.1
Migut.F00310.1
Migut.F00311.1
Migut.F00312.1
Migut.F00313.1
Migut.F00314.1
Migut.F00315.1
Migut.F00316.1
Migut.F00317.1
Migut.F00318.1
Migut.F00319.1
Migut.F00320.1
Migut.F00320.2
Migut.F00321.1
Migut.F00321.2
Migut.F00321.3
Migut.F00322.1
Migut.F00323.1
Migut.F00324.1
Migut.F00325.1
Migut.F00325.2
Migut.F00326.1
Migut.F00327.1
Migut.F00327.2
Migut.F00328.1
Migut.F00329.1
Migut.F00329.2
Migut.F00330.1
Migut.F00331.1
Migut.F00332.1
Migut.F00333.1
Migut.F00334.1
Migut.F00334.2
Migut.F00335.1
Migut.F00336.1
Migut.F00337.1
Migut.F00338.1
Migut.F00338.2
Migut.F00339.1
Migut.F00340.1
Migut.F00341.1
Migut.F00341.2
Migut.F00342.1
Migut.F00343.1
Migut.F00343.2
Migut.F00344.1
Migut.F00345.1
Migut.F00346.1
Migut.F00347.1
Migut.F00348.1
Migut.F00349.1
Migut.F00350.1
Migut.F00351.1
Migut.F00352.1
Migut.F00353.1
Migut.F00354.1
Migut.F00355.1
Migut.F00355.2
Migut.F00356.1
Migut.F00357.1
Migut.F00357.2
Migut.F00358.1
Migut.F00359.1
Migut.F00360.1
Migut.F00361.1
Migut.F00362.1
Migut.F00362.2
Migut.F00363.1
Migut.F00364.1
Migut.F00365.1
Migut.F00366.1
Migut.F00367.1
Migut.F00368.1
Migut.F00369.1
Migut.F00370.1
Migut.F00371.1
Migut.F00372.1
Migut.F00373.1
Migut.F00374.1
Migut.F00374.2
Migut.F00374.3
Migut.F00374.4
Migut.F00375.1
Migut.F00376.1
Migut.F00376.2
Migut.F00376.3
Migut.F00377.1
Migut.F00378.1
Migut.F00379.1
Migut.F00380.1
Migut.F00380.2
Migut.F00381.1
Migut.F00382.1
Migut.F00383.1
Migut.F00384.1
Migut.F00385.1
Migut.F00386.1
Migut.F00386.2
Migut.F00386.3
Migut.F00386.4
Migut.F00387.1
Migut.F00388.1
Migut.F00388.2
Migut.F00389.1
Migut.F00390.1
Migut.F00391.1
Migut.F00392.1
Migut.F00393.1
Migut.F00394.1
Migut.F00395.1
Migut.F00396.1
Migut.F00397.1
Migut.F00398.1
Migut.F00399.1
Migut.F00400.1
Migut.F00401.1
Migut.F00402.1
Migut.F00403.1
Migut.F00404.1
Migut.F00405.1
Migut.F00406.1
Migut.F00407.1
Migut.F00408.1
Migut.F00409.1
Migut.F00410.1
Migut.F00411.1
Migut.F00412.1
Migut.F00412.2
Migut.F00413.1
Migut.F00414.1
Migut.F00415.1
Migut.F00416.1
Migut.F00416.2
Migut.F00416.3
Migut.F00417.1
Migut.F00418.1
Migut.F00418.2
Migut.F00419.1
Migut.F00420.1
Migut.F00421.1
Migut.F00422.1
Migut.F00423.1
Migut.F00424.1
Migut.F00425.1
Migut.F00426.1
Migut.F00426.2
Migut.F00427.1
Migut.F00428.1
Migut.F00429.1
Migut.F00430.1
Migut.F00431.1
Migut.F00431.2
Migut.F00432.1
Migut.F00433.1
Migut.F00434.1
Migut.F00435.1
Migut.F00436.1
Migut.F00437.1
Migut.F00438.1
Migut.F00439.1
Migut.F00439.2
Migut.F00440.1
Migut.F00441.1
Migut.F00442.1
Migut.F00443.1
Migut.F00444.1
Migut.F00445.1
Migut.F00445.2
Migut.F00446.1
Migut.F00447.1
Migut.F00448.1
Migut.F00449.1
Migut.F00450.1
Migut.F00451.1
Migut.F00452.1
Migut.F00453.1
Migut.F00454.1
Migut.F00455.1
Migut.F00456.1
Migut.F00456.2
Migut.F00457.1
Migut.F00458.1
Migut.F00459.1
Migut.F00460.1
Migut.F00461.1
Migut.F00462.1
Migut.F00463.1
Migut.F00464.1
Migut.F00465.1
Migut.F00466.1
Migut.F00467.1
Migut.F00467.2
Migut.F00467.3
Migut.F00468.1
Migut.F00468.2
Migut.F00469.1
Migut.F00470.1
Migut.F00471.1
Migut.F00472.1
Migut.F00473.1
Migut.F00474.1
Migut.F00475.1
Migut.F00476.1
Migut.F00477.1
Migut.F00478.1
Migut.F00478.2
Migut.F00479.1
Migut.F00480.1
Migut.F00480.2
Migut.F00481.1
Migut.F00482.1
Migut.F00483.1
Migut.F00484.1
Migut.F00485.1
Migut.F00486.1
Migut.F00486.2
Migut.F00486.3
Migut.F00486.4
Migut.F00486.5
Migut.F00487.1
Migut.F00488.1
Migut.F00489.1
Migut.F00490.1
Migut.F00491.1
Migut.F00492.1
Migut.F00493.1
Migut.F00494.1
Migut.F00495.1
Migut.F00496.1
Migut.F00496.2
Migut.F00496.3
Migut.F00496.4
Migut.F00497.1
Migut.F00498.1
Migut.F00499.1
Migut.F00500.1
Migut.F00501.1
Migut.F00501.2
Migut.F00502.1
Migut.F00503.1
Migut.F00504.1
Migut.F00505.1
Migut.F00506.1
Migut.F00507.1
Migut.F00508.1
Migut.F00509.1
Migut.F00509.2
Migut.F00510.1
Migut.F00510.2
Migut.F00511.1
Migut.F00511.2
Migut.F00511.3
Migut.F00512.1
Migut.F00513.1
Migut.F00515.1
Migut.F00516.1
Migut.F00517.1
Migut.F00518.1
Migut.F00519.1
Migut.F00520.1
Migut.F00521.1
Migut.F00521.2
Migut.F00521.3
Migut.F00522.1
Migut.F00522.2
Migut.F00523.1
Migut.F00523.2
Migut.F00524.1
Migut.F00525.1
Migut.F00526.1
Migut.F00527.1
Migut.F00528.1
Migut.F00529.1
Migut.F00530.1
Migut.F00531.1
Migut.F00532.1
Migut.F00533.1
Migut.F00534.1
Migut.F00534.2
Migut.F00535.1
Migut.F00536.1
Migut.F00537.1
Migut.F00538.1
Migut.F00539.1
Migut.F00540.1
Migut.F00540.2
Migut.F00540.3
Migut.F00541.1
Migut.F00542.1
Migut.F00543.1
Migut.F00544.1
Migut.F00545.1
Migut.F00545.2
Migut.F00546.1
Migut.F00547.1
Migut.F00548.1
Migut.F00548.2
Migut.F00549.1
Migut.F00550.1
Migut.F00551.1
Migut.F00552.1
Migut.F00553.1
Migut.F00554.1
Migut.F00555.1
Migut.F00556.1
Migut.F00557.1
Migut.F00557.2
Migut.F00558.1
Migut.F00558.2
Migut.F00558.3
Migut.F00559.1
Migut.F00560.1
Migut.F00561.1
Migut.F00562.1
Migut.F00562.2
Migut.F00562.3
Migut.F00563.1
Migut.F00564.1
Migut.F00565.1
Migut.F00566.1
Migut.F00567.1
Migut.F00568.1
Migut.F00569.1
Migut.F00570.1
Migut.F00571.1
Migut.F00572.1
Migut.F00573.1
Migut.F00574.1
Migut.F00575.1
Migut.F00576.1
Migut.F00577.1
Migut.F00578.1
Migut.F00578.2
Migut.F00579.1
Migut.F00579.2
Migut.F00580.1
Migut.F00581.1
Migut.F00582.1
Migut.F00583.1
Migut.F00584.1
Migut.F00585.1
Migut.F00586.1
Migut.F00587.1
Migut.F00588.1
Migut.F00589.1
Migut.F00590.1
Migut.F00591.1
Migut.F00592.1
Migut.F00592.2
Migut.F00593.1
Migut.F00593.2
Migut.F00594.1
Migut.F00595.1
Migut.F00596.1
Migut.F00597.1
Migut.F00598.1
Migut.F00599.1
Migut.F00599.2
Migut.F00599.3
Migut.F00600.1
Migut.F00601.1
Migut.F00602.1
Migut.F00603.1
Migut.F00604.1
Migut.F00605.1
Migut.F00606.1
Migut.F00607.1
Migut.F00608.1
Migut.F00609.1
Migut.F00610.1
Migut.F00611.1
Migut.F00612.1
Migut.F00612.2
Migut.F00612.3
Migut.F00613.1
Migut.F00614.1
Migut.F00614.2
Migut.F00614.3
Migut.F00615.1
Migut.F00615.2
Migut.F00616.1
Migut.F00617.1
Migut.F00617.2
Migut.F00618.1
Migut.F00619.1
Migut.F00620.1
Migut.F00621.1
Migut.F00622.1
Migut.F00623.1
Migut.F00623.2
Migut.F00624.1
Migut.F00624.2
Migut.F00625.1
Migut.F00626.1
Migut.F00627.1
Migut.F00628.1
Migut.F00629.1
Migut.F00630.1
Migut.F00631.1
Migut.F00632.1
Migut.F00633.1
Migut.F00633.2
Migut.F00634.1
Migut.F00634.2
Migut.F00635.1
Migut.F00636.1
Migut.F00637.1
Migut.F00638.1
Migut.F00639.1
Migut.F00640.1
Migut.F00641.1
Migut.F00642.1
Migut.F00643.1
Migut.F00644.1
Migut.F00644.2
Migut.F00645.1
Migut.F00645.2
Migut.F00646.1
Migut.F00647.1
Migut.F00647.2
Migut.F00647.3
Migut.F00648.1
Migut.F00648.2
Migut.F00649.1
Migut.F00650.1
Migut.F00651.1
Migut.F00652.1
Migut.F00653.1
Migut.F00654.1
Migut.F00655.1
Migut.F00656.1
Migut.F00656.2
Migut.F00657.1
Migut.F00658.1
Migut.F00659.1
Migut.F00660.1
Migut.F00661.1
Migut.F00662.1
Migut.F00663.1
Migut.F00664.1
Migut.F00665.1
Migut.F00666.1
Migut.F00667.1
Migut.F00668.1
Migut.F00669.1
Migut.F00670.1
Migut.F00671.1
Migut.F00672.1
Migut.F00673.1
Migut.F00674.1
Migut.F00675.1
Migut.F00675.2
Migut.F00676.1
Migut.F00676.2
Migut.F00676.3
Migut.F00677.1
Migut.F00678.1
Migut.F00679.1
Migut.F00680.1
Migut.F00681.1
Migut.F00682.1
Migut.F00683.1
Migut.F00683.2
Migut.F00684.1
Migut.F00685.1
Migut.F00686.1
Migut.F00687.1
Migut.F00687.2
Migut.F00688.1
Migut.F00689.1
Migut.F00689.2
Migut.F00689.3
Migut.F00690.1
Migut.F00691.1
Migut.F00691.2
Migut.F00691.3
Migut.F00692.1
Migut.F00693.1
Migut.F00694.1
Migut.F00695.1
Migut.F00695.2
Migut.F00696.1
Migut.F00697.1
Migut.F00698.1
Migut.F00699.1
Migut.F00700.1
Migut.F00701.1
Migut.F00702.1
Migut.F00703.1
Migut.F00704.1
Migut.F00705.1
Migut.F00706.1
Migut.F00707.1
Migut.F00707.2
Migut.F00708.1
Migut.F00709.1
Migut.F00710.1
Migut.F00710.2
Migut.F00711.1
Migut.F00712.1
Migut.F00712.2
Migut.F00713.1
Migut.F00714.1
Migut.F00715.1
Migut.F00716.1
Migut.F00717.1
Migut.F00718.1
Migut.F00719.1
Migut.F00720.1
Migut.F00720.2
Migut.F00721.1
Migut.F00722.1
Migut.F00723.1
Migut.F00724.1
Migut.F00725.1
Migut.F00726.1
Migut.F00727.1
Migut.F00728.1
Migut.F00729.1
Migut.F00730.1
Migut.F00731.1
Migut.F00732.1
Migut.F00733.1
Migut.F00734.1
Migut.F00735.1
Migut.F00736.1
Migut.F00737.1
Migut.F00738.1
Migut.F00738.2
Migut.F00739.1
Migut.F00739.2
Migut.F00739.3
Migut.F00739.4
Migut.F00740.1
Migut.F00741.1
Migut.F00741.2
Migut.F00742.1
Migut.F00742.2
Migut.F00743.1
Migut.F00743.2
Migut.F00744.1
Migut.F00745.1
Migut.F00745.2
Migut.F00746.1
Migut.F00747.1
Migut.F00748.1
Migut.F00748.2
Migut.F00748.3
Migut.F00749.1
Migut.F00750.1
Migut.F00751.1
Migut.F00752.1
Migut.F00753.1
Migut.F00754.1
Migut.F00755.1
Migut.F00756.1
Migut.F00756.2
Migut.F00757.1
Migut.F00758.1
Migut.F00758.2
Migut.F00758.3
Migut.F00759.1
Migut.F00760.1
Migut.F00761.1
Migut.F00762.1
Migut.F00763.1
Migut.F00764.1
Migut.F00765.1
Migut.F00766.1
Migut.F00767.1
Migut.F00768.1
Migut.F00769.1
Migut.F00770.1
Migut.F00771.1
Migut.F00771.2
Migut.F00772.1
Migut.F00773.1
Migut.F00774.1
Migut.F00775.1
Migut.F00776.1
Migut.F00777.1
Migut.F00777.2
Migut.F00778.1
Migut.F00779.1
Migut.F00779.2
Migut.F00780.1
Migut.F00781.1
Migut.F00781.2
Migut.F00781.3
Migut.F00782.1
Migut.F00783.1
Migut.F00784.1
Migut.F00784.2
Migut.F00784.3
Migut.F00785.1
Migut.F00786.1
Migut.F00787.1
Migut.F00787.2
Migut.F00788.1
Migut.F00789.1
Migut.F00790.1
Migut.F00791.1
Migut.F00792.1
Migut.F00793.1
Migut.F00794.1
Migut.F00795.1
Migut.F00796.1
Migut.F00797.1
Migut.F00798.1
Migut.F00799.1
Migut.F00799.2
Migut.F00800.1
Migut.F00800.2
Migut.F00800.3
Migut.F00801.1
Migut.F00802.1
Migut.F00802.2
Migut.F00802.3
Migut.F00802.4
Migut.F00802.5
Migut.F00803.1
Migut.F00804.1
Migut.F00805.1
Migut.F00806.1
Migut.F00807.1
Migut.F00808.1
Migut.F00808.2
Migut.F00809.1
Migut.F00810.1
Migut.F00811.1
Migut.F00812.1
Migut.F00812.2
Migut.F00813.1
Migut.F00813.2
Migut.F00813.3
Migut.F00814.1
Migut.F00815.1
Migut.F00816.1
Migut.F00817.1
Migut.F00818.1
Migut.F00819.1
Migut.F00820.1
Migut.F00821.1
Migut.F00822.1
Migut.F00823.1
Migut.F00824.1
Migut.F00825.1
Migut.F00826.1
Migut.F00827.1
Migut.F00828.1
Migut.F00828.2
Migut.F00828.3
Migut.F00829.1
Migut.F00830.1
Migut.F00831.1
Migut.F00832.1
Migut.F00833.1
Migut.F00834.1
Migut.F00835.1
Migut.F00836.1
Migut.F00837.1
Migut.F00838.1
Migut.F00839.1
Migut.F00840.1
Migut.F00841.1
Migut.F00842.1
Migut.F00843.1
Migut.F00844.1
Migut.F00845.1
Migut.F00846.1
Migut.F00847.1
Migut.F00848.1
Migut.F00849.1
Migut.F00850.1
Migut.F00851.1
Migut.F00851.2
Migut.F00852.1
Migut.F00853.1
Migut.F00854.1
Migut.F00855.1
Migut.F00856.1
Migut.F00857.1
Migut.F00858.1
Migut.F00858.2
Migut.F00859.1
Migut.F00860.1
Migut.F00860.2
Migut.F00861.1
Migut.F00861.2
Migut.F00862.1
Migut.F00863.1
Migut.F00864.1
Migut.F00864.2
Migut.F00865.1
Migut.F00866.1
Migut.F00867.1
Migut.F00868.1
Migut.F00869.1
Migut.F00869.2
Migut.F00870.1
Migut.F00871.1
Migut.F00872.1
Migut.F00873.1
Migut.F00874.1
Migut.F00875.1
Migut.F00876.1
Migut.F00877.1
Migut.F00877.2
Migut.F00878.1
Migut.F00879.1
Migut.F00880.1
Migut.F00880.2
Migut.F00881.1
Migut.F00881.2
Migut.F00882.1
Migut.F00883.1
Migut.F00884.1
Migut.F00885.1
Migut.F00886.1
Migut.F00887.1
Migut.F00888.1
Migut.F00889.1
Migut.F00890.1
Migut.F00891.1
Migut.F00892.1
Migut.F00893.1
Migut.F00894.1
Migut.F00895.1
Migut.F00896.1
Migut.F00897.1
Migut.F00898.1
Migut.F00899.1
Migut.F00900.1
Migut.F00900.2
Migut.F00900.3
Migut.F00900.4
Migut.F00901.1
Migut.F00902.1
Migut.F00903.1
Migut.F00904.1
Migut.F00905.1
Migut.F00905.2
Migut.F00906.1
Migut.F00906.2
Migut.F00907.1
Migut.F00908.1
Migut.F00908.2
Migut.F00909.1
Migut.F00910.1
Migut.F00911.1
Migut.F00911.2
Migut.F00912.1
Migut.F00913.1
Migut.F00914.1
Migut.F00915.1
Migut.F00916.1
Migut.F00917.1
Migut.F00918.1
Migut.F00919.1
Migut.F00919.2
Migut.F00920.1
Migut.F00920.2
Migut.F00921.1
Migut.F00922.1
Migut.F00922.2
Migut.F00923.1
Migut.F00923.2
Migut.F00924.1
Migut.F00924.2
Migut.F00924.3
Migut.F00924.4
Migut.F00924.5
Migut.F00925.1
Migut.F00925.2
Migut.F00926.1
Migut.F00927.1
Migut.F00928.1
Migut.F00929.1
Migut.F00929.2
Migut.F00929.3
Migut.F00930.1
Migut.F00931.1
Migut.F00931.2
Migut.F00932.1
Migut.F00933.1
Migut.F00934.1
Migut.F00935.1
Migut.F00936.1
Migut.F00937.1
Migut.F00938.1
Migut.F00939.1
Migut.F00940.1
Migut.F00941.1
Migut.F00942.1
Migut.F00943.1
Migut.F00944.1
Migut.F00945.1
Migut.F00946.1
Migut.F00947.1
Migut.F00948.1
Migut.F00949.1
Migut.F00949.2
Migut.F00950.1
Migut.F00951.1
Migut.F00952.1
Migut.F00953.1
Migut.F00954.1
Migut.F00955.1
Migut.F00955.2
Migut.F00956.1
Migut.F00957.1
Migut.F00958.1
Migut.F00959.1
Migut.F00960.1
Migut.F00961.1
Migut.F00962.1
Migut.F00963.1
Migut.F00964.1
Migut.F00964.2
Migut.F00965.1
Migut.F00966.1
Migut.F00967.1
Migut.F00968.1
Migut.F00968.2
Migut.F00968.3
Migut.F00969.1
Migut.F00970.1
Migut.F00971.1
Migut.F00972.1
Migut.F00973.1
Migut.F00974.1
Migut.F00975.1
Migut.F00976.1
Migut.F00977.1
Migut.F00978.1
Migut.F00979.1
Migut.F00980.1
Migut.F00980.2
Migut.F00981.1
Migut.F00982.1
Migut.F00983.1
Migut.F00983.2
Migut.F00984.1
Migut.F00984.2
Migut.F00985.1
Migut.F00986.1
Migut.F00987.1
Migut.F00988.1
Migut.F00989.1
Migut.F00989.2
Migut.F00990.1
Migut.F00991.1
Migut.F00992.1
Migut.F00992.2
Migut.F00993.1
Migut.F00993.2
Migut.F00993.3
Migut.F00993.4
Migut.F00994.1
Migut.F00995.1
Migut.F00996.1
Migut.F00997.1
Migut.F00997.2
Migut.F00997.3
Migut.F00997.4
Migut.F00998.1
Migut.F00999.1
Migut.F01000.1
Migut.F01001.1
Migut.F01002.1
Migut.F01003.1
Migut.F01003.2
Migut.F01004.1
Migut.F01004.2
Migut.F01005.1
Migut.F01006.1
Migut.F01007.1
Migut.F01008.1
Migut.F01009.1
Migut.F01009.2
Migut.F01009.3
Migut.F01010.1
Migut.F01011.1
Migut.F01011.2
Migut.F01012.1
Migut.F01013.1
Migut.F01013.2
Migut.F01014.1
Migut.F01015.1
Migut.F01015.2
Migut.F01016.1
Migut.F01016.2
Migut.F01017.1
Migut.F01018.1
Migut.F01019.1
Migut.F01020.1
Migut.F01021.1
Migut.F01021.2
Migut.F01022.1
Migut.F01023.1
Migut.F01024.1
Migut.F01024.2
Migut.F01025.1
Migut.F01026.1
Migut.F01027.1
Migut.F01028.1
Migut.F01029.1
Migut.F01029.2
Migut.F01030.1
Migut.F01031.1
Migut.F01032.1
Migut.F01033.1
Migut.F01034.1
Migut.F01035.1
Migut.F01036.1
Migut.F01037.1
Migut.F01038.1
Migut.F01039.1
Migut.F01040.1
Migut.F01041.1
Migut.F01042.1
Migut.F01042.2
Migut.F01042.3
Migut.F01042.4
Migut.F01042.5
Migut.F01043.1
Migut.F01044.1
Migut.F01045.1
Migut.F01046.1
Migut.F01047.1
Migut.F01047.2
Migut.F01047.3
Migut.F01048.1
Migut.F01049.1
Migut.F01050.1
Migut.F01051.1
Migut.F01051.2
Migut.F01051.3
Migut.F01052.1
Migut.F01053.1
Migut.F01054.1
Migut.F01055.1
Migut.F01056.1
Migut.F01057.1
Migut.F01058.1
Migut.F01059.1
Migut.F01060.1
Migut.F01061.1
Migut.F01062.1
Migut.F01062.2
Migut.F01063.1
Migut.F01064.1
Migut.F01065.1
Migut.F01066.1
Migut.F01067.1
Migut.F01068.1
Migut.F01069.1
Migut.F01070.1
Migut.F01071.1
Migut.F01072.1
Migut.F01073.1
Migut.F01074.1
Migut.F01075.1
Migut.F01076.1
Migut.F01077.1
Migut.F01077.2
Migut.F01078.1
Migut.F01079.1
Migut.F01079.2
Migut.F01080.1
Migut.F01081.1
Migut.F01082.1
Migut.F01083.1
Migut.F01084.1
Migut.F01084.2
Migut.F01084.3
Migut.F01084.4
Migut.F01085.1
Migut.F01086.1
Migut.F01087.1
Migut.F01087.2
Migut.F01088.1
Migut.F01089.1
Migut.F01090.1
Migut.F01091.1
Migut.F01091.2
Migut.F01092.1
Migut.F01093.1
Migut.F01093.2
Migut.F01094.1
Migut.F01095.1
Migut.F01096.1
Migut.F01097.1
Migut.F01097.2
Migut.F01098.1
Migut.F01099.1
Migut.F01100.1
Migut.F01101.1
Migut.F01102.1
Migut.F01102.2
Migut.F01102.3
Migut.F01103.1
Migut.F01104.1
Migut.F01105.1
Migut.F01106.1
Migut.F01106.2
Migut.F01107.1
Migut.F01108.1
Migut.F01108.2
Migut.F01109.1
Migut.F01110.1
Migut.F01111.1
Migut.F01112.1
Migut.F01113.1
Migut.F01114.1
Migut.F01115.1
Migut.F01115.2
Migut.F01116.1
Migut.F01117.1
Migut.F01118.1
Migut.F01119.1
Migut.F01120.1
Migut.F01121.1
Migut.F01122.1
Migut.F01122.2
Migut.F01123.1
Migut.F01124.1
Migut.F01125.1
Migut.F01126.1
Migut.F01127.1
Migut.F01128.1
Migut.F01129.1
Migut.F01130.1
Migut.F01131.1
Migut.F01131.2
Migut.F01131.3
Migut.F01132.1
Migut.F01133.1
Migut.F01134.1
Migut.F01135.1
Migut.F01136.1
Migut.F01137.1
Migut.F01137.2
Migut.F01138.1
Migut.F01139.1
Migut.F01140.1
Migut.F01141.1
Migut.F01142.1
Migut.F01143.1
Migut.F01144.1
Migut.F01144.2
Migut.F01145.1
Migut.F01146.1
Migut.F01147.1
Migut.F01148.1
Migut.F01149.1
Migut.F01150.1
Migut.F01151.1
Migut.F01152.1
Migut.F01153.1
Migut.F01154.1
Migut.F01155.1
Migut.F01156.1
Migut.F01157.1
Migut.F01158.1
Migut.F01159.1
Migut.F01160.1
Migut.F01161.1
Migut.F01162.1
Migut.F01163.1
Migut.F01164.1
Migut.F01165.1
Migut.F01165.2
Migut.F01166.1
Migut.F01167.1
Migut.F01167.2
Migut.F01167.3
Migut.F01167.4
Migut.F01168.1
Migut.F01169.1
Migut.F01170.1
Migut.F01171.1
Migut.F01172.1
Migut.F01172.2
Migut.F01173.1
Migut.F01173.2
Migut.F01174.1
Migut.F01175.1
Migut.F01176.1
Migut.F01177.1
Migut.F01178.1
Migut.F01179.1
Migut.F01180.1
Migut.F01181.1
Migut.F01182.1
Migut.F01183.1
Migut.F01184.1
Migut.F01184.2
Migut.F01185.1
Migut.F01186.1
Migut.F01186.2
Migut.F01186.3
Migut.F01187.1
Migut.F01188.1
Migut.F01189.1
Migut.F01190.1
Migut.F01191.1
Migut.F01192.1
Migut.F01193.1
Migut.F01194.1
Migut.F01195.1
Migut.F01196.1
Migut.F01197.1
Migut.F01198.1
Migut.F01198.2
Migut.F01199.1
Migut.F01200.1
Migut.F01201.1
Migut.F01202.1
Migut.F01203.1
Migut.F01204.1
Migut.F01204.2
Migut.F01205.1
Migut.F01206.1
Migut.F01207.1
Migut.F01208.1
Migut.F01209.1
Migut.F01210.1
Migut.F01211.1
Migut.F01212.1
Migut.F01212.2
Migut.F01213.1
Migut.F01213.2
Migut.F01214.1
Migut.F01215.1
Migut.F01216.1
Migut.F01217.1
Migut.F01218.1
Migut.F01219.1
Migut.F01219.2
Migut.F01219.3
Migut.F01219.4
Migut.F01220.1
Migut.F01221.1
Migut.F01222.1
Migut.F01222.2
Migut.F01223.1
Migut.F01223.2
Migut.F01224.1
Migut.F01225.1
Migut.F01225.2
Migut.F01226.1
Migut.F01226.2
Migut.F01227.1
Migut.F01227.2
Migut.F01227.3
Migut.F01228.1
Migut.F01229.1
Migut.F01230.1
Migut.F01230.2
Migut.F01231.1
Migut.F01232.1
Migut.F01233.1
Migut.F01234.1
Migut.F01235.1
Migut.F01236.1
Migut.F01237.1
Migut.F01238.1
Migut.F01239.1
Migut.F01240.1
Migut.F01241.1
Migut.F01242.1
Migut.F01242.2
Migut.F01243.1
Migut.F01244.1
Migut.F01245.1
Migut.F01246.1
Migut.F01246.2
Migut.F01247.1
Migut.F01248.1
Migut.F01249.1
Migut.F01250.1
Migut.F01251.1
Migut.F01252.1
Migut.F01253.1
Migut.F01254.1
Migut.F01255.1
Migut.F01256.1
Migut.F01257.1
Migut.F01257.2
Migut.F01257.3
Migut.F01257.4
Migut.F01258.1
Migut.F01258.2
Migut.F01259.1
Migut.F01260.1
Migut.F01261.1
Migut.F01262.1
Migut.F01263.1
Migut.F01264.1
Migut.F01265.1
Migut.F01266.1
Migut.F01267.1
Migut.F01267.2
Migut.F01267.3
Migut.F01268.1
Migut.F01268.2
Migut.F01269.1
Migut.F01270.1
Migut.F01270.2
Migut.F01271.1
Migut.F01272.1
Migut.F01273.1
Migut.F01274.1
Migut.F01275.1
Migut.F01276.1
Migut.F01277.1
Migut.F01278.1
Migut.F01279.1
Migut.F01279.2
Migut.F01280.1
Migut.F01281.1
Migut.F01283.1
Migut.F01284.1
Migut.F01284.2
Migut.F01285.1
Migut.F01286.1
Migut.F01287.1
Migut.F01288.1
Migut.F01289.1
Migut.F01290.1
Migut.F01291.1
Migut.F01292.1
Migut.F01293.1
Migut.F01294.1
Migut.F01295.1
Migut.F01296.1
Migut.F01296.2
Migut.F01297.1
Migut.F01298.1
Migut.F01299.1
Migut.F01300.1
Migut.F01301.1
Migut.F01302.1
Migut.F01303.1
Migut.F01304.1
Migut.F01305.1
Migut.F01306.1
Migut.F01307.1
Migut.F01308.1
Migut.F01309.1
Migut.F01310.1
Migut.F01311.1
Migut.F01312.1
Migut.F01313.1
Migut.F01314.1
Migut.F01315.1
Migut.F01316.1
Migut.F01317.1
Migut.F01318.1
Migut.F01319.1
Migut.F01320.1
Migut.F01321.1
Migut.F01322.1
Migut.F01323.1
Migut.F01324.1
Migut.F01325.1
Migut.F01326.1
Migut.F01327.1
Migut.F01328.1
Migut.F01329.1
Migut.F01330.1
Migut.F01331.1
Migut.F01332.1
Migut.F01333.1
Migut.F01334.1
Migut.F01335.1
Migut.F01336.1
Migut.F01337.1
Migut.F01338.1
Migut.F01339.1
Migut.F01340.1
Migut.F01341.1
Migut.F01342.1
Migut.F01343.1
Migut.F01344.1
Migut.F01345.1
Migut.F01346.1
Migut.F01347.1
Migut.F01348.1
Migut.F01349.1
Migut.F01350.1
Migut.F01351.1
Migut.F01352.1
Migut.F01353.1
Migut.F01354.1
Migut.F01355.1
Migut.F01356.1
Migut.F01357.1
Migut.F01358.1
Migut.F01359.1
Migut.F01360.1
Migut.F01361.1
Migut.F01362.1
Migut.F01363.1
Migut.F01364.1
Migut.F01365.1
Migut.F01366.1
Migut.F01367.1
Migut.F01367.2
Migut.F01368.1
Migut.F01369.1
Migut.F01369.2
Migut.F01370.1
Migut.F01371.1
Migut.F01372.1
Migut.F01372.2
Migut.F01373.1
Migut.F01374.1
Migut.F01375.1
Migut.F01376.1
Migut.F01377.1
Migut.F01378.1
Migut.F01379.1
Migut.F01379.2
Migut.F01380.1
Migut.F01381.1
Migut.F01382.1
Migut.F01382.2
Migut.F01383.1
Migut.F01384.1
Migut.F01384.2
Migut.F01384.3
Migut.F01385.1
Migut.F01386.1
Migut.F01386.2
Migut.F01387.1
Migut.F01388.1
Migut.F01389.1
Migut.F01390.1
Migut.F01390.2
Migut.F01391.1
Migut.F01392.1
Migut.F01393.1
Migut.F01394.1
Migut.F01397.1
Migut.F01397.2
Migut.F01398.1
Migut.F01399.1
Migut.F01400.1
Migut.F01401.1
Migut.F01401.2
Migut.F01402.1
Migut.F01403.1
Migut.F01404.1
Migut.F01405.1
Migut.F01406.1
Migut.F01407.1
Migut.F01408.1
Migut.F01409.1
Migut.F01410.1
Migut.F01411.1
Migut.F01411.2
Migut.F01412.1
Migut.F01413.1
Migut.F01414.1
Migut.F01415.1
Migut.F01415.2
Migut.F01416.1
Migut.F01417.1
Migut.F01418.1
Migut.F01419.1
Migut.F01419.2
Migut.F01420.1
Migut.F01421.1
Migut.F01422.1
Migut.F01423.1
Migut.F01424.1
Migut.F01425.1
Migut.F01426.1
Migut.F01427.1
Migut.F01428.1
Migut.F01429.1
Migut.F01430.1
Migut.F01430.2
Migut.F01431.1
Migut.F01432.1
Migut.F01433.1
Migut.F01434.1
Migut.F01435.1
Migut.F01436.1
Migut.F01437.1
Migut.F01438.1
Migut.F01439.1
Migut.F01440.1
Migut.F01441.1
Migut.F01442.1
Migut.F01443.1
Migut.F01444.1
Migut.F01445.1
Migut.F01445.2
Migut.F01446.1
Migut.F01447.1
Migut.F01449.1
Migut.F01450.1
Migut.F01451.1
Migut.F01452.1
Migut.F01453.1
Migut.F01453.2
Migut.F01454.1
Migut.F01455.1
Migut.F01456.1
Migut.F01457.1
Migut.F01458.1
Migut.F01459.1
Migut.F01460.1
Migut.F01460.2
Migut.F01460.3
Migut.F01461.1
Migut.F01461.2
Migut.F01462.1
Migut.F01463.1
Migut.F01464.1
Migut.F01464.2
Migut.F01465.1
Migut.F01466.1
Migut.F01467.1
Migut.F01468.1
Migut.F01469.1
Migut.F01470.1
Migut.F01471.1
Migut.F01472.1
Migut.F01473.1
Migut.F01474.1
Migut.F01475.1
Migut.F01475.2
Migut.F01476.1
Migut.F01477.1
Migut.F01478.1
Migut.F01479.1
Migut.F01480.1
Migut.F01481.1
Migut.F01482.1
Migut.F01483.1
Migut.F01484.1
Migut.F01485.1
Migut.F01486.1
Migut.F01487.1
Migut.F01488.1
Migut.F01489.1
Migut.F01490.1
Migut.F01491.1
Migut.F01492.1
Migut.F01492.2
Migut.F01493.1
Migut.F01495.1
Migut.F01496.1
Migut.F01497.1
Migut.F01498.1
Migut.F01499.1
Migut.F01500.1
Migut.F01501.1
Migut.F01502.1
Migut.F01503.1
Migut.F01504.1
Migut.F01505.1
Migut.F01506.1
Migut.F01507.1
Migut.F01508.1
Migut.F01509.1
Migut.F01510.1
Migut.F01511.1
Migut.F01512.1
Migut.F01513.1
Migut.F01514.1
Migut.F01514.2
Migut.F01515.1
Migut.F01516.1
Migut.F01517.1
Migut.F01518.1
Migut.F01518.2
Migut.F01518.3
Migut.F01519.1
Migut.F01519.2
Migut.F01519.3
Migut.F01520.1
Migut.F01521.1
Migut.F01522.1
Migut.F01523.1
Migut.F01524.1
Migut.F01525.1
Migut.F01526.1
Migut.F01527.1
Migut.F01528.1
Migut.F01528.2
Migut.F01529.1
Migut.F01530.1
Migut.F01531.1
Migut.F01532.1
Migut.F01533.1
Migut.F01533.2
Migut.F01533.3
Migut.F01534.1
Migut.F01535.1
Migut.F01536.1
Migut.F01537.1
Migut.F01538.1
Migut.F01539.1
Migut.F01540.1
Migut.F01541.1
Migut.F01542.1
Migut.F01543.1
Migut.F01544.1
Migut.F01545.1
Migut.F01546.1
Migut.F01547.1
Migut.F01548.1
Migut.F01549.1
Migut.F01550.1
Migut.F01551.1
Migut.F01552.1
Migut.F01553.1
Migut.F01554.1
Migut.F01555.1
Migut.F01556.1
Migut.F01557.1
Migut.F01558.1
Migut.F01559.1
Migut.F01560.1
Migut.F01561.1
Migut.F01562.1
Migut.F01563.1
Migut.F01564.1
Migut.F01565.1
Migut.F01566.1
Migut.F01566.2
Migut.F01566.3
Migut.F01567.1
Migut.F01567.2
Migut.F01568.1
Migut.F01569.1
Migut.F01570.1
Migut.F01571.1
Migut.F01572.1
Migut.F01573.1
Migut.F01574.1
Migut.F01575.1
Migut.F01576.1
Migut.F01577.1
Migut.F01578.1
Migut.F01579.1
Migut.F01580.1
Migut.F01581.1
Migut.F01582.1
Migut.F01582.2
Migut.F01583.1
Migut.F01584.1
Migut.F01585.1
Migut.F01586.1
Migut.F01587.1
Migut.F01588.1
Migut.F01590.1
Migut.F01591.1
Migut.F01592.1
Migut.F01593.1
Migut.F01594.1
Migut.F01595.1
Migut.F01596.1
Migut.F01597.1
Migut.F01598.1
Migut.F01599.1
Migut.F01600.1
Migut.F01601.1
Migut.F01601.2
Migut.F01602.1
Migut.F01603.1
Migut.F01603.2
Migut.F01604.1
Migut.F01604.2
Migut.F01604.3
Migut.F01605.1
Migut.F01606.1
Migut.F01607.1
Migut.F01608.1
Migut.F01609.1
Migut.F01609.2
Migut.F01610.1
Migut.F01611.1
Migut.F01612.1
Migut.F01613.1
Migut.F01614.1
Migut.F01615.1
Migut.F01615.2
Migut.F01616.1
Migut.F01617.1
Migut.F01618.1
Migut.F01619.1
Migut.F01620.1
Migut.F01621.1
Migut.F01622.1
Migut.F01623.1
Migut.F01624.1
Migut.F01625.1
Migut.F01626.1
Migut.F01627.1
Migut.F01628.1
Migut.F01629.1
Migut.F01630.1
Migut.F01631.1
Migut.F01632.1
Migut.F01633.1
Migut.F01634.1
Migut.F01635.1
Migut.F01636.1
Migut.F01637.1
Migut.F01638.1
Migut.F01639.1
Migut.F01640.1
Migut.F01641.1
Migut.F01642.1
Migut.F01643.1
Migut.F01644.1
Migut.F01645.1
Migut.F01646.1
Migut.F01647.1
Migut.F01648.1
Migut.F01649.1
Migut.F01650.1
Migut.F01651.1
Migut.F01652.1
Migut.F01653.1
Migut.F01654.1
Migut.F01655.1
Migut.F01655.2
Migut.F01656.1
Migut.F01657.1
Migut.F01658.1
Migut.F01659.1
Migut.F01660.1
Migut.F01661.1
Migut.F01662.1
Migut.F01663.1
Migut.F01663.2
Migut.F01664.1
Migut.F01665.1
Migut.F01665.2
Migut.F01666.1
Migut.F01667.1
Migut.F01668.1
Migut.F01669.1
Migut.F01670.1
Migut.F01671.1
Migut.F01672.1
Migut.F01673.1
Migut.F01674.1
Migut.F01674.2
Migut.F01675.1
Migut.F01676.1
Migut.F01677.1
Migut.F01678.1
Migut.F01679.1
Migut.F01680.1
Migut.F01681.1
Migut.F01682.1
Migut.F01684.1
Migut.F01684.2
Migut.F01685.1
Migut.F01686.1
Migut.F01687.1
Migut.F01688.1
Migut.F01689.1
Migut.F01690.1
Migut.F01691.1
Migut.F01692.1
Migut.F01693.1
Migut.F01694.1
Migut.F01695.1
Migut.F01696.1
Migut.F01697.1
Migut.F01698.1
Migut.F01699.1
Migut.F01699.2
Migut.F01699.3
Migut.F01699.4
Migut.F01700.1
Migut.F01700.2
Migut.F01701.1
Migut.F01701.2
Migut.F01702.1
Migut.F01703.1
Migut.F01704.1
Migut.F01705.1
Migut.F01706.1
Migut.F01706.2
Migut.F01706.3
Migut.F01707.1
Migut.F01707.2
Migut.F01707.3
Migut.F01708.1
Migut.F01709.1
Migut.F01710.1
Migut.F01711.1
Migut.F01712.1
Migut.F01713.1
Migut.F01713.2
Migut.F01714.1
Migut.F01715.1
Migut.F01716.1
Migut.F01717.1
Migut.F01718.1
Migut.F01719.1
Migut.F01720.1
Migut.F01720.2
Migut.F01720.3
Migut.F01720.4
Migut.F01721.1
Migut.F01722.1
Migut.F01723.1
Migut.F01724.1
Migut.F01725.1
Migut.F01726.1
Migut.F01727.1
Migut.F01728.1
Migut.F01728.2
Migut.F01728.3
Migut.F01729.1
Migut.F01730.1
Migut.F01731.1
Migut.F01732.1
Migut.F01733.1
Migut.F01734.1
Migut.F01735.1
Migut.F01736.1
Migut.F01737.1
Migut.F01738.1
Migut.F01739.1
Migut.F01740.1
Migut.F01741.1
Migut.F01742.1
Migut.F01743.1
Migut.F01744.1
Migut.F01745.1
Migut.F01746.1
Migut.F01747.1
Migut.F01748.1
Migut.F01749.1
Migut.F01749.2
Migut.F01750.1
Migut.F01751.1
Migut.F01751.2
Migut.F01752.1
Migut.F01753.1
Migut.F01754.1
Migut.F01755.1
Migut.F01756.1
Migut.F01757.1
Migut.F01758.1
Migut.F01759.1
Migut.F01760.1
Migut.F01761.1
Migut.F01762.1
Migut.F01763.1
Migut.F01764.1
Migut.F01765.1
Migut.F01765.2
Migut.F01765.3
Migut.F01766.1
Migut.F01767.1
Migut.F01768.1
Migut.F01769.1
Migut.F01770.1
Migut.F01771.1
Migut.F01772.1
Migut.F01773.1
Migut.F01774.1
Migut.F01775.1
Migut.F01776.1
Migut.F01776.2
Migut.F01777.1
Migut.F01777.2
Migut.F01777.3
Migut.F01778.1
Migut.F01779.1
Migut.F01780.1
Migut.F01781.1
Migut.F01782.1
Migut.F01783.1
Migut.F01784.1
Migut.F01785.1
Migut.F01786.1
Migut.F01787.1
Migut.F01788.1
Migut.F01789.1
Migut.F01790.1
Migut.F01791.1
Migut.F01792.1
Migut.F01793.1
Migut.F01794.1
Migut.F01795.1
Migut.F01796.1
Migut.F01797.1
Migut.F01798.1
Migut.F01798.2
Migut.F01799.1
Migut.F01800.1
Migut.F01800.2
Migut.F01801.1
Migut.F01802.1
Migut.F01802.2
Migut.F01803.1
Migut.F01804.1
Migut.F01805.1
Migut.F01806.1
Migut.F01807.1
Migut.F01808.1
Migut.F01809.1
Migut.F01809.2
Migut.F01810.1
Migut.F01811.1
Migut.F01812.1
Migut.F01812.2
Migut.F01813.1
Migut.F01814.1
Migut.F01814.2
Migut.F01815.1
Migut.F01816.1
Migut.F01817.1
Migut.F01818.1
Migut.F01819.1
Migut.F01820.1
Migut.F01821.1
Migut.F01822.1
Migut.F01823.1
Migut.F01824.1
Migut.F01824.2
Migut.F01825.1
Migut.F01825.2
Migut.F01826.1
Migut.F01827.1
Migut.F01828.1
Migut.F01829.1
Migut.F01830.1
Migut.F01831.1
Migut.F01832.1
Migut.F01833.1
Migut.F01834.1
Migut.F01835.1
Migut.F01836.1
Migut.F01837.1
Migut.F01838.1
Migut.F01838.2
Migut.F01839.1
Migut.F01840.1
Migut.F01841.1
Migut.F01842.1
Migut.F01842.2
Migut.F01842.3
Migut.F01843.1
Migut.F01844.1
Migut.F01845.1
Migut.F01845.2
Migut.F01846.1
Migut.F01847.1
Migut.F01848.1
Migut.F01849.1
Migut.F01850.1
Migut.F01851.1
Migut.F01852.1
Migut.F01853.1
Migut.F01854.1
Migut.F01855.1
Migut.F01856.1
Migut.F01857.1
Migut.F01858.1
Migut.F01859.1
Migut.F01859.2
Migut.F01859.3
Migut.F01860.1
Migut.F01861.1
Migut.F01862.1
Migut.F01863.1
Migut.F01864.1
Migut.F01865.1
Migut.F01865.2
Migut.F01865.3
Migut.F01866.1
Migut.F01866.2
Migut.F01867.1
Migut.F01867.2
Migut.F01868.1
Migut.F01868.2
Migut.F01869.1
Migut.F01870.1
Migut.F01871.1
Migut.F01872.1
Migut.F01873.1
Migut.F01874.1
Migut.F01875.1
Migut.F01876.1
Migut.F01877.1
Migut.F01878.1
Migut.F01879.1
Migut.F01880.1
Migut.F01881.1
Migut.F01882.1
Migut.F01883.1
Migut.F01884.1
Migut.F01885.1
Migut.F01885.2
Migut.F01885.3
Migut.F01886.1
Migut.F01887.1
Migut.F01888.1
Migut.F01889.1
Migut.F01890.1
Migut.F01891.1
Migut.F01892.1
Migut.F01893.1
Migut.F01893.2
Migut.F01894.1
Migut.F01895.1
Migut.F01896.1
Migut.F01897.1
Migut.F01898.1
Migut.F01899.1
Migut.F01900.1
Migut.F01901.1
Migut.F01902.1
Migut.F01903.1
Migut.F01904.1
Migut.F01905.1
Migut.F01906.1
Migut.F01907.1
Migut.F01908.1
Migut.F01909.1
Migut.F01910.1
Migut.F01911.1
Migut.F01912.1
Migut.F01913.1
Migut.F01914.1
Migut.F01915.1
Migut.F01916.1
Migut.F01917.1
Migut.F01918.1
Migut.F01919.1
Migut.F01920.1
Migut.F01921.1
Migut.F01922.1
Migut.F01923.1
Migut.F01924.1
Migut.F01925.1
Migut.F01926.1
Migut.F01927.1
Migut.F01928.1
Migut.F01929.1
Migut.F01930.1
Migut.F01931.1
Migut.F01932.1
Migut.F01933.1
Migut.F01934.1
Migut.F01935.1
Migut.F01936.1
Migut.F01937.1
Migut.F01938.1
Migut.F01939.1
Migut.F01940.1
Migut.F01941.1
Migut.F01942.1
Migut.F01943.1
Migut.F01943.2
Migut.F01944.1
Migut.F01945.1
Migut.F01946.1
Migut.F01947.1
Migut.F01948.1
Migut.F01949.1
Migut.F01950.1
Migut.F01951.1
Migut.F01951.2
Migut.F01952.1
Migut.F01953.1
Migut.F01953.2
Migut.F01954.1
Migut.F01955.1
Migut.F01955.2
Migut.F01956.1
Migut.F01956.2
Migut.F01956.3
Migut.F01957.1
Migut.F01958.1
Migut.F01959.1
Migut.F01960.1
Migut.F01961.1
Migut.F01962.1
Migut.F01963.1
Migut.F01963.2
Migut.F01964.1
Migut.F01965.1
Migut.F01966.1
Migut.F01967.1
Migut.F01968.1
Migut.F01969.1
Migut.F01970.1
Migut.F01971.1
Migut.F01972.1
Migut.F01973.1
Migut.F01974.1
Migut.F01975.1
Migut.F01976.1
Migut.F01977.1
Migut.F01978.1
Migut.F01979.1
Migut.F01979.2
Migut.F01980.1
Migut.F01981.1
Migut.F01981.2
Migut.F01981.3
Migut.F01981.4
Migut.F01982.1
Migut.F01983.1
Migut.F01983.2
Migut.F01984.1
Migut.F01984.2
Migut.F01985.1
Migut.F01986.1
Migut.F01987.1
Migut.F01988.1
Migut.F01989.1
Migut.F01990.1
Migut.F01991.1
Migut.F01992.1
Migut.F01993.1
Migut.F01994.1
Migut.F01995.1
Migut.F01995.2
Migut.F01996.1
Migut.F01996.2
Migut.F01997.1
Migut.F01998.1
Migut.F01999.1
Migut.F02000.1
Migut.F02001.1
Migut.F02002.1
Migut.F02003.1
Migut.F02004.1
Migut.F02005.1
Migut.F02006.1
Migut.F02007.1
Migut.F02007.2
Migut.F02008.1
Migut.F02009.1
Migut.F02010.1
Migut.F02011.1
Migut.F02012.1
Migut.F02013.1
Migut.F02014.1
Migut.F02015.1
Migut.F02015.2
Migut.F02016.1
Migut.F02016.2
Migut.F02016.3
Migut.F02016.4
Migut.F02017.1
Migut.F02017.2
Migut.F02018.1
Migut.F02018.2
Migut.F02019.1
Migut.F02019.2
Migut.F02020.1
Migut.F02020.2
Migut.F02021.1
Migut.F02021.2
Migut.F02022.1
Migut.F02023.1
Migut.F02023.2
Migut.F02024.1
Migut.F02025.1
Migut.F02026.1
Migut.F02027.1
Migut.F02028.1
Migut.F02029.1
Migut.F02030.1
Migut.F02031.1
Migut.F02032.1
Migut.F02033.1
Migut.F02034.1
Migut.F02034.2
Migut.F02034.3
Migut.F02035.1
Migut.F02036.1
Migut.F02037.1
Migut.F02038.1
Migut.F02039.1
Migut.F02040.1
Migut.F02041.1
Migut.F02042.1
Migut.F02043.1
Migut.F02044.1
Migut.F02045.1
Migut.F02045.2
Migut.F02046.1
Migut.F02047.1
Migut.F02048.1
Migut.F02049.1
Migut.F02050.1
Migut.F02051.1
Migut.F02052.1
Migut.F02053.1
Migut.F02054.1
Migut.F02055.1
Migut.F02055.2
Migut.F02056.1
Migut.F02057.1
Migut.F02058.1
Migut.F02059.1
Migut.F02060.1
Migut.F02061.1
Migut.F02062.1
Migut.F02063.1
Migut.F02064.1
Migut.F02065.1
Migut.F02066.1
Migut.F02067.1
Migut.F02068.1
Migut.F02069.1
Migut.F02069.2
Migut.F02070.1
Migut.F02071.1
Migut.F02071.2
Migut.F02072.1
Migut.F02073.1
Migut.F02074.1
Migut.F02075.1
Migut.F02075.2
Migut.F02076.1
Migut.F02077.1
Migut.F02077.2
Migut.F02077.3
Migut.F02078.1
Migut.F02079.1
Migut.F02080.1
Migut.F02081.1
Migut.F02082.1
Migut.F02083.1
Migut.F02084.1
Migut.F02085.1
Migut.F02086.1
Migut.F02087.1
Migut.F02088.1
Migut.F02089.1
Migut.F02090.1
Migut.F02091.1
Migut.F02092.1
Migut.F02093.1
Migut.F02094.1
Migut.F02095.1
Migut.F02096.1
Migut.F02097.1
Migut.F02098.1
Migut.F02099.1
Migut.F02099.2
Migut.F02100.1
Migut.F02101.1
Migut.F02102.1
Migut.F02103.1
Migut.F02104.1
Migut.F02105.1
Migut.F02105.2
Migut.F02106.1
Migut.F02107.1
Migut.F02108.1
Migut.F02109.1
Migut.F02110.1
Migut.F02111.1
Migut.F02112.1
Migut.F02113.1
Migut.F02114.1
Migut.F02114.2
Migut.F02115.1
Migut.F02116.1
Migut.F02117.1
Migut.F02118.1
Migut.F02119.1
Migut.F02120.1
Migut.F02121.1
Migut.F02121.2
Migut.F02122.1
Migut.F02123.1
Migut.F02124.1
Migut.F02125.1
Migut.F02126.1
Migut.F02127.1
Migut.F02128.1
Migut.F02129.1
Migut.F02130.1
Migut.F02131.1
Migut.F02132.1
Migut.F02132.2
Migut.F02133.1
Migut.F02134.1
Migut.F02135.1
Migut.F02136.1
Migut.F02137.1
Migut.F02138.1
Migut.F02139.1
Migut.F02140.1
Migut.F02141.1
Migut.F02142.1
Migut.G00001.1
Migut.G00003.1
Migut.G00004.1
Migut.G00005.1
Migut.G00006.1
Migut.G00007.1
Migut.G00007.2
Migut.G00008.1
Migut.G00009.1
Migut.G00010.1
Migut.G00010.2
Migut.G00011.1
Migut.G00012.1
Migut.G00013.1
Migut.G00014.1
Migut.G00015.1
Migut.G00015.2
Migut.G00015.3
Migut.G00015.4
Migut.G00016.1
Migut.G00017.1
Migut.G00018.1
Migut.G00019.1
Migut.G00020.1
Migut.G00021.1
Migut.G00022.1
Migut.G00023.1
Migut.G00023.2
Migut.G00023.3
Migut.G00024.1
Migut.G00024.2
Migut.G00024.3
Migut.G00025.1
Migut.G00026.1
Migut.G00027.1
Migut.G00028.1
Migut.G00028.2
Migut.G00029.1
Migut.G00030.1
Migut.G00031.1
Migut.G00032.1
Migut.G00033.1
Migut.G00034.1
Migut.G00034.2
Migut.G00034.3
Migut.G00035.1
Migut.G00035.2
Migut.G00036.1
Migut.G00037.1
Migut.G00038.1
Migut.G00039.1
Migut.G00039.2
Migut.G00040.1
Migut.G00040.2
Migut.G00041.1
Migut.G00042.1
Migut.G00043.1
Migut.G00044.1
Migut.G00045.1
Migut.G00045.2
Migut.G00046.1
Migut.G00047.1
Migut.G00048.1
Migut.G00049.1
Migut.G00050.1
Migut.G00051.1
Migut.G00052.1
Migut.G00053.1
Migut.G00054.1
Migut.G00055.1
Migut.G00055.2
Migut.G00056.1
Migut.G00057.1
Migut.G00057.2
Migut.G00057.3
Migut.G00058.1
Migut.G00059.1
Migut.G00060.1
Migut.G00061.1
Migut.G00062.1
Migut.G00062.2
Migut.G00062.3
Migut.G00064.1
Migut.G00065.1
Migut.G00066.1
Migut.G00067.1
Migut.G00067.2
Migut.G00067.3
Migut.G00068.1
Migut.G00069.1
Migut.G00070.1
Migut.G00071.1
Migut.G00072.1
Migut.G00073.1
Migut.G00073.2
Migut.G00073.3
Migut.G00073.4
Migut.G00074.1
Migut.G00075.1
Migut.G00076.1
Migut.G00077.1
Migut.G00078.1
Migut.G00079.1
Migut.G00080.1
Migut.G00081.1
Migut.G00082.1
Migut.G00083.1
Migut.G00084.1
Migut.G00085.1
Migut.G00086.1
Migut.G00087.1
Migut.G00088.1
Migut.G00089.1
Migut.G00090.1
Migut.G00091.1
Migut.G00092.1
Migut.G00093.1
Migut.G00093.2
Migut.G00093.3
Migut.G00094.1
Migut.G00095.1
Migut.G00096.1
Migut.G00097.1
Migut.G00098.1
Migut.G00099.1
Migut.G00100.1
Migut.G00101.1
Migut.G00102.1
Migut.G00102.2
Migut.G00103.1
Migut.G00103.2
Migut.G00104.1
Migut.G00105.1
Migut.G00106.1
Migut.G00107.1
Migut.G00108.1
Migut.G00108.2
Migut.G00109.1
Migut.G00110.1
Migut.G00111.1
Migut.G00112.1
Migut.G00113.1
Migut.G00114.1
Migut.G00115.1
Migut.G00116.1
Migut.G00117.1
Migut.G00118.1
Migut.G00119.1
Migut.G00120.1
Migut.G00121.1
Migut.G00122.1
Migut.G00123.1
Migut.G00124.1
Migut.G00125.1
Migut.G00126.1
Migut.G00127.1
Migut.G00128.1
Migut.G00129.1
Migut.G00130.1
Migut.G00131.1
Migut.G00132.1
Migut.G00133.1
Migut.G00134.1
Migut.G00135.1
Migut.G00136.1
Migut.G00137.1
Migut.G00138.1
Migut.G00139.1
Migut.G00140.1
Migut.G00141.1
Migut.G00142.1
Migut.G00143.1
Migut.G00144.1
Migut.G00146.1
Migut.G00147.1
Migut.G00147.2
Migut.G00148.1
Migut.G00149.1
Migut.G00149.2
Migut.G00150.1
Migut.G00151.1
Migut.G00152.1
Migut.G00153.1
Migut.G00154.1
Migut.G00155.1
Migut.G00156.1
Migut.G00157.1
Migut.G00158.1
Migut.G00159.1
Migut.G00160.1
Migut.G00161.1
Migut.G00162.1
Migut.G00163.1
Migut.G00164.1
Migut.G00165.1
Migut.G00165.2
Migut.G00166.1
Migut.G00166.2
Migut.G00166.3
Migut.G00167.1
Migut.G00168.1
Migut.G00169.1
Migut.G00170.1
Migut.G00171.1
Migut.G00172.1
Migut.G00173.1
Migut.G00174.1
Migut.G00174.2
Migut.G00175.1
Migut.G00176.1
Migut.G00177.1
Migut.G00177.2
Migut.G00178.1
Migut.G00178.2
Migut.G00178.3
Migut.G00179.1
Migut.G00179.2
Migut.G00180.1
Migut.G00181.1
Migut.G00181.2
Migut.G00182.1
Migut.G00183.1
Migut.G00183.2
Migut.G00184.1
Migut.G00185.1
Migut.G00186.1
Migut.G00187.1
Migut.G00188.1
Migut.G00189.1
Migut.G00190.1
Migut.G00191.1
Migut.G00192.1
Migut.G00193.1
Migut.G00194.1
Migut.G00195.1
Migut.G00196.1
Migut.G00196.2
Migut.G00197.1
Migut.G00197.2
Migut.G00198.1
Migut.G00199.1
Migut.G00200.1
Migut.G00201.1
Migut.G00202.1
Migut.G00203.1
Migut.G00203.2
Migut.G00204.1
Migut.G00205.1
Migut.G00206.1
Migut.G00207.1
Migut.G00208.1
Migut.G00209.1
Migut.G00209.2
Migut.G00210.1
Migut.G00210.2
Migut.G00211.1
Migut.G00212.1
Migut.G00213.1
Migut.G00213.2
Migut.G00214.1
Migut.G00215.1
Migut.G00216.1
Migut.G00216.2
Migut.G00216.3
Migut.G00217.1
Migut.G00218.1
Migut.G00219.1
Migut.G00220.1
Migut.G00221.1
Migut.G00222.1
Migut.G00223.1
Migut.G00224.1
Migut.G00225.1
Migut.G00226.1
Migut.G00227.1
Migut.G00228.1
Migut.G00229.1
Migut.G00229.2
Migut.G00230.1
Migut.G00231.1
Migut.G00232.1
Migut.G00233.1
Migut.G00234.1
Migut.G00235.1
Migut.G00236.1
Migut.G00237.1
Migut.G00238.1
Migut.G00239.1
Migut.G00240.1
Migut.G00241.1
Migut.G00242.1
Migut.G00243.1
Migut.G00244.1
Migut.G00245.1
Migut.G00246.1
Migut.G00247.1
Migut.G00248.1
Migut.G00249.1
Migut.G00250.1
Migut.G00251.1
Migut.G00252.1
Migut.G00253.1
Migut.G00254.1
Migut.G00255.1
Migut.G00256.1
Migut.G00257.1
Migut.G00258.1
Migut.G00259.1
Migut.G00260.1
Migut.G00261.1
Migut.G00262.1
Migut.G00263.1
Migut.G00264.1
Migut.G00265.1
Migut.G00266.1
Migut.G00267.1
Migut.G00268.1
Migut.G00269.1
Migut.G00270.1
Migut.G00271.1
Migut.G00272.1
Migut.G00273.1
Migut.G00273.2
Migut.G00274.1
Migut.G00275.1
Migut.G00276.1
Migut.G00277.1
Migut.G00278.1
Migut.G00279.1
Migut.G00280.1
Migut.G00281.1
Migut.G00281.2
Migut.G00281.3
Migut.G00282.1
Migut.G00283.1
Migut.G00283.2
Migut.G00284.1
Migut.G00285.1
Migut.G00286.1
Migut.G00287.1
Migut.G00288.1
Migut.G00289.1
Migut.G00290.1
Migut.G00291.1
Migut.G00292.1
Migut.G00293.1
Migut.G00294.1
Migut.G00295.1
Migut.G00296.1
Migut.G00297.1
Migut.G00298.1
Migut.G00298.2
Migut.G00299.1
Migut.G00299.2
Migut.G00300.1
Migut.G00300.2
Migut.G00301.1
Migut.G00302.1
Migut.G00303.1
Migut.G00304.1
Migut.G00304.2
Migut.G00304.3
Migut.G00305.1
Migut.G00306.1
Migut.G00307.1
Migut.G00308.1
Migut.G00309.1
Migut.G00310.1
Migut.G00310.2
Migut.G00311.1
Migut.G00312.1
Migut.G00313.1
Migut.G00314.1
Migut.G00314.2
Migut.G00314.3
Migut.G00315.1
Migut.G00315.2
Migut.G00316.1
Migut.G00317.1
Migut.G00318.1
Migut.G00318.2
Migut.G00319.1
Migut.G00319.2
Migut.G00319.3
Migut.G00320.1
Migut.G00321.1
Migut.G00322.1
Migut.G00323.1
Migut.G00324.1
Migut.G00325.1
Migut.G00326.1
Migut.G00326.2
Migut.G00327.1
Migut.G00328.1
Migut.G00329.1
Migut.G00330.1
Migut.G00331.1
Migut.G00332.1
Migut.G00333.1
Migut.G00333.2
Migut.G00334.1
Migut.G00335.1
Migut.G00336.1
Migut.G00337.1
Migut.G00337.2
Migut.G00337.3
Migut.G00338.1
Migut.G00339.1
Migut.G00340.1
Migut.G00340.2
Migut.G00341.1
Migut.G00342.1
Migut.G00343.1
Migut.G00344.1
Migut.G00344.2
Migut.G00344.3
Migut.G00344.4
Migut.G00345.1
Migut.G00346.1
Migut.G00347.1
Migut.G00348.1
Migut.G00349.1
Migut.G00350.1
Migut.G00351.1
Migut.G00352.1
Migut.G00353.1
Migut.G00354.1
Migut.G00355.1
Migut.G00356.1
Migut.G00357.1
Migut.G00358.1
Migut.G00359.1
Migut.G00360.1
Migut.G00361.1
Migut.G00362.1
Migut.G00363.1
Migut.G00364.1
Migut.G00365.1
Migut.G00366.1
Migut.G00367.1
Migut.G00368.1
Migut.G00368.2
Migut.G00368.3
Migut.G00368.4
Migut.G00369.1
Migut.G00370.1
Migut.G00371.1
Migut.G00372.1
Migut.G00373.1
Migut.G00374.1
Migut.G00375.1
Migut.G00376.1
Migut.G00377.1
Migut.G00378.1
Migut.G00379.1
Migut.G00379.2
Migut.G00379.3
Migut.G00380.1
Migut.G00381.1
Migut.G00382.1
Migut.G00383.1
Migut.G00384.1
Migut.G00385.1
Migut.G00386.1
Migut.G00387.1
Migut.G00388.1
Migut.G00389.1
Migut.G00390.1
Migut.G00391.1
Migut.G00392.1
Migut.G00393.1
Migut.G00394.1
Migut.G00395.1
Migut.G00396.1
Migut.G00397.1
Migut.G00398.1
Migut.G00399.1
Migut.G00400.1
Migut.G00401.1
Migut.G00402.1
Migut.G00403.1
Migut.G00404.1
Migut.G00405.1
Migut.G00406.1
Migut.G00407.1
Migut.G00408.1
Migut.G00409.1
Migut.G00410.1
Migut.G00411.1
Migut.G00412.1
Migut.G00413.1
Migut.G00413.2
Migut.G00414.1
Migut.G00414.2
Migut.G00415.1
Migut.G00415.2
Migut.G00416.1
Migut.G00417.1
Migut.G00418.1
Migut.G00419.1
Migut.G00420.1
Migut.G00421.1
Migut.G00422.1
Migut.G00423.1
Migut.G00424.1
Migut.G00424.2
Migut.G00425.1
Migut.G00426.1
Migut.G00427.1
Migut.G00428.1
Migut.G00429.1
Migut.G00430.1
Migut.G00431.1
Migut.G00432.1
Migut.G00432.2
Migut.G00433.1
Migut.G00434.1
Migut.G00434.2
Migut.G00435.1
Migut.G00436.1
Migut.G00436.2
Migut.G00437.1
Migut.G00437.2
Migut.G00437.3
Migut.G00438.1
Migut.G00438.2
Migut.G00439.1
Migut.G00440.1
Migut.G00441.1
Migut.G00442.1
Migut.G00443.1
Migut.G00443.2
Migut.G00444.1
Migut.G00445.1
Migut.G00445.2
Migut.G00445.3
Migut.G00446.1
Migut.G00447.1
Migut.G00448.1
Migut.G00449.1
Migut.G00449.2
Migut.G00449.3
Migut.G00450.1
Migut.G00451.1
Migut.G00452.1
Migut.G00453.1
Migut.G00454.1
Migut.G00455.1
Migut.G00456.1
Migut.G00457.1
Migut.G00458.1
Migut.G00459.1
Migut.G00459.2
Migut.G00459.3
Migut.G00460.1
Migut.G00461.1
Migut.G00462.1
Migut.G00463.1
Migut.G00464.1
Migut.G00465.1
Migut.G00466.1
Migut.G00467.1
Migut.G00468.1
Migut.G00469.1
Migut.G00470.1
Migut.G00471.1
Migut.G00472.1
Migut.G00473.1
Migut.G00474.1
Migut.G00475.1
Migut.G00476.1
Migut.G00477.1
Migut.G00478.1
Migut.G00479.1
Migut.G00480.1
Migut.G00481.1
Migut.G00482.1
Migut.G00483.1
Migut.G00483.2
Migut.G00484.1
Migut.G00485.1
Migut.G00486.1
Migut.G00487.1
Migut.G00488.1
Migut.G00489.1
Migut.G00490.1
Migut.G00490.2
Migut.G00491.1
Migut.G00491.2
Migut.G00491.3
Migut.G00492.1
Migut.G00493.1
Migut.G00494.1
Migut.G00495.1
Migut.G00496.1
Migut.G00497.1
Migut.G00498.1
Migut.G00499.1
Migut.G00500.1
Migut.G00501.1
Migut.G00502.1
Migut.G00503.1
Migut.G00504.1
Migut.G00505.1
Migut.G00505.2
Migut.G00505.3
Migut.G00506.1
Migut.G00507.1
Migut.G00508.1
Migut.G00508.2
Migut.G00508.3
Migut.G00508.4
Migut.G00509.1
Migut.G00510.1
Migut.G00511.1
Migut.G00512.1
Migut.G00512.2
Migut.G00513.1
Migut.G00514.1
Migut.G00515.1
Migut.G00516.1
Migut.G00517.1
Migut.G00518.1
Migut.G00518.2
Migut.G00519.1
Migut.G00520.1
Migut.G00521.1
Migut.G00522.1
Migut.G00523.1
Migut.G00524.1
Migut.G00524.2
Migut.G00525.1
Migut.G00526.1
Migut.G00527.1
Migut.G00528.1
Migut.G00529.1
Migut.G00530.1
Migut.G00531.1
Migut.G00532.1
Migut.G00533.1
Migut.G00533.2
Migut.G00534.1
Migut.G00535.1
Migut.G00536.1
Migut.G00537.1
Migut.G00538.1
Migut.G00539.1
Migut.G00540.1
Migut.G00541.1
Migut.G00542.1
Migut.G00543.1
Migut.G00544.1
Migut.G00545.1
Migut.G00546.1
Migut.G00547.1
Migut.G00548.1
Migut.G00549.1
Migut.G00550.1
Migut.G00551.1
Migut.G00552.1
Migut.G00553.1
Migut.G00554.1
Migut.G00555.1
Migut.G00556.1
Migut.G00557.1
Migut.G00558.1
Migut.G00559.1
Migut.G00560.1
Migut.G00561.1
Migut.G00562.1
Migut.G00563.1
Migut.G00564.1
Migut.G00565.1
Migut.G00566.1
Migut.G00567.1
Migut.G00568.1
Migut.G00569.1
Migut.G00570.1
Migut.G00571.1
Migut.G00572.1
Migut.G00572.2
Migut.G00573.1
Migut.G00574.1
Migut.G00575.1
Migut.G00575.2
Migut.G00576.1
Migut.G00577.1
Migut.G00578.1
Migut.G00579.1
Migut.G00581.1
Migut.G00582.1
Migut.G00583.1
Migut.G00584.1
Migut.G00585.1
Migut.G00586.1
Migut.G00587.1
Migut.G00588.1
Migut.G00588.2
Migut.G00589.1
Migut.G00590.1
Migut.G00591.1
Migut.G00592.1
Migut.G00593.1
Migut.G00593.2
Migut.G00593.3
Migut.G00593.4
Migut.G00594.1
Migut.G00595.1
Migut.G00596.1
Migut.G00597.1
Migut.G00598.1
Migut.G00599.1
Migut.G00600.1
Migut.G00601.1
Migut.G00602.1
Migut.G00603.1
Migut.G00604.1
Migut.G00605.1
Migut.G00605.2
Migut.G00606.1
Migut.G00607.1
Migut.G00607.2
Migut.G00608.1
Migut.G00608.2
Migut.G00609.1
Migut.G00610.1
Migut.G00611.1
Migut.G00612.1
Migut.G00613.1
Migut.G00614.1
Migut.G00615.1
Migut.G00616.1
Migut.G00617.1
Migut.G00618.1
Migut.G00618.2
Migut.G00619.1
Migut.G00620.1
Migut.G00621.1
Migut.G00622.1
Migut.G00623.1
Migut.G00624.1
Migut.G00625.1
Migut.G00626.1
Migut.G00627.1
Migut.G00628.1
Migut.G00629.1
Migut.G00630.1
Migut.G00631.1
Migut.G00632.1
Migut.G00633.1
Migut.G00634.1
Migut.G00634.2
Migut.G00635.1
Migut.G00636.1
Migut.G00637.1
Migut.G00638.1
Migut.G00639.1
Migut.G00640.1
Migut.G00641.1
Migut.G00642.1
Migut.G00643.1
Migut.G00644.1
Migut.G00645.1
Migut.G00646.1
Migut.G00647.1
Migut.G00648.1
Migut.G00649.1
Migut.G00650.1
Migut.G00651.1
Migut.G00652.1
Migut.G00653.1
Migut.G00654.1
Migut.G00655.1
Migut.G00656.1
Migut.G00657.1
Migut.G00658.1
Migut.G00659.1
Migut.G00660.1
Migut.G00661.1
Migut.G00662.1
Migut.G00663.1
Migut.G00664.1
Migut.G00665.1
Migut.G00666.1
Migut.G00667.1
Migut.G00668.1
Migut.G00669.1
Migut.G00670.1
Migut.G00671.1
Migut.G00672.1
Migut.G00673.1
Migut.G00673.2
Migut.G00674.1
Migut.G00675.1
Migut.G00676.1
Migut.G00677.1
Migut.G00678.1
Migut.G00679.1
Migut.G00680.1
Migut.G00681.1
Migut.G00682.1
Migut.G00682.2
Migut.G00683.1
Migut.G00684.1
Migut.G00685.1
Migut.G00686.1
Migut.G00687.1
Migut.G00688.1
Migut.G00689.1
Migut.G00690.1
Migut.G00691.1
Migut.G00691.2
Migut.G00692.1
Migut.G00693.1
Migut.G00694.1
Migut.G00695.1
Migut.G00696.1
Migut.G00697.1
Migut.G00698.1
Migut.G00699.1
Migut.G00700.1
Migut.G00701.1
Migut.G00702.1
Migut.G00703.1
Migut.G00704.1
Migut.G00705.1
Migut.G00706.1
Migut.G00707.1
Migut.G00708.1
Migut.G00709.1
Migut.G00710.1
Migut.G00711.1
Migut.G00712.1
Migut.G00713.1
Migut.G00714.1
Migut.G00715.1
Migut.G00715.2
Migut.G00715.3
Migut.G00716.1
Migut.G00717.1
Migut.G00718.1
Migut.G00719.1
Migut.G00720.1
Migut.G00721.1
Migut.G00723.1
Migut.G00724.1
Migut.G00725.1
Migut.G00726.1
Migut.G00727.1
Migut.G00728.1
Migut.G00729.1
Migut.G00730.1
Migut.G00731.1
Migut.G00732.1
Migut.G00732.2
Migut.G00733.1
Migut.G00734.1
Migut.G00735.1
Migut.G00736.1
Migut.G00738.1
Migut.G00739.1
Migut.G00740.1
Migut.G00741.1
Migut.G00742.1
Migut.G00743.1
Migut.G00744.1
Migut.G00745.1
Migut.G00746.1
Migut.G00747.1
Migut.G00748.1
Migut.G00749.1
Migut.G00750.1
Migut.G00751.1
Migut.G00752.1
Migut.G00753.1
Migut.G00754.1
Migut.G00755.1
Migut.G00755.2
Migut.G00756.1
Migut.G00757.1
Migut.G00757.2
Migut.G00758.1
Migut.G00758.2
Migut.G00759.1
Migut.G00760.1
Migut.G00761.1
Migut.G00762.1
Migut.G00763.1
Migut.G00764.1
Migut.G00765.1
Migut.G00766.1
Migut.G00767.1
Migut.G00768.1
Migut.G00769.1
Migut.G00770.1
Migut.G00771.1
Migut.G00772.1
Migut.G00773.1
Migut.G00774.1
Migut.G00775.1
Migut.G00776.1
Migut.G00777.1
Migut.G00777.2
Migut.G00778.1
Migut.G00779.1
Migut.G00780.1
Migut.G00781.1
Migut.G00782.1
Migut.G00783.1
Migut.G00783.2
Migut.G00784.1
Migut.G00785.1
Migut.G00786.1
Migut.G00787.1
Migut.G00787.2
Migut.G00788.1
Migut.G00789.1
Migut.G00790.1
Migut.G00790.2
Migut.G00791.1
Migut.G00792.1
Migut.G00793.1
Migut.G00794.1
Migut.G00795.1
Migut.G00796.1
Migut.G00796.2
Migut.G00797.1
Migut.G00798.1
Migut.G00798.2
Migut.G00799.1
Migut.G00800.1
Migut.G00801.1
Migut.G00802.1
Migut.G00803.1
Migut.G00804.1
Migut.G00805.1
Migut.G00806.1
Migut.G00807.1
Migut.G00808.1
Migut.G00809.1
Migut.G00810.1
Migut.G00811.1
Migut.G00812.1
Migut.G00813.1
Migut.G00814.1
Migut.G00815.1
Migut.G00816.1
Migut.G00817.1
Migut.G00818.1
Migut.G00819.1
Migut.G00820.1
Migut.G00821.1
Migut.G00822.1
Migut.G00823.1
Migut.G00824.1
Migut.G00825.1
Migut.G00826.1
Migut.G00827.1
Migut.G00827.2
Migut.G00828.1
Migut.G00829.1
Migut.G00830.1
Migut.G00831.1
Migut.G00832.1
Migut.G00832.2
Migut.G00833.1
Migut.G00834.1
Migut.G00835.1
Migut.G00836.1
Migut.G00837.1
Migut.G00838.1
Migut.G00838.2
Migut.G00839.1
Migut.G00839.2
Migut.G00840.1
Migut.G00841.1
Migut.G00842.1
Migut.G00843.1
Migut.G00844.1
Migut.G00845.1
Migut.G00846.1
Migut.G00847.1
Migut.G00847.2
Migut.G00848.1
Migut.G00849.1
Migut.G00850.1
Migut.G00851.1
Migut.G00852.1
Migut.G00852.2
Migut.G00853.1
Migut.G00854.1
Migut.G00855.1
Migut.G00856.1
Migut.G00857.1
Migut.G00858.1
Migut.G00859.1
Migut.G00860.1
Migut.G00861.1
Migut.G00862.1
Migut.G00863.1
Migut.G00864.1
Migut.G00865.1
Migut.G00866.1
Migut.G00867.1
Migut.G00868.1
Migut.G00869.1
Migut.G00870.1
Migut.G00871.1
Migut.G00872.1
Migut.G00873.1
Migut.G00874.1
Migut.G00874.2
Migut.G00875.1
Migut.G00876.1
Migut.G00877.1
Migut.G00878.1
Migut.G00879.1
Migut.G00880.1
Migut.G00881.1
Migut.G00881.2
Migut.G00882.1
Migut.G00883.1
Migut.G00884.1
Migut.G00885.1
Migut.G00886.1
Migut.G00887.1
Migut.G00890.1
Migut.G00892.1
Migut.G00895.1
Migut.G00897.1
Migut.G00898.1
Migut.G00899.1
Migut.G00899.2
Migut.G00900.1
Migut.G00901.1
Migut.G00902.1
Migut.G00903.1
Migut.G00903.2
Migut.G00904.1
Migut.G00905.1
Migut.G00905.2
Migut.G00906.1
Migut.G00907.1
Migut.G00908.1
Migut.G00909.1
Migut.G00911.1
Migut.G00911.2
Migut.G00912.1
Migut.G00913.1
Migut.G00914.1
Migut.G00914.2
Migut.G00915.1
Migut.G00916.1
Migut.G00917.1
Migut.G00918.1
Migut.G00919.1
Migut.G00920.1
Migut.G00921.1
Migut.G00922.1
Migut.G00923.1
Migut.G00924.1
Migut.G00925.1
Migut.G00925.2
Migut.G00926.1
Migut.G00927.1
Migut.G00928.1
Migut.G00929.1
Migut.G00930.1
Migut.G00930.2
Migut.G00931.1
Migut.G00932.1
Migut.G00933.1
Migut.G00934.1
Migut.G00935.1
Migut.G00936.1
Migut.G00937.1
Migut.G00938.1
Migut.G00939.1
Migut.G00940.1
Migut.G00941.1
Migut.G00942.1
Migut.G00943.1
Migut.G00944.1
Migut.G00945.1
Migut.G00946.1
Migut.G00946.2
Migut.G00947.1
Migut.G00948.1
Migut.G00949.1
Migut.G00950.1
Migut.G00951.1
Migut.G00951.2
Migut.G00951.3
Migut.G00952.1
Migut.G00953.1
Migut.G00954.1
Migut.G00955.1
Migut.G00956.1
Migut.G00957.1
Migut.G00957.2
Migut.G00957.3
Migut.G00958.1
Migut.G00959.1
Migut.G00960.1
Migut.G00961.1
Migut.G00962.1
Migut.G00963.1
Migut.G00963.2
Migut.G00964.1
Migut.G00965.1
Migut.G00966.1
Migut.G00967.1
Migut.G00968.1
Migut.G00969.1
Migut.G00970.1
Migut.G00971.1
Migut.G00971.2
Migut.G00972.1
Migut.G00973.1
Migut.G00974.1
Migut.G00976.1
Migut.G00983.1
Migut.G00984.1
Migut.G00984.2
Migut.G00984.3
Migut.G00985.1
Migut.G00986.1
Migut.G00987.1
Migut.G00988.1
Migut.G00989.1
Migut.G00990.1
Migut.G00991.1
Migut.G00992.1
Migut.G00993.1
Migut.G00994.1
Migut.G00995.1
Migut.G00996.1
Migut.G00997.1
Migut.G00998.1
Migut.G00999.1
Migut.G01000.1
Migut.G01001.1
Migut.G01002.1
Migut.G01003.1
Migut.G01004.1
Migut.G01005.1
Migut.G01006.1
Migut.G01007.1
Migut.G01008.1
Migut.G01009.1
Migut.G01010.1
Migut.G01011.1
Migut.G01012.1
Migut.G01013.1
Migut.G01014.1
Migut.G01015.1
Migut.G01016.1
Migut.G01017.1
Migut.G01018.1
Migut.G01019.1
Migut.G01020.1
Migut.G01021.1
Migut.G01022.1
Migut.G01023.1
Migut.G01023.2
Migut.G01023.3
Migut.G01024.1
Migut.G01025.1
Migut.G01026.1
Migut.G01027.1
Migut.G01029.1
Migut.G01031.1
Migut.G01032.1
Migut.G01033.1
Migut.G01034.1
Migut.G01035.1
Migut.G01036.1
Migut.G01037.1
Migut.G01037.2
Migut.G01037.3
Migut.G01037.4
Migut.G01038.1
Migut.G01039.1
Migut.G01040.1
Migut.G01041.1
Migut.G01042.1
Migut.G01043.1
Migut.G01044.1
Migut.G01045.1
Migut.G01046.1
Migut.G01047.1
Migut.G01048.1
Migut.G01049.1
Migut.G01050.1
Migut.G01051.1
Migut.G01052.1
Migut.G01053.1
Migut.G01054.1
Migut.G01055.1
Migut.G01056.1
Migut.G01057.1
Migut.G01058.1
Migut.G01059.1
Migut.G01060.1
Migut.G01061.1
Migut.G01062.1
Migut.G01063.1
Migut.G01064.1
Migut.G01065.1
Migut.G01066.1
Migut.G01067.1
Migut.G01068.1
Migut.G01069.1
Migut.G01069.2
Migut.G01070.1
Migut.G01071.1
Migut.G01072.1
Migut.G01073.1
Migut.G01074.1
Migut.G01075.1
Migut.G01076.1
Migut.G01077.1
Migut.G01078.1
Migut.G01079.1
Migut.G01080.1
Migut.G01081.1
Migut.G01082.1
Migut.G01082.2
Migut.G01082.3
Migut.G01083.1
Migut.G01084.1
Migut.G01085.1
Migut.G01086.1
Migut.G01087.1
Migut.G01088.1
Migut.G01089.1
Migut.G01090.1
Migut.G01091.1
Migut.G01092.1
Migut.G01093.1
Migut.G01094.1
Migut.G01095.1
Migut.G01096.1
Migut.G01097.1
Migut.G01098.1
Migut.G01099.1
Migut.G01099.2
Migut.G01100.1
Migut.G01100.2
Migut.G01101.1
Migut.G01102.1
Migut.G01103.1
Migut.G01103.2
Migut.G01103.3
Migut.G01103.4
Migut.G01104.1
Migut.G01105.1
Migut.G01106.1
Migut.G01107.1
Migut.G01108.1
Migut.G01109.1
Migut.G01109.2
Migut.G01109.3
Migut.G01110.1
Migut.G01111.1
Migut.G01112.1
Migut.G01113.1
Migut.G01114.1
Migut.G01115.1
Migut.G01115.2
Migut.G01117.1
Migut.G01118.1
Migut.G01119.1
Migut.G01120.1
Migut.G01121.1
Migut.G01122.1
Migut.G01123.1
Migut.G01124.1
Migut.G01125.1
Migut.G01126.1
Migut.G01127.1
Migut.G01128.1
Migut.G01129.1
Migut.G01130.1
Migut.G01131.1
Migut.G01132.1
Migut.G01133.1
Migut.G01134.1
Migut.G01135.1
Migut.G01136.1
Migut.G01137.1
Migut.G01138.1
Migut.G01139.1
Migut.G01140.1
Migut.G01142.1
Migut.G01143.1
Migut.G01144.1
Migut.G01144.2
Migut.G01144.3
Migut.G01144.4
Migut.G01144.5
Migut.G01144.6
Migut.G01145.1
Migut.G01146.1
Migut.G01147.1
Migut.G01148.1
Migut.G01149.1
Migut.G01150.1
Migut.G01151.1
Migut.G01152.1
Migut.G01153.1
Migut.G01154.1
Migut.G01155.1
Migut.G01156.1
Migut.G01157.1
Migut.G01158.1
Migut.G01159.1
Migut.G01160.1
Migut.G01161.1
Migut.G01162.1
Migut.G01163.1
Migut.G01164.1
Migut.G01164.2
Migut.G01165.1
Migut.G01166.1
Migut.G01167.1
Migut.G01168.1
Migut.G01169.1
Migut.G01170.1
Migut.G01171.1
Migut.G01172.1
Migut.G01173.1
Migut.G01174.1
Migut.G01175.1
Migut.G01176.1
Migut.G01177.1
Migut.G01178.1
Migut.G01179.1
Migut.G01180.1
Migut.G01181.1
Migut.G01182.1
Migut.G01183.1
Migut.G01184.1
Migut.G01185.1
Migut.G01186.1
Migut.G01187.1
Migut.G01188.1
Migut.G01189.1
Migut.G01190.1
Migut.G01191.1
Migut.G01192.1
Migut.G01193.1
Migut.G01194.1
Migut.G01195.1
Migut.G01196.1
Migut.G01197.1
Migut.G01198.1
Migut.G01199.1
Migut.G01200.1
Migut.G01201.1
Migut.G01202.1
Migut.G01203.1
Migut.G01204.1
Migut.G01205.1
Migut.G01206.1
Migut.G01207.1
Migut.G01208.1
Migut.G01209.1
Migut.G01210.1
Migut.G01211.1
Migut.G01212.1
Migut.G01213.1
Migut.G01214.1
Migut.G01215.1
Migut.G01216.1
Migut.G01217.1
Migut.G01218.1
Migut.G01219.1
Migut.G01219.2
Migut.G01220.1
Migut.G01221.1
Migut.G01222.1
Migut.G01223.1
Migut.G01224.1
Migut.G01225.1
Migut.G01226.1
Migut.G01227.1
Migut.G01227.2
Migut.G01227.3
Migut.G01228.1
Migut.G01229.1
Migut.G01230.1
Migut.G01231.1
Migut.G01232.1
Migut.G01233.1
Migut.G01234.1
Migut.G01235.1
Migut.G01236.1
Migut.G01237.1
Migut.G01238.1
Migut.G01239.1
Migut.G01239.2
Migut.G01239.3
Migut.G01239.4
Migut.G01240.1
Migut.G01241.1
Migut.G01242.1
Migut.G01243.1
Migut.G01244.1
Migut.G01245.1
Migut.G01246.1
Migut.G01247.1
Migut.G01248.1
Migut.G01249.1
Migut.G01251.1
Migut.G01252.1
Migut.G01253.1
Migut.G01254.1
Migut.G01255.1
Migut.G01256.1
Migut.G01257.1
Migut.G01258.1
Migut.G01259.1
Migut.G01260.1
Migut.G01261.1
Migut.G01262.1
Migut.G01263.1
Migut.G01264.1
Migut.G01265.1
Migut.G01266.1
Migut.G01267.1
Migut.G01268.1
Migut.G01269.1
Migut.G01270.1
Migut.G01271.1
Migut.G01272.1
Migut.G01273.1
Migut.G01274.1
Migut.G01275.1
Migut.G01276.1
Migut.G01277.1
Migut.G01278.1
Migut.G01279.1
Migut.G01280.1
Migut.G01281.1
Migut.G01282.1
Migut.G01283.1
Migut.G01284.1
Migut.G01285.1
Migut.G01286.1
Migut.G01287.1
Migut.G01288.1
Migut.G01289.1
Migut.G01289.2
Migut.G01290.1
Migut.G01291.1
Migut.G01292.1
Migut.G01293.1
Migut.G01294.1
Migut.G01295.1
Migut.G01296.1
Migut.G01297.1
Migut.G01298.1
Migut.G01298.2
Migut.G01299.1
Migut.G01300.1
Migut.G01301.1
Migut.G01302.1
Migut.G01303.1
Migut.G01304.1
Migut.G01305.1
Migut.G01306.1
Migut.G01307.1
Migut.G01307.2
Migut.G01308.1
Migut.G01308.2
Migut.G01309.1
Migut.G01309.2
Migut.G01309.3
Migut.G01310.1
Migut.G01311.1
Migut.G01312.1
Migut.G01313.1
Migut.G01314.1
Migut.G01315.1
Migut.G01316.1
Migut.G01317.1
Migut.G01317.2
Migut.G01318.1
Migut.G01319.1
Migut.G01320.1
Migut.G01320.2
Migut.G01321.1
Migut.G01322.1
Migut.G01323.1
Migut.G01324.1
Migut.G01324.2
Migut.G01325.1
Migut.G01326.1
Migut.G01327.1
Migut.G01328.1
Migut.G01329.1
Migut.G01330.1
Migut.G01331.1
Migut.G01332.1
Migut.G01333.1
Migut.G01334.1
Migut.G01335.1
Migut.G01337.1
Migut.G01338.1
Migut.G01339.1
Migut.G01339.2
Migut.G01340.1
Migut.G01342.1
Migut.G01343.1
Migut.G01344.1
Migut.G01345.1
Migut.G01346.1
Migut.G01347.1
Migut.G01348.1
Migut.G01349.1
Migut.G01350.1
Migut.G01351.1
Migut.G01352.1
Migut.H00001.1
Migut.H00001.2
Migut.H00002.1
Migut.H00003.1
Migut.H00003.2
Migut.H00003.3
Migut.H00004.1
Migut.H00005.1
Migut.H00006.1
Migut.H00006.2
Migut.H00007.1
Migut.H00008.1
Migut.H00009.1
Migut.H00010.1
Migut.H00010.2
Migut.H00010.3
Migut.H00011.1
Migut.H00012.1
Migut.H00013.1
Migut.H00014.1
Migut.H00014.2
Migut.H00015.1
Migut.H00016.1
Migut.H00017.1
Migut.H00018.1
Migut.H00019.1
Migut.H00019.2
Migut.H00020.1
Migut.H00021.1
Migut.H00022.1
Migut.H00023.1
Migut.H00024.1
Migut.H00025.1
Migut.H00025.2
Migut.H00026.1
Migut.H00026.2
Migut.H00027.1
Migut.H00028.1
Migut.H00028.2
Migut.H00029.1
Migut.H00030.1
Migut.H00031.1
Migut.H00032.1
Migut.H00032.2
Migut.H00033.1
Migut.H00034.1
Migut.H00035.1
Migut.H00036.1
Migut.H00037.1
Migut.H00038.1
Migut.H00039.1
Migut.H00040.1
Migut.H00040.2
Migut.H00041.1
Migut.H00042.1
Migut.H00043.1
Migut.H00044.1
Migut.H00045.1
Migut.H00046.1
Migut.H00047.1
Migut.H00048.1
Migut.H00048.2
Migut.H00049.1
Migut.H00050.1
Migut.H00051.1
Migut.H00052.1
Migut.H00053.1
Migut.H00054.1
Migut.H00055.1
Migut.H00055.2
Migut.H00055.3
Migut.H00055.4
Migut.H00056.1
Migut.H00057.1
Migut.H00057.2
Migut.H00058.1
Migut.H00058.2
Migut.H00059.1
Migut.H00060.1
Migut.H00060.2
Migut.H00061.1
Migut.H00062.1
Migut.H00063.1
Migut.H00064.1
Migut.H00065.1
Migut.H00066.1
Migut.H00067.1
Migut.H00068.1
Migut.H00069.1
Migut.H00069.2
Migut.H00070.1
Migut.H00070.2
Migut.H00070.3
Migut.H00071.1
Migut.H00072.1
Migut.H00073.1
Migut.H00074.1
Migut.H00075.1
Migut.H00076.1
Migut.H00076.2
Migut.H00076.3
Migut.H00076.4
Migut.H00077.1
Migut.H00078.1
Migut.H00079.1
Migut.H00079.10
Migut.H00079.11
Migut.H00079.12
Migut.H00079.13
Migut.H00079.14
Migut.H00079.15
Migut.H00079.16
Migut.H00079.17
Migut.H00079.18
Migut.H00079.19
Migut.H00079.2
Migut.H00079.20
Migut.H00079.21
Migut.H00079.3
Migut.H00079.4
Migut.H00079.5
Migut.H00079.6
Migut.H00079.7
Migut.H00079.8
Migut.H00079.9
Migut.H00080.1
Migut.H00081.1
Migut.H00082.1
Migut.H00083.1
Migut.H00083.2
Migut.H00083.3
Migut.H00084.1
Migut.H00085.1
Migut.H00086.1
Migut.H00087.1
Migut.H00087.2
Migut.H00088.1
Migut.H00089.1
Migut.H00089.2
Migut.H00090.1
Migut.H00091.1
Migut.H00092.1
Migut.H00093.1
Migut.H00094.1
Migut.H00094.2
Migut.H00094.3
Migut.H00095.1
Migut.H00095.2
Migut.H00096.1
Migut.H00097.1
Migut.H00098.1
Migut.H00098.2
Migut.H00099.1
Migut.H00100.1
Migut.H00101.1
Migut.H00102.1
Migut.H00102.2
Migut.H00103.1
Migut.H00104.1
Migut.H00105.1
Migut.H00106.1
Migut.H00107.1
Migut.H00108.1
Migut.H00109.1
Migut.H00110.1
Migut.H00111.1
Migut.H00112.1
Migut.H00113.1
Migut.H00113.2
Migut.H00113.3
Migut.H00114.1
Migut.H00115.1
Migut.H00116.1
Migut.H00117.1
Migut.H00118.1
Migut.H00119.1
Migut.H00120.1
Migut.H00121.1
Migut.H00121.2
Migut.H00122.1
Migut.H00122.2
Migut.H00123.1
Migut.H00124.1
Migut.H00124.2
Migut.H00125.1
Migut.H00126.1
Migut.H00127.1
Migut.H00128.1
Migut.H00129.1
Migut.H00129.2
Migut.H00130.1
Migut.H00131.1
Migut.H00132.1
Migut.H00133.1
Migut.H00133.2
Migut.H00134.1
Migut.H00135.1
Migut.H00136.1
Migut.H00137.1
Migut.H00138.1
Migut.H00139.1
Migut.H00140.1
Migut.H00141.1
Migut.H00142.1
Migut.H00143.1
Migut.H00144.1
Migut.H00144.2
Migut.H00144.3
Migut.H00145.1
Migut.H00146.1
Migut.H00146.2
Migut.H00147.1
Migut.H00148.1
Migut.H00149.1
Migut.H00150.1
Migut.H00150.2
Migut.H00151.1
Migut.H00152.1
Migut.H00153.1
Migut.H00154.1
Migut.H00155.1
Migut.H00156.1
Migut.H00157.1
Migut.H00158.1
Migut.H00159.1
Migut.H00160.1
Migut.H00161.1
Migut.H00162.1
Migut.H00163.1
Migut.H00163.2
Migut.H00163.3
Migut.H00164.1
Migut.H00165.1
Migut.H00166.1
Migut.H00167.1
Migut.H00168.1
Migut.H00169.1
Migut.H00170.1
Migut.H00171.1
Migut.H00172.1
Migut.H00173.1
Migut.H00174.1
Migut.H00175.1
Migut.H00176.1
Migut.H00177.1
Migut.H00178.1
Migut.H00179.1
Migut.H00180.1
Migut.H00181.1
Migut.H00182.1
Migut.H00183.1
Migut.H00184.1
Migut.H00185.1
Migut.H00185.2
Migut.H00186.1
Migut.H00187.1
Migut.H00187.2
Migut.H00187.3
Migut.H00187.4
Migut.H00187.5
Migut.H00187.6
Migut.H00187.7
Migut.H00187.8
Migut.H00188.1
Migut.H00189.1
Migut.H00190.1
Migut.H00191.1
Migut.H00192.1
Migut.H00193.1
Migut.H00194.1
Migut.H00196.1
Migut.H00197.1
Migut.H00198.1
Migut.H00199.1
Migut.H00200.1
Migut.H00201.1
Migut.H00202.1
Migut.H00202.2
Migut.H00202.3
Migut.H00203.1
Migut.H00204.1
Migut.H00205.1
Migut.H00206.1
Migut.H00208.1
Migut.H00209.1
Migut.H00210.1
Migut.H00211.1
Migut.H00212.1
Migut.H00212.2
Migut.H00213.1
Migut.H00214.1
Migut.H00215.1
Migut.H00216.1
Migut.H00216.2
Migut.H00217.1
Migut.H00218.1
Migut.H00218.2
Migut.H00219.1
Migut.H00220.1
Migut.H00221.1
Migut.H00222.1
Migut.H00222.2
Migut.H00223.1
Migut.H00224.1
Migut.H00224.2
Migut.H00225.1
Migut.H00226.1
Migut.H00227.1
Migut.H00228.1
Migut.H00229.1
Migut.H00230.1
Migut.H00231.1
Migut.H00232.1
Migut.H00233.1
Migut.H00234.1
Migut.H00235.1
Migut.H00236.1
Migut.H00237.1
Migut.H00238.1
Migut.H00239.1
Migut.H00239.2
Migut.H00240.1
Migut.H00241.1
Migut.H00242.1
Migut.H00243.1
Migut.H00244.1
Migut.H00245.1
Migut.H00246.1
Migut.H00247.1
Migut.H00248.1
Migut.H00249.1
Migut.H00250.1
Migut.H00250.2
Migut.H00250.3
Migut.H00251.1
Migut.H00252.1
Migut.H00252.2
Migut.H00253.1
Migut.H00254.1
Migut.H00255.1
Migut.H00256.1
Migut.H00257.1
Migut.H00258.1
Migut.H00259.1
Migut.H00260.1
Migut.H00261.1
Migut.H00262.1
Migut.H00263.1
Migut.H00264.1
Migut.H00265.1
Migut.H00266.1
Migut.H00267.1
Migut.H00268.1
Migut.H00269.1
Migut.H00270.1
Migut.H00271.1
Migut.H00272.1
Migut.H00273.1
Migut.H00274.1
Migut.H00275.1
Migut.H00276.1
Migut.H00276.2
Migut.H00276.3
Migut.H00277.1
Migut.H00278.1
Migut.H00279.1
Migut.H00280.1
Migut.H00281.1
Migut.H00282.1
Migut.H00283.1
Migut.H00284.1
Migut.H00285.1
Migut.H00286.1
Migut.H00287.1
Migut.H00287.2
Migut.H00288.1
Migut.H00289.1
Migut.H00290.1
Migut.H00291.1
Migut.H00292.1
Migut.H00293.1
Migut.H00294.1
Migut.H00295.1
Migut.H00296.1
Migut.H00297.1
Migut.H00298.1
Migut.H00298.2
Migut.H00299.1
Migut.H00300.1
Migut.H00301.1
Migut.H00302.1
Migut.H00303.1
Migut.H00304.1
Migut.H00305.1
Migut.H00306.1
Migut.H00307.1
Migut.H00308.1
Migut.H00309.1
Migut.H00310.1
Migut.H00311.1
Migut.H00312.1
Migut.H00313.1
Migut.H00314.1
Migut.H00315.1
Migut.H00316.1
Migut.H00316.2
Migut.H00317.1
Migut.H00317.2
Migut.H00318.1
Migut.H00319.1
Migut.H00320.1
Migut.H00321.1
Migut.H00322.1
Migut.H00323.1
Migut.H00323.2
Migut.H00324.1
Migut.H00325.1
Migut.H00326.1
Migut.H00327.1
Migut.H00328.1
Migut.H00329.1
Migut.H00330.1
Migut.H00331.1
Migut.H00332.1
Migut.H00333.1
Migut.H00334.1
Migut.H00335.1
Migut.H00336.1
Migut.H00337.1
Migut.H00338.1
Migut.H00339.1
Migut.H00339.2
Migut.H00340.1
Migut.H00341.1
Migut.H00342.1
Migut.H00343.1
Migut.H00343.2
Migut.H00344.1
Migut.H00345.1
Migut.H00346.1
Migut.H00347.1
Migut.H00347.2
Migut.H00347.3
Migut.H00347.4
Migut.H00348.1
Migut.H00349.1
Migut.H00350.1
Migut.H00351.1
Migut.H00351.2
Migut.H00352.1
Migut.H00353.1
Migut.H00354.1
Migut.H00355.1
Migut.H00356.1
Migut.H00356.2
Migut.H00356.3
Migut.H00356.4
Migut.H00357.1
Migut.H00357.2
Migut.H00357.3
Migut.H00357.4
Migut.H00358.1
Migut.H00358.2
Migut.H00359.1
Migut.H00359.2
Migut.H00360.1
Migut.H00361.1
Migut.H00362.1
Migut.H00363.1
Migut.H00364.1
Migut.H00365.1
Migut.H00365.2
Migut.H00366.1
Migut.H00367.1
Migut.H00368.1
Migut.H00368.2
Migut.H00369.1
Migut.H00370.1
Migut.H00371.1
Migut.H00372.1
Migut.H00372.2
Migut.H00372.3
Migut.H00372.4
Migut.H00372.5
Migut.H00373.1
Migut.H00374.1
Migut.H00375.1
Migut.H00376.1
Migut.H00377.1
Migut.H00378.1
Migut.H00379.1
Migut.H00380.1
Migut.H00381.1
Migut.H00381.2
Migut.H00382.1
Migut.H00383.1
Migut.H00384.1
Migut.H00385.1
Migut.H00386.1
Migut.H00387.1
Migut.H00388.1
Migut.H00389.1
Migut.H00390.1
Migut.H00391.1
Migut.H00392.1
Migut.H00393.1
Migut.H00394.1
Migut.H00395.1
Migut.H00396.1
Migut.H00397.1
Migut.H00398.1
Migut.H00399.1
Migut.H00399.2
Migut.H00400.1
Migut.H00401.1
Migut.H00402.1
Migut.H00403.1
Migut.H00404.1
Migut.H00405.1
Migut.H00406.1
Migut.H00407.1
Migut.H00408.1
Migut.H00409.1
Migut.H00410.1
Migut.H00411.1
Migut.H00412.1
Migut.H00413.1
Migut.H00413.2
Migut.H00414.1
Migut.H00414.2
Migut.H00414.3
Migut.H00414.4
Migut.H00415.1
Migut.H00416.1
Migut.H00417.1
Migut.H00417.2
Migut.H00418.1
Migut.H00419.1
Migut.H00419.2
Migut.H00420.1
Migut.H00421.1
Migut.H00422.1
Migut.H00423.1
Migut.H00424.1
Migut.H00425.1
Migut.H00426.1
Migut.H00427.1
Migut.H00428.1
Migut.H00429.1
Migut.H00430.1
Migut.H00430.2
Migut.H00431.1
Migut.H00432.1
Migut.H00433.1
Migut.H00433.2
Migut.H00434.1
Migut.H00435.1
Migut.H00436.1
Migut.H00436.2
Migut.H00436.3
Migut.H00437.1
Migut.H00438.1
Migut.H00439.1
Migut.H00440.1
Migut.H00441.1
Migut.H00442.1
Migut.H00442.2
Migut.H00443.1
Migut.H00444.1
Migut.H00445.1
Migut.H00446.1
Migut.H00447.1
Migut.H00448.1
Migut.H00449.1
Migut.H00450.1
Migut.H00451.1
Migut.H00452.1
Migut.H00452.2
Migut.H00453.1
Migut.H00454.1
Migut.H00455.1
Migut.H00456.1
Migut.H00456.2
Migut.H00456.3
Migut.H00456.4
Migut.H00457.1
Migut.H00458.1
Migut.H00458.2
Migut.H00460.1
Migut.H00461.1
Migut.H00462.1
Migut.H00463.1
Migut.H00464.1
Migut.H00464.2
Migut.H00464.3
Migut.H00464.4
Migut.H00465.1
Migut.H00466.1
Migut.H00467.1
Migut.H00468.1
Migut.H00469.1
Migut.H00470.1
Migut.H00471.1
Migut.H00472.1
Migut.H00472.2
Migut.H00473.1
Migut.H00474.1
Migut.H00475.1
Migut.H00476.1
Migut.H00477.1
Migut.H00478.1
Migut.H00479.1
Migut.H00480.1
Migut.H00481.1
Migut.H00482.1
Migut.H00483.1
Migut.H00484.1
Migut.H00485.1
Migut.H00486.1
Migut.H00487.1
Migut.H00488.1
Migut.H00489.1
Migut.H00490.1
Migut.H00491.1
Migut.H00492.1
Migut.H00493.1
Migut.H00494.1
Migut.H00495.1
Migut.H00496.1
Migut.H00497.1
Migut.H00498.1
Migut.H00499.1
Migut.H00500.1
Migut.H00501.1
Migut.H00502.1
Migut.H00503.1
Migut.H00504.1
Migut.H00505.1
Migut.H00506.1
Migut.H00507.1
Migut.H00507.2
Migut.H00508.1
Migut.H00509.1
Migut.H00510.1
Migut.H00511.1
Migut.H00512.1
Migut.H00512.2
Migut.H00513.1
Migut.H00513.2
Migut.H00514.1
Migut.H00515.1
Migut.H00515.2
Migut.H00516.1
Migut.H00517.1
Migut.H00518.1
Migut.H00519.1
Migut.H00520.1
Migut.H00521.1
Migut.H00522.1
Migut.H00523.1
Migut.H00524.1
Migut.H00525.1
Migut.H00526.1
Migut.H00527.1
Migut.H00528.1
Migut.H00529.1
Migut.H00530.1
Migut.H00531.1
Migut.H00532.1
Migut.H00533.1
Migut.H00534.1
Migut.H00534.2
Migut.H00535.1
Migut.H00536.1
Migut.H00536.2
Migut.H00537.1
Migut.H00538.1
Migut.H00539.1
Migut.H00540.1
Migut.H00541.1
Migut.H00543.1
Migut.H00543.2
Migut.H00544.1
Migut.H00545.1
Migut.H00546.1
Migut.H00547.1
Migut.H00548.1
Migut.H00549.1
Migut.H00550.1
Migut.H00551.1
Migut.H00552.1
Migut.H00552.2
Migut.H00553.1
Migut.H00554.1
Migut.H00555.1
Migut.H00556.1
Migut.H00556.2
Migut.H00556.3
Migut.H00557.1
Migut.H00557.2
Migut.H00558.1
Migut.H00559.1
Migut.H00560.1
Migut.H00561.1
Migut.H00562.1
Migut.H00563.1
Migut.H00564.1
Migut.H00565.1
Migut.H00566.1
Migut.H00567.1
Migut.H00568.1
Migut.H00569.1
Migut.H00569.2
Migut.H00569.3
Migut.H00570.1
Migut.H00571.1
Migut.H00572.1
Migut.H00573.1
Migut.H00574.1
Migut.H00575.1
Migut.H00576.1
Migut.H00576.2
Migut.H00576.3
Migut.H00577.1
Migut.H00578.1
Migut.H00579.1
Migut.H00579.2
Migut.H00580.1
Migut.H00581.1
Migut.H00581.2
Migut.H00582.1
Migut.H00583.1
Migut.H00584.1
Migut.H00585.1
Migut.H00586.1
Migut.H00587.1
Migut.H00587.2
Migut.H00587.3
Migut.H00588.1
Migut.H00589.1
Migut.H00590.1
Migut.H00591.1
Migut.H00592.1
Migut.H00593.1
Migut.H00593.2
Migut.H00593.3
Migut.H00593.4
Migut.H00593.5
Migut.H00594.1
Migut.H00595.1
Migut.H00596.1
Migut.H00597.1
Migut.H00597.2
Migut.H00598.1
Migut.H00599.1
Migut.H00600.1
Migut.H00601.1
Migut.H00602.1
Migut.H00602.2
Migut.H00603.1
Migut.H00604.1
Migut.H00605.1
Migut.H00606.1
Migut.H00607.1
Migut.H00608.1
Migut.H00609.1
Migut.H00610.1
Migut.H00611.1
Migut.H00612.1
Migut.H00613.1
Migut.H00613.2
Migut.H00614.1
Migut.H00615.1
Migut.H00616.1
Migut.H00617.1
Migut.H00618.1
Migut.H00619.1
Migut.H00620.1
Migut.H00621.1
Migut.H00622.1
Migut.H00623.1
Migut.H00624.1
Migut.H00625.1
Migut.H00626.1
Migut.H00627.1
Migut.H00627.2
Migut.H00627.3
Migut.H00627.4
Migut.H00628.1
Migut.H00629.1
Migut.H00630.1
Migut.H00630.2
Migut.H00631.1
Migut.H00632.1
Migut.H00633.1
Migut.H00634.1
Migut.H00635.1
Migut.H00636.1
Migut.H00636.2
Migut.H00637.1
Migut.H00638.1
Migut.H00638.2
Migut.H00639.1
Migut.H00640.1
Migut.H00641.1
Migut.H00642.1
Migut.H00643.1
Migut.H00644.1
Migut.H00645.1
Migut.H00646.1
Migut.H00647.1
Migut.H00648.1
Migut.H00649.1
Migut.H00650.1
Migut.H00651.1
Migut.H00652.1
Migut.H00653.1
Migut.H00654.1
Migut.H00654.2
Migut.H00654.3
Migut.H00654.4
Migut.H00655.1
Migut.H00656.1
Migut.H00657.1
Migut.H00658.1
Migut.H00658.2
Migut.H00659.1
Migut.H00660.1
Migut.H00661.1
Migut.H00662.1
Migut.H00663.1
Migut.H00664.1
Migut.H00665.1
Migut.H00666.1
Migut.H00667.1
Migut.H00667.2
Migut.H00668.1
Migut.H00669.1
Migut.H00670.1
Migut.H00671.1
Migut.H00672.1
Migut.H00673.1
Migut.H00673.2
Migut.H00673.3
Migut.H00674.1
Migut.H00674.2
Migut.H00675.1
Migut.H00676.1
Migut.H00677.1
Migut.H00677.2
Migut.H00678.1
Migut.H00679.1
Migut.H00680.1
Migut.H00681.1
Migut.H00682.1
Migut.H00683.1
Migut.H00684.1
Migut.H00685.1
Migut.H00686.1
Migut.H00687.1
Migut.H00688.1
Migut.H00689.1
Migut.H00690.1
Migut.H00691.1
Migut.H00692.1
Migut.H00693.1
Migut.H00693.2
Migut.H00694.1
Migut.H00694.2
Migut.H00695.1
Migut.H00696.1
Migut.H00697.1
Migut.H00698.1
Migut.H00699.1
Migut.H00700.1
Migut.H00701.1
Migut.H00702.1
Migut.H00702.2
Migut.H00703.1
Migut.H00704.1
Migut.H00705.1
Migut.H00706.1
Migut.H00707.1
Migut.H00708.1
Migut.H00709.1
Migut.H00710.1
Migut.H00711.1
Migut.H00712.1
Migut.H00713.1
Migut.H00714.1
Migut.H00715.1
Migut.H00716.1
Migut.H00717.1
Migut.H00718.1
Migut.H00719.1
Migut.H00720.1
Migut.H00721.1
Migut.H00722.1
Migut.H00723.1
Migut.H00723.2
Migut.H00724.1
Migut.H00725.1
Migut.H00726.1
Migut.H00727.1
Migut.H00727.2
Migut.H00727.3
Migut.H00727.4
Migut.H00728.1
Migut.H00729.1
Migut.H00730.1
Migut.H00731.1
Migut.H00732.1
Migut.H00733.1
Migut.H00734.1
Migut.H00735.1
Migut.H00736.1
Migut.H00737.1
Migut.H00738.1
Migut.H00739.1
Migut.H00740.1
Migut.H00741.1
Migut.H00741.2
Migut.H00742.1
Migut.H00743.1
Migut.H00744.1
Migut.H00745.1
Migut.H00746.1
Migut.H00747.1
Migut.H00747.2
Migut.H00748.1
Migut.H00749.1
Migut.H00750.1
Migut.H00751.1
Migut.H00752.1
Migut.H00753.1
Migut.H00754.1
Migut.H00755.1
Migut.H00756.1
Migut.H00757.1
Migut.H00758.1
Migut.H00760.1
Migut.H00761.1
Migut.H00762.1
Migut.H00763.1
Migut.H00764.1
Migut.H00765.1
Migut.H00766.1
Migut.H00767.1
Migut.H00768.1
Migut.H00769.1
Migut.H00770.1
Migut.H00771.1
Migut.H00772.1
Migut.H00773.1
Migut.H00774.1
Migut.H00775.1
Migut.H00776.1
Migut.H00777.1
Migut.H00778.1
Migut.H00779.1
Migut.H00781.1
Migut.H00782.1
Migut.H00783.1
Migut.H00784.1
Migut.H00785.1
Migut.H00786.1
Migut.H00787.1
Migut.H00788.1
Migut.H00789.1
Migut.H00790.1
Migut.H00791.1
Migut.H00792.1
Migut.H00793.1
Migut.H00793.2
Migut.H00793.3
Migut.H00794.1
Migut.H00795.1
Migut.H00795.2
Migut.H00796.1
Migut.H00797.1
Migut.H00798.1
Migut.H00799.1
Migut.H00800.1
Migut.H00801.1
Migut.H00802.1
Migut.H00803.1
Migut.H00804.1
Migut.H00805.1
Migut.H00806.1
Migut.H00807.1
Migut.H00807.2
Migut.H00808.1
Migut.H00809.1
Migut.H00810.1
Migut.H00811.1
Migut.H00812.1
Migut.H00813.1
Migut.H00815.1
Migut.H00816.1
Migut.H00817.1
Migut.H00818.1
Migut.H00818.2
Migut.H00818.3
Migut.H00819.1
Migut.H00820.1
Migut.H00820.2
Migut.H00821.1
Migut.H00822.1
Migut.H00823.1
Migut.H00824.1
Migut.H00825.1
Migut.H00825.2
Migut.H00826.1
Migut.H00827.1
Migut.H00828.1
Migut.H00829.1
Migut.H00830.1
Migut.H00830.2
Migut.H00831.1
Migut.H00832.1
Migut.H00832.2
Migut.H00833.1
Migut.H00834.1
Migut.H00835.1
Migut.H00835.2
Migut.H00835.3
Migut.H00836.1
Migut.H00837.1
Migut.H00838.1
Migut.H00839.1
Migut.H00840.1
Migut.H00841.1
Migut.H00842.1
Migut.H00843.1
Migut.H00844.1
Migut.H00845.1
Migut.H00846.1
Migut.H00847.1
Migut.H00848.1
Migut.H00849.1
Migut.H00849.2
Migut.H00849.3
Migut.H00851.1
Migut.H00852.1
Migut.H00853.1
Migut.H00854.1
Migut.H00855.1
Migut.H00856.1
Migut.H00857.1
Migut.H00858.1
Migut.H00859.1
Migut.H00860.1
Migut.H00861.1
Migut.H00862.1
Migut.H00863.1
Migut.H00864.1
Migut.H00865.1
Migut.H00866.1
Migut.H00867.1
Migut.H00868.1
Migut.H00868.2
Migut.H00868.3
Migut.H00869.1
Migut.H00870.1
Migut.H00871.1
Migut.H00872.1
Migut.H00873.1
Migut.H00874.1
Migut.H00875.1
Migut.H00876.1
Migut.H00877.1
Migut.H00877.2
Migut.H00878.1
Migut.H00879.1
Migut.H00879.2
Migut.H00880.1
Migut.H00881.1
Migut.H00882.1
Migut.H00883.1
Migut.H00884.1
Migut.H00885.1
Migut.H00885.2
Migut.H00885.3
Migut.H00886.1
Migut.H00886.2
Migut.H00886.3
Migut.H00887.1
Migut.H00887.2
Migut.H00888.1
Migut.H00889.1
Migut.H00890.1
Migut.H00891.1
Migut.H00892.1
Migut.H00893.1
Migut.H00894.1
Migut.H00895.1
Migut.H00896.1
Migut.H00896.2
Migut.H00897.1
Migut.H00897.2
Migut.H00898.1
Migut.H00899.1
Migut.H00900.1
Migut.H00900.2
Migut.H00900.3
Migut.H00900.4
Migut.H00900.5
Migut.H00900.6
Migut.H00901.1
Migut.H00902.1
Migut.H00903.1
Migut.H00904.1
Migut.H00904.2
Migut.H00905.1
Migut.H00905.2
Migut.H00905.3
Migut.H00906.1
Migut.H00907.1
Migut.H00908.1
Migut.H00908.2
Migut.H00908.3
Migut.H00908.4
Migut.H00909.1
Migut.H00909.2
Migut.H00910.1
Migut.H00911.1
Migut.H00912.1
Migut.H00913.1
Migut.H00914.1
Migut.H00914.2
Migut.H00914.3
Migut.H00914.4
Migut.H00915.1
Migut.H00916.1
Migut.H00917.1
Migut.H00918.1
Migut.H00919.1
Migut.H00920.1
Migut.H00921.1
Migut.H00922.1
Migut.H00923.1
Migut.H00924.1
Migut.H00925.1
Migut.H00926.1
Migut.H00927.1
Migut.H00928.1
Migut.H00929.1
Migut.H00929.2
Migut.H00929.3
Migut.H00930.1
Migut.H00931.1
Migut.H00932.1
Migut.H00933.1
Migut.H00934.1
Migut.H00935.1
Migut.H00935.2
Migut.H00936.1
Migut.H00936.2
Migut.H00937.1
Migut.H00938.1
Migut.H00939.1
Migut.H00940.1
Migut.H00941.1
Migut.H00942.1
Migut.H00943.1
Migut.H00944.1
Migut.H00945.1
Migut.H00946.1
Migut.H00947.1
Migut.H00948.1
Migut.H00949.1
Migut.H00950.1
Migut.H00950.2
Migut.H00951.1
Migut.H00951.2
Migut.H00952.1
Migut.H00953.1
Migut.H00954.1
Migut.H00954.2
Migut.H00955.1
Migut.H00958.1
Migut.H00959.1
Migut.H00959.2
Migut.H00960.1
Migut.H00960.2
Migut.H00961.1
Migut.H00961.2
Migut.H00962.1
Migut.H00962.2
Migut.H00963.1
Migut.H00964.1
Migut.H00965.1
Migut.H00965.2
Migut.H00966.1
Migut.H00966.2
Migut.H00967.1
Migut.H00968.1
Migut.H00969.1
Migut.H00970.1
Migut.H00971.1
Migut.H00972.1
Migut.H00973.1
Migut.H00973.2
Migut.H00974.1
Migut.H00975.1
Migut.H00976.1
Migut.H00977.1
Migut.H00977.2
Migut.H00978.1
Migut.H00979.1
Migut.H00980.1
Migut.H00981.1
Migut.H00982.1
Migut.H00983.1
Migut.H00983.2
Migut.H00984.1
Migut.H00985.1
Migut.H00986.1
Migut.H00987.1
Migut.H00988.1
Migut.H00989.1
Migut.H00990.1
Migut.H00991.1
Migut.H00992.1
Migut.H00993.1
Migut.H00994.1
Migut.H00994.2
Migut.H00995.1
Migut.H00996.1
Migut.H00997.1
Migut.H00998.1
Migut.H00999.1
Migut.H00999.2
Migut.H01000.1
Migut.H01001.1
Migut.H01001.2
Migut.H01002.1
Migut.H01003.1
Migut.H01004.1
Migut.H01005.1
Migut.H01006.1
Migut.H01007.1
Migut.H01008.1
Migut.H01009.1
Migut.H01010.1
Migut.H01012.1
Migut.H01013.1
Migut.H01014.1
Migut.H01015.1
Migut.H01016.1
Migut.H01017.1
Migut.H01018.1
Migut.H01019.1
Migut.H01020.1
Migut.H01021.1
Migut.H01022.1
Migut.H01023.1
Migut.H01024.1
Migut.H01025.1
Migut.H01025.2
Migut.H01026.1
Migut.H01027.1
Migut.H01028.1
Migut.H01028.2
Migut.H01029.1
Migut.H01029.2
Migut.H01030.1
Migut.H01031.1
Migut.H01032.1
Migut.H01033.1
Migut.H01034.1
Migut.H01035.1
Migut.H01036.1
Migut.H01037.1
Migut.H01038.1
Migut.H01038.2
Migut.H01039.1
Migut.H01040.1
Migut.H01041.1
Migut.H01042.1
Migut.H01043.1
Migut.H01044.1
Migut.H01044.2
Migut.H01045.1
Migut.H01046.1
Migut.H01047.1
Migut.H01048.1
Migut.H01049.1
Migut.H01050.1
Migut.H01050.2
Migut.H01051.1
Migut.H01052.1
Migut.H01053.1
Migut.H01054.1
Migut.H01055.1
Migut.H01056.1
Migut.H01057.1
Migut.H01058.1
Migut.H01058.2
Migut.H01058.3
Migut.H01059.1
Migut.H01060.1
Migut.H01061.1
Migut.H01062.1
Migut.H01063.1
Migut.H01064.1
Migut.H01065.1
Migut.H01066.1
Migut.H01066.2
Migut.H01067.1
Migut.H01067.2
Migut.H01068.1
Migut.H01069.1
Migut.H01070.1
Migut.H01071.1
Migut.H01072.1
Migut.H01073.1
Migut.H01074.1
Migut.H01074.2
Migut.H01075.1
Migut.H01076.1
Migut.H01076.2
Migut.H01077.1
Migut.H01078.1
Migut.H01079.1
Migut.H01080.1
Migut.H01081.1
Migut.H01082.1
Migut.H01083.1
Migut.H01084.1
Migut.H01085.1
Migut.H01086.1
Migut.H01087.1
Migut.H01088.1
Migut.H01089.1
Migut.H01090.1
Migut.H01091.1
Migut.H01092.1
Migut.H01093.1
Migut.H01094.1
Migut.H01095.1
Migut.H01096.1
Migut.H01097.1
Migut.H01098.1
Migut.H01099.1
Migut.H01099.2
Migut.H01100.1
Migut.H01101.1
Migut.H01101.2
Migut.H01102.1
Migut.H01103.1
Migut.H01104.1
Migut.H01106.1
Migut.H01107.1
Migut.H01108.1
Migut.H01109.1
Migut.H01109.2
Migut.H01109.3
Migut.H01110.1
Migut.H01111.1
Migut.H01111.2
Migut.H01112.1
Migut.H01113.1
Migut.H01114.1
Migut.H01115.1
Migut.H01116.1
Migut.H01117.1
Migut.H01118.1
Migut.H01119.1
Migut.H01120.1
Migut.H01121.1
Migut.H01122.1
Migut.H01122.2
Migut.H01123.1
Migut.H01124.1
Migut.H01125.1
Migut.H01125.2
Migut.H01126.1
Migut.H01127.1
Migut.H01128.1
Migut.H01129.1
Migut.H01130.1
Migut.H01131.1
Migut.H01132.1
Migut.H01132.2
Migut.H01132.3
Migut.H01133.1
Migut.H01134.1
Migut.H01135.1
Migut.H01136.1
Migut.H01137.1
Migut.H01138.1
Migut.H01139.1
Migut.H01140.1
Migut.H01141.1
Migut.H01142.1
Migut.H01143.1
Migut.H01144.1
Migut.H01145.1
Migut.H01147.1
Migut.H01148.1
Migut.H01149.1
Migut.H01150.1
Migut.H01151.1
Migut.H01152.1
Migut.H01153.1
Migut.H01154.1
Migut.H01155.1
Migut.H01155.2
Migut.H01156.1
Migut.H01156.2
Migut.H01157.1
Migut.H01158.1
Migut.H01159.1
Migut.H01160.1
Migut.H01161.1
Migut.H01162.1
Migut.H01163.1
Migut.H01164.1
Migut.H01165.1
Migut.H01166.1
Migut.H01167.1
Migut.H01168.1
Migut.H01169.1
Migut.H01170.1
Migut.H01171.1
Migut.H01172.1
Migut.H01173.1
Migut.H01173.2
Migut.H01174.1
Migut.H01174.2
Migut.H01175.1
Migut.H01176.1
Migut.H01177.1
Migut.H01178.1
Migut.H01179.1
Migut.H01180.1
Migut.H01181.1
Migut.H01182.1
Migut.H01183.1
Migut.H01184.1
Migut.H01185.1
Migut.H01185.2
Migut.H01186.1
Migut.H01187.1
Migut.H01188.1
Migut.H01189.1
Migut.H01190.1
Migut.H01191.1
Migut.H01192.1
Migut.H01192.2
Migut.H01193.1
Migut.H01193.2
Migut.H01194.1
Migut.H01194.2
Migut.H01195.1
Migut.H01196.1
Migut.H01196.2
Migut.H01197.1
Migut.H01198.1
Migut.H01199.1
Migut.H01200.1
Migut.H01201.1
Migut.H01202.1
Migut.H01203.1
Migut.H01204.1
Migut.H01205.1
Migut.H01206.1
Migut.H01207.1
Migut.H01208.1
Migut.H01209.1
Migut.H01210.1
Migut.H01211.1
Migut.H01211.2
Migut.H01211.3
Migut.H01211.4
Migut.H01212.1
Migut.H01212.2
Migut.H01213.1
Migut.H01214.1
Migut.H01215.1
Migut.H01216.1
Migut.H01217.1
Migut.H01218.1
Migut.H01218.2
Migut.H01218.3
Migut.H01219.1
Migut.H01220.1
Migut.H01220.2
Migut.H01220.3
Migut.H01221.1
Migut.H01222.1
Migut.H01223.1
Migut.H01224.1
Migut.H01225.1
Migut.H01226.1
Migut.H01227.1
Migut.H01228.1
Migut.H01229.1
Migut.H01230.1
Migut.H01231.1
Migut.H01232.1
Migut.H01233.1
Migut.H01233.2
Migut.H01234.1
Migut.H01235.1
Migut.H01235.2
Migut.H01236.1
Migut.H01236.2
Migut.H01237.1
Migut.H01238.1
Migut.H01239.1
Migut.H01240.1
Migut.H01241.1
Migut.H01242.1
Migut.H01243.1
Migut.H01244.1
Migut.H01245.1
Migut.H01246.1
Migut.H01246.2
Migut.H01246.3
Migut.H01246.4
Migut.H01247.1
Migut.H01248.1
Migut.H01249.1
Migut.H01249.2
Migut.H01250.1
Migut.H01251.1
Migut.H01252.1
Migut.H01253.1
Migut.H01254.1
Migut.H01255.1
Migut.H01255.2
Migut.H01256.1
Migut.H01257.1
Migut.H01257.2
Migut.H01257.3
Migut.H01258.1
Migut.H01259.1
Migut.H01260.1
Migut.H01261.1
Migut.H01262.1
Migut.H01263.1
Migut.H01264.1
Migut.H01265.1
Migut.H01265.2
Migut.H01266.1
Migut.H01267.1
Migut.H01268.1
Migut.H01269.1
Migut.H01269.2
Migut.H01269.3
Migut.H01270.1
Migut.H01271.1
Migut.H01272.1
Migut.H01272.2
Migut.H01273.1
Migut.H01273.2
Migut.H01274.1
Migut.H01275.1
Migut.H01276.1
Migut.H01277.1
Migut.H01278.1
Migut.H01279.1
Migut.H01280.1
Migut.H01280.2
Migut.H01280.3
Migut.H01281.1
Migut.H01282.1
Migut.H01283.1
Migut.H01283.2
Migut.H01284.1
Migut.H01284.2
Migut.H01285.1
Migut.H01285.2
Migut.H01286.1
Migut.H01287.1
Migut.H01288.1
Migut.H01289.1
Migut.H01290.1
Migut.H01291.1
Migut.H01292.1
Migut.H01293.1
Migut.H01294.1
Migut.H01295.1
Migut.H01295.2
Migut.H01296.1
Migut.H01297.1
Migut.H01298.1
Migut.H01299.1
Migut.H01300.1
Migut.H01301.1
Migut.H01302.1
Migut.H01303.1
Migut.H01304.1
Migut.H01305.1
Migut.H01306.1
Migut.H01307.1
Migut.H01308.1
Migut.H01309.1
Migut.H01310.1
Migut.H01311.1
Migut.H01312.1
Migut.H01313.1
Migut.H01314.1
Migut.H01314.2
Migut.H01314.3
Migut.H01314.4
Migut.H01315.1
Migut.H01316.1
Migut.H01317.1
Migut.H01318.1
Migut.H01319.1
Migut.H01319.2
Migut.H01320.1
Migut.H01321.1
Migut.H01322.1
Migut.H01323.1
Migut.H01324.1
Migut.H01325.1
Migut.H01326.1
Migut.H01327.1
Migut.H01328.1
Migut.H01329.1
Migut.H01330.1
Migut.H01331.1
Migut.H01332.1
Migut.H01333.1
Migut.H01334.1
Migut.H01335.1
Migut.H01336.1
Migut.H01337.1
Migut.H01338.1
Migut.H01339.1
Migut.H01340.1
Migut.H01341.1
Migut.H01342.1
Migut.H01343.1
Migut.H01344.1
Migut.H01345.1
Migut.H01346.1
Migut.H01346.2
Migut.H01346.3
Migut.H01346.4
Migut.H01347.1
Migut.H01348.1
Migut.H01349.1
Migut.H01350.1
Migut.H01351.1
Migut.H01351.2
Migut.H01351.3
Migut.H01352.1
Migut.H01352.2
Migut.H01353.1
Migut.H01353.2
Migut.H01354.1
Migut.H01355.1
Migut.H01355.2
Migut.H01356.1
Migut.H01357.1
Migut.H01358.1
Migut.H01359.1
Migut.H01360.1
Migut.H01361.1
Migut.H01362.1
Migut.H01363.1
Migut.H01364.1
Migut.H01364.2
Migut.H01365.1
Migut.H01366.1
Migut.H01367.1
Migut.H01368.1
Migut.H01369.1
Migut.H01370.1
Migut.H01371.1
Migut.H01372.1
Migut.H01373.1
Migut.H01374.1
Migut.H01375.1
Migut.H01375.2
Migut.H01376.1
Migut.H01377.1
Migut.H01378.1
Migut.H01379.1
Migut.H01380.1
Migut.H01381.1
Migut.H01382.1
Migut.H01382.2
Migut.H01383.1
Migut.H01384.1
Migut.H01385.1
Migut.H01386.1
Migut.H01387.1
Migut.H01388.1
Migut.H01388.2
Migut.H01389.1
Migut.H01390.1
Migut.H01391.1
Migut.H01392.1
Migut.H01393.1
Migut.H01394.1
Migut.H01395.1
Migut.H01396.1
Migut.H01397.1
Migut.H01397.2
Migut.H01398.1
Migut.H01398.2
Migut.H01399.1
Migut.H01400.1
Migut.H01401.1
Migut.H01402.1
Migut.H01403.1
Migut.H01404.1
Migut.H01405.1
Migut.H01406.1
Migut.H01407.1
Migut.H01408.1
Migut.H01409.1
Migut.H01409.2
Migut.H01410.1
Migut.H01410.2
Migut.H01411.1
Migut.H01412.1
Migut.H01412.2
Migut.H01412.3
Migut.H01412.4
Migut.H01413.1
Migut.H01413.2
Migut.H01414.1
Migut.H01415.1
Migut.H01416.1
Migut.H01417.1
Migut.H01417.2
Migut.H01418.1
Migut.H01419.1
Migut.H01420.1
Migut.H01421.1
Migut.H01422.1
Migut.H01423.1
Migut.H01424.1
Migut.H01425.1
Migut.H01426.1
Migut.H01427.1
Migut.H01427.2
Migut.H01427.3
Migut.H01428.1
Migut.H01429.1
Migut.H01430.1
Migut.H01430.2
Migut.H01430.3
Migut.H01430.4
Migut.H01431.1
Migut.H01432.1
Migut.H01433.1
Migut.H01434.1
Migut.H01435.1
Migut.H01436.1
Migut.H01437.1
Migut.H01438.1
Migut.H01439.1
Migut.H01440.1
Migut.H01441.1
Migut.H01442.1
Migut.H01443.1
Migut.H01444.1
Migut.H01445.1
Migut.H01446.1
Migut.H01447.1
Migut.H01447.2
Migut.H01447.3
Migut.H01448.1
Migut.H01449.1
Migut.H01450.1
Migut.H01451.1
Migut.H01452.1
Migut.H01453.1
Migut.H01454.1
Migut.H01455.1
Migut.H01456.1
Migut.H01457.1
Migut.H01458.1
Migut.H01459.1
Migut.H01460.1
Migut.H01461.1
Migut.H01462.1
Migut.H01462.2
Migut.H01463.1
Migut.H01464.1
Migut.H01465.1
Migut.H01466.1
Migut.H01467.1
Migut.H01468.1
Migut.H01469.1
Migut.H01469.2
Migut.H01470.1
Migut.H01471.1
Migut.H01471.2
Migut.H01472.1
Migut.H01473.1
Migut.H01474.1
Migut.H01474.2
Migut.H01474.3
Migut.H01474.4
Migut.H01475.1
Migut.H01476.1
Migut.H01477.1
Migut.H01477.2
Migut.H01478.1
Migut.H01479.1
Migut.H01479.2
Migut.H01480.1
Migut.H01481.1
Migut.H01482.1
Migut.H01483.1
Migut.H01484.1
Migut.H01485.1
Migut.H01486.1
Migut.H01487.1
Migut.H01488.1
Migut.H01489.1
Migut.H01490.1
Migut.H01490.2
Migut.H01491.1
Migut.H01492.1
Migut.H01493.1
Migut.H01494.1
Migut.H01495.1
Migut.H01496.1
Migut.H01497.1
Migut.H01497.2
Migut.H01498.1
Migut.H01499.1
Migut.H01500.1
Migut.H01501.1
Migut.H01503.1
Migut.H01503.2
Migut.H01504.1
Migut.H01504.2
Migut.H01505.1
Migut.H01506.1
Migut.H01507.1
Migut.H01508.1
Migut.H01509.1
Migut.H01510.1
Migut.H01511.1
Migut.H01512.1
Migut.H01512.2
Migut.H01513.1
Migut.H01514.1
Migut.H01515.1
Migut.H01516.1
Migut.H01516.2
Migut.H01517.1
Migut.H01518.1
Migut.H01519.1
Migut.H01520.1
Migut.H01521.1
Migut.H01522.1
Migut.H01523.1
Migut.H01524.1
Migut.H01525.1
Migut.H01525.2
Migut.H01526.1
Migut.H01527.1
Migut.H01528.1
Migut.H01529.1
Migut.H01529.2
Migut.H01530.1
Migut.H01531.1
Migut.H01532.1
Migut.H01533.1
Migut.H01534.1
Migut.H01535.1
Migut.H01535.2
Migut.H01536.1
Migut.H01536.2
Migut.H01537.1
Migut.H01538.1
Migut.H01539.1
Migut.H01539.2
Migut.H01540.1
Migut.H01540.2
Migut.H01540.3
Migut.H01541.1
Migut.H01542.1
Migut.H01543.1
Migut.H01544.1
Migut.H01545.1
Migut.H01546.1
Migut.H01547.1
Migut.H01548.1
Migut.H01549.1
Migut.H01550.1
Migut.H01551.1
Migut.H01552.1
Migut.H01552.2
Migut.H01553.1
Migut.H01554.1
Migut.H01554.2
Migut.H01555.1
Migut.H01556.1
Migut.H01557.1
Migut.H01558.1
Migut.H01559.1
Migut.H01560.1
Migut.H01561.1
Migut.H01562.1
Migut.H01563.1
Migut.H01564.1
Migut.H01564.2
Migut.H01565.1
Migut.H01566.1
Migut.H01567.1
Migut.H01568.1
Migut.H01569.1
Migut.H01570.1
Migut.H01571.1
Migut.H01572.1
Migut.H01573.1
Migut.H01574.1
Migut.H01575.1
Migut.H01576.1
Migut.H01577.1
Migut.H01578.1
Migut.H01579.1
Migut.H01580.1
Migut.H01581.1
Migut.H01582.1
Migut.H01583.1
Migut.H01584.1
Migut.H01585.1
Migut.H01586.1
Migut.H01587.1
Migut.H01587.2
Migut.H01588.1
Migut.H01589.1
Migut.H01590.1
Migut.H01590.2
Migut.H01591.1
Migut.H01592.1
Migut.H01593.1
Migut.H01594.1
Migut.H01595.1
Migut.H01596.1
Migut.H01596.2
Migut.H01597.1
Migut.H01598.1
Migut.H01599.1
Migut.H01600.1
Migut.H01601.1
Migut.H01601.2
Migut.H01602.1
Migut.H01603.1
Migut.H01604.1
Migut.H01605.1
Migut.H01605.2
Migut.H01606.1
Migut.H01607.1
Migut.H01608.1
Migut.H01608.2
Migut.H01609.1
Migut.H01610.1
Migut.H01611.1
Migut.H01612.1
Migut.H01613.1
Migut.H01614.1
Migut.H01615.1
Migut.H01616.1
Migut.H01616.2
Migut.H01616.3
Migut.H01617.1
Migut.H01618.1
Migut.H01619.1
Migut.H01620.1
Migut.H01622.1
Migut.H01623.1
Migut.H01623.2
Migut.H01624.1
Migut.H01625.1
Migut.H01626.1
Migut.H01627.1
Migut.H01628.1
Migut.H01629.1
Migut.H01630.1
Migut.H01630.2
Migut.H01631.1
Migut.H01632.1
Migut.H01632.2
Migut.H01633.1
Migut.H01634.1
Migut.H01635.1
Migut.H01636.1
Migut.H01636.2
Migut.H01637.1
Migut.H01638.1
Migut.H01638.2
Migut.H01639.1
Migut.H01640.1
Migut.H01640.2
Migut.H01641.1
Migut.H01641.2
Migut.H01641.3
Migut.H01641.4
Migut.H01641.5
Migut.H01641.6
Migut.H01642.1
Migut.H01643.1
Migut.H01644.1
Migut.H01645.1
Migut.H01645.2
Migut.H01646.1
Migut.H01647.1
Migut.H01648.1
Migut.H01648.2
Migut.H01649.1
Migut.H01650.1
Migut.H01651.1
Migut.H01652.1
Migut.H01653.1
Migut.H01654.1
Migut.H01655.1
Migut.H01656.1
Migut.H01657.1
Migut.H01658.1
Migut.H01659.1
Migut.H01660.1
Migut.H01661.1
Migut.H01662.1
Migut.H01663.1
Migut.H01664.1
Migut.H01665.1
Migut.H01665.2
Migut.H01665.3
Migut.H01666.1
Migut.H01667.1
Migut.H01668.1
Migut.H01669.1
Migut.H01670.1
Migut.H01671.1
Migut.H01671.2
Migut.H01672.1
Migut.H01673.1
Migut.H01674.1
Migut.H01675.1
Migut.H01676.1
Migut.H01677.1
Migut.H01678.1
Migut.H01679.1
Migut.H01680.1
Migut.H01681.1
Migut.H01682.1
Migut.H01683.1
Migut.H01684.1
Migut.H01685.1
Migut.H01686.1
Migut.H01687.1
Migut.H01688.1
Migut.H01689.1
Migut.H01690.1
Migut.H01691.1
Migut.H01692.1
Migut.H01693.1
Migut.H01694.1
Migut.H01695.1
Migut.H01695.2
Migut.H01695.3
Migut.H01696.1
Migut.H01697.1
Migut.H01698.1
Migut.H01699.1
Migut.H01699.2
Migut.H01700.1
Migut.H01701.1
Migut.H01702.1
Migut.H01703.1
Migut.H01703.2
Migut.H01703.3
Migut.H01704.1
Migut.H01705.1
Migut.H01706.1
Migut.H01707.1
Migut.H01708.1
Migut.H01709.1
Migut.H01710.1
Migut.H01711.1
Migut.H01712.1
Migut.H01713.1
Migut.H01714.1
Migut.H01715.1
Migut.H01716.1
Migut.H01717.1
Migut.H01718.1
Migut.H01719.1
Migut.H01719.2
Migut.H01720.1
Migut.H01721.1
Migut.H01722.1
Migut.H01723.1
Migut.H01724.1
Migut.H01725.1
Migut.H01726.1
Migut.H01727.1
Migut.H01728.1
Migut.H01729.1
Migut.H01730.1
Migut.H01731.1
Migut.H01732.1
Migut.H01733.1
Migut.H01734.1
Migut.H01735.1
Migut.H01736.1
Migut.H01736.2
Migut.H01737.1
Migut.H01738.1
Migut.H01738.2
Migut.H01739.1
Migut.H01740.1
Migut.H01741.1
Migut.H01742.1
Migut.H01743.1
Migut.H01744.1
Migut.H01745.1
Migut.H01746.1
Migut.H01747.1
Migut.H01748.1
Migut.H01748.2
Migut.H01749.1
Migut.H01749.2
Migut.H01749.3
Migut.H01750.1
Migut.H01751.1
Migut.H01752.1
Migut.H01753.1
Migut.H01753.2
Migut.H01754.1
Migut.H01755.1
Migut.H01756.1
Migut.H01757.1
Migut.H01758.1
Migut.H01758.2
Migut.H01759.1
Migut.H01760.1
Migut.H01761.1
Migut.H01762.1
Migut.H01763.1
Migut.H01764.1
Migut.H01764.2
Migut.H01765.1
Migut.H01766.1
Migut.H01769.1
Migut.H01770.1
Migut.H01771.1
Migut.H01772.1
Migut.H01773.1
Migut.H01773.2
Migut.H01773.3
Migut.H01773.4
Migut.H01774.1
Migut.H01775.1
Migut.H01775.2
Migut.H01776.1
Migut.H01777.1
Migut.H01778.1
Migut.H01779.1
Migut.H01780.1
Migut.H01781.1
Migut.H01782.1
Migut.H01783.1
Migut.H01784.1
Migut.H01785.1
Migut.H01786.1
Migut.H01787.1
Migut.H01788.1
Migut.H01789.1
Migut.H01790.1
Migut.H01791.1
Migut.H01792.1
Migut.H01793.1
Migut.H01793.2
Migut.H01794.1
Migut.H01795.1
Migut.H01796.1
Migut.H01797.1
Migut.H01798.1
Migut.H01799.1
Migut.H01800.1
Migut.H01800.2
Migut.H01801.1
Migut.H01801.2
Migut.H01802.1
Migut.H01803.1
Migut.H01804.1
Migut.H01804.2
Migut.H01804.3
Migut.H01805.1
Migut.H01806.1
Migut.H01807.1
Migut.H01808.1
Migut.H01809.1
Migut.H01809.2
Migut.H01809.3
Migut.H01810.1
Migut.H01811.1
Migut.H01812.1
Migut.H01813.1
Migut.H01814.1
Migut.H01815.1
Migut.H01815.2
Migut.H01815.3
Migut.H01815.4
Migut.H01815.5
Migut.H01816.1
Migut.H01817.1
Migut.H01818.1
Migut.H01818.2
Migut.H01819.1
Migut.H01820.1
Migut.H01821.1
Migut.H01822.1
Migut.H01823.1
Migut.H01824.1
Migut.H01825.1
Migut.H01826.1
Migut.H01827.1
Migut.H01828.1
Migut.H01829.1
Migut.H01830.1
Migut.H01830.2
Migut.H01830.3
Migut.H01830.4
Migut.H01831.1
Migut.H01833.1
Migut.H01834.1
Migut.H01835.1
Migut.H01836.1
Migut.H01837.1
Migut.H01837.2
Migut.H01838.1
Migut.H01839.1
Migut.H01840.1
Migut.H01841.1
Migut.H01842.1
Migut.H01843.1
Migut.H01843.2
Migut.H01844.1
Migut.H01845.1
Migut.H01845.2
Migut.H01846.1
Migut.H01847.1
Migut.H01848.1
Migut.H01849.1
Migut.H01850.1
Migut.H01851.1
Migut.H01852.1
Migut.H01852.10
Migut.H01852.11
Migut.H01852.12
Migut.H01852.13
Migut.H01852.14
Migut.H01852.15
Migut.H01852.16
Migut.H01852.2
Migut.H01852.3
Migut.H01852.4
Migut.H01852.5
Migut.H01852.6
Migut.H01852.7
Migut.H01852.8
Migut.H01852.9
Migut.H01853.1
Migut.H01853.10
Migut.H01853.11
Migut.H01853.12
Migut.H01853.13
Migut.H01853.14
Migut.H01853.15
Migut.H01853.2
Migut.H01853.3
Migut.H01853.4
Migut.H01853.5
Migut.H01853.6
Migut.H01853.7
Migut.H01853.8
Migut.H01853.9
Migut.H01854.1
Migut.H01855.1
Migut.H01856.1
Migut.H01857.1
Migut.H01858.1
Migut.H01859.1
Migut.H01859.2
Migut.H01860.1
Migut.H01861.1
Migut.H01862.1
Migut.H01862.2
Migut.H01863.1
Migut.H01864.1
Migut.H01865.1
Migut.H01865.2
Migut.H01866.1
Migut.H01867.1
Migut.H01868.1
Migut.H01869.1
Migut.H01870.1
Migut.H01871.1
Migut.H01872.1
Migut.H01873.1
Migut.H01874.1
Migut.H01875.1
Migut.H01875.2
Migut.H01876.1
Migut.H01877.1
Migut.H01878.1
Migut.H01879.1
Migut.H01880.1
Migut.H01881.1
Migut.H01882.1
Migut.H01883.1
Migut.H01884.1
Migut.H01885.1
Migut.H01886.1
Migut.H01887.1
Migut.H01888.1
Migut.H01889.1
Migut.H01890.1
Migut.H01891.1
Migut.H01891.2
Migut.H01891.3
Migut.H01892.1
Migut.H01893.1
Migut.H01894.1
Migut.H01895.1
Migut.H01896.1
Migut.H01896.2
Migut.H01896.3
Migut.H01897.1
Migut.H01898.1
Migut.H01899.1
Migut.H01900.1
Migut.H01901.1
Migut.H01902.1
Migut.H01903.1
Migut.H01904.1
Migut.H01904.2
Migut.H01904.3
Migut.H01905.1
Migut.H01905.2
Migut.H01905.3
Migut.H01906.1
Migut.H01907.1
Migut.H01907.2
Migut.H01908.1
Migut.H01909.1
Migut.H01910.1
Migut.H01911.1
Migut.H01912.1
Migut.H01913.1
Migut.H01914.1
Migut.H01915.1
Migut.H01916.1
Migut.H01917.1
Migut.H01918.1
Migut.H01919.1
Migut.H01920.1
Migut.H01921.1
Migut.H01922.1
Migut.H01923.1
Migut.H01923.2
Migut.H01924.1
Migut.H01925.1
Migut.H01926.1
Migut.H01927.1
Migut.H01928.1
Migut.H01928.2
Migut.H01929.1
Migut.H01930.1
Migut.H01931.1
Migut.H01932.1
Migut.H01932.2
Migut.H01933.1
Migut.H01934.1
Migut.H01935.1
Migut.H01936.1
Migut.H01937.1
Migut.H01938.1
Migut.H01939.1
Migut.H01939.2
Migut.H01940.1
Migut.H01940.2
Migut.H01941.1
Migut.H01942.1
Migut.H01942.2
Migut.H01943.1
Migut.H01943.2
Migut.H01944.1
Migut.H01945.1
Migut.H01946.1
Migut.H01947.1
Migut.H01949.1
Migut.H01950.1
Migut.H01950.2
Migut.H01950.3
Migut.H01950.4
Migut.H01951.1
Migut.H01952.1
Migut.H01953.1
Migut.H01953.2
Migut.H01953.3
Migut.H01954.1
Migut.H01955.1
Migut.H01956.1
Migut.H01957.1
Migut.H01958.1
Migut.H01959.1
Migut.H01960.1
Migut.H01961.1
Migut.H01961.2
Migut.H01962.1
Migut.H01962.2
Migut.H01963.1
Migut.H01964.1
Migut.H01964.2
Migut.H01965.1
Migut.H01966.1
Migut.H01966.2
Migut.H01967.1
Migut.H01968.1
Migut.H01969.1
Migut.H01970.1
Migut.H01971.1
Migut.H01972.1
Migut.H01973.1
Migut.H01974.1
Migut.H01975.1
Migut.H01976.1
Migut.H01977.1
Migut.H01978.1
Migut.H01979.1
Migut.H01980.1
Migut.H01980.2
Migut.H01981.1
Migut.H01982.1
Migut.H01983.1
Migut.H01984.1
Migut.H01985.1
Migut.H01985.2
Migut.H01986.1
Migut.H01987.1
Migut.H01988.1
Migut.H01989.1
Migut.H01990.1
Migut.H01991.1
Migut.H01992.1
Migut.H01993.1
Migut.H01994.1
Migut.H01995.1
Migut.H01996.1
Migut.H01997.1
Migut.H01998.1
Migut.H01999.1
Migut.H02000.1
Migut.H02001.1
Migut.H02002.1
Migut.H02002.2
Migut.H02003.1
Migut.H02004.1
Migut.H02005.1
Migut.H02005.2
Migut.H02006.1
Migut.H02007.1
Migut.H02008.1
Migut.H02009.1
Migut.H02010.1
Migut.H02011.1
Migut.H02012.1
Migut.H02013.1
Migut.H02014.1
Migut.H02015.1
Migut.H02016.1
Migut.H02017.1
Migut.H02018.1
Migut.H02018.2
Migut.H02019.1
Migut.H02021.1
Migut.H02022.1
Migut.H02023.1
Migut.H02024.1
Migut.H02025.1
Migut.H02025.2
Migut.H02025.3
Migut.H02025.4
Migut.H02026.1
Migut.H02026.2
Migut.H02027.1
Migut.H02028.1
Migut.H02029.1
Migut.H02030.1
Migut.H02031.1
Migut.H02032.1
Migut.H02033.1
Migut.H02033.2
Migut.H02034.1
Migut.H02035.1
Migut.H02036.1
Migut.H02037.1
Migut.H02038.1
Migut.H02039.1
Migut.H02040.1
Migut.H02041.1
Migut.H02042.1
Migut.H02043.1
Migut.H02044.1
Migut.H02045.1
Migut.H02046.1
Migut.H02047.1
Migut.H02048.1
Migut.H02049.1
Migut.H02050.1
Migut.H02051.1
Migut.H02052.1
Migut.H02053.1
Migut.H02054.1
Migut.H02055.1
Migut.H02056.1
Migut.H02057.1
Migut.H02058.1
Migut.H02059.1
Migut.H02060.1
Migut.H02061.1
Migut.H02062.1
Migut.H02062.2
Migut.H02063.1
Migut.H02064.1
Migut.H02065.1
Migut.H02066.1
Migut.H02067.1
Migut.H02068.1
Migut.H02069.1
Migut.H02070.1
Migut.H02071.1
Migut.H02072.1
Migut.H02073.1
Migut.H02074.1
Migut.H02075.1
Migut.H02076.1
Migut.H02077.1
Migut.H02078.1
Migut.H02079.1
Migut.H02080.1
Migut.H02081.1
Migut.H02081.2
Migut.H02082.1
Migut.H02083.1
Migut.H02083.2
Migut.H02083.3
Migut.H02084.1
Migut.H02085.1
Migut.H02086.1
Migut.H02087.1
Migut.H02088.1
Migut.H02089.1
Migut.H02090.1
Migut.H02091.1
Migut.H02092.1
Migut.H02093.1
Migut.H02094.1
Migut.H02095.1
Migut.H02096.1
Migut.H02097.1
Migut.H02099.1
Migut.H02100.1
Migut.H02101.1
Migut.H02102.1
Migut.H02102.2
Migut.H02103.1
Migut.H02104.1
Migut.H02105.1
Migut.H02106.1
Migut.H02107.1
Migut.H02108.1
Migut.H02109.1
Migut.H02110.1
Migut.H02111.1
Migut.H02112.1
Migut.H02113.1
Migut.H02114.1
Migut.H02115.1
Migut.H02116.1
Migut.H02117.1
Migut.H02118.1
Migut.H02119.1
Migut.H02120.1
Migut.H02122.1
Migut.H02123.1
Migut.H02124.1
Migut.H02125.1
Migut.H02126.1
Migut.H02127.1
Migut.H02128.1
Migut.H02129.1
Migut.H02130.1
Migut.H02131.1
Migut.H02132.1
Migut.H02133.1
Migut.H02133.2
Migut.H02134.1
Migut.H02135.1
Migut.H02136.1
Migut.H02136.2
Migut.H02137.1
Migut.H02139.1
Migut.H02140.1
Migut.H02141.1
Migut.H02142.1
Migut.H02143.1
Migut.H02143.2
Migut.H02144.1
Migut.H02145.1
Migut.H02145.2
Migut.H02146.1
Migut.H02147.1
Migut.H02148.1
Migut.H02149.1
Migut.H02150.1
Migut.H02150.2
Migut.H02151.1
Migut.H02152.1
Migut.H02153.1
Migut.H02154.1
Migut.H02155.1
Migut.H02156.1
Migut.H02157.1
Migut.H02157.2
Migut.H02158.1
Migut.H02159.1
Migut.H02160.1
Migut.H02161.1
Migut.H02162.1
Migut.H02162.2
Migut.H02162.3
Migut.H02163.1
Migut.H02163.2
Migut.H02163.3
Migut.H02163.4
Migut.H02164.1
Migut.H02165.1
Migut.H02166.1
Migut.H02167.1
Migut.H02167.2
Migut.H02168.1
Migut.H02169.1
Migut.H02170.1
Migut.H02171.1
Migut.H02172.1
Migut.H02173.1
Migut.H02174.1
Migut.H02175.1
Migut.H02176.1
Migut.H02177.1
Migut.H02178.1
Migut.H02178.2
Migut.H02179.1
Migut.H02180.1
Migut.H02181.1
Migut.H02181.2
Migut.H02182.1
Migut.H02183.1
Migut.H02184.1
Migut.H02185.1
Migut.H02185.2
Migut.H02186.1
Migut.H02187.1
Migut.H02188.1
Migut.H02189.1
Migut.H02189.2
Migut.H02189.3
Migut.H02190.1
Migut.H02191.1
Migut.H02192.1
Migut.H02193.1
Migut.H02194.1
Migut.H02195.1
Migut.H02196.1
Migut.H02196.2
Migut.H02197.1
Migut.H02198.1
Migut.H02199.1
Migut.H02199.2
Migut.H02200.1
Migut.H02201.1
Migut.H02201.2
Migut.H02202.1
Migut.H02203.1
Migut.H02204.1
Migut.H02205.1
Migut.H02205.2
Migut.H02206.1
Migut.H02207.1
Migut.H02208.1
Migut.H02209.1
Migut.H02209.2
Migut.H02210.1
Migut.H02211.1
Migut.H02212.1
Migut.H02213.1
Migut.H02214.1
Migut.H02215.1
Migut.H02216.1
Migut.H02217.1
Migut.H02218.1
Migut.H02219.1
Migut.H02220.1
Migut.H02220.2
Migut.H02221.1
Migut.H02222.1
Migut.H02223.1
Migut.H02224.1
Migut.H02225.1
Migut.H02226.1
Migut.H02226.2
Migut.H02227.1
Migut.H02228.1
Migut.H02229.1
Migut.H02230.1
Migut.H02231.1
Migut.H02231.2
Migut.H02232.1
Migut.H02233.1
Migut.H02234.1
Migut.H02235.1
Migut.H02236.1
Migut.H02237.1
Migut.H02238.1
Migut.H02239.1
Migut.H02240.1
Migut.H02241.1
Migut.H02241.2
Migut.H02242.1
Migut.H02242.2
Migut.H02243.1
Migut.H02243.2
Migut.H02244.1
Migut.H02244.2
Migut.H02245.1
Migut.H02246.1
Migut.H02246.2
Migut.H02246.3
Migut.H02247.1
Migut.H02248.1
Migut.H02249.1
Migut.H02250.1
Migut.H02251.1
Migut.H02252.1
Migut.H02253.1
Migut.H02254.1
Migut.H02255.1
Migut.H02256.1
Migut.H02257.1
Migut.H02258.1
Migut.H02259.1
Migut.H02260.1
Migut.H02261.1
Migut.H02262.1
Migut.H02263.1
Migut.H02264.1
Migut.H02264.2
Migut.H02264.3
Migut.H02265.1
Migut.H02266.1
Migut.H02267.1
Migut.H02268.1
Migut.H02269.1
Migut.H02270.1
Migut.H02271.1
Migut.H02272.1
Migut.H02273.1
Migut.H02274.1
Migut.H02275.1
Migut.H02276.1
Migut.H02277.1
Migut.H02278.1
Migut.H02278.2
Migut.H02279.1
Migut.H02280.1
Migut.H02281.1
Migut.H02282.1
Migut.H02283.1
Migut.H02284.1
Migut.H02285.1
Migut.H02286.1
Migut.H02287.1
Migut.H02288.1
Migut.H02289.1
Migut.H02289.2
Migut.H02290.1
Migut.H02291.1
Migut.H02292.1
Migut.H02292.2
Migut.H02292.3
Migut.H02293.1
Migut.H02294.1
Migut.H02295.1
Migut.H02296.1
Migut.H02297.1
Migut.H02298.1
Migut.H02299.1
Migut.H02300.1
Migut.H02301.1
Migut.H02302.1
Migut.H02303.1
Migut.H02304.1
Migut.H02305.1
Migut.H02306.1
Migut.H02307.1
Migut.H02308.1
Migut.H02309.1
Migut.H02310.1
Migut.H02311.1
Migut.H02312.1
Migut.H02313.1
Migut.H02314.1
Migut.H02315.1
Migut.H02316.1
Migut.H02317.1
Migut.H02318.1
Migut.H02319.1
Migut.H02320.1
Migut.H02321.1
Migut.H02322.1
Migut.H02323.1
Migut.H02324.1
Migut.H02325.1
Migut.H02326.1
Migut.H02327.1
Migut.H02328.1
Migut.H02329.1
Migut.H02330.1
Migut.H02331.1
Migut.H02332.1
Migut.H02333.1
Migut.H02333.2
Migut.H02334.1
Migut.H02335.1
Migut.H02336.1
Migut.H02336.2
Migut.H02337.1
Migut.H02338.1
Migut.H02338.2
Migut.H02339.1
Migut.H02340.1
Migut.H02341.1
Migut.H02341.2
Migut.H02341.3
Migut.H02341.4
Migut.H02342.1
Migut.H02343.1
Migut.H02344.1
Migut.H02345.1
Migut.H02345.2
Migut.H02346.1
Migut.H02346.2
Migut.H02346.3
Migut.H02347.1
Migut.H02348.1
Migut.H02349.1
Migut.H02350.1
Migut.H02351.1
Migut.H02352.1
Migut.H02353.1
Migut.H02354.1
Migut.H02355.1
Migut.H02356.1
Migut.H02357.1
Migut.H02358.1
Migut.H02359.1
Migut.H02360.1
Migut.H02360.2
Migut.H02361.1
Migut.H02362.1
Migut.H02363.1
Migut.H02363.2
Migut.H02364.1
Migut.H02365.1
Migut.H02366.1
Migut.H02367.1
Migut.H02368.1
Migut.H02369.1
Migut.H02370.1
Migut.H02371.1
Migut.H02372.1
Migut.H02373.1
Migut.H02374.1
Migut.H02375.1
Migut.H02376.1
Migut.H02377.1
Migut.H02378.1
Migut.H02379.1
Migut.H02380.1
Migut.H02381.1
Migut.H02382.1
Migut.H02383.1
Migut.H02384.1
Migut.H02384.2
Migut.H02385.1
Migut.H02386.1
Migut.H02387.1
Migut.H02388.1
Migut.H02389.1
Migut.H02390.1
Migut.H02391.1
Migut.H02392.1
Migut.H02392.2
Migut.H02393.1
Migut.H02394.1
Migut.H02395.1
Migut.H02396.1
Migut.H02397.1
Migut.H02398.1
Migut.H02399.1
Migut.H02400.1
Migut.H02401.1
Migut.H02402.1
Migut.H02403.1
Migut.H02404.1
Migut.H02405.1
Migut.H02406.1
Migut.H02407.1
Migut.H02408.1
Migut.H02409.1
Migut.H02410.1
Migut.H02411.1
Migut.H02412.1
Migut.H02412.2
Migut.H02412.3
Migut.H02412.4
Migut.H02413.1
Migut.H02413.2
Migut.H02414.1
Migut.H02415.1
Migut.H02416.1
Migut.H02416.2
Migut.H02417.1
Migut.H02418.1
Migut.H02419.1
Migut.H02420.1
Migut.H02421.1
Migut.H02422.1
Migut.H02423.1
Migut.H02424.1
Migut.H02425.1
Migut.H02426.1
Migut.H02426.2
Migut.H02427.1
Migut.H02428.1
Migut.H02429.1
Migut.H02430.1
Migut.H02431.1
Migut.H02432.1
Migut.H02433.1
Migut.H02434.1
Migut.H02435.1
Migut.H02436.1
Migut.H02437.1
Migut.H02438.1
Migut.H02438.2
Migut.H02439.1
Migut.H02439.2
Migut.H02440.1
Migut.H02441.1
Migut.H02442.1
Migut.H02443.1
Migut.H02443.2
Migut.H02443.3
Migut.H02443.4
Migut.H02444.1
Migut.H02445.1
Migut.H02446.1
Migut.H02447.1
Migut.H02448.1
Migut.H02449.1
Migut.H02449.2
Migut.H02449.3
Migut.H02450.1
Migut.H02450.2
Migut.H02450.3
Migut.H02451.1
Migut.H02452.1
Migut.H02453.1
Migut.H02454.1
Migut.H02455.1
Migut.H02456.1
Migut.H02457.1
Migut.H02458.1
Migut.H02458.2
Migut.H02459.1
Migut.H02460.1
Migut.H02461.1
Migut.H02462.1
Migut.H02463.1
Migut.H02464.1
Migut.H02464.2
Migut.H02465.1
Migut.H02465.2
Migut.H02466.1
Migut.H02467.1
Migut.H02468.1
Migut.H02469.1
Migut.H02470.1
Migut.H02471.1
Migut.H02472.1
Migut.H02473.1
Migut.H02474.1
Migut.H02475.1
Migut.H02476.1
Migut.H02477.1
Migut.H02478.1
Migut.H02479.1
Migut.H02480.1
Migut.H02481.1
Migut.H02482.1
Migut.H02483.1
Migut.H02484.1
Migut.H02485.1
Migut.H02486.1
Migut.H02487.1
Migut.H02488.1
Migut.H02489.1
Migut.H02490.1
Migut.H02490.2
Migut.H02491.1
Migut.H02492.1
Migut.H02493.1
Migut.H02494.1
Migut.H02495.1
Migut.H02496.1
Migut.H02497.1
Migut.H02498.1
Migut.H02499.1
Migut.H02500.1
Migut.H02500.2
Migut.H02501.1
Migut.H02502.1
Migut.H02503.1
Migut.H02504.1
Migut.H02505.1
Migut.H02506.1
Migut.H02507.1
Migut.H02507.2
Migut.H02507.3
Migut.H02508.1
Migut.H02509.1
Migut.H02510.1
Migut.H02511.1
Migut.H02511.2
Migut.H02512.1
Migut.H02513.1
Migut.H02514.1
Migut.H02515.1
Migut.H02516.1
Migut.H02517.1
Migut.H02517.2
Migut.H02518.1
Migut.H02519.1
Migut.H02520.1
Migut.H02521.1
Migut.H02522.1
Migut.H02523.1
Migut.H02523.2
Migut.H02524.1
Migut.H02525.1
Migut.H02526.1
Migut.H02527.1
Migut.H02528.1
Migut.H02529.1
Migut.H02530.1
Migut.H02531.1
Migut.H02532.1
Migut.H02533.1
Migut.H02534.1
Migut.H02535.1
Migut.H02536.1
Migut.H02537.1
Migut.H02537.2
Migut.H02538.1
Migut.H02539.1
Migut.H02540.1
Migut.H02541.1
Migut.H02542.1
Migut.H02543.1
Migut.H02544.1
Migut.H02545.1
Migut.H02546.1
Migut.H02547.1
Migut.H02548.1
Migut.H02549.1
Migut.H02550.1
Migut.H02551.1
Migut.H02551.2
Migut.H02552.1
Migut.H02553.1
Migut.H02554.1
Migut.H02555.1
Migut.H02556.1
Migut.H02557.1
Migut.H02558.1
Migut.H02559.1
Migut.I00001.1
Migut.I00002.1
Migut.I00002.2
Migut.I00002.3
Migut.I00003.1
Migut.I00004.1
Migut.I00005.1
Migut.I00006.1
Migut.I00007.1
Migut.I00007.2
Migut.I00008.1
Migut.I00009.1
Migut.I00010.1
Migut.I00011.1
Migut.I00012.1
Migut.I00013.1
Migut.I00013.2
Migut.I00013.3
Migut.I00014.1
Migut.I00015.1
Migut.I00016.1
Migut.I00017.1
Migut.I00018.1
Migut.I00018.2
Migut.I00019.1
Migut.I00020.1
Migut.I00020.2
Migut.I00021.1
Migut.I00022.1
Migut.I00023.1
Migut.I00024.1
Migut.I00024.2
Migut.I00025.1
Migut.I00026.1
Migut.I00027.1
Migut.I00028.1
Migut.I00029.1
Migut.I00030.1
Migut.I00031.1
Migut.I00032.1
Migut.I00032.2
Migut.I00033.1
Migut.I00034.1
Migut.I00035.1
Migut.I00036.1
Migut.I00038.1
Migut.I00039.1
Migut.I00040.1
Migut.I00041.1
Migut.I00041.2
Migut.I00042.1
Migut.I00043.1
Migut.I00044.1
Migut.I00045.1
Migut.I00045.2
Migut.I00046.1
Migut.I00047.1
Migut.I00048.1
Migut.I00048.2
Migut.I00049.1
Migut.I00050.1
Migut.I00051.1
Migut.I00052.1
Migut.I00053.1
Migut.I00054.1
Migut.I00055.1
Migut.I00056.1
Migut.I00057.1
Migut.I00058.1
Migut.I00059.1
Migut.I00060.1
Migut.I00061.1
Migut.I00062.1
Migut.I00063.1
Migut.I00063.2
Migut.I00064.1
Migut.I00065.1
Migut.I00066.1
Migut.I00067.1
Migut.I00068.1
Migut.I00069.1
Migut.I00070.1
Migut.I00071.1
Migut.I00072.1
Migut.I00073.1
Migut.I00074.1
Migut.I00075.1
Migut.I00076.1
Migut.I00077.1
Migut.I00078.1
Migut.I00079.1
Migut.I00080.1
Migut.I00081.1
Migut.I00082.1
Migut.I00084.1
Migut.I00085.1
Migut.I00086.1
Migut.I00087.1
Migut.I00088.1
Migut.I00089.1
Migut.I00089.2
Migut.I00090.1
Migut.I00091.1
Migut.I00092.1
Migut.I00093.1
Migut.I00094.1
Migut.I00095.1
Migut.I00096.1
Migut.I00097.1
Migut.I00098.1
Migut.I00099.1
Migut.I00100.1
Migut.I00101.1
Migut.I00102.1
Migut.I00103.1
Migut.I00104.1
Migut.I00105.1
Migut.I00105.2
Migut.I00106.1
Migut.I00107.1
Migut.I00107.2
Migut.I00108.1
Migut.I00109.1
Migut.I00110.1
Migut.I00111.1
Migut.I00112.1
Migut.I00113.1
Migut.I00114.1
Migut.I00115.1
Migut.I00115.2
Migut.I00115.3
Migut.I00115.4
Migut.I00116.1
Migut.I00116.2
Migut.I00117.1
Migut.I00118.1
Migut.I00119.1
Migut.I00119.2
Migut.I00120.1
Migut.I00121.1
Migut.I00121.2
Migut.I00122.1
Migut.I00123.1
Migut.I00124.1
Migut.I00125.1
Migut.I00126.1
Migut.I00127.1
Migut.I00127.2
Migut.I00128.1
Migut.I00129.1
Migut.I00130.1
Migut.I00131.1
Migut.I00132.1
Migut.I00133.1
Migut.I00134.1
Migut.I00135.1
Migut.I00136.1
Migut.I00136.2
Migut.I00137.1
Migut.I00138.1
Migut.I00138.2
Migut.I00139.1
Migut.I00140.1
Migut.I00141.1
Migut.I00142.1
Migut.I00143.1
Migut.I00143.2
Migut.I00145.1
Migut.I00148.1
Migut.I00149.1
Migut.I00150.1
Migut.I00151.1
Migut.I00152.1
Migut.I00153.1
Migut.I00154.1
Migut.I00154.2
Migut.I00155.1
Migut.I00156.1
Migut.I00157.1
Migut.I00158.1
Migut.I00160.1
Migut.I00161.1
Migut.I00162.1
Migut.I00163.1
Migut.I00164.1
Migut.I00164.2
Migut.I00165.1
Migut.I00165.2
Migut.I00166.1
Migut.I00167.1
Migut.I00168.1
Migut.I00169.1
Migut.I00171.1
Migut.I00172.1
Migut.I00173.1
Migut.I00173.2
Migut.I00174.1
Migut.I00175.1
Migut.I00176.1
Migut.I00176.2
Migut.I00177.1
Migut.I00178.1
Migut.I00179.1
Migut.I00180.1
Migut.I00181.1
Migut.I00182.1
Migut.I00183.1
Migut.I00184.1
Migut.I00185.1
Migut.I00186.1
Migut.I00186.2
Migut.I00187.1
Migut.I00188.1
Migut.I00189.1
Migut.I00190.1
Migut.I00191.1
Migut.I00192.1
Migut.I00193.1
Migut.I00194.1
Migut.I00194.2
Migut.I00194.3
Migut.I00196.1
Migut.I00197.1
Migut.I00198.1
Migut.I00199.1
Migut.I00200.1
Migut.I00201.1
Migut.I00202.1
Migut.I00202.2
Migut.I00203.1
Migut.I00204.1
Migut.I00205.1
Migut.I00206.1
Migut.I00206.2
Migut.I00207.1
Migut.I00208.1
Migut.I00209.1
Migut.I00210.1
Migut.I00211.1
Migut.I00212.1
Migut.I00213.1
Migut.I00214.1
Migut.I00214.2
Migut.I00215.1
Migut.I00215.2
Migut.I00216.1
Migut.I00217.1
Migut.I00218.1
Migut.I00219.1
Migut.I00220.1
Migut.I00221.1
Migut.I00222.1
Migut.I00223.1
Migut.I00224.1
Migut.I00225.1
Migut.I00226.1
Migut.I00227.1
Migut.I00228.1
Migut.I00229.1
Migut.I00230.1
Migut.I00230.2
Migut.I00230.3
Migut.I00230.4
Migut.I00230.5
Migut.I00231.1
Migut.I00232.1
Migut.I00233.1
Migut.I00234.1
Migut.I00235.1
Migut.I00236.1
Migut.I00237.1
Migut.I00238.1
Migut.I00240.1
Migut.I00241.1
Migut.I00242.1
Migut.I00243.1
Migut.I00244.1
Migut.I00245.1
Migut.I00246.1
Migut.I00247.1
Migut.I00248.1
Migut.I00249.1
Migut.I00250.1
Migut.I00251.1
Migut.I00252.1
Migut.I00253.1
Migut.I00254.1
Migut.I00255.1
Migut.I00256.1
Migut.I00257.1
Migut.I00258.1
Migut.I00259.1
Migut.I00260.1
Migut.I00261.1
Migut.I00262.1
Migut.I00263.1
Migut.I00264.1
Migut.I00265.1
Migut.I00266.1
Migut.I00267.1
Migut.I00268.1
Migut.I00268.2
Migut.I00269.1
Migut.I00270.1
Migut.I00270.2
Migut.I00271.1
Migut.I00272.1
Migut.I00273.1
Migut.I00274.1
Migut.I00275.1
Migut.I00276.1
Migut.I00277.1
Migut.I00278.1
Migut.I00279.1
Migut.I00280.1
Migut.I00281.1
Migut.I00283.1
Migut.I00284.1
Migut.I00285.1
Migut.I00286.1
Migut.I00288.1
Migut.I00289.1
Migut.I00290.1
Migut.I00291.1
Migut.I00292.1
Migut.I00293.1
Migut.I00294.1
Migut.I00296.1
Migut.I00297.1
Migut.I00298.1
Migut.I00299.1
Migut.I00300.1
Migut.I00301.1
Migut.I00302.1
Migut.I00303.1
Migut.I00304.1
Migut.I00305.1
Migut.I00306.1
Migut.I00307.1
Migut.I00308.1
Migut.I00309.1
Migut.I00310.1
Migut.I00311.1
Migut.I00312.1
Migut.I00313.1
Migut.I00314.1
Migut.I00315.1
Migut.I00316.1
Migut.I00317.1
Migut.I00318.1
Migut.I00319.1
Migut.I00321.1
Migut.I00322.1
Migut.I00323.1
Migut.I00324.1
Migut.I00324.2
Migut.I00325.1
Migut.I00326.1
Migut.I00327.1
Migut.I00327.2
Migut.I00328.1
Migut.I00329.1
Migut.I00329.2
Migut.I00330.1
Migut.I00330.2
Migut.I00331.1
Migut.I00332.1
Migut.I00333.1
Migut.I00334.1
Migut.I00336.1
Migut.I00337.1
Migut.I00338.1
Migut.I00338.2
Migut.I00338.3
Migut.I00339.1
Migut.I00340.1
Migut.I00341.1
Migut.I00341.2
Migut.I00342.1
Migut.I00343.1
Migut.I00344.1
Migut.I00344.2
Migut.I00344.3
Migut.I00345.1
Migut.I00346.1
Migut.I00347.1
Migut.I00348.1
Migut.I00348.2
Migut.I00349.1
Migut.I00350.1
Migut.I00351.1
Migut.I00352.1
Migut.I00353.1
Migut.I00354.1
Migut.I00355.1
Migut.I00356.1
Migut.I00357.1
Migut.I00358.1
Migut.I00359.1
Migut.I00360.1
Migut.I00361.1
Migut.I00362.1
Migut.I00363.1
Migut.I00364.1
Migut.I00365.1
Migut.I00366.1
Migut.I00367.1
Migut.I00368.1
Migut.I00369.1
Migut.I00370.1
Migut.I00372.1
Migut.I00373.1
Migut.I00374.1
Migut.I00376.1
Migut.I00376.2
Migut.I00377.1
Migut.I00378.1
Migut.I00379.1
Migut.I00380.1
Migut.I00381.1
Migut.I00382.1
Migut.I00383.1
Migut.I00384.1
Migut.I00385.1
Migut.I00386.1
Migut.I00387.1
Migut.I00388.1
Migut.I00389.1
Migut.I00390.1
Migut.I00391.1
Migut.I00391.2
Migut.I00392.1
Migut.I00393.1
Migut.I00394.1
Migut.I00395.1
Migut.I00396.1
Migut.I00396.2
Migut.I00397.1
Migut.I00398.1
Migut.I00399.1
Migut.I00400.1
Migut.I00400.2
Migut.I00402.1
Migut.I00403.1
Migut.I00404.1
Migut.I00405.1
Migut.I00406.1
Migut.I00407.1
Migut.I00408.1
Migut.I00409.1
Migut.I00409.2
Migut.I00410.1
Migut.I00411.1
Migut.I00412.1
Migut.I00413.1
Migut.I00414.1
Migut.I00415.1
Migut.I00416.1
Migut.I00417.1
Migut.I00418.1
Migut.I00419.1
Migut.I00419.2
Migut.I00421.1
Migut.I00422.1
Migut.I00423.1
Migut.I00425.1
Migut.I00427.1
Migut.I00428.1
Migut.I00429.1
Migut.I00431.1
Migut.I00432.1
Migut.I00432.2
Migut.I00432.3
Migut.I00433.1
Migut.I00433.2
Migut.I00434.1
Migut.I00435.1
Migut.I00436.1
Migut.I00437.1
Migut.I00438.1
Migut.I00439.1
Migut.I00440.1
Migut.I00441.1
Migut.I00442.1
Migut.I00443.1
Migut.I00444.1
Migut.I00445.1
Migut.I00446.1
Migut.I00447.1
Migut.I00448.1
Migut.I00448.2
Migut.I00449.1
Migut.I00450.1
Migut.I00451.1
Migut.I00452.1
Migut.I00453.1
Migut.I00454.1
Migut.I00455.1
Migut.I00456.1
Migut.I00457.1
Migut.I00458.1
Migut.I00459.1
Migut.I00460.1
Migut.I00461.1
Migut.I00465.1
Migut.I00466.1
Migut.I00466.2
Migut.I00467.1
Migut.I00468.1
Migut.I00469.1
Migut.I00470.1
Migut.I00471.1
Migut.I00472.1
Migut.I00474.1
Migut.I00475.1
Migut.I00476.1
Migut.I00477.1
Migut.I00478.1
Migut.I00479.1
Migut.I00480.1
Migut.I00481.1
Migut.I00482.1
Migut.I00483.1
Migut.I00484.1
Migut.I00485.1
Migut.I00486.1
Migut.I00487.1
Migut.I00488.1
Migut.I00489.1
Migut.I00490.1
Migut.I00491.1
Migut.I00492.1
Migut.I00493.1
Migut.I00494.1
Migut.I00495.1
Migut.I00496.1
Migut.I00497.1
Migut.I00498.1
Migut.I00498.2
Migut.I00498.3
Migut.I00499.1
Migut.I00500.1
Migut.I00501.1
Migut.I00502.1
Migut.I00503.1
Migut.I00504.1
Migut.I00505.1
Migut.I00505.2
Migut.I00505.3
Migut.I00506.1
Migut.I00507.1
Migut.I00508.1
Migut.I00509.1
Migut.I00510.1
Migut.I00511.1
Migut.I00512.1
Migut.I00513.1
Migut.I00514.1
Migut.I00514.2
Migut.I00515.1
Migut.I00515.2
Migut.I00516.1
Migut.I00517.1
Migut.I00518.1
Migut.I00518.2
Migut.I00519.1
Migut.I00520.1
Migut.I00521.1
Migut.I00522.1
Migut.I00523.1
Migut.I00523.2
Migut.I00523.3
Migut.I00523.4
Migut.I00523.5
Migut.I00524.1
Migut.I00525.1
Migut.I00526.1
Migut.I00527.1
Migut.I00528.1
Migut.I00529.1
Migut.I00530.1
Migut.I00531.1
Migut.I00532.1
Migut.I00533.1
Migut.I00534.1
Migut.I00535.1
Migut.I00535.2
Migut.I00536.1
Migut.I00537.1
Migut.I00538.1
Migut.I00539.1
Migut.I00539.2
Migut.I00539.3
Migut.I00540.1
Migut.I00541.1
Migut.I00542.1
Migut.I00543.1
Migut.I00544.1
Migut.I00545.1
Migut.I00546.1
Migut.I00547.1
Migut.I00547.2
Migut.I00548.1
Migut.I00549.1
Migut.I00550.1
Migut.I00551.1
Migut.I00552.1
Migut.I00553.1
Migut.I00554.1
Migut.I00555.1
Migut.I00556.1
Migut.I00557.1
Migut.I00558.1
Migut.I00559.1
Migut.I00560.1
Migut.I00561.1
Migut.I00562.1
Migut.I00563.1
Migut.I00564.1
Migut.I00565.1
Migut.I00566.1
Migut.I00567.1
Migut.I00568.1
Migut.I00569.1
Migut.I00570.1
Migut.I00571.1
Migut.I00572.1
Migut.I00573.1
Migut.I00574.1
Migut.I00575.1
Migut.I00576.1
Migut.I00577.1
Migut.I00578.1
Migut.I00579.1
Migut.I00580.1
Migut.I00581.1
Migut.I00582.1
Migut.I00583.1
Migut.I00583.2
Migut.I00583.3
Migut.I00584.1
Migut.I00585.1
Migut.I00586.1
Migut.I00587.1
Migut.I00588.1
Migut.I00589.1
Migut.I00590.1
Migut.I00591.1
Migut.I00592.1
Migut.I00593.1
Migut.I00594.1
Migut.I00595.1
Migut.I00596.1
Migut.I00597.1
Migut.I00598.1
Migut.I00598.2
Migut.I00600.1
Migut.I00600.2
Migut.I00601.1
Migut.I00602.1
Migut.I00603.1
Migut.I00604.1
Migut.I00605.1
Migut.I00605.2
Migut.I00606.1
Migut.I00606.2
Migut.I00606.3
Migut.I00607.1
Migut.I00607.2
Migut.I00608.1
Migut.I00609.1
Migut.I00610.1
Migut.I00610.2
Migut.I00611.1
Migut.I00612.1
Migut.I00613.1
Migut.I00613.2
Migut.I00614.1
Migut.I00614.2
Migut.I00615.1
Migut.I00616.1
Migut.I00617.1
Migut.I00618.1
Migut.I00618.2
Migut.I00619.1
Migut.I00620.1
Migut.I00621.1
Migut.I00621.2
Migut.I00621.3
Migut.I00621.4
Migut.I00622.1
Migut.I00623.1
Migut.I00624.1
Migut.I00625.1
Migut.I00626.1
Migut.I00627.1
Migut.I00627.2
Migut.I00627.3
Migut.I00628.1
Migut.I00629.1
Migut.I00629.2
Migut.I00630.1
Migut.I00631.1
Migut.I00632.1
Migut.I00633.1
Migut.I00633.2
Migut.I00633.3
Migut.I00633.4
Migut.I00634.1
Migut.I00635.1
Migut.I00636.1
Migut.I00637.1
Migut.I00637.2
Migut.I00638.1
Migut.I00639.1
Migut.I00640.1
Migut.I00641.1
Migut.I00642.1
Migut.I00643.1
Migut.I00644.1
Migut.I00645.1
Migut.I00646.1
Migut.I00646.2
Migut.I00647.1
Migut.I00648.1
Migut.I00649.1
Migut.I00650.1
Migut.I00651.1
Migut.I00652.1
Migut.I00653.1
Migut.I00654.1
Migut.I00655.1
Migut.I00655.2
Migut.I00655.3
Migut.I00656.1
Migut.I00656.2
Migut.I00657.1
Migut.I00658.1
Migut.I00659.1
Migut.I00660.1
Migut.I00660.2
Migut.I00661.1
Migut.I00662.1
Migut.I00663.1
Migut.I00664.1
Migut.I00665.1
Migut.I00666.1
Migut.I00667.1
Migut.I00667.2
Migut.I00668.1
Migut.I00669.1
Migut.I00670.1
Migut.I00671.1
Migut.I00672.1
Migut.I00673.1
Migut.I00673.2
Migut.I00674.1
Migut.I00675.1
Migut.I00676.1
Migut.I00677.1
Migut.I00678.1
Migut.I00678.2
Migut.I00678.3
Migut.I00678.4
Migut.I00679.1
Migut.I00680.1
Migut.I00681.1
Migut.I00682.1
Migut.I00683.1
Migut.I00684.1
Migut.I00684.2
Migut.I00685.1
Migut.I00686.1
Migut.I00687.1
Migut.I00688.1
Migut.I00689.1
Migut.I00689.2
Migut.I00690.1
Migut.I00691.1
Migut.I00692.1
Migut.I00693.1
Migut.I00694.1
Migut.I00695.1
Migut.I00696.1
Migut.I00697.1
Migut.I00698.1
Migut.I00699.1
Migut.I00700.1
Migut.I00701.1
Migut.I00702.1
Migut.I00702.2
Migut.I00703.1
Migut.I00704.1
Migut.I00705.1
Migut.I00705.2
Migut.I00706.1
Migut.I00707.1
Migut.I00707.2
Migut.I00707.3
Migut.I00708.1
Migut.I00709.1
Migut.I00709.2
Migut.I00710.1
Migut.I00710.2
Migut.I00711.1
Migut.I00712.1
Migut.I00713.1
Migut.I00714.1
Migut.I00714.2
Migut.I00714.3
Migut.I00714.4
Migut.I00715.1
Migut.I00716.1
Migut.I00716.2
Migut.I00717.1
Migut.I00718.1
Migut.I00719.1
Migut.I00720.1
Migut.I00721.1
Migut.I00722.1
Migut.I00723.1
Migut.I00724.1
Migut.I00725.1
Migut.I00726.1
Migut.I00727.1
Migut.I00727.2
Migut.I00728.1
Migut.I00729.1
Migut.I00730.1
Migut.I00730.2
Migut.I00731.1
Migut.I00732.1
Migut.I00733.1
Migut.I00734.1
Migut.I00735.1
Migut.I00735.2
Migut.I00736.1
Migut.I00737.1
Migut.I00737.2
Migut.I00738.1
Migut.I00739.1
Migut.I00740.1
Migut.I00741.1
Migut.I00742.1
Migut.I00743.1
Migut.I00744.1
Migut.I00745.1
Migut.I00746.1
Migut.I00747.1
Migut.I00747.2
Migut.I00748.1
Migut.I00749.1
Migut.I00750.1
Migut.I00751.1
Migut.I00751.2
Migut.I00752.1
Migut.I00753.1
Migut.I00753.2
Migut.I00754.1
Migut.I00755.1
Migut.I00755.2
Migut.I00756.1
Migut.I00756.2
Migut.I00757.1
Migut.I00758.1
Migut.I00759.1
Migut.I00760.1
Migut.I00761.1
Migut.I00761.2
Migut.I00762.1
Migut.I00763.1
Migut.I00764.1
Migut.I00765.1
Migut.I00766.1
Migut.I00767.1
Migut.I00768.1
Migut.I00769.1
Migut.I00770.1
Migut.I00770.2
Migut.I00771.1
Migut.I00772.1
Migut.I00773.1
Migut.I00774.1
Migut.I00775.1
Migut.I00776.1
Migut.I00777.1
Migut.I00777.2
Migut.I00778.1
Migut.I00779.1
Migut.I00780.1
Migut.I00781.1
Migut.I00782.1
Migut.I00783.1
Migut.I00784.1
Migut.I00785.1
Migut.I00786.1
Migut.I00787.1
Migut.I00788.1
Migut.I00789.1
Migut.I00789.2
Migut.I00789.3
Migut.I00790.1
Migut.I00791.1
Migut.I00792.1
Migut.I00793.1
Migut.I00794.1
Migut.I00795.1
Migut.I00796.1
Migut.I00797.1
Migut.I00797.2
Migut.I00798.1
Migut.I00799.1
Migut.I00800.1
Migut.I00801.1
Migut.I00801.2
Migut.I00801.3
Migut.I00802.1
Migut.I00803.1
Migut.I00804.1
Migut.I00805.1
Migut.I00805.2
Migut.I00806.1
Migut.I00807.1
Migut.I00808.1
Migut.I00809.1
Migut.I00811.1
Migut.I00812.1
Migut.I00813.1
Migut.I00814.1
Migut.I00815.1
Migut.I00816.1
Migut.I00816.2
Migut.I00817.1
Migut.I00818.1
Migut.I00819.1
Migut.I00819.2
Migut.I00819.3
Migut.I00820.1
Migut.I00821.1
Migut.I00822.1
Migut.I00823.1
Migut.I00824.1
Migut.I00825.1
Migut.I00826.1
Migut.I00827.1
Migut.I00828.1
Migut.I00829.1
Migut.I00829.2
Migut.I00830.1
Migut.I00831.1
Migut.I00833.1
Migut.I00834.1
Migut.I00835.1
Migut.I00836.1
Migut.I00837.1
Migut.I00837.2
Migut.I00838.1
Migut.I00839.1
Migut.I00840.1
Migut.I00841.1
Migut.I00842.1
Migut.I00843.1
Migut.I00844.1
Migut.I00845.1
Migut.I00846.1
Migut.I00847.1
Migut.I00848.1
Migut.I00849.1
Migut.I00850.1
Migut.I00851.1
Migut.I00852.1
Migut.I00853.1
Migut.I00853.2
Migut.I00854.1
Migut.I00855.1
Migut.I00856.1
Migut.I00857.1
Migut.I00858.1
Migut.I00859.1
Migut.I00860.1
Migut.I00860.2
Migut.I00861.1
Migut.I00862.1
Migut.I00863.1
Migut.I00864.1
Migut.I00865.1
Migut.I00865.2
Migut.I00866.1
Migut.I00867.1
Migut.I00868.1
Migut.I00869.1
Migut.I00870.1
Migut.I00871.1
Migut.I00872.1
Migut.I00873.1
Migut.I00874.1
Migut.I00875.1
Migut.I00876.1
Migut.I00877.1
Migut.I00878.1
Migut.I00879.1
Migut.I00880.1
Migut.I00880.2
Migut.I00881.1
Migut.I00882.1
Migut.I00883.1
Migut.I00884.1
Migut.I00885.1
Migut.I00886.1
Migut.I00887.1
Migut.I00888.1
Migut.I00889.1
Migut.I00890.1
Migut.I00891.1
Migut.I00892.1
Migut.I00893.1
Migut.I00893.2
Migut.I00894.1
Migut.I00895.1
Migut.I00896.1
Migut.I00897.1
Migut.I00898.1
Migut.I00899.1
Migut.I00900.1
Migut.I00901.1
Migut.I00902.1
Migut.I00903.1
Migut.I00904.1
Migut.I00905.1
Migut.I00906.1
Migut.I00907.1
Migut.I00908.1
Migut.I00909.1
Migut.I00910.1
Migut.I00911.1
Migut.I00911.2
Migut.I00912.1
Migut.I00913.1
Migut.I00914.1
Migut.I00915.1
Migut.I00916.1
Migut.I00917.1
Migut.I00918.1
Migut.I00919.1
Migut.I00920.1
Migut.I00921.1
Migut.I00922.1
Migut.I00923.1
Migut.I00923.2
Migut.I00924.1
Migut.I00925.1
Migut.I00926.1
Migut.I00927.1
Migut.I00928.1
Migut.I00929.1
Migut.I00930.1
Migut.I00931.1
Migut.I00932.1
Migut.I00932.2
Migut.I00933.1
Migut.I00934.1
Migut.I00935.1
Migut.I00936.1
Migut.I00937.1
Migut.I00938.1
Migut.I00938.2
Migut.I00939.1
Migut.I00939.2
Migut.I00940.1
Migut.I00941.1
Migut.I00942.1
Migut.I00942.2
Migut.I00943.1
Migut.I00944.1
Migut.I00945.1
Migut.I00945.2
Migut.I00946.1
Migut.I00947.1
Migut.I00948.1
Migut.I00949.1
Migut.I00949.2
Migut.I00950.1
Migut.I00950.2
Migut.I00951.1
Migut.I00952.1
Migut.I00952.2
Migut.I00953.1
Migut.I00954.1
Migut.I00955.1
Migut.I00956.1
Migut.I00957.1
Migut.I00957.2
Migut.I00958.1
Migut.I00959.1
Migut.I00960.1
Migut.I00961.1
Migut.I00962.1
Migut.I00963.1
Migut.I00964.1
Migut.I00965.1
Migut.I00965.2
Migut.I00966.1
Migut.I00967.1
Migut.I00968.1
Migut.I00968.2
Migut.I00968.3
Migut.I00969.1
Migut.I00970.1
Migut.I00971.1
Migut.I00972.1
Migut.I00972.2
Migut.I00973.1
Migut.I00973.2
Migut.I00974.1
Migut.I00975.1
Migut.I00976.1
Migut.I00977.1
Migut.I00978.1
Migut.I00978.2
Migut.I00979.1
Migut.I00980.1
Migut.I00980.2
Migut.I00981.1
Migut.I00982.1
Migut.I00983.1
Migut.I00984.1
Migut.I00985.1
Migut.I00986.1
Migut.I00987.1
Migut.I00988.1
Migut.I00989.1
Migut.I00990.1
Migut.I00991.1
Migut.I00992.1
Migut.I00992.2
Migut.I00993.1
Migut.I00994.1
Migut.I00995.1
Migut.I00996.1
Migut.I00997.1
Migut.I00997.2
Migut.I00997.3
Migut.I00998.1
Migut.I00999.1
Migut.I01000.1
Migut.I01001.1
Migut.I01002.1
Migut.I01003.1
Migut.I01003.2
Migut.I01004.1
Migut.I01006.1
Migut.I01007.1
Migut.I01008.1
Migut.I01009.1
Migut.I01010.1
Migut.I01011.1
Migut.I01011.2
Migut.I01012.1
Migut.I01013.1
Migut.I01014.1
Migut.I01015.1
Migut.I01016.1
Migut.I01017.1
Migut.I01018.1
Migut.I01019.1
Migut.I01020.1
Migut.I01021.1
Migut.I01022.1
Migut.I01023.1
Migut.I01024.1
Migut.I01025.1
Migut.I01026.1
Migut.I01027.1
Migut.I01028.1
Migut.I01028.2
Migut.I01028.3
Migut.I01028.4
Migut.I01029.1
Migut.I01030.1
Migut.I01030.2
Migut.I01031.1
Migut.I01031.2
Migut.I01032.1
Migut.I01032.2
Migut.I01033.1
Migut.I01033.2
Migut.I01033.3
Migut.I01034.1
Migut.I01035.1
Migut.I01036.1
Migut.I01037.1
Migut.I01038.1
Migut.I01038.2
Migut.I01039.1
Migut.I01040.1
Migut.I01041.1
Migut.I01042.1
Migut.I01042.2
Migut.I01043.1
Migut.I01044.1
Migut.I01045.1
Migut.I01046.1
Migut.I01047.1
Migut.I01048.1
Migut.I01049.1
Migut.I01050.1
Migut.I01051.1
Migut.I01051.2
Migut.I01052.1
Migut.I01053.1
Migut.I01054.1
Migut.I01055.1
Migut.I01056.1
Migut.I01057.1
Migut.I01058.1
Migut.I01059.1
Migut.I01059.2
Migut.I01059.3
Migut.I01060.1
Migut.I01061.1
Migut.I01062.1
Migut.I01063.1
Migut.I01064.1
Migut.I01065.1
Migut.I01066.1
Migut.I01067.1
Migut.I01068.1
Migut.I01068.2
Migut.I01069.1
Migut.I01070.1
Migut.I01071.1
Migut.I01072.1
Migut.I01073.1
Migut.I01074.1
Migut.I01075.1
Migut.I01076.1
Migut.I01077.1
Migut.I01078.1
Migut.I01079.1
Migut.I01080.1
Migut.I01080.2
Migut.I01081.1
Migut.I01082.1
Migut.I01083.1
Migut.I01084.1
Migut.I01085.1
Migut.I01086.1
Migut.I01087.1
Migut.I01088.1
Migut.I01089.1
Migut.I01090.1
Migut.I01090.2
Migut.I01090.3
Migut.I01091.1
Migut.I01092.1
Migut.I01093.1
Migut.I01094.1
Migut.I01095.1
Migut.I01095.2
Migut.I01096.1
Migut.I01097.1
Migut.I01098.1
Migut.I01099.1
Migut.I01100.1
Migut.I01101.1
Migut.I01102.1
Migut.I01103.1
Migut.I01104.1
Migut.I01104.2
Migut.I01105.1
Migut.I01106.1
Migut.I01107.1
Migut.I01108.1
Migut.I01109.1
Migut.I01110.1
Migut.I01111.1
Migut.I01112.1
Migut.I01113.1
Migut.I01113.2
Migut.I01114.1
Migut.I01114.2
Migut.I01115.1
Migut.I01116.1
Migut.I01117.1
Migut.I01118.1
Migut.I01119.1
Migut.I01120.1
Migut.I01120.2
Migut.I01121.1
Migut.I01122.1
Migut.I01123.1
Migut.I01124.1
Migut.I01124.2
Migut.I01125.1
Migut.I01126.1
Migut.I01126.2
Migut.I01127.1
Migut.I01128.1
Migut.I01128.2
Migut.I01129.1
Migut.I01129.2
Migut.I01129.3
Migut.I01130.1
Migut.I01130.2
Migut.I01131.1
Migut.I01132.1
Migut.I01133.1
Migut.I01134.1
Migut.I01134.2
Migut.I01135.1
Migut.I01136.1
Migut.I01136.2
Migut.I01137.1
Migut.I01138.1
Migut.I01139.1
Migut.I01139.2
Migut.I01140.1
Migut.I01141.1
Migut.I01141.2
Migut.I01142.1
Migut.I01142.2
Migut.I01143.1
Migut.I01143.2
Migut.I01144.1
Migut.I01144.2
Migut.I01145.1
Migut.I01145.2
Migut.I01145.3
Migut.I01146.1
Migut.I01147.1
Migut.I01148.1
Migut.I01148.2
Migut.I01149.1
Migut.I01150.1
Migut.I01151.1
Migut.I01152.1
Migut.I01152.2
Migut.I01153.1
Migut.I01154.1
Migut.I01155.1
Migut.I01156.1
Migut.I01157.1
Migut.I01158.1
Migut.I01159.1
Migut.I01160.1
Migut.I01161.1
Migut.I01162.1
Migut.I01163.1
Migut.I01164.1
Migut.I01165.1
Migut.I01166.1
Migut.I01167.1
Migut.I01168.1
Migut.I01169.1
Migut.I01170.1
Migut.I01171.1
Migut.I01172.1
Migut.I01173.1
Migut.I01174.1
Migut.I01175.1
Migut.I01176.1
Migut.I01176.2
Migut.I01177.1
Migut.I01178.1
Migut.I01179.1
Migut.I01180.1
Migut.I01181.1
Migut.I01182.1
Migut.I01183.1
Migut.I01184.1
Migut.I01184.2
Migut.I01185.1
Migut.I01185.2
Migut.I01185.3
Migut.I01186.1
Migut.I01187.1
Migut.I01188.1
Migut.I01189.1
Migut.I01190.1
Migut.I01190.2
Migut.I01191.1
Migut.I01192.1
Migut.I01193.1
Migut.I01194.1
Migut.I01194.2
Migut.I01195.1
Migut.I01196.1
Migut.I01197.1
Migut.I01198.1
Migut.I01199.1
Migut.I01199.2
Migut.I01200.1
Migut.I01201.1
Migut.I01201.2
Migut.I01202.1
Migut.I01203.1
Migut.I01204.1
Migut.I01205.1
Migut.I01205.2
Migut.I01205.3
Migut.I01206.1
Migut.I01207.1
Migut.I01208.1
Migut.I01209.1
Migut.I01210.1
Migut.I01211.1
Migut.I01212.1
Migut.I01213.1
Migut.I01214.1
Migut.I01214.2
Migut.I01215.1
Migut.I01216.1
Migut.J00001.1
Migut.J00001.2
Migut.J00001.3
Migut.J00001.4
Migut.J00001.5
Migut.J00002.1
Migut.J00003.1
Migut.J00003.2
Migut.J00004.1
Migut.J00004.2
Migut.J00005.1
Migut.J00006.1
Migut.J00007.1
Migut.J00007.2
Migut.J00007.3
Migut.J00008.1
Migut.J00009.1
Migut.J00010.1
Migut.J00011.1
Migut.J00012.1
Migut.J00013.1
Migut.J00013.2
Migut.J00013.3
Migut.J00014.1
Migut.J00015.1
Migut.J00015.2
Migut.J00015.3
Migut.J00016.1
Migut.J00017.1
Migut.J00017.2
Migut.J00018.1
Migut.J00019.1
Migut.J00020.1
Migut.J00020.10
Migut.J00020.2
Migut.J00020.3
Migut.J00020.4
Migut.J00020.5
Migut.J00020.6
Migut.J00020.7
Migut.J00020.8
Migut.J00020.9
Migut.J00021.1
Migut.J00021.2
Migut.J00021.3
Migut.J00021.4
Migut.J00022.1
Migut.J00022.2
Migut.J00022.3
Migut.J00023.1
Migut.J00023.2
Migut.J00024.1
Migut.J00025.1
Migut.J00025.2
Migut.J00026.1
Migut.J00027.1
Migut.J00027.2
Migut.J00028.1
Migut.J00029.1
Migut.J00030.1
Migut.J00030.2
Migut.J00031.1
Migut.J00032.1
Migut.J00033.1
Migut.J00034.1
Migut.J00034.2
Migut.J00035.1
Migut.J00036.1
Migut.J00037.1
Migut.J00038.1
Migut.J00039.1
Migut.J00040.1
Migut.J00040.2
Migut.J00041.1
Migut.J00042.1
Migut.J00043.1
Migut.J00044.1
Migut.J00045.1
Migut.J00046.1
Migut.J00047.1
Migut.J00048.1
Migut.J00049.1
Migut.J00050.1
Migut.J00051.1
Migut.J00052.1
Migut.J00052.2
Migut.J00052.3
Migut.J00053.1
Migut.J00054.1
Migut.J00055.1
Migut.J00056.1
Migut.J00057.1
Migut.J00058.1
Migut.J00059.1
Migut.J00060.1
Migut.J00061.1
Migut.J00062.1
Migut.J00062.2
Migut.J00063.1
Migut.J00064.1
Migut.J00065.1
Migut.J00066.1
Migut.J00067.1
Migut.J00068.1
Migut.J00069.1
Migut.J00069.2
Migut.J00069.3
Migut.J00069.4
Migut.J00070.1
Migut.J00071.1
Migut.J00071.2
Migut.J00072.1
Migut.J00073.1
Migut.J00074.1
Migut.J00074.2
Migut.J00074.3
Migut.J00075.1
Migut.J00076.1
Migut.J00077.1
Migut.J00078.1
Migut.J00079.1
Migut.J00080.1
Migut.J00081.1
Migut.J00082.1
Migut.J00083.1
Migut.J00083.2
Migut.J00084.1
Migut.J00084.2
Migut.J00085.1
Migut.J00086.1
Migut.J00086.2
Migut.J00087.1
Migut.J00088.1
Migut.J00089.1
Migut.J00090.1
Migut.J00091.1
Migut.J00092.1
Migut.J00093.1
Migut.J00093.2
Migut.J00094.1
Migut.J00094.2
Migut.J00095.1
Migut.J00096.1
Migut.J00096.2
Migut.J00096.3
Migut.J00097.1
Migut.J00098.1
Migut.J00099.1
Migut.J00100.1
Migut.J00100.2
Migut.J00101.1
Migut.J00102.1
Migut.J00103.1
Migut.J00104.1
Migut.J00105.1
Migut.J00106.1
Migut.J00107.1
Migut.J00108.1
Migut.J00109.1
Migut.J00110.1
Migut.J00111.1
Migut.J00112.1
Migut.J00113.1
Migut.J00114.1
Migut.J00115.1
Migut.J00116.1
Migut.J00117.1
Migut.J00118.1
Migut.J00119.1
Migut.J00120.1
Migut.J00121.1
Migut.J00122.1
Migut.J00122.2
Migut.J00123.1
Migut.J00124.1
Migut.J00125.1
Migut.J00126.1
Migut.J00127.1
Migut.J00128.1
Migut.J00129.1
Migut.J00130.1
Migut.J00131.1
Migut.J00131.2
Migut.J00132.1
Migut.J00133.1
Migut.J00134.1
Migut.J00135.1
Migut.J00136.1
Migut.J00137.1
Migut.J00138.1
Migut.J00139.1
Migut.J00140.1
Migut.J00141.1
Migut.J00141.2
Migut.J00142.1
Migut.J00143.1
Migut.J00144.1
Migut.J00145.1
Migut.J00145.2
Migut.J00146.1
Migut.J00147.1
Migut.J00148.1
Migut.J00149.1
Migut.J00150.1
Migut.J00151.1
Migut.J00152.1
Migut.J00153.1
Migut.J00154.1
Migut.J00155.1
Migut.J00156.1
Migut.J00157.1
Migut.J00158.1
Migut.J00159.1
Migut.J00160.1
Migut.J00161.1
Migut.J00162.1
Migut.J00163.1
Migut.J00164.1
Migut.J00164.2
Migut.J00164.3
Migut.J00164.4
Migut.J00164.5
Migut.J00165.1
Migut.J00166.1
Migut.J00166.2
Migut.J00166.3
Migut.J00166.4
Migut.J00167.1
Migut.J00167.2
Migut.J00168.1
Migut.J00169.1
Migut.J00170.1
Migut.J00170.2
Migut.J00171.1
Migut.J00172.1
Migut.J00173.1
Migut.J00173.2
Migut.J00174.1
Migut.J00175.1
Migut.J00176.1
Migut.J00177.1
Migut.J00178.1
Migut.J00179.1
Migut.J00180.1
Migut.J00181.1
Migut.J00182.1
Migut.J00183.1
Migut.J00183.2
Migut.J00184.1
Migut.J00185.1
Migut.J00186.1
Migut.J00187.1
Migut.J00188.1
Migut.J00189.1
Migut.J00190.1
Migut.J00191.1
Migut.J00192.1
Migut.J00193.1
Migut.J00194.1
Migut.J00195.1
Migut.J00196.1
Migut.J00197.1
Migut.J00198.1
Migut.J00199.1
Migut.J00200.1
Migut.J00201.1
Migut.J00202.1
Migut.J00203.1
Migut.J00204.1
Migut.J00204.2
Migut.J00206.1
Migut.J00207.1
Migut.J00208.1
Migut.J00209.1
Migut.J00210.1
Migut.J00210.2
Migut.J00211.1
Migut.J00211.2
Migut.J00211.3
Migut.J00212.1
Migut.J00213.1
Migut.J00213.2
Migut.J00214.1
Migut.J00215.1
Migut.J00215.2
Migut.J00216.1
Migut.J00217.1
Migut.J00218.1
Migut.J00219.1
Migut.J00220.1
Migut.J00221.1
Migut.J00222.1
Migut.J00222.2
Migut.J00223.1
Migut.J00224.1
Migut.J00225.1
Migut.J00225.2
Migut.J00225.3
Migut.J00226.1
Migut.J00227.1
Migut.J00228.1
Migut.J00229.1
Migut.J00230.1
Migut.J00231.1
Migut.J00232.1
Migut.J00233.1
Migut.J00234.1
Migut.J00234.2
Migut.J00235.1
Migut.J00236.1
Migut.J00237.1
Migut.J00238.1
Migut.J00239.1
Migut.J00240.1
Migut.J00241.1
Migut.J00242.1
Migut.J00243.1
Migut.J00244.1
Migut.J00245.1
Migut.J00246.1
Migut.J00246.2
Migut.J00247.1
Migut.J00248.1
Migut.J00249.1
Migut.J00250.1
Migut.J00251.1
Migut.J00252.1
Migut.J00253.1
Migut.J00254.1
Migut.J00254.2
Migut.J00255.1
Migut.J00256.1
Migut.J00257.1
Migut.J00258.1
Migut.J00259.1
Migut.J00260.1
Migut.J00261.1
Migut.J00262.1
Migut.J00263.1
Migut.J00263.2
Migut.J00263.3
Migut.J00264.1
Migut.J00265.1
Migut.J00266.1
Migut.J00267.1
Migut.J00268.1
Migut.J00269.1
Migut.J00270.1
Migut.J00271.1
Migut.J00272.1
Migut.J00273.1
Migut.J00273.2
Migut.J00274.1
Migut.J00275.1
Migut.J00276.1
Migut.J00277.1
Migut.J00278.1
Migut.J00279.1
Migut.J00280.1
Migut.J00281.1
Migut.J00281.2
Migut.J00282.1
Migut.J00283.1
Migut.J00284.1
Migut.J00285.1
Migut.J00286.1
Migut.J00287.1
Migut.J00288.1
Migut.J00289.1
Migut.J00289.2
Migut.J00290.1
Migut.J00291.1
Migut.J00292.1
Migut.J00292.2
Migut.J00293.1
Migut.J00294.1
Migut.J00295.1
Migut.J00296.1
Migut.J00296.2
Migut.J00297.1
Migut.J00298.1
Migut.J00299.1
Migut.J00300.1
Migut.J00301.1
Migut.J00302.1
Migut.J00303.1
Migut.J00304.1
Migut.J00305.1
Migut.J00306.1
Migut.J00307.1
Migut.J00308.1
Migut.J00308.2
Migut.J00309.1
Migut.J00310.1
Migut.J00311.1
Migut.J00312.1
Migut.J00313.1
Migut.J00314.1
Migut.J00315.1
Migut.J00315.2
Migut.J00316.1
Migut.J00317.1
Migut.J00318.1
Migut.J00319.1
Migut.J00320.1
Migut.J00320.2
Migut.J00320.3
Migut.J00321.1
Migut.J00322.1
Migut.J00323.1
Migut.J00324.1
Migut.J00324.2
Migut.J00325.1
Migut.J00326.1
Migut.J00327.1
Migut.J00328.1
Migut.J00329.1
Migut.J00330.1
Migut.J00331.1
Migut.J00332.1
Migut.J00332.2
Migut.J00332.3
Migut.J00333.1
Migut.J00333.2
Migut.J00334.1
Migut.J00335.1
Migut.J00336.1
Migut.J00337.1
Migut.J00338.1
Migut.J00338.2
Migut.J00339.1
Migut.J00340.1
Migut.J00341.1
Migut.J00342.1
Migut.J00343.1
Migut.J00344.1
Migut.J00345.1
Migut.J00346.1
Migut.J00347.1
Migut.J00348.1
Migut.J00349.1
Migut.J00349.2
Migut.J00350.1
Migut.J00351.1
Migut.J00351.2
Migut.J00352.1
Migut.J00353.1
Migut.J00354.1
Migut.J00355.1
Migut.J00356.1
Migut.J00357.1
Migut.J00358.1
Migut.J00359.1
Migut.J00360.1
Migut.J00361.1
Migut.J00362.1
Migut.J00362.2
Migut.J00363.1
Migut.J00364.1
Migut.J00365.1
Migut.J00366.1
Migut.J00366.2
Migut.J00367.1
Migut.J00367.2
Migut.J00368.1
Migut.J00369.1
Migut.J00370.1
Migut.J00370.2
Migut.J00371.1
Migut.J00372.1
Migut.J00373.1
Migut.J00374.1
Migut.J00374.2
Migut.J00375.1
Migut.J00375.2
Migut.J00376.1
Migut.J00377.1
Migut.J00378.1
Migut.J00379.1
Migut.J00380.1
Migut.J00381.1
Migut.J00382.1
Migut.J00383.1
Migut.J00383.2
Migut.J00384.1
Migut.J00385.1
Migut.J00386.1
Migut.J00387.1
Migut.J00388.1
Migut.J00389.1
Migut.J00390.1
Migut.J00390.2
Migut.J00390.3
Migut.J00391.1
Migut.J00392.1
Migut.J00393.1
Migut.J00394.1
Migut.J00395.1
Migut.J00395.2
Migut.J00396.1
Migut.J00396.2
Migut.J00396.3
Migut.J00397.1
Migut.J00397.2
Migut.J00398.1
Migut.J00399.1
Migut.J00400.1
Migut.J00401.1
Migut.J00402.1
Migut.J00402.2
Migut.J00402.3
Migut.J00403.1
Migut.J00404.1
Migut.J00405.1
Migut.J00406.1
Migut.J00407.1
Migut.J00408.1
Migut.J00409.1
Migut.J00410.1
Migut.J00411.1
Migut.J00411.2
Migut.J00411.3
Migut.J00412.1
Migut.J00413.1
Migut.J00414.1
Migut.J00415.1
Migut.J00416.1
Migut.J00417.1
Migut.J00417.2
Migut.J00418.1
Migut.J00419.1
Migut.J00420.1
Migut.J00420.2
Migut.J00421.1
Migut.J00423.1
Migut.J00424.1
Migut.J00425.1
Migut.J00426.1
Migut.J00427.1
Migut.J00428.1
Migut.J00429.1
Migut.J00430.1
Migut.J00431.1
Migut.J00432.1
Migut.J00433.1
Migut.J00434.1
Migut.J00435.1
Migut.J00436.1
Migut.J00437.1
Migut.J00438.1
Migut.J00439.1
Migut.J00440.1
Migut.J00441.1
Migut.J00442.1
Migut.J00442.2
Migut.J00443.1
Migut.J00444.1
Migut.J00444.2
Migut.J00445.1
Migut.J00446.1
Migut.J00447.1
Migut.J00448.1
Migut.J00448.2
Migut.J00449.1
Migut.J00450.1
Migut.J00451.1
Migut.J00452.1
Migut.J00453.1
Migut.J00454.1
Migut.J00455.1
Migut.J00456.1
Migut.J00457.1
Migut.J00458.1
Migut.J00459.1
Migut.J00460.1
Migut.J00461.1
Migut.J00462.1
Migut.J00463.1
Migut.J00464.1
Migut.J00465.1
Migut.J00466.1
Migut.J00467.1
Migut.J00468.1
Migut.J00469.1
Migut.J00470.1
Migut.J00471.1
Migut.J00472.1
Migut.J00473.1
Migut.J00474.1
Migut.J00475.1
Migut.J00476.1
Migut.J00476.2
Migut.J00477.1
Migut.J00477.2
Migut.J00478.1
Migut.J00479.1
Migut.J00480.1
Migut.J00481.1
Migut.J00482.1
Migut.J00483.1
Migut.J00484.1
Migut.J00485.1
Migut.J00486.1
Migut.J00487.1
Migut.J00488.1
Migut.J00489.1
Migut.J00490.1
Migut.J00491.1
Migut.J00492.1
Migut.J00493.1
Migut.J00493.2
Migut.J00494.1
Migut.J00495.1
Migut.J00496.1
Migut.J00497.1
Migut.J00498.1
Migut.J00499.1
Migut.J00500.1
Migut.J00501.1
Migut.J00502.1
Migut.J00503.1
Migut.J00504.1
Migut.J00505.1
Migut.J00506.1
Migut.J00507.1
Migut.J00508.1
Migut.J00509.1
Migut.J00510.1
Migut.J00512.1
Migut.J00513.1
Migut.J00514.1
Migut.J00515.1
Migut.J00516.1
Migut.J00517.1
Migut.J00518.1
Migut.J00519.1
Migut.J00520.1
Migut.J00521.1
Migut.J00522.1
Migut.J00522.2
Migut.J00522.3
Migut.J00523.1
Migut.J00523.2
Migut.J00524.1
Migut.J00525.1
Migut.J00527.1
Migut.J00528.1
Migut.J00529.1
Migut.J00530.1
Migut.J00531.1
Migut.J00532.1
Migut.J00533.1
Migut.J00534.1
Migut.J00535.1
Migut.J00536.1
Migut.J00537.1
Migut.J00538.1
Migut.J00539.1
Migut.J00540.1
Migut.J00541.1
Migut.J00541.2
Migut.J00542.1
Migut.J00543.1
Migut.J00544.1
Migut.J00545.1
Migut.J00546.1
Migut.J00547.1
Migut.J00548.1
Migut.J00549.1
Migut.J00550.1
Migut.J00551.1
Migut.J00552.1
Migut.J00553.1
Migut.J00554.1
Migut.J00555.1
Migut.J00556.1
Migut.J00557.1
Migut.J00558.1
Migut.J00558.2
Migut.J00559.1
Migut.J00560.1
Migut.J00561.1
Migut.J00561.2
Migut.J00562.1
Migut.J00563.1
Migut.J00563.10
Migut.J00563.11
Migut.J00563.12
Migut.J00563.2
Migut.J00563.3
Migut.J00563.4
Migut.J00563.5
Migut.J00563.6
Migut.J00563.7
Migut.J00563.8
Migut.J00563.9
Migut.J00564.1
Migut.J00565.1
Migut.J00566.1
Migut.J00567.1
Migut.J00568.1
Migut.J00569.1
Migut.J00570.1
Migut.J00570.2
Migut.J00571.1
Migut.J00572.1
Migut.J00573.1
Migut.J00573.2
Migut.J00574.1
Migut.J00575.1
Migut.J00576.1
Migut.J00577.1
Migut.J00578.1
Migut.J00579.1
Migut.J00580.1
Migut.J00581.1
Migut.J00582.1
Migut.J00583.1
Migut.J00584.1
Migut.J00585.1
Migut.J00586.1
Migut.J00587.1
Migut.J00588.1
Migut.J00589.1
Migut.J00590.1
Migut.J00591.1
Migut.J00592.1
Migut.J00593.1
Migut.J00593.2
Migut.J00594.1
Migut.J00595.1
Migut.J00596.1
Migut.J00597.1
Migut.J00598.1
Migut.J00599.1
Migut.J00600.1
Migut.J00601.1
Migut.J00602.1
Migut.J00603.1
Migut.J00603.2
Migut.J00604.1
Migut.J00605.1
Migut.J00606.1
Migut.J00607.1
Migut.J00608.1
Migut.J00609.1
Migut.J00610.1
Migut.J00611.1
Migut.J00612.1
Migut.J00613.1
Migut.J00614.1
Migut.J00615.1
Migut.J00616.1
Migut.J00616.2
Migut.J00617.1
Migut.J00617.2
Migut.J00618.1
Migut.J00619.1
Migut.J00620.1
Migut.J00621.1
Migut.J00622.1
Migut.J00623.1
Migut.J00624.1
Migut.J00625.1
Migut.J00626.1
Migut.J00627.1
Migut.J00628.1
Migut.J00629.1
Migut.J00630.1
Migut.J00631.1
Migut.J00632.1
Migut.J00633.1
Migut.J00634.1
Migut.J00635.1
Migut.J00636.1
Migut.J00636.2
Migut.J00637.1
Migut.J00638.1
Migut.J00639.1
Migut.J00640.1
Migut.J00641.1
Migut.J00641.2
Migut.J00642.1
Migut.J00643.1
Migut.J00643.2
Migut.J00643.3
Migut.J00644.1
Migut.J00645.1
Migut.J00646.1
Migut.J00647.1
Migut.J00647.2
Migut.J00648.1
Migut.J00649.1
Migut.J00650.1
Migut.J00650.2
Migut.J00650.3
Migut.J00650.4
Migut.J00651.1
Migut.J00652.1
Migut.J00653.1
Migut.J00654.1
Migut.J00655.1
Migut.J00656.1
Migut.J00657.1
Migut.J00658.1
Migut.J00659.1
Migut.J00660.1
Migut.J00661.1
Migut.J00662.1
Migut.J00662.2
Migut.J00663.1
Migut.J00664.1
Migut.J00665.1
Migut.J00666.1
Migut.J00667.1
Migut.J00668.1
Migut.J00669.1
Migut.J00669.2
Migut.J00670.1
Migut.J00671.1
Migut.J00672.1
Migut.J00673.1
Migut.J00674.1
Migut.J00675.1
Migut.J00676.1
Migut.J00677.1
Migut.J00678.1
Migut.J00679.1
Migut.J00680.1
Migut.J00681.1
Migut.J00682.1
Migut.J00683.1
Migut.J00683.2
Migut.J00684.1
Migut.J00685.1
Migut.J00686.1
Migut.J00687.1
Migut.J00688.1
Migut.J00689.1
Migut.J00690.1
Migut.J00691.1
Migut.J00692.1
Migut.J00693.1
Migut.J00694.1
Migut.J00695.1
Migut.J00696.1
Migut.J00697.1
Migut.J00698.1
Migut.J00699.1
Migut.J00700.1
Migut.J00701.1
Migut.J00702.1
Migut.J00703.1
Migut.J00704.1
Migut.J00705.1
Migut.J00706.1
Migut.J00707.1
Migut.J00708.1
Migut.J00709.1
Migut.J00710.1
Migut.J00711.1
Migut.J00712.1
Migut.J00713.1
Migut.J00714.1
Migut.J00715.1
Migut.J00716.1
Migut.J00717.1
Migut.J00718.1
Migut.J00719.1
Migut.J00720.1
Migut.J00721.1
Migut.J00722.1
Migut.J00723.1
Migut.J00724.1
Migut.J00725.1
Migut.J00726.1
Migut.J00727.1
Migut.J00728.1
Migut.J00729.1
Migut.J00730.1
Migut.J00731.1
Migut.J00731.2
Migut.J00732.1
Migut.J00733.1
Migut.J00734.1
Migut.J00735.1
Migut.J00736.1
Migut.J00736.2
Migut.J00737.1
Migut.J00738.1
Migut.J00739.1
Migut.J00740.1
Migut.J00741.1
Migut.J00742.1
Migut.J00743.1
Migut.J00743.2
Migut.J00744.1
Migut.J00745.1
Migut.J00746.1
Migut.J00747.1
Migut.J00748.1
Migut.J00748.2
Migut.J00749.1
Migut.J00749.2
Migut.J00750.1
Migut.J00751.1
Migut.J00752.1
Migut.J00753.1
Migut.J00753.2
Migut.J00754.1
Migut.J00755.1
Migut.J00756.1
Migut.J00757.1
Migut.J00758.1
Migut.J00758.2
Migut.J00759.1
Migut.J00760.1
Migut.J00761.1
Migut.J00762.1
Migut.J00763.1
Migut.J00764.1
Migut.J00765.1
Migut.J00766.1
Migut.J00767.1
Migut.J00768.1
Migut.J00768.2
Migut.J00769.1
Migut.J00770.1
Migut.J00770.2
Migut.J00771.1
Migut.J00771.2
Migut.J00772.1
Migut.J00773.1
Migut.J00774.1
Migut.J00775.1
Migut.J00775.2
Migut.J00775.3
Migut.J00776.1
Migut.J00777.1
Migut.J00778.1
Migut.J00779.1
Migut.J00779.2
Migut.J00780.1
Migut.J00781.1
Migut.J00781.2
Migut.J00782.1
Migut.J00783.1
Migut.J00785.1
Migut.J00786.1
Migut.J00787.1
Migut.J00788.1
Migut.J00789.1
Migut.J00790.1
Migut.J00790.2
Migut.J00791.1
Migut.J00792.1
Migut.J00792.2
Migut.J00793.1
Migut.J00794.1
Migut.J00795.1
Migut.J00796.1
Migut.J00796.2
Migut.J00797.1
Migut.J00797.2
Migut.J00798.1
Migut.J00799.1
Migut.J00799.2
Migut.J00800.1
Migut.J00801.1
Migut.J00801.2
Migut.J00802.1
Migut.J00803.1
Migut.J00804.1
Migut.J00805.1
Migut.J00806.1
Migut.J00807.1
Migut.J00808.1
Migut.J00809.1
Migut.J00809.2
Migut.J00810.1
Migut.J00811.1
Migut.J00812.1
Migut.J00813.1
Migut.J00813.2
Migut.J00813.3
Migut.J00813.4
Migut.J00814.1
Migut.J00815.1
Migut.J00816.1
Migut.J00817.1
Migut.J00818.1
Migut.J00819.1
Migut.J00820.1
Migut.J00821.1
Migut.J00822.1
Migut.J00823.1
Migut.J00823.2
Migut.J00823.3
Migut.J00824.1
Migut.J00825.1
Migut.J00826.1
Migut.J00827.1
Migut.J00828.1
Migut.J00829.1
Migut.J00830.1
Migut.J00830.2
Migut.J00831.1
Migut.J00832.1
Migut.J00833.1
Migut.J00834.1
Migut.J00834.2
Migut.J00835.1
Migut.J00836.1
Migut.J00837.1
Migut.J00838.1
Migut.J00838.2
Migut.J00838.3
Migut.J00840.1
Migut.J00840.2
Migut.J00841.1
Migut.J00842.1
Migut.J00842.2
Migut.J00843.1
Migut.J00843.2
Migut.J00844.1
Migut.J00844.2
Migut.J00845.1
Migut.J00846.1
Migut.J00847.1
Migut.J00848.1
Migut.J00849.1
Migut.J00850.1
Migut.J00851.1
Migut.J00852.1
Migut.J00853.1
Migut.J00854.1
Migut.J00855.1
Migut.J00856.1
Migut.J00856.2
Migut.J00857.1
Migut.J00858.1
Migut.J00858.2
Migut.J00859.1
Migut.J00860.1
Migut.J00860.2
Migut.J00861.1
Migut.J00862.1
Migut.J00863.1
Migut.J00864.1
Migut.J00865.1
Migut.J00866.1
Migut.J00867.1
Migut.J00868.1
Migut.J00869.1
Migut.J00870.1
Migut.J00870.2
Migut.J00870.3
Migut.J00871.1
Migut.J00872.1
Migut.J00873.1
Migut.J00874.1
Migut.J00875.1
Migut.J00876.1
Migut.J00876.2
Migut.J00877.1
Migut.J00878.1
Migut.J00879.1
Migut.J00880.1
Migut.J00881.1
Migut.J00881.2
Migut.J00881.3
Migut.J00882.1
Migut.J00882.2
Migut.J00882.3
Migut.J00883.1
Migut.J00884.1
Migut.J00885.1
Migut.J00886.1
Migut.J00887.1
Migut.J00888.1
Migut.J00889.1
Migut.J00890.1
Migut.J00891.1
Migut.J00892.1
Migut.J00893.1
Migut.J00894.1
Migut.J00895.1
Migut.J00896.1
Migut.J00897.1
Migut.J00898.1
Migut.J00899.1
Migut.J00900.1
Migut.J00900.2
Migut.J00901.1
Migut.J00901.2
Migut.J00901.3
Migut.J00902.1
Migut.J00903.1
Migut.J00903.2
Migut.J00904.1
Migut.J00905.1
Migut.J00906.1
Migut.J00907.1
Migut.J00907.2
Migut.J00908.1
Migut.J00909.1
Migut.J00910.1
Migut.J00911.1
Migut.J00912.1
Migut.J00913.1
Migut.J00913.2
Migut.J00914.1
Migut.J00915.1
Migut.J00916.1
Migut.J00917.1
Migut.J00918.1
Migut.J00919.1
Migut.J00919.2
Migut.J00919.3
Migut.J00920.1
Migut.J00921.1
Migut.J00922.1
Migut.J00923.1
Migut.J00924.1
Migut.J00924.2
Migut.J00925.1
Migut.J00926.1
Migut.J00927.1
Migut.J00928.1
Migut.J00929.1
Migut.J00930.1
Migut.J00931.1
Migut.J00932.1
Migut.J00933.1
Migut.J00934.1
Migut.J00935.1
Migut.J00935.2
Migut.J00935.3
Migut.J00936.1
Migut.J00937.1
Migut.J00937.2
Migut.J00938.1
Migut.J00939.1
Migut.J00940.1
Migut.J00940.2
Migut.J00941.1
Migut.J00942.1
Migut.J00943.1
Migut.J00944.1
Migut.J00945.1
Migut.J00946.1
Migut.J00947.1
Migut.J00948.1
Migut.J00949.1
Migut.J00950.1
Migut.J00951.1
Migut.J00951.2
Migut.J00952.1
Migut.J00953.1
Migut.J00954.1
Migut.J00955.1
Migut.J00956.1
Migut.J00957.1
Migut.J00958.1
Migut.J00959.1
Migut.J00960.1
Migut.J00961.1
Migut.J00962.1
Migut.J00963.1
Migut.J00964.1
Migut.J00964.2
Migut.J00965.1
Migut.J00966.1
Migut.J00967.1
Migut.J00968.1
Migut.J00969.1
Migut.J00969.2
Migut.J00970.1
Migut.J00971.1
Migut.J00972.1
Migut.J00973.1
Migut.J00974.1
Migut.J00975.1
Migut.J00975.2
Migut.J00976.1
Migut.J00976.2
Migut.J00977.1
Migut.J00978.1
Migut.J00979.1
Migut.J00980.1
Migut.J00981.1
Migut.J00982.1
Migut.J00983.1
Migut.J00984.1
Migut.J00985.1
Migut.J00986.1
Migut.J00987.1
Migut.J00987.2
Migut.J00988.1
Migut.J00989.1
Migut.J00989.2
Migut.J00989.3
Migut.J00990.1
Migut.J00991.1
Migut.J00992.1
Migut.J00993.1
Migut.J00993.2
Migut.J00994.1
Migut.J00995.1
Migut.J00996.1
Migut.J00996.2
Migut.J00997.1
Migut.J00998.1
Migut.J00999.1
Migut.J01000.1
Migut.J01001.1
Migut.J01002.1
Migut.J01004.1
Migut.J01005.1
Migut.J01006.1
Migut.J01007.1
Migut.J01008.1
Migut.J01009.1
Migut.J01010.1
Migut.J01011.1
Migut.J01012.1
Migut.J01013.1
Migut.J01014.1
Migut.J01015.1
Migut.J01016.1
Migut.J01017.1
Migut.J01018.1
Migut.J01018.2
Migut.J01019.1
Migut.J01020.1
Migut.J01021.1
Migut.J01022.1
Migut.J01023.1
Migut.J01024.1
Migut.J01025.1
Migut.J01026.1
Migut.J01027.1
Migut.J01028.1
Migut.J01029.1
Migut.J01030.1
Migut.J01030.2
Migut.J01031.1
Migut.J01032.1
Migut.J01033.1
Migut.J01034.1
Migut.J01035.1
Migut.J01036.1
Migut.J01037.1
Migut.J01038.1
Migut.J01039.1
Migut.J01040.1
Migut.J01041.1
Migut.J01042.1
Migut.J01043.1
Migut.J01043.2
Migut.J01044.1
Migut.J01045.1
Migut.J01045.2
Migut.J01046.1
Migut.J01047.1
Migut.J01048.1
Migut.J01049.1
Migut.J01050.1
Migut.J01051.1
Migut.J01052.1
Migut.J01053.1
Migut.J01054.1
Migut.J01054.2
Migut.J01055.1
Migut.J01056.1
Migut.J01057.1
Migut.J01058.1
Migut.J01059.1
Migut.J01060.1
Migut.J01061.1
Migut.J01062.1
Migut.J01063.1
Migut.J01064.1
Migut.J01065.1
Migut.J01065.2
Migut.J01066.1
Migut.J01067.1
Migut.J01069.1
Migut.J01070.1
Migut.J01071.1
Migut.J01072.1
Migut.J01073.1
Migut.J01073.2
Migut.J01074.1
Migut.J01074.2
Migut.J01075.1
Migut.J01076.1
Migut.J01077.1
Migut.J01078.1
Migut.J01079.1
Migut.J01080.1
Migut.J01081.1
Migut.J01082.1
Migut.J01083.1
Migut.J01084.1
Migut.J01085.1
Migut.J01086.1
Migut.J01087.1
Migut.J01088.1
Migut.J01089.1
Migut.J01090.1
Migut.J01091.1
Migut.J01092.1
Migut.J01093.1
Migut.J01094.1
Migut.J01095.1
Migut.J01096.1
Migut.J01097.1
Migut.J01098.1
Migut.J01099.1
Migut.J01100.1
Migut.J01101.1
Migut.J01102.1
Migut.J01103.1
Migut.J01104.1
Migut.J01105.1
Migut.J01106.1
Migut.J01107.1
Migut.J01108.1
Migut.J01108.2
Migut.J01109.1
Migut.J01110.1
Migut.J01111.1
Migut.J01112.1
Migut.J01113.1
Migut.J01114.1
Migut.J01114.2
Migut.J01115.1
Migut.J01115.2
Migut.J01116.1
Migut.J01117.1
Migut.J01118.1
Migut.J01119.1
Migut.J01120.1
Migut.J01121.1
Migut.J01122.1
Migut.J01123.1
Migut.J01123.2
Migut.J01123.3
Migut.J01124.1
Migut.J01125.1
Migut.J01125.2
Migut.J01126.1
Migut.J01127.1
Migut.J01127.2
Migut.J01128.1
Migut.J01129.1
Migut.J01130.1
Migut.J01131.1
Migut.J01132.1
Migut.J01133.1
Migut.J01134.1
Migut.J01135.1
Migut.J01136.1
Migut.J01137.1
Migut.J01138.1
Migut.J01139.1
Migut.J01140.1
Migut.J01140.2
Migut.J01140.3
Migut.J01140.4
Migut.J01140.5
Migut.J01141.1
Migut.J01142.1
Migut.J01143.1
Migut.J01144.1
Migut.J01144.2
Migut.J01145.1
Migut.J01146.1
Migut.J01147.1
Migut.J01148.1
Migut.J01148.2
Migut.J01148.3
Migut.J01149.1
Migut.J01149.2
Migut.J01150.1
Migut.J01151.1
Migut.J01151.2
Migut.J01152.1
Migut.J01153.1
Migut.J01154.1
Migut.J01154.2
Migut.J01155.1
Migut.J01156.1
Migut.J01157.1
Migut.J01157.2
Migut.J01158.1
Migut.J01159.1
Migut.J01160.1
Migut.J01161.1
Migut.J01162.1
Migut.J01162.2
Migut.J01162.3
Migut.J01164.1
Migut.J01165.1
Migut.J01167.1
Migut.J01167.2
Migut.J01168.1
Migut.J01169.1
Migut.J01169.2
Migut.J01169.3
Migut.J01170.1
Migut.J01171.1
Migut.J01172.1
Migut.J01173.1
Migut.J01174.1
Migut.J01174.2
Migut.J01175.1
Migut.J01176.1
Migut.J01177.1
Migut.J01178.1
Migut.J01179.1
Migut.J01180.1
Migut.J01181.1
Migut.J01182.1
Migut.J01182.2
Migut.J01182.3
Migut.J01183.1
Migut.J01184.1
Migut.J01185.1
Migut.J01186.1
Migut.J01187.1
Migut.J01188.1
Migut.J01189.1
Migut.J01191.1
Migut.J01192.1
Migut.J01193.1
Migut.J01194.1
Migut.J01194.2
Migut.J01195.1
Migut.J01196.1
Migut.J01197.1
Migut.J01198.1
Migut.J01199.1
Migut.J01200.1
Migut.J01201.1
Migut.J01202.1
Migut.J01202.2
Migut.J01202.3
Migut.J01203.1
Migut.J01204.1
Migut.J01205.1
Migut.J01206.1
Migut.J01207.1
Migut.J01208.1
Migut.J01209.1
Migut.J01210.1
Migut.J01211.1
Migut.J01212.1
Migut.J01213.1
Migut.J01214.1
Migut.J01215.1
Migut.J01216.1
Migut.J01217.1
Migut.J01217.2
Migut.J01217.3
Migut.J01218.1
Migut.J01219.1
Migut.J01220.1
Migut.J01221.1
Migut.J01222.1
Migut.J01222.2
Migut.J01223.1
Migut.J01224.1
Migut.J01225.1
Migut.J01226.1
Migut.J01227.1
Migut.J01228.1
Migut.J01229.1
Migut.J01230.1
Migut.J01231.1
Migut.J01232.1
Migut.J01233.1
Migut.J01234.1
Migut.J01235.1
Migut.J01236.1
Migut.J01237.1
Migut.J01238.1
Migut.J01239.1
Migut.J01240.1
Migut.J01241.1
Migut.J01242.1
Migut.J01243.1
Migut.J01244.1
Migut.J01245.1
Migut.J01245.2
Migut.J01246.1
Migut.J01246.2
Migut.J01247.1
Migut.J01248.1
Migut.J01249.1
Migut.J01250.1
Migut.J01251.1
Migut.J01252.1
Migut.J01253.1
Migut.J01254.1
Migut.J01255.1
Migut.J01255.2
Migut.J01256.1
Migut.J01257.1
Migut.J01258.1
Migut.J01259.1
Migut.J01260.1
Migut.J01261.1
Migut.J01262.1
Migut.J01262.2
Migut.J01263.1
Migut.J01264.1
Migut.J01265.1
Migut.J01266.1
Migut.J01267.1
Migut.J01268.1
Migut.J01269.1
Migut.J01270.1
Migut.J01271.1
Migut.J01271.2
Migut.J01271.3
Migut.J01272.1
Migut.J01273.1
Migut.J01275.1
Migut.J01276.1
Migut.J01277.1
Migut.J01278.1
Migut.J01278.2
Migut.J01279.1
Migut.J01280.1
Migut.J01281.1
Migut.J01281.2
Migut.J01282.1
Migut.J01283.1
Migut.J01284.1
Migut.J01286.1
Migut.J01287.1
Migut.J01288.1
Migut.J01288.2
Migut.J01289.1
Migut.J01290.1
Migut.J01291.1
Migut.J01292.1
Migut.J01294.1
Migut.J01295.1
Migut.J01296.1
Migut.J01297.1
Migut.J01298.1
Migut.J01299.1
Migut.J01300.1
Migut.J01300.2
Migut.J01301.1
Migut.J01302.1
Migut.J01302.2
Migut.J01303.1
Migut.J01303.2
Migut.J01304.1
Migut.J01305.1
Migut.J01306.1
Migut.J01307.1
Migut.J01308.1
Migut.J01309.1
Migut.J01310.1
Migut.J01311.1
Migut.J01312.1
Migut.J01312.2
Migut.J01313.1
Migut.J01314.1
Migut.J01315.1
Migut.J01316.1
Migut.J01317.1
Migut.J01318.1
Migut.J01319.1
Migut.J01320.1
Migut.J01321.1
Migut.J01322.1
Migut.J01323.1
Migut.J01324.1
Migut.J01325.1
Migut.J01326.1
Migut.J01327.1
Migut.J01328.1
Migut.J01329.1
Migut.J01329.2
Migut.J01330.1
Migut.J01331.1
Migut.J01332.1
Migut.J01333.1
Migut.J01334.1
Migut.J01335.1
Migut.J01335.2
Migut.J01336.1
Migut.J01337.1
Migut.J01338.1
Migut.J01339.1
Migut.J01340.1
Migut.J01340.2
Migut.J01341.1
Migut.J01342.1
Migut.J01343.1
Migut.J01344.1
Migut.J01345.1
Migut.J01346.1
Migut.J01347.1
Migut.J01348.1
Migut.J01348.2
Migut.J01349.1
Migut.J01350.1
Migut.J01351.1
Migut.J01352.1
Migut.J01353.1
Migut.J01353.2
Migut.J01354.1
Migut.J01355.1
Migut.J01358.1
Migut.J01359.1
Migut.J01360.1
Migut.J01362.1
Migut.J01363.1
Migut.J01364.1
Migut.J01365.1
Migut.J01366.1
Migut.J01367.1
Migut.J01367.2
Migut.J01368.1
Migut.J01369.1
Migut.J01370.1
Migut.J01371.1
Migut.J01372.1
Migut.J01373.1
Migut.J01374.1
Migut.J01375.1
Migut.J01376.1
Migut.J01377.1
Migut.J01378.1
Migut.J01380.1
Migut.J01381.1
Migut.J01382.1
Migut.J01382.2
Migut.J01382.3
Migut.J01383.1
Migut.J01384.1
Migut.J01384.2
Migut.J01385.1
Migut.J01386.1
Migut.J01387.1
Migut.J01388.1
Migut.J01389.1
Migut.J01390.1
Migut.J01391.1
Migut.J01391.2
Migut.J01392.1
Migut.J01393.1
Migut.J01394.1
Migut.J01395.1
Migut.J01396.1
Migut.J01396.2
Migut.J01397.1
Migut.J01398.1
Migut.J01399.1
Migut.J01400.1
Migut.J01401.1
Migut.J01402.1
Migut.J01402.2
Migut.J01403.1
Migut.J01404.1
Migut.J01404.2
Migut.J01404.3
Migut.J01405.1
Migut.J01405.2
Migut.J01406.1
Migut.J01407.1
Migut.J01408.1
Migut.J01409.1
Migut.J01410.1
Migut.J01411.1
Migut.J01412.1
Migut.J01413.1
Migut.J01413.2
Migut.J01414.1
Migut.J01414.2
Migut.J01415.1
Migut.J01416.1
Migut.J01417.1
Migut.J01418.1
Migut.J01419.1
Migut.J01420.1
Migut.J01421.1
Migut.J01422.1
Migut.J01423.1
Migut.J01424.1
Migut.J01425.1
Migut.J01426.1
Migut.J01427.1
Migut.J01428.1
Migut.J01429.1
Migut.J01430.1
Migut.J01431.1
Migut.J01432.1
Migut.J01433.1
Migut.J01434.1
Migut.J01435.1
Migut.J01436.1
Migut.J01437.1
Migut.J01438.1
Migut.J01439.1
Migut.J01440.1
Migut.J01441.1
Migut.J01442.1
Migut.J01443.1
Migut.J01444.1
Migut.J01445.1
Migut.J01446.1
Migut.J01447.1
Migut.J01447.2
Migut.J01448.1
Migut.J01448.2
Migut.J01449.1
Migut.J01450.1
Migut.J01451.1
Migut.J01452.1
Migut.J01453.1
Migut.J01454.1
Migut.J01455.1
Migut.J01456.1
Migut.J01457.1
Migut.J01457.2
Migut.J01458.1
Migut.J01459.1
Migut.J01460.1
Migut.J01461.1
Migut.J01462.1
Migut.J01463.1
Migut.J01464.1
Migut.J01465.1
Migut.J01466.1
Migut.J01467.1
Migut.J01468.1
Migut.J01469.1
Migut.J01470.1
Migut.J01471.1
Migut.J01472.1
Migut.J01473.1
Migut.J01474.1
Migut.J01475.1
Migut.J01476.1
Migut.J01477.1
Migut.J01478.1
Migut.J01479.1
Migut.J01480.1
Migut.J01480.2
Migut.J01481.1
Migut.J01482.1
Migut.J01483.1
Migut.J01483.2
Migut.J01484.1
Migut.J01485.1
Migut.J01486.1
Migut.J01487.1
Migut.J01488.1
Migut.J01489.1
Migut.J01489.2
Migut.J01490.1
Migut.J01491.1
Migut.J01492.1
Migut.J01493.1
Migut.J01493.2
Migut.J01494.1
Migut.J01495.1
Migut.J01496.1
Migut.J01497.1
Migut.J01498.1
Migut.J01498.2
Migut.J01499.1
Migut.J01500.1
Migut.J01501.1
Migut.J01502.1
Migut.J01503.1
Migut.J01504.1
Migut.J01505.1
Migut.J01505.2
Migut.J01506.1
Migut.J01507.1
Migut.J01507.2
Migut.J01508.1
Migut.J01509.1
Migut.J01510.1
Migut.J01511.1
Migut.J01512.1
Migut.J01513.1
Migut.J01514.1
Migut.J01515.1
Migut.J01516.1
Migut.J01517.1
Migut.J01518.1
Migut.J01519.1
Migut.J01520.1
Migut.J01521.1
Migut.J01523.1
Migut.J01524.1
Migut.J01525.1
Migut.J01526.1
Migut.J01526.2
Migut.J01527.1
Migut.J01528.1
Migut.J01529.1
Migut.J01530.1
Migut.J01531.1
Migut.J01532.1
Migut.J01533.1
Migut.J01534.1
Migut.J01535.1
Migut.J01536.1
Migut.J01536.2
Migut.J01537.1
Migut.J01538.1
Migut.J01539.1
Migut.J01540.1
Migut.J01541.1
Migut.J01542.1
Migut.J01543.1
Migut.J01544.1
Migut.J01545.1
Migut.J01546.1
Migut.J01547.1
Migut.J01548.1
Migut.J01549.1
Migut.J01550.1
Migut.J01551.1
Migut.J01551.2
Migut.J01552.1
Migut.J01553.1
Migut.J01553.2
Migut.J01554.1
Migut.J01555.1
Migut.J01556.1
Migut.J01557.1
Migut.J01558.1
Migut.J01559.1
Migut.J01560.1
Migut.J01561.1
Migut.J01562.1
Migut.J01563.1
Migut.J01564.1
Migut.J01565.1
Migut.J01566.1
Migut.J01567.1
Migut.J01568.1
Migut.J01569.1
Migut.J01570.1
Migut.J01571.1
Migut.J01572.1
Migut.J01573.1
Migut.J01574.1
Migut.J01575.1
Migut.J01576.1
Migut.J01577.1
Migut.J01577.2
Migut.J01577.3
Migut.J01578.1
Migut.J01579.1
Migut.J01580.1
Migut.J01581.1
Migut.J01581.2
Migut.J01582.1
Migut.J01583.1
Migut.J01584.1
Migut.J01585.1
Migut.J01586.1
Migut.J01586.2
Migut.J01587.1
Migut.J01587.2
Migut.J01588.1
Migut.J01589.1
Migut.J01590.1
Migut.J01591.1
Migut.J01591.2
Migut.J01591.3
Migut.J01591.4
Migut.J01592.1
Migut.J01593.1
Migut.J01594.1
Migut.J01594.2
Migut.J01595.1
Migut.J01596.1
Migut.J01597.1
Migut.J01598.1
Migut.J01599.1
Migut.J01600.1
Migut.J01600.2
Migut.J01601.1
Migut.J01602.1
Migut.J01603.1
Migut.J01604.1
Migut.J01605.1
Migut.J01606.1
Migut.J01607.1
Migut.J01608.1
Migut.J01608.2
Migut.J01608.3
Migut.J01608.4
Migut.J01609.1
Migut.J01610.1
Migut.J01611.1
Migut.J01612.1
Migut.J01613.1
Migut.J01614.1
Migut.J01615.1
Migut.J01616.1
Migut.J01617.1
Migut.J01618.1
Migut.J01619.1
Migut.J01620.1
Migut.J01621.1
Migut.J01622.1
Migut.J01623.1
Migut.J01624.1
Migut.J01625.1
Migut.J01626.1
Migut.J01627.1
Migut.J01627.2
Migut.J01628.1
Migut.J01629.1
Migut.J01630.1
Migut.J01631.1
Migut.J01632.1
Migut.J01633.1
Migut.J01634.1
Migut.J01635.1
Migut.J01636.1
Migut.J01637.1
Migut.J01637.2
Migut.J01637.3
Migut.J01637.4
Migut.J01637.5
Migut.J01637.6
Migut.J01638.1
Migut.J01639.1
Migut.J01640.1
Migut.J01641.1
Migut.J01641.2
Migut.J01642.1
Migut.J01642.2
Migut.J01642.3
Migut.J01643.1
Migut.J01643.2
Migut.J01644.1
Migut.J01645.1
Migut.J01645.2
Migut.J01646.1
Migut.J01646.2
Migut.J01647.1
Migut.J01648.1
Migut.J01649.1
Migut.J01650.1
Migut.J01651.1
Migut.J01652.1
Migut.J01653.1
Migut.J01654.1
Migut.J01655.1
Migut.J01656.1
Migut.J01657.1
Migut.J01658.1
Migut.J01659.1
Migut.J01660.1
Migut.J01661.1
Migut.J01661.2
Migut.J01662.1
Migut.J01663.1
Migut.J01664.1
Migut.J01665.1
Migut.J01666.1
Migut.J01666.2
Migut.J01667.1
Migut.J01668.1
Migut.J01669.1
Migut.J01670.1
Migut.J01671.1
Migut.J01672.1
Migut.J01673.1
Migut.J01674.1
Migut.J01674.2
Migut.J01675.1
Migut.J01676.1
Migut.J01677.1
Migut.J01678.1
Migut.J01679.1
Migut.J01680.1
Migut.J01681.1
Migut.J01682.1
Migut.J01683.1
Migut.J01684.1
Migut.J01685.1
Migut.J01686.1
Migut.J01686.2
Migut.J01687.1
Migut.J01688.1
Migut.J01689.1
Migut.J01690.1
Migut.J01691.1
Migut.J01692.1
Migut.J01693.1
Migut.J01694.1
Migut.J01695.1
Migut.J01696.1
Migut.J01696.2
Migut.J01696.3
Migut.J01697.1
Migut.J01698.1
Migut.J01699.1
Migut.J01700.1
Migut.J01701.1
Migut.J01702.1
Migut.J01703.1
Migut.J01704.1
Migut.J01705.1
Migut.J01706.1
Migut.J01707.1
Migut.J01707.2
Migut.J01707.3
Migut.J01708.1
Migut.J01708.2
Migut.J01709.1
Migut.J01709.2
Migut.J01710.1
Migut.J01711.1
Migut.J01712.1
Migut.J01713.1
Migut.J01714.1
Migut.J01714.2
Migut.J01715.1
Migut.J01716.1
Migut.J01717.1
Migut.J01718.1
Migut.J01719.1
Migut.J01720.1
Migut.J01721.1
Migut.J01721.2
Migut.J01722.1
Migut.J01723.1
Migut.J01724.1
Migut.J01725.1
Migut.J01726.1
Migut.J01726.2
Migut.J01727.1
Migut.J01728.1
Migut.J01729.1
Migut.J01730.1
Migut.J01731.1
Migut.J01732.1
Migut.J01733.1
Migut.J01734.1
Migut.J01735.1
Migut.J01736.1
Migut.J01737.1
Migut.J01738.1
Migut.J01739.1
Migut.J01740.1
Migut.J01740.2
Migut.J01741.1
Migut.J01742.1
Migut.J01743.1
Migut.J01744.1
Migut.J01745.1
Migut.J01746.1
Migut.J01747.1
Migut.J01748.1
Migut.J01749.1
Migut.J01750.1
Migut.J01751.1
Migut.J01752.1
Migut.J01753.1
Migut.J01754.1
Migut.J01755.1
Migut.J01756.1
Migut.J01757.1
Migut.J01757.2
Migut.J01758.1
Migut.J01759.1
Migut.J01760.1
Migut.J01761.1
Migut.J01762.1
Migut.J01763.1
Migut.J01764.1
Migut.J01764.2
Migut.J01765.1
Migut.J01766.1
Migut.J01767.1
Migut.J01768.1
Migut.J01768.2
Migut.J01769.1
Migut.J01770.1
Migut.J01771.1
Migut.J01772.1
Migut.J01773.1
Migut.J01774.1
Migut.J01775.1
Migut.J01776.1
Migut.J01777.1
Migut.J01778.1
Migut.J01779.1
Migut.J01780.1
Migut.J01781.1
Migut.J01782.1
Migut.J01783.1
Migut.J01784.1
Migut.J01785.1
Migut.J01786.1
Migut.J01787.1
Migut.J01788.1
Migut.J01789.1
Migut.J01789.2
Migut.J01790.1
Migut.J01790.2
Migut.J01791.1
Migut.J01792.1
Migut.J01793.1
Migut.J01794.1
Migut.J01795.1
Migut.J01796.1
Migut.J01797.1
Migut.J01798.1
Migut.J01799.1
Migut.J01800.1
Migut.J01801.1
Migut.J01802.1
Migut.J01803.1
Migut.J01804.1
Migut.J01805.1
Migut.J01806.1
Migut.J01806.2
Migut.J01807.1
Migut.J01808.1
Migut.J01809.1
Migut.J01810.1
Migut.J01811.1
Migut.J01812.1
Migut.J01813.1
Migut.J01814.1
Migut.J01815.1
Migut.J01816.1
Migut.J01816.2
Migut.J01816.3
Migut.J01817.1
Migut.J01818.1
Migut.J01819.1
Migut.J01820.1
Migut.J01820.2
Migut.J01821.1
Migut.J01822.1
Migut.J01823.1
Migut.J01823.2
Migut.J01824.1
Migut.J01824.2
Migut.J01825.1
Migut.J01825.2
Migut.J01826.1
Migut.J01827.1
Migut.J01828.1
Migut.J01829.1
Migut.J01830.1
Migut.J01830.2
Migut.J01831.1
Migut.J01832.1
Migut.J01832.2
Migut.J01832.3
Migut.J01832.4
Migut.J01832.5
Migut.J01833.1
Migut.J01834.1
Migut.J01834.2
Migut.J01835.1
Migut.J01836.1
Migut.J01837.1
Migut.J01838.1
Migut.J01839.1
Migut.J01840.1
Migut.J01841.1
Migut.J01842.1
Migut.J01843.1
Migut.J01844.1
Migut.J01845.1
Migut.J01846.1
Migut.J01847.1
Migut.J01848.1
Migut.J01849.1
Migut.J01850.1
Migut.J01851.1
Migut.J01852.1
Migut.J01853.1
Migut.J01853.2
Migut.J01854.1
Migut.J01855.1
Migut.J01856.1
Migut.J01857.1
Migut.J01858.1
Migut.J01859.1
Migut.J01860.1
Migut.J01861.1
Migut.J01862.1
Migut.J01862.2
Migut.J01862.3
Migut.J01863.1
Migut.J01864.1
Migut.J01865.1
Migut.J01866.1
Migut.J01867.1
Migut.J01868.1
Migut.J01868.2
Migut.J01869.1
Migut.J01869.2
Migut.J01869.3
Migut.J01870.1
Migut.J01871.1
Migut.J01872.1
Migut.J01873.1
Migut.J01874.1
Migut.J01875.1
Migut.J01876.1
Migut.J01877.1
Migut.J01877.2
Migut.J01878.1
Migut.J01879.1
Migut.J01880.1
Migut.J01881.1
Migut.J01882.1
Migut.J01882.2
Migut.J01883.1
Migut.J01884.1
Migut.J01885.1
Migut.J01886.1
Migut.J01887.1
Migut.J01887.2
Migut.J01888.1
Migut.J01889.1
Migut.J01890.1
Migut.J01891.1
Migut.J01892.1
Migut.J01893.1
Migut.J01894.1
Migut.J01895.1
Migut.K00001.1
Migut.K00002.1
Migut.K00002.2
Migut.K00003.1
Migut.K00003.2
Migut.K00003.3
Migut.K00004.1
Migut.K00005.1
Migut.K00005.2
Migut.K00005.3
Migut.K00006.1
Migut.K00007.1
Migut.K00008.1
Migut.K00008.2
Migut.K00008.3
Migut.K00009.1
Migut.K00010.1
Migut.K00011.1
Migut.K00012.1
Migut.K00013.1
Migut.K00014.1
Migut.K00015.1
Migut.K00016.1
Migut.K00017.1
Migut.K00017.2
Migut.K00018.1
Migut.K00019.1
Migut.K00020.1
Migut.K00021.1
Migut.K00022.1
Migut.K00023.1
Migut.K00024.1
Migut.K00025.1
Migut.K00026.1
Migut.K00027.1
Migut.K00028.1
Migut.K00029.1
Migut.K00029.2
Migut.K00030.1
Migut.K00031.1
Migut.K00032.1
Migut.K00033.1
Migut.K00034.1
Migut.K00035.1
Migut.K00035.2
Migut.K00036.1
Migut.K00037.1
Migut.K00037.2
Migut.K00038.1
Migut.K00039.1
Migut.K00040.1
Migut.K00041.1
Migut.K00042.1
Migut.K00043.1
Migut.K00044.1
Migut.K00045.1
Migut.K00046.1
Migut.K00047.1
Migut.K00048.1
Migut.K00049.1
Migut.K00050.1
Migut.K00051.1
Migut.K00052.1
Migut.K00052.2
Migut.K00053.1
Migut.K00054.1
Migut.K00055.1
Migut.K00056.1
Migut.K00057.1
Migut.K00058.1
Migut.K00059.1
Migut.K00060.1
Migut.K00061.1
Migut.K00061.2
Migut.K00062.1
Migut.K00062.2
Migut.K00063.1
Migut.K00064.1
Migut.K00065.1
Migut.K00066.1
Migut.K00067.1
Migut.K00068.1
Migut.K00069.1
Migut.K00069.2
Migut.K00070.1
Migut.K00071.1
Migut.K00071.2
Migut.K00072.1
Migut.K00073.1
Migut.K00074.1
Migut.K00075.1
Migut.K00076.1
Migut.K00076.2
Migut.K00077.1
Migut.K00077.2
Migut.K00077.3
Migut.K00077.4
Migut.K00078.1
Migut.K00079.1
Migut.K00080.1
Migut.K00081.1
Migut.K00082.1
Migut.K00082.2
Migut.K00082.3
Migut.K00083.1
Migut.K00084.1
Migut.K00084.2
Migut.K00085.1
Migut.K00086.1
Migut.K00087.1
Migut.K00088.1
Migut.K00089.1
Migut.K00090.1
Migut.K00090.2
Migut.K00091.1
Migut.K00092.1
Migut.K00092.2
Migut.K00093.1
Migut.K00094.1
Migut.K00095.1
Migut.K00096.1
Migut.K00097.1
Migut.K00098.1
Migut.K00099.1
Migut.K00100.1
Migut.K00101.1
Migut.K00102.1
Migut.K00102.2
Migut.K00103.1
Migut.K00104.1
Migut.K00104.2
Migut.K00105.1
Migut.K00106.1
Migut.K00107.1
Migut.K00108.1
Migut.K00109.1
Migut.K00110.1
Migut.K00111.1
Migut.K00112.1
Migut.K00113.1
Migut.K00114.1
Migut.K00114.2
Migut.K00114.3
Migut.K00115.1
Migut.K00116.1
Migut.K00117.1
Migut.K00118.1
Migut.K00119.1
Migut.K00119.2
Migut.K00120.1
Migut.K00121.1
Migut.K00122.1
Migut.K00123.1
Migut.K00124.1
Migut.K00125.1
Migut.K00126.1
Migut.K00126.2
Migut.K00126.3
Migut.K00127.1
Migut.K00128.1
Migut.K00129.1
Migut.K00130.1
Migut.K00130.2
Migut.K00130.3
Migut.K00131.1
Migut.K00132.1
Migut.K00133.1
Migut.K00134.1
Migut.K00135.1
Migut.K00136.1
Migut.K00137.1
Migut.K00138.1
Migut.K00138.2
Migut.K00139.1
Migut.K00140.1
Migut.K00141.1
Migut.K00141.2
Migut.K00142.1
Migut.K00143.1
Migut.K00144.1
Migut.K00145.1
Migut.K00146.1
Migut.K00147.1
Migut.K00148.1
Migut.K00148.2
Migut.K00149.1
Migut.K00150.1
Migut.K00151.1
Migut.K00152.1
Migut.K00153.1
Migut.K00154.1
Migut.K00154.2
Migut.K00155.1
Migut.K00156.1
Migut.K00157.1
Migut.K00158.1
Migut.K00158.2
Migut.K00158.3
Migut.K00159.1
Migut.K00160.1
Migut.K00160.2
Migut.K00161.1
Migut.K00162.1
Migut.K00163.1
Migut.K00164.1
Migut.K00165.1
Migut.K00166.1
Migut.K00167.1
Migut.K00168.1
Migut.K00169.1
Migut.K00169.2
Migut.K00170.1
Migut.K00171.1
Migut.K00172.1
Migut.K00173.1
Migut.K00174.1
Migut.K00174.2
Migut.K00175.1
Migut.K00176.1
Migut.K00176.2
Migut.K00177.1
Migut.K00177.2
Migut.K00177.3
Migut.K00178.1
Migut.K00178.2
Migut.K00179.1
Migut.K00180.1
Migut.K00181.1
Migut.K00182.1
Migut.K00183.1
Migut.K00184.1
Migut.K00185.1
Migut.K00186.1
Migut.K00187.1
Migut.K00187.2
Migut.K00188.1
Migut.K00189.1
Migut.K00190.1
Migut.K00191.1
Migut.K00192.1
Migut.K00193.1
Migut.K00194.1
Migut.K00195.1
Migut.K00196.1
Migut.K00198.1
Migut.K00199.1
Migut.K00200.1
Migut.K00201.1
Migut.K00202.1
Migut.K00203.1
Migut.K00204.1
Migut.K00205.1
Migut.K00206.1
Migut.K00207.1
Migut.K00208.1
Migut.K00209.1
Migut.K00210.1
Migut.K00211.1
Migut.K00212.1
Migut.K00213.1
Migut.K00214.1
Migut.K00214.2
Migut.K00215.1
Migut.K00216.1
Migut.K00216.2
Migut.K00216.3
Migut.K00217.1
Migut.K00218.1
Migut.K00219.1
Migut.K00220.1
Migut.K00221.1
Migut.K00221.2
Migut.K00222.1
Migut.K00223.1
Migut.K00224.1
Migut.K00225.1
Migut.K00226.1
Migut.K00227.1
Migut.K00228.1
Migut.K00229.1
Migut.K00230.1
Migut.K00231.1
Migut.K00232.1
Migut.K00233.1
Migut.K00234.1
Migut.K00235.1
Migut.K00236.1
Migut.K00237.1
Migut.K00237.2
Migut.K00238.1
Migut.K00239.1
Migut.K00239.2
Migut.K00239.3
Migut.K00239.4
Migut.K00240.1
Migut.K00240.2
Migut.K00240.3
Migut.K00241.1
Migut.K00242.1
Migut.K00243.1
Migut.K00243.2
Migut.K00244.1
Migut.K00244.2
Migut.K00244.3
Migut.K00245.1
Migut.K00246.1
Migut.K00247.1
Migut.K00247.2
Migut.K00248.1
Migut.K00249.1
Migut.K00250.1
Migut.K00251.1
Migut.K00252.1
Migut.K00253.1
Migut.K00253.2
Migut.K00254.1
Migut.K00255.1
Migut.K00256.1
Migut.K00257.1
Migut.K00258.1
Migut.K00259.1
Migut.K00260.1
Migut.K00261.1
Migut.K00261.2
Migut.K00261.3
Migut.K00262.1
Migut.K00263.1
Migut.K00264.1
Migut.K00265.1
Migut.K00266.1
Migut.K00267.1
Migut.K00268.1
Migut.K00269.1
Migut.K00270.1
Migut.K00271.1
Migut.K00272.1
Migut.K00273.1
Migut.K00274.1
Migut.K00275.1
Migut.K00276.1
Migut.K00277.1
Migut.K00278.1
Migut.K00279.1
Migut.K00280.1
Migut.K00281.1
Migut.K00282.1
Migut.K00283.1
Migut.K00284.1
Migut.K00285.1
Migut.K00286.1
Migut.K00287.1
Migut.K00288.1
Migut.K00289.1
Migut.K00290.1
Migut.K00290.2
Migut.K00290.3
Migut.K00291.1
Migut.K00292.1
Migut.K00292.2
Migut.K00292.3
Migut.K00292.4
Migut.K00293.1
Migut.K00293.2
Migut.K00294.1
Migut.K00295.1
Migut.K00296.1
Migut.K00297.1
Migut.K00298.1
Migut.K00299.1
Migut.K00300.1
Migut.K00301.1
Migut.K00302.1
Migut.K00302.2
Migut.K00303.1
Migut.K00304.1
Migut.K00305.1
Migut.K00306.1
Migut.K00306.2
Migut.K00306.3
Migut.K00306.4
Migut.K00307.1
Migut.K00308.1
Migut.K00309.1
Migut.K00310.1
Migut.K00311.1
Migut.K00312.1
Migut.K00313.1
Migut.K00314.1
Migut.K00315.1
Migut.K00316.1
Migut.K00317.1
Migut.K00318.1
Migut.K00319.1
Migut.K00320.1
Migut.K00321.1
Migut.K00322.1
Migut.K00322.2
Migut.K00323.1
Migut.K00324.1
Migut.K00325.1
Migut.K00326.1
Migut.K00327.1
Migut.K00328.1
Migut.K00329.1
Migut.K00330.1
Migut.K00331.1
Migut.K00332.1
Migut.K00333.1
Migut.K00334.1
Migut.K00334.2
Migut.K00334.3
Migut.K00335.1
Migut.K00336.1
Migut.K00337.1
Migut.K00337.2
Migut.K00338.1
Migut.K00339.1
Migut.K00339.2
Migut.K00340.1
Migut.K00341.1
Migut.K00343.1
Migut.K00344.1
Migut.K00345.1
Migut.K00346.1
Migut.K00347.1
Migut.K00348.1
Migut.K00349.1
Migut.K00350.1
Migut.K00350.2
Migut.K00351.1
Migut.K00351.2
Migut.K00352.1
Migut.K00353.1
Migut.K00354.1
Migut.K00355.1
Migut.K00355.2
Migut.K00356.1
Migut.K00357.1
Migut.K00357.2
Migut.K00358.1
Migut.K00359.1
Migut.K00360.1
Migut.K00361.1
Migut.K00362.1
Migut.K00362.2
Migut.K00362.3
Migut.K00363.1
Migut.K00364.1
Migut.K00365.1
Migut.K00365.2
Migut.K00366.1
Migut.K00367.1
Migut.K00368.1
Migut.K00369.1
Migut.K00370.1
Migut.K00371.1
Migut.K00372.1
Migut.K00373.1
Migut.K00374.1
Migut.K00375.1
Migut.K00376.1
Migut.K00377.1
Migut.K00378.1
Migut.K00378.2
Migut.K00379.1
Migut.K00380.1
Migut.K00381.1
Migut.K00382.1
Migut.K00383.1
Migut.K00384.1
Migut.K00385.1
Migut.K00386.1
Migut.K00387.1
Migut.K00388.1
Migut.K00388.2
Migut.K00389.1
Migut.K00390.1
Migut.K00391.1
Migut.K00392.1
Migut.K00393.1
Migut.K00394.1
Migut.K00395.1
Migut.K00396.1
Migut.K00397.1
Migut.K00398.1
Migut.K00399.1
Migut.K00399.2
Migut.K00400.1
Migut.K00400.2
Migut.K00401.1
Migut.K00402.1
Migut.K00403.1
Migut.K00404.1
Migut.K00405.1
Migut.K00406.1
Migut.K00407.1
Migut.K00408.1
Migut.K00409.1
Migut.K00410.1
Migut.K00410.2
Migut.K00410.3
Migut.K00411.1
Migut.K00412.1
Migut.K00413.1
Migut.K00414.1
Migut.K00414.2
Migut.K00415.1
Migut.K00416.1
Migut.K00417.1
Migut.K00417.2
Migut.K00417.3
Migut.K00418.1
Migut.K00419.1
Migut.K00420.1
Migut.K00420.2
Migut.K00421.1
Migut.K00421.2
Migut.K00422.1
Migut.K00423.1
Migut.K00424.1
Migut.K00424.2
Migut.K00425.1
Migut.K00425.2
Migut.K00426.1
Migut.K00426.2
Migut.K00427.1
Migut.K00428.1
Migut.K00429.1
Migut.K00430.1
Migut.K00431.1
Migut.K00432.1
Migut.K00433.1
Migut.K00434.1
Migut.K00435.1
Migut.K00436.1
Migut.K00437.1
Migut.K00438.1
Migut.K00439.1
Migut.K00440.1
Migut.K00441.1
Migut.K00441.2
Migut.K00442.1
Migut.K00442.2
Migut.K00443.1
Migut.K00443.2
Migut.K00444.1
Migut.K00444.2
Migut.K00444.3
Migut.K00445.1
Migut.K00446.1
Migut.K00447.1
Migut.K00448.1
Migut.K00448.2
Migut.K00449.1
Migut.K00450.1
Migut.K00451.1
Migut.K00452.1
Migut.K00453.1
Migut.K00454.1
Migut.K00455.1
Migut.K00456.1
Migut.K00457.1
Migut.K00457.2
Migut.K00458.1
Migut.K00459.1
Migut.K00460.1
Migut.K00460.2
Migut.K00460.3
Migut.K00460.4
Migut.K00460.5
Migut.K00461.1
Migut.K00462.1
Migut.K00463.1
Migut.K00464.1
Migut.K00465.1
Migut.K00465.2
Migut.K00466.1
Migut.K00467.1
Migut.K00468.1
Migut.K00469.1
Migut.K00469.2
Migut.K00469.3
Migut.K00469.4
Migut.K00469.5
Migut.K00469.6
Migut.K00470.1
Migut.K00471.1
Migut.K00472.1
Migut.K00473.1
Migut.K00473.2
Migut.K00473.3
Migut.K00474.1
Migut.K00475.1
Migut.K00476.1
Migut.K00477.1
Migut.K00478.1
Migut.K00479.1
Migut.K00480.1
Migut.K00481.1
Migut.K00482.1
Migut.K00482.2
Migut.K00483.1
Migut.K00484.1
Migut.K00485.1
Migut.K00486.1
Migut.K00487.1
Migut.K00488.1
Migut.K00489.1
Migut.K00490.1
Migut.K00491.1
Migut.K00492.1
Migut.K00493.1
Migut.K00493.2
Migut.K00494.1
Migut.K00495.1
Migut.K00495.2
Migut.K00496.1
Migut.K00497.1
Migut.K00498.1
Migut.K00499.1
Migut.K00499.2
Migut.K00500.1
Migut.K00501.1
Migut.K00501.2
Migut.K00501.3
Migut.K00502.1
Migut.K00503.1
Migut.K00504.1
Migut.K00505.1
Migut.K00506.1
Migut.K00507.1
Migut.K00508.1
Migut.K00509.1
Migut.K00510.1
Migut.K00511.1
Migut.K00512.1
Migut.K00513.1
Migut.K00514.1
Migut.K00515.1
Migut.K00516.1
Migut.K00517.1
Migut.K00517.2
Migut.K00518.1
Migut.K00518.2
Migut.K00518.3
Migut.K00519.1
Migut.K00520.1
Migut.K00521.1
Migut.K00521.2
Migut.K00521.3
Migut.K00522.1
Migut.K00523.1
Migut.K00524.1
Migut.K00525.1
Migut.K00526.1
Migut.K00527.1
Migut.K00528.1
Migut.K00529.1
Migut.K00530.1
Migut.K00531.1
Migut.K00532.1
Migut.K00533.1
Migut.K00534.1
Migut.K00534.2
Migut.K00535.1
Migut.K00536.1
Migut.K00537.1
Migut.K00538.1
Migut.K00539.1
Migut.K00540.1
Migut.K00541.1
Migut.K00541.2
Migut.K00541.3
Migut.K00542.1
Migut.K00543.1
Migut.K00544.1
Migut.K00545.1
Migut.K00545.2
Migut.K00546.1
Migut.K00547.1
Migut.K00548.1
Migut.K00549.1
Migut.K00550.1
Migut.K00551.1
Migut.K00551.2
Migut.K00552.1
Migut.K00553.1
Migut.K00554.1
Migut.K00555.1
Migut.K00555.2
Migut.K00556.1
Migut.K00557.1
Migut.K00558.1
Migut.K00558.2
Migut.K00559.1
Migut.K00559.2
Migut.K00559.3
Migut.K00560.1
Migut.K00560.2
Migut.K00561.1
Migut.K00562.1
Migut.K00563.1
Migut.K00564.1
Migut.K00565.1
Migut.K00566.1
Migut.K00567.1
Migut.K00568.1
Migut.K00568.2
Migut.K00568.3
Migut.K00569.1
Migut.K00570.1
Migut.K00571.1
Migut.K00571.2
Migut.K00572.1
Migut.K00573.1
Migut.K00574.1
Migut.K00575.1
Migut.K00576.1
Migut.K00576.2
Migut.K00577.1
Migut.K00578.1
Migut.K00579.1
Migut.K00580.1
Migut.K00581.1
Migut.K00582.1
Migut.K00583.1
Migut.K00583.2
Migut.K00583.3
Migut.K00583.4
Migut.K00584.1
Migut.K00585.1
Migut.K00585.2
Migut.K00586.1
Migut.K00587.1
Migut.K00588.1
Migut.K00589.1
Migut.K00590.1
Migut.K00590.2
Migut.K00591.1
Migut.K00592.1
Migut.K00593.1
Migut.K00593.2
Migut.K00594.1
Migut.K00595.1
Migut.K00596.1
Migut.K00597.1
Migut.K00597.2
Migut.K00598.1
Migut.K00599.1
Migut.K00600.1
Migut.K00601.1
Migut.K00602.1
Migut.K00603.1
Migut.K00604.1
Migut.K00605.1
Migut.K00606.1
Migut.K00607.1
Migut.K00608.1
Migut.K00609.1
Migut.K00609.2
Migut.K00610.1
Migut.K00611.1
Migut.K00611.2
Migut.K00612.1
Migut.K00613.1
Migut.K00614.1
Migut.K00614.2
Migut.K00615.1
Migut.K00616.1
Migut.K00616.2
Migut.K00617.1
Migut.K00618.1
Migut.K00619.1
Migut.K00620.1
Migut.K00621.1
Migut.K00621.2
Migut.K00622.1
Migut.K00623.1
Migut.K00624.1
Migut.K00624.2
Migut.K00625.1
Migut.K00625.2
Migut.K00625.3
Migut.K00625.4
Migut.K00626.1
Migut.K00627.1
Migut.K00628.1
Migut.K00629.1
Migut.K00630.1
Migut.K00631.1
Migut.K00632.1
Migut.K00633.1
Migut.K00634.1
Migut.K00634.2
Migut.K00635.1
Migut.K00636.1
Migut.K00637.1
Migut.K00637.2
Migut.K00638.1
Migut.K00638.2
Migut.K00639.1
Migut.K00639.2
Migut.K00639.3
Migut.K00640.1
Migut.K00640.2
Migut.K00641.1
Migut.K00642.1
Migut.K00643.1
Migut.K00644.1
Migut.K00645.1
Migut.K00646.1
Migut.K00647.1
Migut.K00648.1
Migut.K00649.1
Migut.K00650.1
Migut.K00651.1
Migut.K00652.1
Migut.K00654.1
Migut.K00654.2
Migut.K00655.1
Migut.K00657.1
Migut.K00658.1
Migut.K00659.1
Migut.K00660.1
Migut.K00661.1
Migut.K00662.1
Migut.K00663.1
Migut.K00664.1
Migut.K00665.1
Migut.K00666.1
Migut.K00667.1
Migut.K00667.2
Migut.K00668.1
Migut.K00669.1
Migut.K00670.1
Migut.K00671.1
Migut.K00672.1
Migut.K00672.2
Migut.K00673.1
Migut.K00674.1
Migut.K00675.1
Migut.K00676.1
Migut.K00677.1
Migut.K00678.1
Migut.K00679.1
Migut.K00680.1
Migut.K00680.2
Migut.K00681.1
Migut.K00682.1
Migut.K00682.2
Migut.K00683.1
Migut.K00684.1
Migut.K00684.2
Migut.K00685.1
Migut.K00686.1
Migut.K00687.1
Migut.K00687.2
Migut.K00688.1
Migut.K00689.1
Migut.K00689.2
Migut.K00689.3
Migut.K00690.1
Migut.K00691.1
Migut.K00691.2
Migut.K00692.1
Migut.K00693.1
Migut.K00694.1
Migut.K00695.1
Migut.K00696.1
Migut.K00697.1
Migut.K00697.2
Migut.K00697.3
Migut.K00698.1
Migut.K00699.1
Migut.K00700.1
Migut.K00700.2
Migut.K00701.1
Migut.K00701.2
Migut.K00702.1
Migut.K00703.1
Migut.K00704.1
Migut.K00705.1
Migut.K00706.1
Migut.K00707.1
Migut.K00708.1
Migut.K00709.1
Migut.K00710.1
Migut.K00711.1
Migut.K00712.1
Migut.K00713.1
Migut.K00714.1
Migut.K00715.1
Migut.K00716.1
Migut.K00717.1
Migut.K00718.1
Migut.K00719.1
Migut.K00719.2
Migut.K00720.1
Migut.K00721.1
Migut.K00722.1
Migut.K00723.1
Migut.K00724.1
Migut.K00725.1
Migut.K00726.1
Migut.K00727.1
Migut.K00728.1
Migut.K00729.1
Migut.K00730.1
Migut.K00731.1
Migut.K00731.2
Migut.K00732.1
Migut.K00733.1
Migut.K00734.1
Migut.K00735.1
Migut.K00736.1
Migut.K00737.1
Migut.K00738.1
Migut.K00739.1
Migut.K00739.2
Migut.K00739.3
Migut.K00740.1
Migut.K00740.2
Migut.K00741.1
Migut.K00742.1
Migut.K00743.1
Migut.K00744.1
Migut.K00745.1
Migut.K00746.1
Migut.K00747.1
Migut.K00747.2
Migut.K00748.1
Migut.K00749.1
Migut.K00750.1
Migut.K00751.1
Migut.K00752.1
Migut.K00754.1
Migut.K00755.1
Migut.K00756.1
Migut.K00757.1
Migut.K00758.1
Migut.K00759.1
Migut.K00760.1
Migut.K00761.1
Migut.K00762.1
Migut.K00763.1
Migut.K00764.1
Migut.K00765.1
Migut.K00766.1
Migut.K00767.1
Migut.K00767.2
Migut.K00767.3
Migut.K00768.1
Migut.K00769.1
Migut.K00770.1
Migut.K00771.1
Migut.K00771.2
Migut.K00772.1
Migut.K00772.2
Migut.K00773.1
Migut.K00774.1
Migut.K00774.2
Migut.K00774.3
Migut.K00775.1
Migut.K00776.1
Migut.K00777.1
Migut.K00778.1
Migut.K00779.1
Migut.K00779.2
Migut.K00780.1
Migut.K00781.1
Migut.K00782.1
Migut.K00783.1
Migut.K00784.1
Migut.K00785.1
Migut.K00786.1
Migut.K00787.1
Migut.K00788.1
Migut.K00789.1
Migut.K00790.1
Migut.K00791.1
Migut.K00792.1
Migut.K00793.1
Migut.K00794.1
Migut.K00795.1
Migut.K00796.1
Migut.K00797.1
Migut.K00798.1
Migut.K00799.1
Migut.K00800.1
Migut.K00801.1
Migut.K00802.1
Migut.K00803.1
Migut.K00804.1
Migut.K00805.1
Migut.K00806.1
Migut.K00807.1
Migut.K00808.1
Migut.K00809.1
Migut.K00810.1
Migut.K00811.1
Migut.K00811.2
Migut.K00812.1
Migut.K00813.1
Migut.K00814.1
Migut.K00815.1
Migut.K00815.2
Migut.K00816.1
Migut.K00817.1
Migut.K00818.1
Migut.K00819.1
Migut.K00820.1
Migut.K00821.1
Migut.K00823.1
Migut.K00824.1
Migut.K00825.1
Migut.K00826.1
Migut.K00827.1
Migut.K00828.1
Migut.K00829.1
Migut.K00830.1
Migut.K00831.1
Migut.K00832.1
Migut.K00832.2
Migut.K00833.1
Migut.K00834.1
Migut.K00835.1
Migut.K00836.1
Migut.K00837.1
Migut.K00838.1
Migut.K00839.1
Migut.K00840.1
Migut.K00841.1
Migut.K00842.1
Migut.K00843.1
Migut.K00844.1
Migut.K00845.1
Migut.K00846.1
Migut.K00847.1
Migut.K00848.1
Migut.K00849.1
Migut.K00850.1
Migut.K00851.1
Migut.K00852.1
Migut.K00853.1
Migut.K00854.1
Migut.K00855.1
Migut.K00856.1
Migut.K00857.1
Migut.K00858.1
Migut.K00859.1
Migut.K00860.1
Migut.K00861.1
Migut.K00862.1
Migut.K00863.1
Migut.K00864.1
Migut.K00865.1
Migut.K00866.1
Migut.K00867.1
Migut.K00868.1
Migut.K00869.1
Migut.K00870.1
Migut.K00870.2
Migut.K00870.3
Migut.K00871.1
Migut.K00872.1
Migut.K00873.1
Migut.K00874.1
Migut.K00875.1
Migut.K00876.1
Migut.K00877.1
Migut.K00878.1
Migut.K00879.1
Migut.K00880.1
Migut.K00881.1
Migut.K00882.1
Migut.K00883.1
Migut.K00884.1
Migut.K00885.1
Migut.K00886.1
Migut.K00887.1
Migut.K00888.1
Migut.K00888.2
Migut.K00889.1
Migut.K00890.1
Migut.K00890.2
Migut.K00891.1
Migut.K00892.1
Migut.K00893.1
Migut.K00894.1
Migut.K00895.1
Migut.K00896.1
Migut.K00897.1
Migut.K00898.1
Migut.K00898.2
Migut.K00898.3
Migut.K00899.1
Migut.K00900.1
Migut.K00901.1
Migut.K00902.1
Migut.K00903.1
Migut.K00904.1
Migut.K00905.1
Migut.K00906.1
Migut.K00907.1
Migut.K00908.1
Migut.K00909.1
Migut.K00910.1
Migut.K00911.1
Migut.K00912.1
Migut.K00913.1
Migut.K00914.1
Migut.K00915.1
Migut.K00916.1
Migut.K00917.1
Migut.K00918.1
Migut.K00919.1
Migut.K00920.1
Migut.K00921.1
Migut.K00922.1
Migut.K00923.1
Migut.K00924.1
Migut.K00925.1
Migut.K00926.1
Migut.K00927.1
Migut.K00928.1
Migut.K00930.1
Migut.K00931.1
Migut.K00932.1
Migut.K00933.1
Migut.K00934.1
Migut.K00935.1
Migut.K00936.1
Migut.K00936.2
Migut.K00937.1
Migut.K00938.1
Migut.K00939.1
Migut.K00940.1
Migut.K00941.1
Migut.K00942.1
Migut.K00943.1
Migut.K00944.1
Migut.K00944.2
Migut.K00945.1
Migut.K00948.1
Migut.K00949.1
Migut.K00950.1
Migut.K00951.1
Migut.K00951.2
Migut.K00951.3
Migut.K00952.1
Migut.K00953.1
Migut.K00954.1
Migut.K00955.1
Migut.K00956.1
Migut.K00957.1
Migut.K00958.1
Migut.K00959.1
Migut.K00960.1
Migut.K00961.1
Migut.K00961.2
Migut.K00962.1
Migut.K00963.1
Migut.K00964.1
Migut.K00964.2
Migut.K00965.1
Migut.K00966.1
Migut.K00967.1
Migut.K00968.1
Migut.K00969.1
Migut.K00969.2
Migut.K00969.3
Migut.K00969.4
Migut.K00969.5
Migut.K00969.6
Migut.K00970.1
Migut.K00971.1
Migut.K00972.1
Migut.K00974.1
Migut.K00975.1
Migut.K00976.1
Migut.K00976.2
Migut.K00977.1
Migut.K00978.1
Migut.K00979.1
Migut.K00980.1
Migut.K00981.1
Migut.K00982.1
Migut.K00983.1
Migut.K00984.1
Migut.K00986.1
Migut.K00987.1
Migut.K00988.1
Migut.K00989.1
Migut.K00990.1
Migut.K00991.1
Migut.K00992.1
Migut.K00993.1
Migut.K00994.1
Migut.K00995.1
Migut.K00996.1
Migut.K00997.1
Migut.K00997.2
Migut.K00998.1
Migut.K00999.1
Migut.K01000.1
Migut.K01001.1
Migut.K01002.1
Migut.K01003.1
Migut.K01004.1
Migut.K01005.1
Migut.K01006.1
Migut.K01007.1
Migut.K01008.1
Migut.K01009.1
Migut.K01010.1
Migut.K01011.1
Migut.K01012.1
Migut.K01012.2
Migut.K01013.1
Migut.K01014.1
Migut.K01015.1
Migut.K01016.1
Migut.K01017.1
Migut.K01018.1
Migut.K01019.1
Migut.K01020.1
Migut.K01021.1
Migut.K01022.1
Migut.K01023.1
Migut.K01024.1
Migut.K01025.1
Migut.K01026.1
Migut.K01026.2
Migut.K01027.1
Migut.K01028.1
Migut.K01029.1
Migut.K01030.1
Migut.K01031.1
Migut.K01031.2
Migut.K01032.1
Migut.K01033.1
Migut.K01033.2
Migut.K01034.1
Migut.K01035.1
Migut.K01036.1
Migut.K01037.1
Migut.K01038.1
Migut.K01038.2
Migut.K01038.3
Migut.K01039.1
Migut.K01039.2
Migut.K01040.1
Migut.K01041.1
Migut.K01042.1
Migut.K01043.1
Migut.K01044.1
Migut.K01045.1
Migut.K01046.1
Migut.K01047.1
Migut.K01047.2
Migut.K01047.3
Migut.K01048.1
Migut.K01049.1
Migut.K01050.1
Migut.K01051.1
Migut.K01051.2
Migut.K01052.1
Migut.K01053.1
Migut.K01054.1
Migut.K01055.1
Migut.K01055.2
Migut.K01056.1
Migut.K01057.1
Migut.K01058.1
Migut.K01058.2
Migut.K01059.1
Migut.K01061.1
Migut.K01062.1
Migut.K01063.1
Migut.K01064.1
Migut.K01065.1
Migut.K01065.2
Migut.K01066.1
Migut.K01067.1
Migut.K01067.2
Migut.K01068.1
Migut.K01069.1
Migut.K01070.1
Migut.K01071.1
Migut.K01072.1
Migut.K01073.1
Migut.K01074.1
Migut.K01074.2
Migut.K01075.1
Migut.K01075.2
Migut.K01075.3
Migut.K01075.4
Migut.K01075.5
Migut.K01076.1
Migut.K01077.1
Migut.K01077.2
Migut.K01077.3
Migut.K01077.4
Migut.K01077.5
Migut.K01078.1
Migut.K01079.1
Migut.K01080.1
Migut.K01081.1
Migut.K01082.1
Migut.K01083.1
Migut.K01084.1
Migut.K01085.1
Migut.K01085.2
Migut.K01086.1
Migut.K01086.2
Migut.K01086.3
Migut.K01087.1
Migut.K01088.1
Migut.K01088.2
Migut.K01089.1
Migut.K01090.1
Migut.K01091.1
Migut.K01092.1
Migut.K01093.1
Migut.K01094.1
Migut.K01095.1
Migut.K01096.1
Migut.K01097.1
Migut.K01098.1
Migut.K01099.1
Migut.K01100.1
Migut.K01102.1
Migut.K01102.2
Migut.K01103.1
Migut.K01104.1
Migut.K01105.1
Migut.K01106.1
Migut.K01107.1
Migut.K01108.1
Migut.K01109.1
Migut.K01110.1
Migut.K01111.1
Migut.K01111.2
Migut.K01112.1
Migut.K01113.1
Migut.K01114.1
Migut.K01115.1
Migut.K01116.1
Migut.K01117.1
Migut.K01118.1
Migut.K01119.1
Migut.K01120.1
Migut.K01121.1
Migut.K01122.1
Migut.K01123.1
Migut.K01126.1
Migut.K01127.1
Migut.K01127.2
Migut.K01128.1
Migut.K01129.1
Migut.K01129.2
Migut.K01129.3
Migut.K01130.1
Migut.K01131.1
Migut.K01132.1
Migut.K01133.1
Migut.K01134.1
Migut.K01135.1
Migut.K01136.1
Migut.K01137.1
Migut.K01138.1
Migut.K01139.1
Migut.K01140.1
Migut.K01141.1
Migut.K01142.1
Migut.K01143.1
Migut.K01144.1
Migut.K01145.1
Migut.K01146.1
Migut.K01147.1
Migut.K01148.1
Migut.K01149.1
Migut.K01149.2
Migut.K01149.3
Migut.K01150.1
Migut.K01151.1
Migut.K01152.1
Migut.K01153.1
Migut.K01154.1
Migut.K01155.1
Migut.K01156.1
Migut.K01157.1
Migut.K01158.1
Migut.K01159.1
Migut.K01159.2
Migut.K01160.1
Migut.K01161.1
Migut.K01162.1
Migut.K01163.1
Migut.K01164.1
Migut.K01165.1
Migut.K01166.1
Migut.K01167.1
Migut.K01168.1
Migut.K01169.1
Migut.K01170.1
Migut.K01171.1
Migut.K01172.1
Migut.K01173.1
Migut.K01174.1
Migut.K01175.1
Migut.K01176.1
Migut.K01177.1
Migut.K01178.1
Migut.K01180.1
Migut.K01181.1
Migut.K01182.1
Migut.K01183.1
Migut.K01183.2
Migut.K01184.1
Migut.K01185.1
Migut.K01187.1
Migut.K01188.1
Migut.K01189.1
Migut.K01190.1
Migut.K01191.1
Migut.K01192.1
Migut.K01193.1
Migut.K01194.1
Migut.K01195.1
Migut.K01196.1
Migut.K01196.2
Migut.K01197.1
Migut.K01197.2
Migut.K01198.1
Migut.K01198.2
Migut.K01199.1
Migut.K01200.1
Migut.K01201.1
Migut.K01202.1
Migut.K01203.1
Migut.K01204.1
Migut.K01204.2
Migut.K01205.1
Migut.K01206.1
Migut.K01207.1
Migut.K01208.1
Migut.K01209.1
Migut.K01209.2
Migut.K01210.1
Migut.K01211.1
Migut.K01212.1
Migut.K01214.1
Migut.K01215.1
Migut.K01217.1
Migut.K01218.1
Migut.K01219.1
Migut.K01220.1
Migut.K01221.1
Migut.K01222.1
Migut.K01223.1
Migut.K01224.1
Migut.K01225.1
Migut.K01226.1
Migut.K01227.1
Migut.K01228.1
Migut.K01229.1
Migut.K01230.1
Migut.K01231.1
Migut.K01231.2
Migut.K01232.1
Migut.K01233.1
Migut.K01234.1
Migut.K01235.1
Migut.K01236.1
Migut.K01237.1
Migut.K01238.1
Migut.K01241.1
Migut.K01242.1
Migut.K01243.1
Migut.K01245.1
Migut.K01246.1
Migut.K01249.1
Migut.K01250.1
Migut.K01251.1
Migut.K01252.1
Migut.K01253.1
Migut.K01254.1
Migut.K01255.1
Migut.K01256.1
Migut.K01257.1
Migut.K01258.1
Migut.K01259.1
Migut.K01260.1
Migut.K01261.1
Migut.K01261.2
Migut.K01262.1
Migut.K01263.1
Migut.K01264.1
Migut.K01264.2
Migut.K01265.1
Migut.K01266.1
Migut.K01267.1
Migut.K01268.1
Migut.K01269.1
Migut.K01270.1
Migut.K01271.1
Migut.K01271.2
Migut.K01272.1
Migut.K01273.1
Migut.K01274.1
Migut.K01275.1
Migut.K01276.1
Migut.K01277.1
Migut.K01278.1
Migut.K01279.1
Migut.K01280.1
Migut.K01281.1
Migut.K01282.1
Migut.K01282.2
Migut.K01283.1
Migut.K01284.1
Migut.K01285.1
Migut.K01285.2
Migut.K01286.1
Migut.K01287.1
Migut.K01288.1
Migut.K01289.1
Migut.K01289.2
Migut.K01289.3
Migut.K01290.1
Migut.K01291.1
Migut.K01292.1
Migut.K01292.2
Migut.K01293.1
Migut.K01294.1
Migut.K01295.1
Migut.K01296.1
Migut.K01296.2
Migut.K01297.1
Migut.K01297.2
Migut.K01298.1
Migut.K01299.1
Migut.K01300.1
Migut.K01300.2
Migut.K01301.1
Migut.K01302.1
Migut.K01303.1
Migut.K01303.2
Migut.K01303.3
Migut.K01304.1
Migut.K01305.1
Migut.K01306.1
Migut.K01306.2
Migut.K01307.1
Migut.K01307.2
Migut.K01308.1
Migut.K01309.1
Migut.K01310.1
Migut.K01311.1
Migut.K01312.1
Migut.K01313.1
Migut.K01314.1
Migut.K01315.1
Migut.K01316.1
Migut.K01317.1
Migut.K01318.1
Migut.K01319.1
Migut.K01320.1
Migut.K01321.1
Migut.K01322.1
Migut.K01323.1
Migut.K01324.1
Migut.K01325.1
Migut.K01326.1
Migut.K01327.1
Migut.K01327.2
Migut.K01328.1
Migut.K01329.1
Migut.K01330.1
Migut.K01331.1
Migut.K01331.2
Migut.K01332.1
Migut.K01333.1
Migut.K01334.1
Migut.K01335.1
Migut.K01336.1
Migut.K01336.2
Migut.K01337.1
Migut.K01337.2
Migut.K01337.3
Migut.K01337.4
Migut.K01338.1
Migut.K01339.1
Migut.K01339.2
Migut.K01340.1
Migut.K01341.1
Migut.K01342.1
Migut.K01343.1
Migut.K01344.1
Migut.K01345.1
Migut.K01346.1
Migut.K01347.1
Migut.K01348.1
Migut.K01349.1
Migut.K01349.2
Migut.K01350.1
Migut.K01351.1
Migut.K01352.1
Migut.K01353.1
Migut.K01354.1
Migut.K01355.1
Migut.K01356.1
Migut.K01357.1
Migut.K01358.1
Migut.K01359.1
Migut.K01360.1
Migut.K01361.1
Migut.K01362.1
Migut.K01362.2
Migut.K01363.1
Migut.K01363.2
Migut.K01364.1
Migut.K01364.2
Migut.K01365.1
Migut.K01366.1
Migut.K01367.1
Migut.K01368.1
Migut.K01369.1
Migut.K01370.1
Migut.K01370.2
Migut.K01371.1
Migut.K01372.1
Migut.K01373.1
Migut.K01373.2
Migut.K01374.1
Migut.K01375.1
Migut.K01376.1
Migut.K01377.1
Migut.K01378.1
Migut.K01379.1
Migut.K01380.1
Migut.K01381.1
Migut.K01381.2
Migut.K01382.1
Migut.K01383.1
Migut.K01384.1
Migut.K01385.1
Migut.K01386.1
Migut.K01387.1
Migut.K01388.1
Migut.K01389.1
Migut.K01390.1
Migut.K01391.1
Migut.K01391.2
Migut.K01392.1
Migut.K01393.1
Migut.K01394.1
Migut.K01395.1
Migut.K01396.1
Migut.K01397.1
Migut.K01397.2
Migut.K01398.1
Migut.K01399.1
Migut.K01400.1
Migut.K01401.1
Migut.K01402.1
Migut.K01403.1
Migut.K01404.1
Migut.K01405.1
Migut.K01406.1
Migut.K01407.1
Migut.K01408.1
Migut.K01409.1
Migut.K01409.2
Migut.K01410.1
Migut.K01411.1
Migut.K01411.2
Migut.K01412.1
Migut.K01413.1
Migut.K01414.1
Migut.K01415.1
Migut.K01416.1
Migut.K01417.1
Migut.K01418.1
Migut.K01419.1
Migut.K01419.2
Migut.K01420.1
Migut.K01421.1
Migut.K01422.1
Migut.K01423.1
Migut.K01424.1
Migut.K01425.1
Migut.K01426.1
Migut.K01427.1
Migut.K01428.1
Migut.K01429.1
Migut.K01429.2
Migut.K01430.1
Migut.K01431.1
Migut.K01432.1
Migut.K01433.1
Migut.K01433.2
Migut.K01434.1
Migut.K01435.1
Migut.K01436.1
Migut.K01437.1
Migut.K01438.1
Migut.K01438.2
Migut.K01439.1
Migut.K01440.1
Migut.K01440.2
Migut.K01441.1
Migut.K01441.2
Migut.K01442.1
Migut.K01443.1
Migut.K01443.2
Migut.K01444.1
Migut.K01445.1
Migut.K01446.1
Migut.K01447.1
Migut.K01448.1
Migut.K01449.1
Migut.K01450.1
Migut.K01451.1
Migut.K01452.1
Migut.K01453.1
Migut.K01454.1
Migut.K01454.2
Migut.K01454.3
Migut.K01455.1
Migut.K01456.1
Migut.K01457.1
Migut.K01458.1
Migut.K01458.2
Migut.K01459.1
Migut.K01460.1
Migut.K01461.1
Migut.K01461.2
Migut.K01462.1
Migut.K01463.1
Migut.K01464.1
Migut.K01465.1
Migut.K01466.1
Migut.K01467.1
Migut.K01468.1
Migut.K01469.1
Migut.K01470.1
Migut.K01471.1
Migut.K01472.1
Migut.K01473.1
Migut.K01475.1
Migut.K01476.1
Migut.K01476.2
Migut.K01477.1
Migut.K01478.1
Migut.K01478.2
Migut.K01479.1
Migut.K01480.1
Migut.K01480.2
Migut.K01480.3
Migut.K01481.1
Migut.K01482.1
Migut.K01483.1
Migut.K01484.1
Migut.K01485.1
Migut.K01486.1
Migut.K01487.1
Migut.K01488.1
Migut.K01488.2
Migut.K01488.3
Migut.K01489.1
Migut.K01490.1
Migut.K01491.1
Migut.K01492.1
Migut.K01493.1
Migut.K01494.1
Migut.K01495.1
Migut.K01496.1
Migut.K01498.1
Migut.K01499.1
Migut.K01500.1
Migut.K01501.1
Migut.K01502.1
Migut.K01503.1
Migut.K01505.1
Migut.K01506.1
Migut.K01507.1
Migut.K01508.1
Migut.K01509.1
Migut.K01510.1
Migut.K01510.2
Migut.K01510.3
Migut.K01510.4
Migut.K01510.5
Migut.K01510.6
Migut.K01510.7
Migut.K01510.8
Migut.K01511.1
Migut.K01513.1
Migut.K01514.1
Migut.K01514.2
Migut.K01514.3
Migut.K01515.1
Migut.K01516.1
Migut.K01517.1
Migut.K01517.2
Migut.L00001.1
Migut.L00002.1
Migut.L00002.2
Migut.L00003.1
Migut.L00004.1
Migut.L00005.1
Migut.L00006.1
Migut.L00006.2
Migut.L00007.1
Migut.L00008.1
Migut.L00008.2
Migut.L00009.1
Migut.L00009.2
Migut.L00009.3
Migut.L00010.1
Migut.L00011.1
Migut.L00012.1
Migut.L00013.1
Migut.L00014.1
Migut.L00015.1
Migut.L00015.2
Migut.L00016.1
Migut.L00017.1
Migut.L00018.1
Migut.L00019.1
Migut.L00020.1
Migut.L00020.2
Migut.L00021.1
Migut.L00022.1
Migut.L00023.1
Migut.L00024.1
Migut.L00025.1
Migut.L00026.1
Migut.L00027.1
Migut.L00027.2
Migut.L00028.1
Migut.L00029.1
Migut.L00030.1
Migut.L00031.1
Migut.L00032.1
Migut.L00033.1
Migut.L00034.1
Migut.L00035.1
Migut.L00036.1
Migut.L00037.1
Migut.L00038.1
Migut.L00039.1
Migut.L00040.1
Migut.L00040.2
Migut.L00041.1
Migut.L00042.1
Migut.L00043.1
Migut.L00044.1
Migut.L00045.1
Migut.L00046.1
Migut.L00047.1
Migut.L00048.1
Migut.L00049.1
Migut.L00050.1
Migut.L00051.1
Migut.L00052.1
Migut.L00052.2
Migut.L00053.1
Migut.L00054.1
Migut.L00055.1
Migut.L00056.1
Migut.L00057.1
Migut.L00058.1
Migut.L00059.1
Migut.L00060.1
Migut.L00061.1
Migut.L00062.1
Migut.L00063.1
Migut.L00064.1
Migut.L00065.1
Migut.L00066.1
Migut.L00067.1
Migut.L00068.1
Migut.L00069.1
Migut.L00070.1
Migut.L00071.1
Migut.L00071.2
Migut.L00072.1
Migut.L00073.1
Migut.L00074.1
Migut.L00075.1
Migut.L00076.1
Migut.L00077.1
Migut.L00078.1
Migut.L00079.1
Migut.L00080.1
Migut.L00081.1
Migut.L00082.1
Migut.L00082.2
Migut.L00083.1
Migut.L00084.1
Migut.L00085.1
Migut.L00086.1
Migut.L00087.1
Migut.L00088.1
Migut.L00088.2
Migut.L00089.1
Migut.L00090.1
Migut.L00090.2
Migut.L00091.1
Migut.L00091.2
Migut.L00092.1
Migut.L00093.1
Migut.L00094.1
Migut.L00094.2
Migut.L00095.1
Migut.L00096.1
Migut.L00097.1
Migut.L00098.1
Migut.L00099.1
Migut.L00100.1
Migut.L00101.1
Migut.L00102.1
Migut.L00102.2
Migut.L00103.1
Migut.L00104.1
Migut.L00105.1
Migut.L00105.2
Migut.L00106.1
Migut.L00107.1
Migut.L00108.1
Migut.L00109.1
Migut.L00110.1
Migut.L00111.1
Migut.L00112.1
Migut.L00113.1
Migut.L00114.1
Migut.L00115.1
Migut.L00116.1
Migut.L00117.1
Migut.L00118.1
Migut.L00119.1
Migut.L00120.1
Migut.L00121.1
Migut.L00122.1
Migut.L00123.1
Migut.L00123.2
Migut.L00124.1
Migut.L00125.1
Migut.L00126.1
Migut.L00127.1
Migut.L00128.1
Migut.L00129.1
Migut.L00130.1
Migut.L00131.1
Migut.L00132.1
Migut.L00132.2
Migut.L00133.1
Migut.L00134.1
Migut.L00135.1
Migut.L00136.1
Migut.L00137.1
Migut.L00138.1
Migut.L00138.2
Migut.L00139.1
Migut.L00140.1
Migut.L00141.1
Migut.L00142.1
Migut.L00143.1
Migut.L00144.1
Migut.L00144.2
Migut.L00144.3
Migut.L00144.4
Migut.L00144.5
Migut.L00145.1
Migut.L00145.2
Migut.L00146.1
Migut.L00147.1
Migut.L00147.2
Migut.L00148.1
Migut.L00149.1
Migut.L00150.1
Migut.L00151.1
Migut.L00152.1
Migut.L00153.1
Migut.L00154.1
Migut.L00155.1
Migut.L00156.1
Migut.L00157.1
Migut.L00158.1
Migut.L00159.1
Migut.L00160.1
Migut.L00161.1
Migut.L00162.1
Migut.L00163.1
Migut.L00164.1
Migut.L00165.1
Migut.L00166.1
Migut.L00167.1
Migut.L00168.1
Migut.L00169.1
Migut.L00170.1
Migut.L00171.1
Migut.L00172.1
Migut.L00173.1
Migut.L00173.2
Migut.L00174.1
Migut.L00175.1
Migut.L00176.1
Migut.L00177.1
Migut.L00178.1
Migut.L00179.1
Migut.L00180.1
Migut.L00181.1
Migut.L00182.1
Migut.L00183.1
Migut.L00184.1
Migut.L00185.1
Migut.L00186.1
Migut.L00187.1
Migut.L00188.1
Migut.L00189.1
Migut.L00189.2
Migut.L00190.1
Migut.L00191.1
Migut.L00191.2
Migut.L00191.3
Migut.L00192.1
Migut.L00193.1
Migut.L00194.1
Migut.L00195.1
Migut.L00196.1
Migut.L00197.1
Migut.L00198.1
Migut.L00199.1
Migut.L00200.1
Migut.L00201.1
Migut.L00202.1
Migut.L00203.1
Migut.L00204.1
Migut.L00204.2
Migut.L00205.1
Migut.L00206.1
Migut.L00207.1
Migut.L00207.2
Migut.L00207.3
Migut.L00208.1
Migut.L00209.1
Migut.L00210.1
Migut.L00211.1
Migut.L00212.1
Migut.L00213.1
Migut.L00214.1
Migut.L00215.1
Migut.L00216.1
Migut.L00216.2
Migut.L00217.1
Migut.L00218.1
Migut.L00218.2
Migut.L00219.1
Migut.L00220.1
Migut.L00221.1
Migut.L00222.1
Migut.L00223.1
Migut.L00224.1
Migut.L00225.1
Migut.L00226.1
Migut.L00227.1
Migut.L00228.1
Migut.L00229.1
Migut.L00230.1
Migut.L00231.1
Migut.L00232.1
Migut.L00233.1
Migut.L00234.1
Migut.L00235.1
Migut.L00236.1
Migut.L00237.1
Migut.L00238.1
Migut.L00239.1
Migut.L00240.1
Migut.L00241.1
Migut.L00242.1
Migut.L00243.1
Migut.L00244.1
Migut.L00245.1
Migut.L00246.1
Migut.L00247.1
Migut.L00248.1
Migut.L00249.1
Migut.L00250.1
Migut.L00251.1
Migut.L00252.1
Migut.L00253.1
Migut.L00254.1
Migut.L00255.1
Migut.L00256.1
Migut.L00256.2
Migut.L00257.1
Migut.L00258.1
Migut.L00259.1
Migut.L00260.1
Migut.L00261.1
Migut.L00262.1
Migut.L00263.1
Migut.L00264.1
Migut.L00265.1
Migut.L00266.1
Migut.L00266.2
Migut.L00267.1
Migut.L00268.1
Migut.L00270.1
Migut.L00270.2
Migut.L00271.1
Migut.L00271.2
Migut.L00272.1
Migut.L00273.1
Migut.L00273.2
Migut.L00273.3
Migut.L00274.1
Migut.L00275.1
Migut.L00276.1
Migut.L00277.1
Migut.L00278.1
Migut.L00279.1
Migut.L00280.1
Migut.L00281.1
Migut.L00282.1
Migut.L00283.1
Migut.L00283.2
Migut.L00284.1
Migut.L00285.1
Migut.L00286.1
Migut.L00287.1
Migut.L00288.1
Migut.L00289.1
Migut.L00290.1
Migut.L00291.1
Migut.L00292.1
Migut.L00292.2
Migut.L00292.3
Migut.L00292.4
Migut.L00292.5
Migut.L00293.1
Migut.L00294.1
Migut.L00294.2
Migut.L00295.1
Migut.L00296.1
Migut.L00297.1
Migut.L00298.1
Migut.L00299.1
Migut.L00300.1
Migut.L00301.1
Migut.L00302.1
Migut.L00303.1
Migut.L00303.2
Migut.L00304.1
Migut.L00305.1
Migut.L00306.1
Migut.L00306.2
Migut.L00307.1
Migut.L00307.2
Migut.L00307.3
Migut.L00308.1
Migut.L00309.1
Migut.L00310.1
Migut.L00311.1
Migut.L00312.1
Migut.L00313.1
Migut.L00314.1
Migut.L00315.1
Migut.L00316.1
Migut.L00316.2
Migut.L00316.3
Migut.L00317.1
Migut.L00317.2
Migut.L00317.3
Migut.L00318.1
Migut.L00319.1
Migut.L00320.1
Migut.L00321.1
Migut.L00321.2
Migut.L00322.1
Migut.L00323.1
Migut.L00324.1
Migut.L00325.1
Migut.L00325.2
Migut.L00326.1
Migut.L00327.1
Migut.L00328.1
Migut.L00329.1
Migut.L00330.1
Migut.L00331.1
Migut.L00332.1
Migut.L00333.1
Migut.L00334.1
Migut.L00335.1
Migut.L00336.1
Migut.L00337.1
Migut.L00338.1
Migut.L00339.1
Migut.L00340.1
Migut.L00341.1
Migut.L00342.1
Migut.L00343.1
Migut.L00344.1
Migut.L00345.1
Migut.L00346.1
Migut.L00347.1
Migut.L00348.1
Migut.L00349.1
Migut.L00350.1
Migut.L00351.1
Migut.L00352.1
Migut.L00354.1
Migut.L00355.1
Migut.L00356.1
Migut.L00357.1
Migut.L00358.1
Migut.L00359.1
Migut.L00360.1
Migut.L00361.1
Migut.L00362.1
Migut.L00363.1
Migut.L00364.1
Migut.L00365.1
Migut.L00366.1
Migut.L00367.1
Migut.L00368.1
Migut.L00369.1
Migut.L00370.1
Migut.L00371.1
Migut.L00372.1
Migut.L00373.1
Migut.L00374.1
Migut.L00375.1
Migut.L00376.1
Migut.L00377.1
Migut.L00378.1
Migut.L00379.1
Migut.L00380.1
Migut.L00381.1
Migut.L00382.1
Migut.L00383.1
Migut.L00383.2
Migut.L00384.1
Migut.L00385.1
Migut.L00386.1
Migut.L00387.1
Migut.L00388.1
Migut.L00389.1
Migut.L00389.2
Migut.L00390.1
Migut.L00391.1
Migut.L00392.1
Migut.L00393.1
Migut.L00393.2
Migut.L00394.1
Migut.L00394.2
Migut.L00395.1
Migut.L00396.1
Migut.L00397.1
Migut.L00398.1
Migut.L00398.2
Migut.L00399.1
Migut.L00400.1
Migut.L00401.1
Migut.L00402.1
Migut.L00403.1
Migut.L00403.2
Migut.L00404.1
Migut.L00405.1
Migut.L00406.1
Migut.L00407.1
Migut.L00408.1
Migut.L00409.1
Migut.L00410.1
Migut.L00411.1
Migut.L00412.1
Migut.L00413.1
Migut.L00414.1
Migut.L00415.1
Migut.L00416.1
Migut.L00417.1
Migut.L00418.1
Migut.L00418.2
Migut.L00419.1
Migut.L00420.1
Migut.L00421.1
Migut.L00422.1
Migut.L00423.1
Migut.L00424.1
Migut.L00425.1
Migut.L00426.1
Migut.L00427.1
Migut.L00428.1
Migut.L00429.1
Migut.L00430.1
Migut.L00431.1
Migut.L00432.1
Migut.L00433.1
Migut.L00434.1
Migut.L00435.1
Migut.L00436.1
Migut.L00437.1
Migut.L00438.1
Migut.L00439.1
Migut.L00440.1
Migut.L00441.1
Migut.L00442.1
Migut.L00443.1
Migut.L00444.1
Migut.L00445.1
Migut.L00445.2
Migut.L00446.1
Migut.L00447.1
Migut.L00448.1
Migut.L00449.1
Migut.L00449.2
Migut.L00450.1
Migut.L00451.1
Migut.L00452.1
Migut.L00453.1
Migut.L00454.1
Migut.L00455.1
Migut.L00456.1
Migut.L00457.1
Migut.L00458.1
Migut.L00459.1
Migut.L00460.1
Migut.L00461.1
Migut.L00462.1
Migut.L00463.1
Migut.L00464.1
Migut.L00465.1
Migut.L00466.1
Migut.L00467.1
Migut.L00468.1
Migut.L00469.1
Migut.L00470.1
Migut.L00471.1
Migut.L00472.1
Migut.L00472.2
Migut.L00473.1
Migut.L00474.1
Migut.L00475.1
Migut.L00476.1
Migut.L00477.1
Migut.L00478.1
Migut.L00479.1
Migut.L00480.1
Migut.L00480.2
Migut.L00481.1
Migut.L00482.1
Migut.L00482.2
Migut.L00482.3
Migut.L00483.1
Migut.L00484.1
Migut.L00485.1
Migut.L00486.1
Migut.L00488.1
Migut.L00489.1
Migut.L00490.1
Migut.L00491.1
Migut.L00491.2
Migut.L00492.1
Migut.L00493.1
Migut.L00494.1
Migut.L00495.1
Migut.L00496.1
Migut.L00497.1
Migut.L00498.1
Migut.L00499.1
Migut.L00500.1
Migut.L00501.1
Migut.L00502.1
Migut.L00503.1
Migut.L00504.1
Migut.L00505.1
Migut.L00506.1
Migut.L00507.1
Migut.L00508.1
Migut.L00509.1
Migut.L00511.1
Migut.L00512.1
Migut.L00513.1
Migut.L00514.1
Migut.L00515.1
Migut.L00515.2
Migut.L00516.1
Migut.L00517.1
Migut.L00517.2
Migut.L00518.1
Migut.L00519.1
Migut.L00520.1
Migut.L00521.1
Migut.L00522.1
Migut.L00523.1
Migut.L00523.2
Migut.L00524.1
Migut.L00525.1
Migut.L00526.1
Migut.L00527.1
Migut.L00528.1
Migut.L00529.1
Migut.L00530.1
Migut.L00531.1
Migut.L00532.1
Migut.L00533.1
Migut.L00534.1
Migut.L00535.1
Migut.L00536.1
Migut.L00537.1
Migut.L00539.1
Migut.L00540.1
Migut.L00541.1
Migut.L00542.1
Migut.L00543.1
Migut.L00544.1
Migut.L00545.1
Migut.L00546.1
Migut.L00547.1
Migut.L00548.1
Migut.L00549.1
Migut.L00550.1
Migut.L00551.1
Migut.L00552.1
Migut.L00553.1
Migut.L00553.2
Migut.L00554.1
Migut.L00555.1
Migut.L00556.1
Migut.L00557.1
Migut.L00558.1
Migut.L00559.1
Migut.L00560.1
Migut.L00561.1
Migut.L00562.1
Migut.L00563.1
Migut.L00564.1
Migut.L00566.1
Migut.L00567.1
Migut.L00568.1
Migut.L00569.1
Migut.L00570.1
Migut.L00571.1
Migut.L00572.1
Migut.L00573.1
Migut.L00574.1
Migut.L00575.1
Migut.L00576.1
Migut.L00577.1
Migut.L00578.1
Migut.L00579.1
Migut.L00580.1
Migut.L00581.1
Migut.L00582.1
Migut.L00583.1
Migut.L00583.2
Migut.L00584.1
Migut.L00585.1
Migut.L00586.1
Migut.L00587.1
Migut.L00588.1
Migut.L00588.2
Migut.L00589.1
Migut.L00590.1
Migut.L00591.1
Migut.L00593.1
Migut.L00594.1
Migut.L00595.1
Migut.L00596.1
Migut.L00597.1
Migut.L00598.1
Migut.L00599.1
Migut.L00600.1
Migut.L00601.1
Migut.L00602.1
Migut.L00603.1
Migut.L00604.1
Migut.L00605.1
Migut.L00606.1
Migut.L00606.2
Migut.L00607.1
Migut.L00608.1
Migut.L00609.1
Migut.L00610.1
Migut.L00611.1
Migut.L00612.1
Migut.L00613.1
Migut.L00614.1
Migut.L00615.1
Migut.L00616.1
Migut.L00617.1
Migut.L00618.1
Migut.L00619.1
Migut.L00619.2
Migut.L00620.1
Migut.L00620.2
Migut.L00621.1
Migut.L00622.1
Migut.L00623.1
Migut.L00624.1
Migut.L00625.1
Migut.L00626.1
Migut.L00627.1
Migut.L00628.1
Migut.L00629.1
Migut.L00630.1
Migut.L00631.1
Migut.L00632.1
Migut.L00633.1
Migut.L00634.1
Migut.L00635.1
Migut.L00636.1
Migut.L00637.1
Migut.L00638.1
Migut.L00639.1
Migut.L00640.1
Migut.L00641.1
Migut.L00642.1
Migut.L00643.1
Migut.L00644.1
Migut.L00644.2
Migut.L00644.3
Migut.L00644.4
Migut.L00645.1
Migut.L00646.1
Migut.L00647.1
Migut.L00648.1
Migut.L00649.1
Migut.L00650.1
Migut.L00651.1
Migut.L00652.1
Migut.L00653.1
Migut.L00654.1
Migut.L00655.1
Migut.L00656.1
Migut.L00657.1
Migut.L00658.1
Migut.L00659.1
Migut.L00660.1
Migut.L00661.1
Migut.L00662.1
Migut.L00663.1
Migut.L00664.1
Migut.L00665.1
Migut.L00666.1
Migut.L00667.1
Migut.L00668.1
Migut.L00669.1
Migut.L00670.1
Migut.L00671.1
Migut.L00672.1
Migut.L00673.1
Migut.L00674.1
Migut.L00675.1
Migut.L00676.1
Migut.L00679.1
Migut.L00680.1
Migut.L00681.1
Migut.L00682.1
Migut.L00683.1
Migut.L00684.1
Migut.L00685.1
Migut.L00686.1
Migut.L00687.1
Migut.L00688.1
Migut.L00689.1
Migut.L00690.1
Migut.L00691.1
Migut.L00692.1
Migut.L00692.2
Migut.L00692.3
Migut.L00693.1
Migut.L00694.1
Migut.L00695.1
Migut.L00696.1
Migut.L00697.1
Migut.L00698.1
Migut.L00699.1
Migut.L00700.1
Migut.L00700.2
Migut.L00701.1
Migut.L00702.1
Migut.L00703.1
Migut.L00704.1
Migut.L00705.1
Migut.L00706.1
Migut.L00707.1
Migut.L00708.1
Migut.L00709.1
Migut.L00710.1
Migut.L00711.1
Migut.L00712.1
Migut.L00713.1
Migut.L00714.1
Migut.L00715.1
Migut.L00716.1
Migut.L00717.1
Migut.L00718.1
Migut.L00719.1
Migut.L00720.1
Migut.L00721.1
Migut.L00722.1
Migut.L00723.1
Migut.L00724.1
Migut.L00725.1
Migut.L00726.1
Migut.L00727.1
Migut.L00728.1
Migut.L00729.1
Migut.L00730.1
Migut.L00731.1
Migut.L00732.1
Migut.L00733.1
Migut.L00734.1
Migut.L00735.1
Migut.L00735.2
Migut.L00735.3
Migut.L00736.1
Migut.L00737.1
Migut.L00738.1
Migut.L00740.1
Migut.L00741.1
Migut.L00742.1
Migut.L00743.1
Migut.L00744.1
Migut.L00745.1
Migut.L00746.1
Migut.L00747.1
Migut.L00748.1
Migut.L00749.1
Migut.L00750.1
Migut.L00751.1
Migut.L00752.1
Migut.L00753.1
Migut.L00754.1
Migut.L00755.1
Migut.L00756.1
Migut.L00756.2
Migut.L00756.3
Migut.L00757.1
Migut.L00758.1
Migut.L00758.2
Migut.L00759.1
Migut.L00760.1
Migut.L00761.1
Migut.L00762.1
Migut.L00763.1
Migut.L00764.1
Migut.L00765.1
Migut.L00766.1
Migut.L00767.1
Migut.L00768.1
Migut.L00768.2
Migut.L00769.1
Migut.L00770.1
Migut.L00771.1
Migut.L00772.1
Migut.L00772.2
Migut.L00773.1
Migut.L00774.1
Migut.L00776.1
Migut.L00777.1
Migut.L00778.1
Migut.L00779.1
Migut.L00780.1
Migut.L00782.1
Migut.L00783.1
Migut.L00783.2
Migut.L00784.1
Migut.L00785.1
Migut.L00785.2
Migut.L00786.1
Migut.L00787.1
Migut.L00787.2
Migut.L00787.3
Migut.L00788.1
Migut.L00789.1
Migut.L00790.1
Migut.L00791.1
Migut.L00791.2
Migut.L00792.1
Migut.L00793.1
Migut.L00794.1
Migut.L00795.1
Migut.L00796.1
Migut.L00797.1
Migut.L00798.1
Migut.L00799.1
Migut.L00800.1
Migut.L00801.1
Migut.L00802.1
Migut.L00803.1
Migut.L00804.1
Migut.L00805.1
Migut.L00806.1
Migut.L00807.1
Migut.L00808.1
Migut.L00809.1
Migut.L00810.1
Migut.L00811.1
Migut.L00813.1
Migut.L00815.1
Migut.L00816.1
Migut.L00817.1
Migut.L00818.1
Migut.L00819.1
Migut.L00820.1
Migut.L00821.1
Migut.L00821.2
Migut.L00822.1
Migut.L00823.1
Migut.L00824.1
Migut.L00825.1
Migut.L00826.1
Migut.L00827.1
Migut.L00828.1
Migut.L00829.1
Migut.L00830.1
Migut.L00831.1
Migut.L00832.1
Migut.L00833.1
Migut.L00833.2
Migut.L00834.1
Migut.L00835.1
Migut.L00836.1
Migut.L00837.1
Migut.L00838.1
Migut.L00838.2
Migut.L00838.3
Migut.L00838.4
Migut.L00838.5
Migut.L00838.6
Migut.L00839.1
Migut.L00840.1
Migut.L00841.1
Migut.L00842.1
Migut.L00843.1
Migut.L00843.2
Migut.L00844.1
Migut.L00845.1
Migut.L00846.1
Migut.L00847.1
Migut.L00848.1
Migut.L00849.1
Migut.L00849.2
Migut.L00850.1
Migut.L00851.1
Migut.L00851.2
Migut.L00851.3
Migut.L00852.1
Migut.L00853.1
Migut.L00854.1
Migut.L00855.1
Migut.L00855.2
Migut.L00855.3
Migut.L00855.4
Migut.L00856.1
Migut.L00857.1
Migut.L00857.2
Migut.L00858.1
Migut.L00859.1
Migut.L00859.2
Migut.L00860.1
Migut.L00861.1
Migut.L00862.1
Migut.L00863.1
Migut.L00864.1
Migut.L00865.1
Migut.L00866.1
Migut.L00867.1
Migut.L00868.1
Migut.L00868.2
Migut.L00869.1
Migut.L00870.1
Migut.L00871.1
Migut.L00872.1
Migut.L00873.1
Migut.L00874.1
Migut.L00875.1
Migut.L00876.1
Migut.L00877.1
Migut.L00878.1
Migut.L00879.1
Migut.L00879.2
Migut.L00880.1
Migut.L00881.1
Migut.L00882.1
Migut.L00883.1
Migut.L00884.1
Migut.L00885.1
Migut.L00885.2
Migut.L00886.1
Migut.L00887.1
Migut.L00888.1
Migut.L00889.1
Migut.L00890.1
Migut.L00891.1
Migut.L00892.1
Migut.L00893.1
Migut.L00894.1
Migut.L00895.1
Migut.L00896.1
Migut.L00896.2
Migut.L00897.1
Migut.L00898.1
Migut.L00898.2
Migut.L00899.1
Migut.L00900.1
Migut.L00901.1
Migut.L00902.1
Migut.L00903.1
Migut.L00904.1
Migut.L00905.1
Migut.L00906.1
Migut.L00907.1
Migut.L00908.1
Migut.L00909.1
Migut.L00910.1
Migut.L00911.1
Migut.L00912.1
Migut.L00913.1
Migut.L00914.1
Migut.L00915.1
Migut.L00916.1
Migut.L00917.1
Migut.L00919.1
Migut.L00920.1
Migut.L00921.1
Migut.L00922.1
Migut.L00922.2
Migut.L00923.1
Migut.L00924.1
Migut.L00925.1
Migut.L00927.1
Migut.L00928.1
Migut.L00928.2
Migut.L00929.1
Migut.L00930.1
Migut.L00931.1
Migut.L00932.1
Migut.L00933.1
Migut.L00933.2
Migut.L00934.1
Migut.L00934.2
Migut.L00935.1
Migut.L00936.1
Migut.L00937.1
Migut.L00938.1
Migut.L00939.1
Migut.L00940.1
Migut.L00941.1
Migut.L00942.1
Migut.L00943.1
Migut.L00944.1
Migut.L00945.1
Migut.L00946.1
Migut.L00947.1
Migut.L00948.1
Migut.L00949.1
Migut.L00950.1
Migut.L00951.1
Migut.L00952.1
Migut.L00953.1
Migut.L00954.1
Migut.L00955.1
Migut.L00956.1
Migut.L00957.1
Migut.L00958.1
Migut.L00959.1
Migut.L00960.1
Migut.L00961.1
Migut.L00962.1
Migut.L00963.1
Migut.L00964.1
Migut.L00965.1
Migut.L00966.1
Migut.L00967.1
Migut.L00967.2
Migut.L00968.1
Migut.L00969.1
Migut.L00970.1
Migut.L00971.1
Migut.L00971.2
Migut.L00971.3
Migut.L00972.1
Migut.L00973.1
Migut.L00974.1
Migut.L00975.1
Migut.L00976.1
Migut.L00977.1
Migut.L00978.1
Migut.L00979.1
Migut.L00980.1
Migut.L00981.1
Migut.L00982.1
Migut.L00983.1
Migut.L00984.1
Migut.L00985.1
Migut.L00986.1
Migut.L00986.2
Migut.L00987.1
Migut.L00988.1
Migut.L00989.1
Migut.L00990.1
Migut.L00991.1
Migut.L00992.1
Migut.L00993.1
Migut.L00994.1
Migut.L00995.1
Migut.L00996.1
Migut.L00997.1
Migut.L00998.1
Migut.L00999.1
Migut.L01000.1
Migut.L01000.2
Migut.L01000.3
Migut.L01001.1
Migut.L01002.1
Migut.L01002.2
Migut.L01003.1
Migut.L01004.1
Migut.L01004.2
Migut.L01005.1
Migut.L01005.2
Migut.L01006.1
Migut.L01007.1
Migut.L01008.1
Migut.L01009.1
Migut.L01010.1
Migut.L01011.1
Migut.L01012.1
Migut.L01012.2
Migut.L01013.1
Migut.L01013.2
Migut.L01014.1
Migut.L01015.1
Migut.L01016.1
Migut.L01017.1
Migut.L01018.1
Migut.L01019.1
Migut.L01020.1
Migut.L01021.1
Migut.L01022.1
Migut.L01023.1
Migut.L01023.2
Migut.L01024.1
Migut.L01025.1
Migut.L01026.1
Migut.L01027.1
Migut.L01028.1
Migut.L01029.1
Migut.L01030.1
Migut.L01031.1
Migut.L01032.1
Migut.L01033.1
Migut.L01034.1
Migut.L01035.1
Migut.L01036.1
Migut.L01037.1
Migut.L01038.1
Migut.L01039.1
Migut.L01040.1
Migut.L01041.1
Migut.L01042.1
Migut.L01043.1
Migut.L01043.2
Migut.L01044.1
Migut.L01045.1
Migut.L01046.1
Migut.L01047.1
Migut.L01048.1
Migut.L01049.1
Migut.L01050.1
Migut.L01051.1
Migut.L01052.1
Migut.L01053.1
Migut.L01054.1
Migut.L01055.1
Migut.L01056.1
Migut.L01057.1
Migut.L01058.1
Migut.L01059.1
Migut.L01060.1
Migut.L01061.1
Migut.L01062.1
Migut.L01063.1
Migut.L01064.1
Migut.L01065.1
Migut.L01066.1
Migut.L01067.1
Migut.L01068.1
Migut.L01069.1
Migut.L01070.1
Migut.L01071.1
Migut.L01072.1
Migut.L01073.1
Migut.L01074.1
Migut.L01075.1
Migut.L01075.2
Migut.L01076.1
Migut.L01077.1
Migut.L01078.1
Migut.L01079.1
Migut.L01080.1
Migut.L01081.1
Migut.L01082.1
Migut.L01083.1
Migut.L01084.1
Migut.L01085.1
Migut.L01086.1
Migut.L01087.1
Migut.L01088.1
Migut.L01089.1
Migut.L01090.1
Migut.L01091.1
Migut.L01092.1
Migut.L01093.1
Migut.L01094.1
Migut.L01095.1
Migut.L01095.2
Migut.L01095.3
Migut.L01096.1
Migut.L01097.1
Migut.L01098.1
Migut.L01099.1
Migut.L01100.1
Migut.L01101.1
Migut.L01102.1
Migut.L01103.1
Migut.L01103.2
Migut.L01103.3
Migut.L01104.1
Migut.L01105.1
Migut.L01106.1
Migut.L01106.2
Migut.L01107.1
Migut.L01108.1
Migut.L01109.1
Migut.L01110.1
Migut.L01111.1
Migut.L01112.1
Migut.L01113.1
Migut.L01114.1
Migut.L01115.1
Migut.L01116.1
Migut.L01117.1
Migut.L01118.1
Migut.L01119.1
Migut.L01120.1
Migut.L01121.1
Migut.L01122.1
Migut.L01123.1
Migut.L01124.1
Migut.L01125.1
Migut.L01126.1
Migut.L01127.1
Migut.L01128.1
Migut.L01129.1
Migut.L01130.1
Migut.L01131.1
Migut.L01131.2
Migut.L01132.1
Migut.L01133.1
Migut.L01134.1
Migut.L01135.1
Migut.L01136.1
Migut.L01137.1
Migut.L01137.2
Migut.L01137.3
Migut.L01138.1
Migut.L01139.1
Migut.L01140.1
Migut.L01140.2
Migut.L01141.1
Migut.L01142.1
Migut.L01143.1
Migut.L01144.1
Migut.L01145.1
Migut.L01146.1
Migut.L01147.1
Migut.L01148.1
Migut.L01149.1
Migut.L01150.1
Migut.L01151.1
Migut.L01151.2
Migut.L01152.1
Migut.L01153.1
Migut.L01154.1
Migut.L01155.1
Migut.L01156.1
Migut.L01157.1
Migut.L01158.1
Migut.L01159.1
Migut.L01160.1
Migut.L01161.1
Migut.L01162.1
Migut.L01163.1
Migut.L01164.1
Migut.L01165.1
Migut.L01166.1
Migut.L01167.1
Migut.L01168.1
Migut.L01169.1
Migut.L01170.1
Migut.L01171.1
Migut.L01172.1
Migut.L01173.1
Migut.L01174.1
Migut.L01175.1
Migut.L01176.1
Migut.L01177.1
Migut.L01178.1
Migut.L01179.1
Migut.L01180.1
Migut.L01180.2
Migut.L01180.3
Migut.L01182.1
Migut.L01183.1
Migut.L01183.2
Migut.L01184.1
Migut.L01185.1
Migut.L01186.1
Migut.L01187.1
Migut.L01187.2
Migut.L01188.1
Migut.L01188.2
Migut.L01188.3
Migut.L01189.1
Migut.L01190.1
Migut.L01190.2
Migut.L01191.1
Migut.L01192.1
Migut.L01193.1
Migut.L01193.2
Migut.L01194.1
Migut.L01195.1
Migut.L01196.1
Migut.L01197.1
Migut.L01198.1
Migut.L01199.1
Migut.L01199.2
Migut.L01200.1
Migut.L01201.1
Migut.L01201.2
Migut.L01202.1
Migut.L01202.2
Migut.L01203.1
Migut.L01204.1
Migut.L01204.2
Migut.L01205.1
Migut.L01206.1
Migut.L01206.2
Migut.L01207.1
Migut.L01208.1
Migut.L01209.1
Migut.L01210.1
Migut.L01211.1
Migut.L01212.1
Migut.L01213.1
Migut.L01214.1
Migut.L01215.1
Migut.L01216.1
Migut.L01216.2
Migut.L01217.1
Migut.L01218.1
Migut.L01219.1
Migut.L01221.1
Migut.L01221.2
Migut.L01222.1
Migut.L01222.2
Migut.L01223.1
Migut.L01224.1
Migut.L01225.1
Migut.L01226.1
Migut.L01226.2
Migut.L01227.1
Migut.L01228.1
Migut.L01229.1
Migut.L01229.2
Migut.L01230.1
Migut.L01231.1
Migut.L01232.1
Migut.L01232.2
Migut.L01233.1
Migut.L01234.1
Migut.L01235.1
Migut.L01236.1
Migut.L01237.1
Migut.L01238.1
Migut.L01239.1
Migut.L01240.1
Migut.L01241.1
Migut.L01242.1
Migut.L01242.2
Migut.L01243.1
Migut.L01244.1
Migut.L01245.1
Migut.L01246.1
Migut.L01246.2
Migut.L01247.1
Migut.L01247.2
Migut.L01248.1
Migut.L01248.2
Migut.L01249.1
Migut.L01249.2
Migut.L01250.1
Migut.L01251.1
Migut.L01252.1
Migut.L01252.2
Migut.L01253.1
Migut.L01254.1
Migut.L01255.1
Migut.L01256.1
Migut.L01257.1
Migut.L01258.1
Migut.L01259.1
Migut.L01259.2
Migut.L01260.1
Migut.L01261.1
Migut.L01262.1
Migut.L01263.1
Migut.L01263.2
Migut.L01264.1
Migut.L01264.2
Migut.L01265.1
Migut.L01265.2
Migut.L01266.1
Migut.L01267.1
Migut.L01268.1
Migut.L01269.1
Migut.L01270.1
Migut.L01270.2
Migut.L01271.1
Migut.L01272.1
Migut.L01272.2
Migut.L01272.3
Migut.L01273.1
Migut.L01274.1
Migut.L01275.1
Migut.L01276.1
Migut.L01277.1
Migut.L01278.1
Migut.L01279.1
Migut.L01280.1
Migut.L01281.1
Migut.L01281.2
Migut.L01281.3
Migut.L01282.1
Migut.L01283.1
Migut.L01284.1
Migut.L01285.1
Migut.L01285.2
Migut.L01286.1
Migut.L01287.1
Migut.L01288.1
Migut.L01289.1
Migut.L01290.1
Migut.L01291.1
Migut.L01292.1
Migut.L01293.1
Migut.L01294.1
Migut.L01295.1
Migut.L01296.1
Migut.L01297.1
Migut.L01298.1
Migut.L01299.1
Migut.L01300.1
Migut.L01301.1
Migut.L01301.2
Migut.L01301.3
Migut.L01302.1
Migut.L01303.1
Migut.L01304.1
Migut.L01305.1
Migut.L01306.1
Migut.L01307.1
Migut.L01308.1
Migut.L01309.1
Migut.L01310.1
Migut.L01311.1
Migut.L01312.1
Migut.L01313.1
Migut.L01313.2
Migut.L01314.1
Migut.L01315.1
Migut.L01316.1
Migut.L01317.1
Migut.L01318.1
Migut.L01318.2
Migut.L01319.1
Migut.L01320.1
Migut.L01321.1
Migut.L01322.1
Migut.L01323.1
Migut.L01324.1
Migut.L01325.1
Migut.L01326.1
Migut.L01327.1
Migut.L01328.1
Migut.L01329.1
Migut.L01330.1
Migut.L01331.1
Migut.L01332.1
Migut.L01333.1
Migut.L01334.1
Migut.L01335.1
Migut.L01336.1
Migut.L01337.1
Migut.L01338.1
Migut.L01338.2
Migut.L01338.3
Migut.L01338.4
Migut.L01338.5
Migut.L01339.1
Migut.L01339.2
Migut.L01339.3
Migut.L01340.1
Migut.L01341.1
Migut.L01342.1
Migut.L01343.1
Migut.L01344.1
Migut.L01344.2
Migut.L01345.1
Migut.L01345.2
Migut.L01346.1
Migut.L01347.1
Migut.L01348.1
Migut.L01349.1
Migut.L01349.2
Migut.L01350.1
Migut.L01351.1
Migut.L01352.1
Migut.L01353.1
Migut.L01354.1
Migut.L01354.2
Migut.L01354.3
Migut.L01354.4
Migut.L01355.1
Migut.L01356.1
Migut.L01357.1
Migut.L01358.1
Migut.L01359.1
Migut.L01360.1
Migut.L01360.2
Migut.L01360.3
Migut.L01361.1
Migut.L01362.1
Migut.L01363.1
Migut.L01363.2
Migut.L01364.1
Migut.L01365.1
Migut.L01366.1
Migut.L01367.1
Migut.L01368.1
Migut.L01368.2
Migut.L01368.3
Migut.L01369.1
Migut.L01370.1
Migut.L01371.1
Migut.L01372.1
Migut.L01372.2
Migut.L01373.1
Migut.L01374.1
Migut.L01374.2
Migut.L01375.1
Migut.L01376.1
Migut.L01376.2
Migut.L01377.1
Migut.L01378.1
Migut.L01379.1
Migut.L01380.1
Migut.L01381.1
Migut.L01382.1
Migut.L01382.2
Migut.L01383.1
Migut.L01384.1
Migut.L01385.1
Migut.L01385.2
Migut.L01385.3
Migut.L01385.4
Migut.L01386.1
Migut.L01387.1
Migut.L01388.1
Migut.L01389.1
Migut.L01390.1
Migut.L01391.1
Migut.L01392.1
Migut.L01392.2
Migut.L01393.1
Migut.L01394.1
Migut.L01395.1
Migut.L01396.1
Migut.L01397.1
Migut.L01398.1
Migut.L01399.1
Migut.L01401.1
Migut.L01402.1
Migut.L01402.2
Migut.L01403.1
Migut.L01404.1
Migut.L01405.1
Migut.L01406.1
Migut.L01407.1
Migut.L01408.1
Migut.L01408.2
Migut.L01408.3
Migut.L01408.4
Migut.L01409.1
Migut.L01410.1
Migut.L01410.2
Migut.L01411.1
Migut.L01412.1
Migut.L01413.1
Migut.L01414.1
Migut.L01415.1
Migut.L01415.2
Migut.L01416.1
Migut.L01417.1
Migut.L01417.2
Migut.L01417.3
Migut.L01418.1
Migut.L01419.1
Migut.L01420.1
Migut.L01421.1
Migut.L01422.1
Migut.L01423.1
Migut.L01424.1
Migut.L01425.1
Migut.L01426.1
Migut.L01427.1
Migut.L01428.1
Migut.L01429.1
Migut.L01430.1
Migut.L01431.1
Migut.L01432.1
Migut.L01433.1
Migut.L01434.1
Migut.L01435.1
Migut.L01436.1
Migut.L01437.1
Migut.L01437.2
Migut.L01438.1
Migut.L01438.2
Migut.L01438.3
Migut.L01439.1
Migut.L01440.1
Migut.L01441.1
Migut.L01442.1
Migut.L01443.1
Migut.L01443.2
Migut.L01444.1
Migut.L01445.1
Migut.L01446.1
Migut.L01447.1
Migut.L01448.1
Migut.L01448.2
Migut.L01449.1
Migut.L01450.1
Migut.L01451.1
Migut.L01451.2
Migut.L01452.1
Migut.L01453.1
Migut.L01454.1
Migut.L01455.1
Migut.L01456.1
Migut.L01457.1
Migut.L01458.1
Migut.L01458.2
Migut.L01458.3
Migut.L01458.4
Migut.L01458.5
Migut.L01459.1
Migut.L01460.1
Migut.L01461.1
Migut.L01462.1
Migut.L01463.1
Migut.L01463.2
Migut.L01463.3
Migut.L01464.1
Migut.L01465.1
Migut.L01466.1
Migut.L01467.1
Migut.L01468.1
Migut.L01469.1
Migut.L01470.1
Migut.L01471.1
Migut.L01472.1
Migut.L01473.1
Migut.L01474.1
Migut.L01475.1
Migut.L01476.1
Migut.L01476.2
Migut.L01476.3
Migut.L01477.1
Migut.L01478.1
Migut.L01479.1
Migut.L01479.2
Migut.L01480.1
Migut.L01481.1
Migut.L01482.1
Migut.L01482.2
Migut.L01483.1
Migut.L01484.1
Migut.L01484.2
Migut.L01485.1
Migut.L01486.1
Migut.L01487.1
Migut.L01488.1
Migut.L01489.1
Migut.L01490.1
Migut.L01491.1
Migut.L01492.1
Migut.L01493.1
Migut.L01493.2
Migut.L01494.1
Migut.L01495.1
Migut.L01495.2
Migut.L01496.1
Migut.L01496.2
Migut.L01496.3
Migut.L01497.1
Migut.L01497.2
Migut.L01497.3
Migut.L01498.1
Migut.L01498.2
Migut.L01499.1
Migut.L01500.1
Migut.L01501.1
Migut.L01501.2
Migut.L01502.1
Migut.L01503.1
Migut.L01504.1
Migut.L01504.2
Migut.L01504.3
Migut.L01505.1
Migut.L01505.2
Migut.L01506.1
Migut.L01507.1
Migut.L01507.2
Migut.L01508.1
Migut.L01509.1
Migut.L01509.2
Migut.L01510.1
Migut.L01511.1
Migut.L01512.1
Migut.L01513.1
Migut.L01514.1
Migut.L01515.1
Migut.L01516.1
Migut.L01517.1
Migut.L01517.2
Migut.L01518.1
Migut.L01519.1
Migut.L01519.2
Migut.L01520.1
Migut.L01521.1
Migut.L01522.1
Migut.L01523.1
Migut.L01524.1
Migut.L01525.1
Migut.L01526.1
Migut.L01527.1
Migut.L01527.2
Migut.L01527.3
Migut.L01527.4
Migut.L01527.5
Migut.L01528.1
Migut.L01528.2
Migut.L01529.1
Migut.L01530.1
Migut.L01531.1
Migut.L01531.2
Migut.L01532.1
Migut.L01533.1
Migut.L01534.1
Migut.L01535.1
Migut.L01536.1
Migut.L01537.1
Migut.L01538.1
Migut.L01539.1
Migut.L01540.1
Migut.L01541.1
Migut.L01542.1
Migut.L01543.1
Migut.L01544.1
Migut.L01545.1
Migut.L01546.1
Migut.L01547.1
Migut.L01548.1
Migut.L01549.1
Migut.L01549.2
Migut.L01550.1
Migut.L01551.1
Migut.L01552.1
Migut.L01553.1
Migut.L01554.1
Migut.L01555.1
Migut.L01556.1
Migut.L01557.1
Migut.L01558.1
Migut.L01559.1
Migut.L01560.1
Migut.L01561.1
Migut.L01562.1
Migut.L01563.1
Migut.L01563.2
Migut.L01564.1
Migut.L01565.1
Migut.L01566.1
Migut.L01567.1
Migut.L01568.1
Migut.L01569.1
Migut.L01569.2
Migut.L01570.1
Migut.L01571.1
Migut.L01572.1
Migut.L01573.1
Migut.L01574.1
Migut.L01574.2
Migut.L01575.1
Migut.L01575.2
Migut.L01576.1
Migut.L01576.2
Migut.L01577.1
Migut.L01578.1
Migut.L01579.1
Migut.L01580.1
Migut.L01581.1
Migut.L01582.1
Migut.L01582.2
Migut.L01583.1
Migut.L01584.1
Migut.L01585.1
Migut.L01586.1
Migut.L01587.1
Migut.L01587.2
Migut.L01588.1
Migut.L01588.2
Migut.L01588.3
Migut.L01589.1
Migut.L01590.1
Migut.L01591.1
Migut.L01592.1
Migut.L01593.1
Migut.L01594.1
Migut.L01595.1
Migut.L01596.1
Migut.L01597.1
Migut.L01598.1
Migut.L01598.2
Migut.L01599.1
Migut.L01600.1
Migut.L01601.1
Migut.L01602.1
Migut.L01603.1
Migut.L01604.1
Migut.L01605.1
Migut.L01606.1
Migut.L01607.1
Migut.L01608.1
Migut.L01608.2
Migut.L01609.1
Migut.L01610.1
Migut.L01611.1
Migut.L01612.1
Migut.L01612.2
Migut.L01613.1
Migut.L01614.1
Migut.L01615.1
Migut.L01616.1
Migut.L01617.1
Migut.L01618.1
Migut.L01619.1
Migut.L01620.1
Migut.L01620.2
Migut.L01620.3
Migut.L01620.4
Migut.L01620.5
Migut.L01621.1
Migut.L01621.2
Migut.L01622.1
Migut.L01623.1
Migut.L01623.2
Migut.L01624.1
Migut.L01625.1
Migut.L01626.1
Migut.L01627.1
Migut.L01628.1
Migut.L01628.2
Migut.L01629.1
Migut.L01630.1
Migut.L01631.1
Migut.L01632.1
Migut.L01633.1
Migut.L01633.2
Migut.L01633.3
Migut.L01634.1
Migut.L01635.1
Migut.L01636.1
Migut.L01637.1
Migut.L01637.2
Migut.L01637.3
Migut.L01637.4
Migut.L01638.1
Migut.L01638.2
Migut.L01639.1
Migut.L01640.1
Migut.L01641.1
Migut.L01642.1
Migut.L01643.1
Migut.L01644.1
Migut.L01645.1
Migut.L01646.1
Migut.L01647.1
Migut.L01647.2
Migut.L01648.1
Migut.L01648.2
Migut.L01649.1
Migut.L01650.1
Migut.L01650.2
Migut.L01651.1
Migut.L01652.1
Migut.L01652.2
Migut.L01653.1
Migut.L01654.1
Migut.L01655.1
Migut.L01656.1
Migut.L01657.1
Migut.L01657.2
Migut.L01658.1
Migut.L01659.1
Migut.L01660.1
Migut.L01660.2
Migut.L01661.1
Migut.L01662.1
Migut.L01663.1
Migut.L01664.1
Migut.L01665.1
Migut.L01666.1
Migut.L01667.1
Migut.L01668.1
Migut.L01669.1
Migut.L01669.2
Migut.L01670.1
Migut.L01671.1
Migut.L01672.1
Migut.L01673.1
Migut.L01674.1
Migut.L01674.2
Migut.L01674.3
Migut.L01675.1
Migut.L01676.1
Migut.L01677.1
Migut.L01678.1
Migut.L01679.1
Migut.L01680.1
Migut.L01681.1
Migut.L01682.1
Migut.L01682.2
Migut.L01683.1
Migut.L01684.1
Migut.L01685.1
Migut.L01686.1
Migut.L01686.2
Migut.L01687.1
Migut.L01687.2
Migut.L01688.1
Migut.L01689.1
Migut.L01689.2
Migut.L01690.1
Migut.L01690.2
Migut.L01691.1
Migut.L01692.1
Migut.L01693.1
Migut.L01694.1
Migut.L01695.1
Migut.L01696.1
Migut.L01697.1
Migut.L01697.2
Migut.L01698.1
Migut.L01699.1
Migut.L01700.1
Migut.L01701.1
Migut.L01701.2
Migut.L01702.1
Migut.L01703.1
Migut.L01704.1
Migut.L01705.1
Migut.L01706.1
Migut.L01707.1
Migut.L01708.1
Migut.L01709.1
Migut.L01710.1
Migut.L01711.1
Migut.L01711.2
Migut.L01711.3
Migut.L01711.4
Migut.L01712.1
Migut.L01712.2
Migut.L01713.1
Migut.L01714.1
Migut.L01714.2
Migut.L01715.1
Migut.L01716.1
Migut.L01717.1
Migut.L01718.1
Migut.L01718.2
Migut.L01719.1
Migut.L01719.2
Migut.L01720.1
Migut.L01721.1
Migut.L01722.1
Migut.L01723.1
Migut.L01723.2
Migut.L01724.1
Migut.L01725.1
Migut.L01726.1
Migut.L01727.1
Migut.L01728.1
Migut.L01729.1
Migut.L01730.1
Migut.L01731.1
Migut.L01731.2
Migut.L01731.3
Migut.L01732.1
Migut.L01732.2
Migut.L01733.1
Migut.L01734.1
Migut.L01735.1
Migut.L01735.2
Migut.L01736.1
Migut.L01736.2
Migut.L01737.1
Migut.L01738.1
Migut.L01739.1
Migut.L01740.1
Migut.L01740.2
Migut.L01741.1
Migut.L01742.1
Migut.L01742.2
Migut.L01743.1
Migut.L01744.1
Migut.L01745.1
Migut.L01746.1
Migut.L01747.1
Migut.L01748.1
Migut.L01749.1
Migut.L01750.1
Migut.L01751.1
Migut.L01751.2
Migut.L01751.3
Migut.L01752.1
Migut.L01753.1
Migut.L01754.1
Migut.L01755.1
Migut.L01756.1
Migut.L01757.1
Migut.L01758.1
Migut.L01759.1
Migut.L01760.1
Migut.L01761.1
Migut.L01762.1
Migut.L01763.1
Migut.L01764.1
Migut.L01765.1
Migut.L01765.2
Migut.L01766.1
Migut.L01766.2
Migut.L01767.1
Migut.L01768.1
Migut.L01768.2
Migut.L01768.3
Migut.L01769.1
Migut.L01770.1
Migut.L01771.1
Migut.L01772.1
Migut.L01773.1
Migut.L01774.1
Migut.L01775.1
Migut.L01776.1
Migut.L01777.1
Migut.L01778.1
Migut.L01779.1
Migut.L01780.1
Migut.L01781.1
Migut.L01782.1
Migut.L01782.2
Migut.L01782.3
Migut.L01782.4
Migut.L01783.1
Migut.L01784.1
Migut.L01785.1
Migut.L01786.1
Migut.L01787.1
Migut.L01788.1
Migut.L01788.2
Migut.L01789.1
Migut.L01790.1
Migut.L01791.1
Migut.L01792.1
Migut.L01793.1
Migut.L01794.1
Migut.L01794.2
Migut.L01795.1
Migut.L01795.2
Migut.L01795.3
Migut.L01796.1
Migut.L01797.1
Migut.L01798.1
Migut.L01799.1
Migut.L01800.1
Migut.L01801.1
Migut.L01802.1
Migut.L01803.1
Migut.L01804.1
Migut.L01805.1
Migut.L01806.1
Migut.L01807.1
Migut.L01808.1
Migut.L01809.1
Migut.L01810.1
Migut.L01811.1
Migut.L01812.1
Migut.L01813.1
Migut.L01814.1
Migut.L01815.1
Migut.L01815.2
Migut.L01816.1
Migut.L01817.1
Migut.L01818.1
Migut.L01819.1
Migut.L01819.2
Migut.L01820.1
Migut.L01821.1
Migut.L01822.1
Migut.L01822.2
Migut.L01823.1
Migut.L01824.1
Migut.L01825.1
Migut.L01826.1
Migut.L01827.1
Migut.L01828.1
Migut.L01829.1
Migut.L01829.2
Migut.L01830.1
Migut.L01831.1
Migut.L01832.1
Migut.L01833.1
Migut.L01834.1
Migut.L01835.1
Migut.L01836.1
Migut.L01837.1
Migut.L01838.1
Migut.L01839.1
Migut.L01840.1
Migut.L01841.1
Migut.L01842.1
Migut.L01842.2
Migut.L01843.1
Migut.L01844.1
Migut.L01845.1
Migut.L01846.1
Migut.L01846.2
Migut.L01847.1
Migut.L01847.2
Migut.L01848.1
Migut.L01849.1
Migut.L01850.1
Migut.L01851.1
Migut.L01852.1
Migut.L01853.1
Migut.L01853.2
Migut.L01853.3
Migut.L01854.1
Migut.L01855.1
Migut.L01856.1
Migut.L01857.1
Migut.L01858.1
Migut.L01858.2
Migut.L01858.3
Migut.L01859.1
Migut.L01859.2
Migut.L01860.1
Migut.L01861.1
Migut.L01862.1
Migut.L01863.1
Migut.L01864.1
Migut.L01865.1
Migut.L01866.1
Migut.L01866.2
Migut.L01866.3
Migut.L01867.1
Migut.L01868.1
Migut.L01869.1
Migut.L01870.1
Migut.L01871.1
Migut.L01872.1
Migut.L01873.1
Migut.L01874.1
Migut.L01875.1
Migut.L01876.1
Migut.L01877.1
Migut.L01878.1
Migut.L01879.1
Migut.L01879.2
Migut.L01880.1
Migut.L01881.1
Migut.L01882.1
Migut.L01883.1
Migut.L01884.1
Migut.L01884.2
Migut.L01885.1
Migut.L01886.1
Migut.L01887.1
Migut.L01888.1
Migut.L01889.1
Migut.L01889.2
Migut.L01890.1
Migut.L01891.1
Migut.L01892.1
Migut.L01893.1
Migut.L01894.1
Migut.L01895.1
Migut.L01895.2
Migut.L01896.1
Migut.L01897.1
Migut.L01898.1
Migut.L01899.1
Migut.L01900.1
Migut.L01901.1
Migut.L01902.1
Migut.L01903.1
Migut.L01904.1
Migut.L01905.1
Migut.L01906.1
Migut.L01907.1
Migut.L01908.1
Migut.L01908.2
Migut.L01908.3
Migut.L01908.4
Migut.L01909.1
Migut.L01910.1
Migut.L01911.1
Migut.L01912.1
Migut.L01913.1
Migut.L01913.2
Migut.L01914.1
Migut.L01915.1
Migut.L01916.1
Migut.L01917.1
Migut.L01918.1
Migut.L01919.1
Migut.L01920.1
Migut.L01921.1
Migut.L01922.1
Migut.L01923.1
Migut.L01924.1
Migut.L01925.1
Migut.L01925.2
Migut.L01925.3
Migut.L01926.1
Migut.L01927.1
Migut.L01928.1
Migut.L01929.1
Migut.L01930.1
Migut.L01930.2
Migut.L01931.1
Migut.L01932.1
Migut.L01933.1
Migut.L01934.1
Migut.L01935.1
Migut.L01935.2
Migut.L01936.1
Migut.L01937.1
Migut.L01938.1
Migut.L01939.1
Migut.L01940.1
Migut.L01941.1
Migut.L01942.1
Migut.L01943.1
Migut.L01944.1
Migut.L01945.1
Migut.L01946.1
Migut.L01946.2
Migut.L01947.1
Migut.L01948.1
Migut.L01949.1
Migut.L01950.1
Migut.L01950.2
Migut.L01950.3
Migut.L01950.4
Migut.L01951.1
Migut.L01952.1
Migut.L01953.1
Migut.L01953.2
Migut.L01954.1
Migut.L01955.1
Migut.L01956.1
Migut.L01957.1
Migut.L01958.1
Migut.L01959.1
Migut.L01960.1
Migut.L01961.1
Migut.L01962.1
Migut.L01963.1
Migut.L01964.1
Migut.L01965.1
Migut.L01966.1
Migut.L01967.1
Migut.L01967.2
Migut.L01968.1
Migut.L01968.2
Migut.L01969.1
Migut.L01970.1
Migut.L01971.1
Migut.L01972.1
Migut.L01972.2
Migut.L01973.1
Migut.L01974.1
Migut.L01975.1
Migut.L01976.1
Migut.L01977.1
Migut.L01978.1
Migut.L01979.1
Migut.L01980.1
Migut.L01981.1
Migut.L01981.2
Migut.L01982.1
Migut.L01983.1
Migut.L01984.1
Migut.L01985.1
Migut.L01985.2
Migut.L01986.1
Migut.L01987.1
Migut.L01988.1
Migut.L01988.2
Migut.L01989.1
Migut.L01990.1
Migut.L01991.1
[truncated: 126,682 more chars]
