# Supplementary material for: Population genetics of transposable element load: A mechanistic account of observed overdispersion
Source: PLoS One. 2022 Jul 14;17(7):e0270839. doi: 10.1371/journal.pone.0270839 (PMC9282655; doi:10.1371/journal.pone.0270839)
Supplement: S1 File — This compressed directory contains the two data sets discussed in ‘Appendix: Data Analysis’ (above) and the scripts used to generate Figs 1 and 2. (ZIP) [file pone.0270839.s001.zip › S1_File/TEPopGen/Mimulus/PlantNames.txt]

IM_1042
IM_1054
IM_106
IM_109
IM_1133
IM_1145
IM_1152
IM_115
IM_1168
IM_116
IM_1189
IM_1192
IM_1209
IM_124
IM_125
IM_138
IM_155
IM_170
IM_179
IM_191
IM_201
IM_221
IM_232
IM_238
IM_239
IM_245
IM_266
IM_273
IM_274
IM_275
IM_294
IM_299
IM_320
IM_323
IM_330
IM_331
IM_343
IM_359
IM_392
IM_408
IM_409
IM_411
IM_412
IM_413
IM_415
IM_416
IM_420
IM_430
IM_444
IM_479
IM_502
IM_515
IM_539
IM_542
IM_546
IM_547
IM_549
IM_551
IM_594
IM_624
IM_62
IM_639
IM_641
IM_646
IM_657
IM_666
IM_667
IM_683
IM_693
IM_701
IM_709
IM_714
IM_719
IM_724
IM_740
IM_742
IM_758
IM_767
IM_76
IM_777
IM_780
IM_783
IM_785
IM_793
IM_803
IM_835
IM_852
IM_858
IM_886
IM_908
IM_909
IM_922
IM_923
IM_929
IM_943
IM_945
IM_RK10
IM_RK11
IM_RK12
IM_RK13
IM_RK14
IM_RK15
IM_RK17
IM_RK1
IM_RK20
IM_RK22
IM_RK23
IM_RK24
IM_RK25
IM_RK27
IM_RK28
IM_RK29
IM_RK2
IM_RK30
IM_RK31
IM_RK33
IM_RK34
IM_RK35
IM_RK36
IM_RK37
IM_RK3
IM_RK40
IM_RK4
IM_RK5
IM_RK6
IM_RK7
IM_RK8
IM_RK9
IM_Z120
IM_Z138
IM_Z159
IM_Z163
IM_Z171
IM_Z189
IM_Z190
IM_Z231
IM_Z239
IM_Z24
IM_Z260
IM_Z284
IM_Z306
IM_Z309
IM_Z37
IM_Z390
IM_Z408
IM_Z40
IM_Z421
IM_Z425
IM_Z432
IM_Z453
IM_Z460
IM_Z481
IM_Z485
IM_Z507
IM_Z518
IM_Z519
IM_Z527
IM_Z537
IM_Z540
IM_Z557
IM_Z570
IM_Z589
IM_Z90
IM_Z95
