# Supplementary material for: Population genetics of transposable element load: A mechanistic account of observed overdispersion
Source: PLoS One. 2022 Jul 14;17(7):e0270839. doi: 10.1371/journal.pone.0270839 (PMC9282655; doi:10.1371/journal.pone.0270839)
Supplement: S1 File — This compressed directory contains the two data sets discussed in ‘Appendix: Data Analysis’ (above) and the scripts used to generate Figs 1 and 2. (ZIP) [file pone.0270839.s001.zip › S1_File/TEPopGen/Mimulus/EstNum.csv]

0	0	0	0	0	0	0	0	0	0	0	0	0	0	0	0	0	0	0	0	0	0	0	0	0	0	0	0	0	0	0	0	0	0	0	0	0	0	0	0	0	0	0	0	0	0	0	0	0	0
1.5153	1.4192	1.3635	2.0467	1.9137	1.8351	2.2389	0.87177	1.4107	1.1489	1.124	1.711	2.0219	1.047	1.1542	0.75126	0.61558	1.0082	1.8056	0.56907	1.2391	0.65511	0.73431	0.78682	1.3566	1.3354	1.1485	0.59276	0.63873	1.4272	0.95928	0.97813	1.8583	0.85632	1.0873	1.7718	1.8784	1.1548	1.3697	1.0474	0.68018	1.0335	0.72157	0.99384	0	1.8178	2.0818	1.345	1.9015	1.6022
0.58039	0.76103	0.41782	2.8991	2.5801	1.9808	2.0581	1.3357	2.4939	0.70411	2.7553	2.6215	3.6141	5.5001	0.50524	1.6443	0.57409	1.1033	2.66	3.1605	0.27119	2.0074	2.1251	1.2055	0.15396	2.4767	1.8574	0.90817	1.9572	3.0196	3.3594	1.4986	1.7083	3.9359	0.9519	2.7146	0	2.6539	1.9487	1.4588	1.8526	1.7593	0.15793	1.3704	0	1.9281	0	2.4945	0.97111	3.5149
0.071242	0.1201	0.46158	1.2637	0.34549	0.54119	1.0947	0.49185	0.73468	0.58339	1.2049	0.34477	1.521	0.75951	0.65117	0.2422	0.42281	0.44693	0.43099	0.80265	0.79893	0.082135	0.82858	0.34527	0.39686	0.59479	0.108	0.24322	0.52053	0.72851	0.42524	0.3679	1.4941	0.48313	0.87633	1.2495	0.12468	0.65151	0.38639	0.21488	0.89542	0.77742	0.46526	0.3925	0	0.86779	1.9405	0.47926	0	0.84234
0.16221	0	0.17516	1.3394	0.59	0.16073	0.47935	0.15998	0.65054	0	1.1551	0.471	0.60605	0.19215	0.42362	0	0	0.55506	0	1.0965	0	0.74806	0.52406	0	0	0.54172	0	1.1076	0	0	0	0.41884	1.7308	0	0.53209	1.138	0	0.18543	0.12568	0	1.165	1.7701	0	0.51068	0	0.44907	1.3953	0.63655	0	0.74846
1.318	0.74064	0.28464	4.0307	2.2371	1.393	2.6484	0	1.8877	1.9187	3.5195	1.5308	2.8138	1.5612	0	0.67211	1.732	2.7059	2.0296	1.4849	0.3695	0.3039	2.0438	0	1.6782	1.6139	0.79917	1.9123	2.3704	0.4256	0.71518	1.1911	4.3642	0.71503	2.3778	4.0068	1.3839	1.2053	1.4297	3.5778	1.8932	0	0.64555	0	0	1.8973	1.7005	0.29554	2.4257	0.76016
2.1815	2.588	0.26174	2.1867	1.3224	0.92065	3.5814	3.9445	2.569	2.9773	1.9418	0.8211	3.9458	4.0197	2.8485	2.3691	0.025688	0.89852	2.2662	2.3895	2.5483	0	2.9757	0.083907	3.665	1.8888	1.9596	2.5342	1.2261	2.609	0.39458	1.0952	1.8728	3.7806	1.2423	5.8101	5.4084	5.2645	2.2536	2.1019	1.2331	5.4002	3.5616	1.4308	0	1.4762	2.2586	0	3.0417	0.1398
0	0	0	0	0.73953	0	1.236	0	0.24962	0	0	0	1.4883	0	0	0	0.073879	0	0	0.098176	0	0	0	0	0	0	0.088063	0	0	0	0	0	1.6671	0	0.071458	2.0378	0.1525	0	0	0.39425	0	0	0	0	0	0	0	0	0	0
0.52884	0.37148	0.21415	0.50541	0.72131	0.28384	1.68	0.52158	0.39766	0.54133	0.23537	0.063982	1.7289	0.15661	0.43159	0.22474	0.47639	0.3016	0.32721	0.14896	0.55599	0.076213	0.25628	0.32037	0.13152	0.36794	0.36743	0.14105	0.11146	0.56925	0.60981	0.085344	1.4836	0.80693	0.21684	1.7778	0.34707	0.30227	0.15366	0.69786	0.15826	0.18034	0.32378	0.20811	0	0.47582	0.2843	0.29647	0.60834	0.49565
0.64686	0.50891	0.2794	2.1958	0.54897	1.1751	1.7204	0.31899	0.51883	0.5297	0.40305	0.062608	1.6917	0.076624	0.42232	0.38485	2.2485	0.33202	0.21345	0.40083	0.72541	0.33559	0.41796	0.44785	0.30886	0.50405	0.42492	0.027605	0.3272	0.62665	0.42121	0.16702	3.1891	0.70187	0.42436	2.496	0.56602	0.59156	0.35084	0.68288	0	0.70588	0.36964	0	0	0.7163	0.41729	0.2901	0.97409	1.511
0.83871	0.60598	0.90568	0.80613	0.14526	0	1.6287	1.0635	0.44619	1.3082	0.4266	0	1.4709	0	0.46935	0.71285	0.6095	0.54665	0.19769	0.13499	0.33591	0.48347	0.077417	0.24886	0	0.73358	0.8476	0	0.60607	0.83831	0.52013	0	1.058	0.65003	0.83517	2.6619	1.2581	0.68483	0	0.63244	0	0.43583	0.68467	0	0	0.53072	1.9753	0.33584	0.70166	0.72561
0.075313	0.21161	0.3253	0.48368	0.45654	0.099499	1.1128	0.66851	0.43148	0.75378	0.33519	0	1.2059	0	0.4917	0.32005	0.47889	0.25771	0.16568	0.084852	0.10557	0.21707	0.48662	0.46928	0.029967	0.33535	0.45667	0.06428	0.2963	0.56747	0.081734	0.097231	1.1361	0.20429	0.27792	2.0254	0.32951	0	0.23341	1.1358	0.045075	0.54789	0.67629	0.11855	0	0.54209	0.43187	0.04222	0.81908	0.47781
0	0	0	0.093464	0.18526	0	0	0	0.087546	0	0	0	0.48936	0	0	0	0	0	0	0	0	0	0	0	0	0	0	0	0	0	0	0	0.11244	0	0	0	0	0	0	0	0	0	0	0	0	0	0	0	0	0
5.2719	3.0723	5.482	4.0605	4.2611	3.4825	4.9622	2.8886	4.4187	2.6649	7.4735	2.4568	7.1908	3.7007	3.0595	1.9914	2.7315	0.77949	2.3625	5.2797	3.8319	5.065	3.6587	3.1092	2.02	4.4558	1.8746	5.4162	2.5241	2.3119	2.119	4.0333	2.5862	2.3834	5.0437	3.8812	1.3668	5.3569	6.9592	4.1226	4.6745	4.2614	3.1879	7.6839	0	2.9189	1.2596	2.2987	5.2272	1.3514
1.7785	1.285	0.27435	3.5742	1.3861	2.7692	2.1022	1.0023	1.0189	0.92468	1.1308	0.73772	2.9833	0	0.6635	0.21594	1.7771	0.72448	1.1178	0.57249	0.35615	0.58583	0.65665	0.5277	0.60657	0.98989	0.51352	0.43369	0.85678	0.6837	0.82719	0.49201	5.2347	1.0338	1.1459	1.7825	0.44463	2.3235	0.39371	0.95791	0.45618	0.69312	0.41481	0.39993	0	0.56269	1.4569	1.1394	0.4251	1.3188
0	0	0	0	0	0	0	0	0	0	0	0	0	0	0	0	0	0	0	0	0	0	0	0	0	0	0	0	0	0	0	0	0	0	0	0	0	0	0	0	0	0	0	0	0	0	0	0	0	0
1.1613	1.587	1.197	1.0331	2.4319	1.1332	4.3676	1.5097	1.8069	3.1218	2.8896	2.861	5.1557	2.2197	1.344	1.974	2.411	2.4685	1.0451	2.0963	1.0729	1.6279	1.9952	1.6628	1.2917	1.3662	0.94687	3.0635	1.3647	1.7187	1.0455	0.66443	4.1463	1.1097	1.7964	4.7216	2.6328	1.5085	1.3088	1.9901	1.9903	1.152	1.5297	2.6173	0	2.3527	2.081	1.7311	1.5897	1.7429
0.49618	0.27883	0	0	0.75195	0.4097	2.4926	0.24468	0.49747	0	0.22083	0	1.7214	0	0	0	0.52584	0.56595	0	0.13976	0.34777	0.14301	0.8015	0.34353	0.59229	0.27617	0	0	0.41831	0.26704	0.13462	0.48044	1.0953	0.33648	0.30517	2.0306	0	0	0.38445	0.37415	0.14848	0.90242	0.20252	0.19526	0	0.41209	0	1.1126	0.4151	0
4.6636	6.8367	7.2255	1.6123	5.1625	4.42	8.5085	5.1995	2.8461	5.7192	6.678	5.1025	11.58	3.1224	2.9124	3.1021	5.8879	3.3535	4.1261	3.8836	1.9896	4.9091	3.9304	4.9134	4.2761	4.5143	3.1762	2.5959	5.2423	4.4743	3.0808	5.89	8.2062	3.8502	5.1546	7.5869	1.5968	3.0132	6.2842	5.963	2.0631	6.8223	3.6415	3.6705	0	4.4907	3.4882	3.1828	7.2942	2.6313
0	0	0	0	0	0.04097	0	0	0	0	0	0	0	0	0	0	0	0.21223	0.068221	0	0	0	0.08015	0	0	0	0	0	0	0	0	0	0.27383	0	0	0	0	0	0	0	0	0	0	0	0	0	0.088914	0	0.10378	0.035772
0	0	0	0	0	0	0	0	0	0	0	0	0	0	0	0	0	0	0	0	0	0	0	0	0	0	0	0	0	0	0	0	0	0	0	0	0	0	0	0	0	0	0	0	0	0	0	0	0	0
0.30785	0.95148	0.33243	0.65903	1.0264	1.0168	2.3653	1.0627	0.70548	1.1204	0.27402	0.14898	2.136	0.18233	0.80395	1.1774	1.3703	0.17557	0.9312	0.43355	1.2946	0.44365	0.79565	0.63941	0.36748	0.25702	1.3222	0.85393	0.86511	0.9941	0.3341	0	1.699	0.83507	1.704	1.4398	1.2122	0.70382	0.59631	1.5089	0.3685	0.83984	1.2565	0.24229	0	0.76702	0.99298	1.0355	0.38632	1.8643
0.28323	0	0.27804	0.21261	0.46825	0.17859	1.0652	0	0.16964	0.11714	0.29795	0	1.1269	0	0.033621	0.10942	0.26742	0.16153	0.099125	0.13054	0.10828	0.17811	0.183	0.035653	0	0.11465	0	0.15383	0.1013	0.20786	0.11177	0.099724	1.2505	0.13969	0.1478	1.5957	0.33796	0	0.1596	0.21357	0.13869	0.14049	0.12611	0.28371	0	0.11405	0.22147	0.17321	0.086162	0.19306
0	0	0	0	0.39454	0	0.84627	0	0.18644	0	0.57934	0	1.0422	0	0	0	0	0	0	0	0	0	0	0	0	0	0	0	0	0	0	0	0.47893	0	0.053373	1.6743	0	0	0	0.098156	0	0	0	0	0	0	0	0	0	0
0.68764	1.2237	0.30939	0.54326	10.595	0.20819	17.543	0.84775	2.2488	0.46925	4.4886	1.2202	21.471	0.54303	0.97272	0.38963	0.51013	0.19608	0.63031	1.0007	0.32131	0.23123	0.51836	0.35706	0.11401	1.8499	0.34747	0.29345	0.80517	0.12336	0.71518	0.18495	13.852	0.3886	1.3393	27.94	0.15043	0.45854	0.57719	4.2778	0.17148	0.88586	1.3566	0.045101	0	0.38073	0.082149	0.54611	0.33558	0.56186
0	0	0	0.03885	0.46204	0	0.45048	0	0.07278	0	0.22615	0	1.1526	0	0	0	0	0	0	0	0	0	0	0	0.050547	0	0	0	0	0	0	0.082002	0.74782	0	0	1.931	0	0	0	0.19158	0	0	0	0	0	0	0	0	0	0
0	0	0	0.039809	0.47345	0	0.38467	0	0	0	0	0	0.55581	0	0	0	0	0	0	0.073329	0	0	0	0	0	0	0	0	0	0	0	0	1.1015	0	0	0.60882	0	0	0	0.19631	0	0	0	0	0	0	0	0	0	0
0	0	0	0	0.91309	0	1.6815	0	0.047942	0	0.59589	0.16199	1.6972	0.19825	0	0	0	0	0	0.18856	0	0.096476	0	0	0.066594	0	0.16914	0	0	0	0	0	1.2931	0	0.34311	1.5655	0	0	0	0.3786	0.3005	0	0	0	0	0	0	0	0	0
0	0	0	0.042568	0.80159	0.068959	1.3574	0	0.15949	0	0.37169	0.13472	1.8202	0.16488	0	0	0	0	0	0.11762	0	0	0	0	0.055385	0.15495	0.035167	0.0297	0	0	0	0	0.81939	0	0.17122	2.0344	0	0	0.053924	0.41984	0.083308	0	0	0	0	0	0	0	0	0
0	0	0	0	0.24902	0	0.24279	0	0.039225	0	0	0	0.58469	0	0	0	0	0	0	0	0	0	0	0	0	0	0	0	0	0	0	0	0.35266	0	0	0.64045	0	0	0	0.20651	0	0	0	0	0	0	0	0	0	0
0.11982	0	0	0.14657	0.2179	0	0.99139	0	0.17161	0	0.10665	0	0.83135	0.14193	0	0	0	0	0	0	0	0	0	0	0	0	0	0	0.067341	0	0	0	1.8074	0	0.049127	2.5218	0	0	0.18567	0.1807	0	0	0	0	0	0	0	0	0	0.034553
0	0	0	0	0.20702	0	0.40367	0.084203	0.073369	0	0.075994	0	0.41011	0	0	0	0	0	0	0.096188	0.23935	0.049214	0	0	0	0	0	0.036434	0	0	0	0	0.50258	0	0	0.59896	0	0	0	0.25751	0	0	0	0	0	0.094541	0	0	0	0
0	0	0	0	0.30078	0	0.21994	0	0.035534	0	0	0	0.33104	0	0	0	0	0	0	0.069878	0	0	0	0	0	0	0	0	0	0	0	0	0.8215	0	0	0.43513	0	0	0	0.18707	0	0	0	0	0	0	0	0	0	0
0.18913	0.63768	0	0.60731	9.2291	0.15616	15.537	0.18653	1.4899	0.68833	4.2087	0.91526	17.564	0.78411	0	0.56261	0.6013	0	0.20803	0.10654	0.66279	0.76315	0	0.72017	0	1.6316	0.95566	0.32284	0.21259	0.61073	0	0	13.534	1.0261	1.6672	19.571	1.1584	0.2162	0.073269	3.7079	0	0	0.77195	0.22328	0	0.31415	0	0.053012	0.47467	0.40905
0	0	0	0	0.14609	0	0.71218	0	0.13807	0	0.21452	0	0.90042	0	0	0	0	0	0	0.067881	0	0	0	0	0	0.06707	0	0	0	0	0	0	0.66502	0	0.14822	0.70449	0	0	0	0.45432	0	0	0	0	0	0	0	0	0	0
0.10138	0.17092	0	0.24804	1.475	0	3.2956	0.099991	0.40659	0	0.6317	0.29438	4.4913	0.36028	0	0	0.085955	0	0	0.17134	0	0.058442	0.065507	0	0	0.16929	0	0.043265	0.056981	0.054564	0.055014	0.13089	2.6857	0	0.12471	7.2312	0.088713	0	0	0.30579	0	0	0.16552	0	0	0.056134	0.07267	0	0	0.14618
0	0.18444	0	0.10037	1.4922	0.081302	2.3763	0.3237	0.42308	0	0.14607	0	3.2408	0.19439	0	0.20922	0.17392	0.18718	0.045127	0.32356	0.11502	0.1892	0.053017	0.056809	0	0.27402	0	0.2101	0.23058	0	0.044525	0.21187	3.4416	0	0.40372	4.1255	0.071799	0.093797	0.12715	1.0518	0	0	0.066983	0	0	0.090862	0	0	0.13729	0.023663
0.75313	0.084645	0	0.27639	5.7525	0.14925	7.3889	0.14856	0.56092	0.2741	2.0111	0.29157	8.2002	0.17842	0	0	0.22348	0.17181	0.08284	0.33941	0.21114	0.43414	0	0	0	1.0061	0.22833	0.25712	0.16932	0.081067	0.081734	0.48616	8.4236	0	0.43232	13.385	0.1318	0	0.46683	1.0222	0.5409	0	0.36888	0.11855	0	0	0.3239	0.4222	0	0
0	0.3078	0.29573	0	0.66406	0	1.3758	0	0.3138	0.12459	0.24377	0	2.1926	0.1622	0	0	0	0	0.15062	0	0	0.078935	0	0	0.16346	0	0	0.23374	0.30785	0	0	0.088392	0.5038	0	0.056146	1.9213	0	0	0	1.0325	0.16391	0	0	0	0	0	0.1963	0	0	0
0	0	0	0	0	0	0.37767	0	0.022881	0	0	0	0.29843	0	0	0	0	0	0	0	0	0	0	0	0	0.044459	0	0	0	0	0	0	0.55838	0	0.032752	0.093399	0	0	0	0.12046	0	0	0	0	0	0	0	0	0	0
0	0	0	0.15355	2.7393	0	1.4837	0	0.28765	0.91367	1.7877	0	3.2158	0	0	0	0	0	0	0	0	0.28943	0	0.34761	0.79913	0	0.50741	0	0	0.54045	0.5449	0.3241	1.4778	0	0.41173	2.3483	1.7574	0	0	0	0	0	0	0	0	0	0	0.28147	0	0
0	0	0	0	0.59611	0	1.0978	0	0.1252	0	0.29177	0	1.0497	0	0	0	0	0	0	0	0	0	0	0	0	0.12163	0	0	0	0	0	0	0.8442	0	0	1.1498	0	0	0	0.16478	0	0	0	0	0	0	0	0	0	0
0	0	0	0.11943	0.39454	0.085987	0.9232	0.38515	0.14915	0.11844	0	0.12599	0.34738	0.15419	0	0	0.22072	0	0	0.21999	0.36494	0	0	0	0	0	0.19733	0.05555	0	0.21017	0	0.084027	0.6705	0	0.10675	1.0654	0.1139	0	0	0.19631	0	0	0	0.2049	0	0	0	0.29189	0.1089	0.037539
0	0.099165	0.095277	0.35078	0.74881	0.20399	0.9908	0	0.15165	0	0.31415	0	1.2715	0	0.11521	0	0.28052	0.15096	0.097051	0.099408	0	0.25431	0.11402	0	0.070216	0.14733	0.13375	0.075307	0.04959	0.14246	0.047878	0	0.84403	0.23934	0.14471	0.92852	0	0	0.13673	0.53226	0.052808	0.16047	0.072027	0	0	0.14656	0.063244	0.098927	0	0.12722
0	0	0	0	0.39132	0	0.38153	0	0	0	0.38307	0	0.51682	0	0	0	0	0	0	0	0	0	0	0	0	0	0	0	0	0	0	0	1.148	0	0	0.75482	0	0	0	0	0	0	0	0	0	0	0	0	0	0
0	0	0	0	0.48814	0	0.3272	0	0.086502	0	0.044799	0	0.69841	0	0	0	0	0	0	0	0	0.029012	0	0	0	0.028013	0	0	0	0	0	0	0.38886	0	0.020636	1.2358	0	0	0	0.075901	0	0	0	0	0	0	0	0	0	0
0	0	0	0.032326	0.96115	0.017456	1.6867	0	0.22709	0.048088	0.23522	0.051153	1.8618	0.062605	0.27604	0.04492	0.022404	0	0	0.059545	0	0.030466	0	0	0	0.14708	0	0.045109	0.029704	0	0.028679	0	1.05	0	0.17336	2.7191	0	0.060416	0.04095	0.39853	0	0	0	0	0	0.029263	0	0	0.044215	0.015241
0	0	0	0	0.078425	0	0	0	0	0	0.11516	0	0.06905	0	0	0	0	0	0	0	0	0	0	0	0	0	0	0	0	0	0	0	0.19039	0	0	0	0	0	0	0	0	0	0	0	0	0	0	0	0	0
0	0	0	0	2.4054	0	2.8813	0	0.45468	0	1.4128	0.10973	4.5989	0	0	0	0	0.064658	0	0.063867	0	0	0.073255	0	0	0.44173	0	0	0	0.061018	0	0	2.6696	0	0.18594	6.3632	0	0	0	0.85491	0	0	0	0	0	0	0	0	0	0
0.18101	0.20344	0.097731	0.2491	1.3167	0.089677	2.728	0.089262	0.41481	0	1.5306	0	2.9466	0.10721	0	0	0.057549	0.051615	0.099551	0.10197	0	0	0.058478	0	0	0.15112	0.045732	0.038623	0.10173	0	0	0.058422	4.2289	0	0.18555	4.7621	0	0	0.2805	0.61421	0.054168	0	0	0.071232	0	0	0.38924	0	0	0
0	0	0	0	1.5832	0	2.5155	0	0.16626	0	0.43052	0	2.5298	0	0	0	0	0	0	0	0	0	0	0	0	0.10768	0	0.041281	0	0	0	0	1.9219	0	0.23797	5.316	0	0	0	0.58353	0	0	0	0.076134	0	0	0	0	0	0.027896
0	0	0	0	0.39333	0	0.57522	0	0.046467	0	0	0	0.69263	0	0	0	0	0	0	0	0	0	0	0	0	0.090287	0	0	0	0	0	0	0.53713	0	0	0.75869	0	0	0	0.12232	0	0	0	0	0	0	0	0	0	0
1.3873	1.9491	1.6479	0.63642	0.841	0.96226	3.2798	0.41049	1.232	1.5148	0.24698	0.93994	2.3695	0.16434	0.54346	0	2.7347	0	1.1445	1.6412	0	1.0397	0.98605	0.86446	0.77284	1.3127	0.070103	0	1.3256	0.896	1.7315	2.8658	1.174	0.18817	0.68261	1.9466	0.24279	0.31718	1.7199	1.0461	1.1625	0	0	0	0	2.1508	0	1.0111	2.4373	0.92019
0.19708	0.18458	0	0.040181	0.99558	0.10849	1.4754	0.064791	0.31991	0.17932	0.7017	0.12717	2.1388	0.15564	0	0.27918	0.11139	0.037465	0.072259	0.11102	0.36835	0.11361	0.042447	0.045482	0	0.18282	0.033195	0	0.073845	0.070713	0.10694	0.25444	2.5862	0.0891	0.10774	3.5334	0.28742	0	0.1527	0.29722	0.15727	0.17922	0.26814	0.10341	0	0.18187	0	0.14731	0.21984	0.11367
0	0	0	0	0	0	0	0	0	0	0	0	0	0	0	0	0	0	0	0	0	0	0	0	0	0	0	0	0	0	0	0	0.2645	0	0	0	0	0	0	0	0	0	0	0	0	0	0	0	0	0
0	0	0	0.10237	0.50727	0	1.3848	0	0.095884	0	0.14897	0	1.6079	0	0	0.14225	0	0	0	0	0	0	0	0	0	0.18631	0	0	0	0.090074	0	0	0.61576	0.22699	0.13724	2.1526	0	0	0	0.3786	0	0	0	0	0	0	0	0	0	0.048264
0	0.048368	0	0.13161	0.83482	0.17057	1.4244	0	0.14794	0	0.76615	0.24992	2.3889	0.30587	0	0.073155	0.072974	0.049087	0	0.19395	0	0.049616	0.11123	0	0	0.23954	0.043492	0.11019	0.048376	0.046324	0.14012	0	1.425	0	0.28233	2.7173	0.075316	0	0	0.58413	0.10303	0	0	0.067744	0	0	0	0	0.14401	0.099286
0	0	0	0	0.73208	0	0.76865	0	0.079833	0	0.33076	0	1.8346	0	0	0	0	0	0	0.052331	0	0.05355	0	0	0	0	0	0.039644	0	0	0	0	1.7089	0.126	0.11427	2.1725	0	0	0	0.4203	0.1112	0	0	0	0	0	0	0	0	0
0	0	0	0	0.17879	0.048706	0.61009	0	0.084485	0	0.26253	0	0.70837	0	0	0	0	0	0	0	0	0	0	0	0	0.082079	0	0.062931	0	0.079366	0	0	0.92235	0	0	1.3794	0	0	0	0.1112	0	0	0	0	0	0	0.1057	0	0	0
0.072466	0.040723	0	0.17729	0.87857	0.11967	2.5697	0	0.39441	0	0.83855	0.14028	2.8235	0.08584	0	0.061591	0.076798	0.16531	0.15942	0	0	0.041773	0	0	0	0.20167	0.036617	0.1237	0.12219	0.117	0.039322	0.14033	1.573	0.19657	0.2377	2.7115	0.06341	0.16568	0.1123	0.81965	0.13011	0	0	0.1711	0	0	0.051943	0	0.060625	0.041796
0.50208	0.28215	0	0.3071	1.8262	0.33166	2.6707	0	0.86296	0	0.89384	0.48596	3.2158	0.59475	0	0	0.31926	0	0.55227	0	0.70382	0.28943	0	0.34761	0	0	0	0.42853	0.28219	0	0.27245	0	2.7709	0	0.20587	1.7612	0	0	1.1671	0.7572	0	0	0	0	0	0.55599	0	0	0	0
0	0	0	0.051387	1.2223	0.027749	1.5889	0	0.24067	0	0.59827	0	2.2869	0	0	0	0.089037	0	0	0	0	0	0	0.058167	0	0.18705	0	0	0	0	0	0	1.731	0	0.13779	2.1612	0	0	0	0.57017	0	0	0	0	0	0	0	0	0	0.048456
0	0	0	0.028162	0.5024	0	0.70752	0	0.10551	0	0.49181	0	1.2287	0	0	0	0	0	0	0.051874	0	0	0	0	0.036641	0	0	0	0	0	0	0	0.67761	0	0.075515	1.6151	0	0	0	0.069438	0	0	0	0	0	0	0	0	0	0
0	1.0157	0	0.11516	2.8306	0	3.739	0.29711	0.51777	0.5482	0.87149	0.29157	5.2256	0.17842	0.29502	0.51209	0	0.12885	0.16568	0.084852	0.21114	0.043414	0.097325	0.20857	0	0.54495	0.038056	0	0.2963	0	0.28607	0.19446	3.6576	0	0.37056	7.8375	0	0.34437	0.058353	1.2494	0.045075	0	0.18444	0.059276	0	0	0	0.16888	0.44104	0.065156
0	0	0	0	0.54982	0	0.80408	0	0.032477	0	0.20183	0	1.0892	0	0	0	0	0	0	0	0	0	0	0	0	0	0	0	0	0	0	0	0.37542	0	0.092972	0.7954	0	0	0	0.085491	0	0	0	0	0	0	0	0	0	0
0	0	0	0	0.090661	0	0.35357	0	0	0	0	0	0.15965	0	0	0	0	0	0	0	0	0	0	0	0	0	0	0	0	0	0	0	0.2201	0	0.061322	0.34975	0	0	0	0	0	0	0	0	0	0	0	0	0	0
0	0	0	0	0.26088	0	0.57229	0	0	0	0	0	0.28712	0	0	0	0	0	0	0	0	0	0	0	0	0.059884	0	0	0	0	0	0	0.43543	0	0	0.62901	0	0	0	0	0	0	0	0	0	0	0	0	0	0
0	0	0	0.026649	0.47541	0	0.97851	0	0.14977	0	0.23269	0.08434	1.2557	0	0	0	0	0.049696	0	0.049088	0	0.050231	0	0	0	0.097002	0	0.074373	0	0.046898	0	0	0.99387	0	0.035729	2.5472	0	0	0	0.13142	0.052153	0	0	0	0	0	0	0	0	0.025129
0.092897	0.10441	0	0.02841	4.7867	0.061365	9.169	0	0.82494	0	2.4807	0	12.296	0	0	0	0.059071	0	0.051091	0.47098	0	0	0	0	0	0.8273	0	0	0.052212	0	0	0	7.1776	0	0.53326	14.773	0	0.10619	0	2.4517	0.0556	0	0	0	0	0	0.066587	0	0	0.053579
1.483	1.809	1.9529	1.6593	1.5568	1.565	1.7743	1.6053	1.5853	1.5139	1.2879	1.7855	1.4286	1.4568	1.4169	1.4142	1.7173	1.9391	1.5119	1.6708	1.4197	1.6681	1.3322	1.3022	1.612	1.5099	1.846	1.2812	1.5654	1.752	1.7861	2.0547	1.4905	1.9623	1.5869	2.4107	1.5825	1.4058	1.5975	1.7183	1.8618	1.7104	1.9488	1.6512	0	1.8425	2.126	1.683	1.6643	1.5542
3.118	2.4438	2.0379	1.7315	2.3378	1.626	2.0853	1.9422	2.8911	2.2397	2.1911	1.6678	2.9342	2.3327	2.25	2.0922	2.2783	2.9013	2.0758	2.2649	2.3004	2.6488	2.1207	2.7836	1.6325	1.9638	1.9487	2.6612	2.2597	2.1639	2.1372	2.1187	1.6604	2.5596	2.7924	2.7823	2.2976	2.2511	2.543	2.2274	2.259	2.0146	2.3444	2.5186	0	2.317	2.7055	2.2539	2.4712	1.7274
2.923	4.6932	3.1564	2.2987	4.0501	2.9653	1.6042	0.82368	3.3493	3.7994	1.8585	2.0208	1.6716	4.4518	1.9084	3.7266	3.8501	4.4057	3.1004	2.5876	2.6341	4.3328	4.317	4.4811	2.4923	3.7187	3.4815	2.0493	3.051	3.034	2.3792	6.4692	1.9973	5.3804	3.938	2.9296	3.8366	4.0574	3.559	2.3616	2.1243	0.94932	3.9201	4.2725	0	2.4276	5.0883	5.6183	5.4148	4.1545
0.54773	9.8496	6.2103	3.9364	3.4863	1.5377	0	6.7526	6.2761	6.2296	2.194	3.1808	0	8.759	3.2184	2.7932	1.8575	5.9351	4.3679	6.9424	7.678	1.7366	4.0699	5.1194	3.923	7.1643	4.0131	5.1424	3.2324	0.14739	0.14861	1.2375	3.9297	7.4289	3.1442	5.764	14.378	3.7568	4.4561	5.1627	8.1955	10.709	10.731	3.8799	0	3.1843	6.2817	4.6059	6.1861	8.0557
0	0.37207	0.28598	0.33409	0.32109	0	0	0	0.085347	0.12048	0	0	0	0.58821	0	0.45019	0.084201	0.47199	0	0.074595	0.32484	0.057249	0.36363	0.045839	0	0.16583	0.016728	0	0	0	0	0.042739	0.60899	0	0.081442	0	0.11587	0.075686	0.0513	0.32452	0	0	0.32429	0.026055	0	0	0.47458	0.12991	0.05539	0.18139
0.61401	1.3263	1.2432	0.46945	1.0352	0.038025	0.44228	0.51096	1.0608	1.3443	0.68319	0.055715	0.75786	1.2047	0.17538	1.2231	0.32943	0.80978	0.41156	0.69178	1.6676	0.98442	1.277	0.75722	0.19087	0.97188	0.79505	0.31116	0.31275	1.1463	0.14577	1.3377	1.0378	0.52049	0.63727	0.62821	0.94025	0.54836	0.66902	1.5192	0.49382	0.33153	1.6604	0.54367	0	0.5312	1.7467	0.68844	1.3645	0.40394
1.2612	3.969	3.8678	3.8725	3.2723	0.06665	0.98394	0.64683	2.8903	5.6919	1.4819	0.48828	0.99628	3.9441	0.19762	4.5451	5.1326	3.4525	0.69364	2.0462	5.516	3.6061	4.7265	3.7023	0.34125	2.9484	1.9374	0.23682	0.87898	3.8827	0.95813	7.2947	5.3085	3.9002	3.3924	1.0618	4.8117	3.3448	3.4007	4.2606	1.9324	0.18351	6.4246	1.628	140.72	1.5642	6.9429	3.3938	5.7821	2.706
0.2162	0.59812	0.57467	0.22887	0.65529	0.0054928	0.13761	0.016402	0.73365	1.1197	0.48851	0.096578	0.23079	0.7683	0.021716	1.0318	1.0222	0.52165	0.027439	0.99306	0.746	1.0354	0.60176	1.1514	0.019852	0.71275	0.57984	0.028389	0.056082	0.30432	0.0090243	1.3204	0.42831	0.69924	0.85919	0.31113	1.5862	1.1407	1.1984	0.75243	0.99536	0.04537	0.92318	0.81153	0	0.36832	1.3947	0.84841	2.5739	0.28296
0.82285	1.7771	1.4983	0.88323	1.3008	0	0.50539	0.015913	1.5206	2.6131	1.0771	0.20301	0.71475	1.4143	0	1.4262	1.5765	1.0858	0.21296	1.1907	2.1034	1.3579	1.741	0.8713	0.0064199	1.1674	0.66037	0	0.29925	1.893	0.08755	3.5098	1.5612	1.0723	1.3099	0.83009	1.4965	1.3279	1.6626	1.8371	1.0043	0	2.4498	1.0794	0	1.0631	3.377	1.619	2.7266	0.62348
0.23082	1.223	0.97922	0.61011	1.0195	0.010891	0.038978	0.081306	1.091	1.4102	0.52834	0	0.2288	1.0546	0.021529	2.144	0.66748	0.9591	0.68915	1.3932	1.3174	1.1215	1.2358	0.69632	0.045923	1.0645	0.69149	0.056289	0.90813	1.5085	0.49207	1.3091	0.86746	1.2523	1.1087	0.15423	1.1109	0.77275	1.0475	1.3552	0.96706	0.04498	1.7632	0.9473	0	0.52947	2.3518	0.74868	1.669	0.81305
0.81893	1.2656	0.97275	0.062612	1.4397	0.054096	0.70181	1.1712	0.8328	1.1922	0.80185	0.39631	1.1146	0.72756	0.6416	0.73084	0.90261	0.5838	0.36032	1.2456	0.97578	1.6051	0.5556	1.0489	0.30956	0.59256	0.93107	1.0135	0.80548	1.4324	0.13331	1.5066	1.0094	0.72197	0.97377	0.81393	1.684	0.88935	1.1104	1.2351	1.2254	1.3032	0.96936	1.2569	0	0.54411	2.2893	0.75751	2.2266	0.17712
0.82864	0.96344	0.92566	0.7253	0.86607	1.1231	0.70929	0.84545	0.86764	0.90996	0.8139	0.91265	0.68629	0.74464	1.082	0.77715	1.1447	0.61924	0.6286	1.0624	0.80109	0.9224	0.7939	0.79132	0.73903	0.68388	0.89519	0.95113	0.86722	0.78431	0.48066	0.77469	1.1249	0.89136	0.73811	1.1694	1.1001	0.58795	0.97414	0.49557	0.78668	0.75354	0.88639	0.80962	0	0.79104	1.0855	0.64074	0.83667	0.85698
1.6764	1.4544	1.6832	1.3492	1.765	0.94225	1.8425	1.6824	1.6597	1.6324	1.6231	1.0248	1.5698	1.289	1.4593	1.5248	1.5086	1.627	1.8116	1.342	2.0202	1.2715	1.7293	1.3439	1.7203	1.064	1.3821	1.6567	1.4381	1.662	1.3565	1.234	1.4933	1.3164	1.5074	1.8226	1.5184	1.5129	1.4356	1.8407	1.3906	1.7919	1.7046	1.412	0	1.8564	1.6233	1.5499	1.4025	1.1026
1.2478	1.5426	1.819	2.0606	1.2481	1.5043	1.1799	0.67686	1.3583	0.96503	0.83301	2.1739	1.1988	0.81294	1.7922	1.7499	1.3092	1.103	2.0244	1.1247	1.6617	1.4386	2.0559	1.9006	1.2909	1.389	1.6708	1.5975	1.2273	1.5446	1.4219	1.5304	0.94113	1.9462	1.1767	0.72951	1.0373	1.2124	0.62842	1.3643	1.6056	0.90775	1.6298	1.6695	0	1.1399	1.2969	1.364	0.46975	1.5113
1.4315	1.3304	1.9026	1.0608	1.2016	1.4003	0.58574	0.65164	1.0725	1.2524	0.93118	0.63948	0.88161	0.84787	1.366	0.79554	1.6805	1.099	0.96899	1.1476	1.0805	1.2378	0.85381	1.4867	1.183	1.1645	1.3354	1.0103	0.89742	1.1853	1.3146	1.0662	1.4383	1.1948	0.85787	1.0944	1.2045	1.007	1.0665	1.0795	0.85679	1.6523	0.98883	1.2567	0	0.70116	0.86824	0.98772	1.1516	1.0321
0.083681	0.09405	0.090362	0.33269	0	0.22111	0.098914	0.16506	0.23971	0	0.22346	0.16199	0.044664	0.19825	0.21853	0.071123	0.10642	0.095447	0.4142	0.09428	0.1173	0.28943	0.10814	0.23174	0.033297	0.13973	0.16914	0.035711	0.1411	0.13511	0	0.16205	0.18473	0	0.17156	0.097846	0.073224	0	0.12967	0.1262	0	0.076097	0.068312	0.13172	0	0.046332	0.11996	0.28147	0.070007	0.072396
0.08678	0.1463	0	0.026539	0.15782	0.057324	0.15387	0.17118	0.17401	0.078959	0.30898	0.16799	0.046318	0.30839	0	0.29503	0	0.098983	0.095454	0.097772	0	0.050024	0.056072	0.18024	0.13812	0.19321	0.0877	0.14813	0.1951	0.23353	0.14127	0	0	0.3531	0	0	0.15187	0.099201	0.067239	0.13087	0.051939	0	0.14168	0.068301	0	0.048048	0.31101	0.048649	0.0726	0.1001
1.514	1.1243	1.5181	1.0252	1.3767	1.0179	1.47	1.0666	1.1307	1.9679	1.7808	1.5177	1.241	1.6653	1.8357	1.1949	1.444	1.2026	1.3085	1.4011	2.3497	1.5585	1.118	1.1605	0.96817	1.4145	1.0109	1.3845	1.5803	1.1931	0.58681	1.1867	1.3926	0.88004	1.0863	1.8967	1.656	1.6689	1.8853	0.89699	1.4886	1.2784	0.8828	1.4469	0	1.437	1.7053	1.0306	1.538	1.0135
1.8516	1.6764	1.1663	1.2741	2.089	1.342	1.7935	1.5218	1.9153	1.7315	1.4192	1.1947	1.9765	2.1324	1.4103	1.836	1.9841	1.6426	1.6406	1.8543	1.5862	1.5714	1.9275	1.3888	1.5349	1.4886	1.6893	1.8657	2.0235	1.9377	1.4792	1.5936	1.4571	2.302	1.6238	1.3231	1.8002	1.9402	1.1557	1.6289	1.6007	1.4967	1.8894	2.024	0	1.31	1.4378	1.7012	1.8072	1.5574
0	0	0	0	0	0	0	0	0	0	0	0	0	0	0	0	0	0	0	0	0	0	0	0	0	0	0	0	0	0	0	0	0	0	0	0	0	0	0	0	0	0	0	0	0	0	0	0	0	0
0	0	0	0	0	0	0	0	0	0	0	0	0	0	0	0	0	0	0	0	0	0	0	0	0	0	0	0	0	0	0	0	0	0	0	0	0	0	0	0	0	0	0	0	0	0	0	0	0	0
1.9382	2.2655	1.0046	1.2092	2.5378	1.1523	1.5579	1.9116	1.7101	1.7635	1.6562	2.026	1.7793	1.9286	1.316	1.9768	1.6268	1.7244	1.7055	1.9216	1.6302	1.6536	1.9537	1.8787	1.8818	2.1144	1.7237	2.1836	2.1787	1.3352	1.5145	1.6015	1.3977	1.2618	2.1934	1.813	2.103	1.8611	1.6219	2.0461	1.6704	0.91652	1.7088	2.3187	0	1.76	2.1673	1.6081	1.8809	1.4309
0	0	0	0	0	0	0	0	0	0	0	0	0	0	0	0	0	0	0	0	0	0	0	0	0	0	0	0	0	0	0	0	0	0	0	0	0	0	0	0	0	0	0	0	0	0	0	0	0	0
0	0	0	0	0	0	0	0	0	0	0	0	0	0	0	0	0	0	0	0	0	0	0	0	0	0	0	0	0	0	0	0	0	0	0	0	0	0	0	0	0	0	0	0	0	0	0	0	0	0
0.020064	0.02255	0.021666	0.0061361	0.036489	0.033135	0.011858	0.019789	0.011495	0	0.01786	0	0.021418	0	0	0	0.012758	0	0.033105	0.022606	0	0.011566	0	0	0.0079837	0.011168	0.010139	0	0.011277	0.010799	0.010888	0.012952	0.014764	0	0.0082268	0	0.052671	0	0	0	0.012009	0	0	0	0	0.011109	0.014382	0.011248	0	0.0057862
0	0.011275	0	0.049089	0.024326	0.019881	0.011858	0.019789	0.02299	0	0.01786	0.01942	0.021418	0.023767	0	0.017053	0.025517	0.011443	0.02207	0.033908	0	0.023132	0	0	0.0079837	0	0.010139	0.025687	0.033831	0.010799	0.010888	0.038855	0	0.027213	0.032907	0	0	0.045872	0.015546	0.045389	0.036026	0.018246	0.016379	0.015792	0	0.044437	0.014382	0.044992	0	0.011572
0.20908	1.3092	1.1934	1.6077	1.4847	2.3183	1.3593	0.17675	1.446	0.67943	1.0369	1.2431	1.371	1.5214	0.35102	1.574	0.2659	1.6864	1.5606	0.95909	1.6748	1.1536	1.5826	1.3028	1.236	1.3134	0.25658	1.4276	1.1919	1.3986	1.6694	1.6389	1.4946	0.44563	1.4452	1.5367	1.8034	0.9219	1.2497	1.2162	1.3944	1.5754	1.4386	1.0109	0	1.4388	1.1133	0.25117	1.1994	1.7744
0.43831	1.7789	2.1036	2.0256	1.2695	2.5736	2.1012	0.28819	1.7857	0.17725	2.2542	1.6969	2.0795	2.0191	0.12718	1.366	0.5471	0.47217	0.29463	1.7284	0.61442	1.9652	0.47201	1.6522	1.6665	1.2469	0.51678	1.9121	0.46532	1.4416	2.2463	1.5404	1.7918	0.59448	1.7373	1.5945	1.8751	1.2805	1.9245	2.4238	1.3408	1.9929	0.51683	2.2615	0	1.7797	1.8851	0.19111	1.6705	2.3876
1.1055	0.82315	0.47751	0.68463	1.0387	0.47467	0.65338	0.57242	1.0292	0.17603	0.86104	0.963	0.5753	1.0476	0.32479	1.151	0.61509	0.58319	0.6688	1.1365	0.81358	0.81252	0.94646	1.4542	1.5726	1.3076	1.3826	1.4153	0.69901	0.90735	1.4097	0.85635	1.2609	0.78719	0.9179	0.54938	1.451	0.31594	1.0921	0.9795	1.6707	0.65345	1.1281	1.3704	0	0.35196	1.2282	1.224	0.6474	1.9288
0.3457	1.3761	1.6487	1.903	1.1002	1.6841	1.6175	1.1933	1.4277	0.96984	1.3591	1.2826	1.7529	1.2285	1.2413	1.567	1.6486	1.2651	1.2675	2.1746	2.5037	1.4282	1.303	1.7951	1.3755	1.2828	0.24747	1.8441	1.1982	2.4652	1.7664	1.3017	1.4839	1.7973	1.5356	1.4148	1.7898	0.85622	2.5669	1.5858	2.776	1.6766	2.3752	3.6505	0	1.0527	1.3009	0.20995	1.4701	1.8775
1.5809	2.1258	1.89	2.4864	1.3861	3.5524	1.7685	1.3921	2.1915	1.6439	1.7338	1.5847	2.3053	3.0096	2.2117	2.0394	1.9207	1.8193	1.3663	2.8625	3.324	1.5297	1.7328	1.6417	2.9879	2.0112	3.0954	1.6264	1.4756	2.6284	2.0373	1.8587	1.6722	2.0293	2.6391	3.895	1.6303	1.3554	2.9966	2.5331	2.8047	1.5146	3.088	3.1995	0	2.2508	1.7199	1.3927	2.834	1.9131
1.8799	1.6076	1.6328	1.4373	1.5112	2.5241	1.4975	1.3301	2.2594	1.7105	1.4915	2.0964	1.7014	3.0498	2.1879	3.1261	1.6545	1.6781	1.5059	3.131	3.2654	1.6255	1.7164	1.7542	3.0409	1.9562	2.8498	1.5522	1.516	2.4854	1.5523	1.2399	1.3683	1.552	2.9994	3.9184	1.7165	1.6351	2.6915	2.6502	3.5466	1.375	2.5021	3.1522	0	2.3759	1.5818	1.8786	3.1796	1.3317
1.7737	1.6296	1.5505	1.2054	1.792	2.4363	1.5475	1.5272	2.5485	1.9213	1.2029	1.744	1.653	3.0349	2.2793	3.6373	1.8798	1.8144	1.8116	3.3148	3.3941	1.4444	1.9283	1.384	3.4504	2.1782	2.7742	1.8623	1.5191	3.1366	1.2528	1.6902	1.6574	1.031	2.8052	3.7529	1.7738	2.0598	3.5121	2.2716	3.3027	1.9714	3.3556	3.3239	0	2.7436	2.119	2.2097	3.8393	1.2504
1.0055	1.3885	0.65149	3.1191	1.1494	3.4635	0.79805	1.0484	1.0699	0.1307	0.99735	1.1679	0.7667	0.95289	1.238	1.1965	0.50543	0.99947	1.7381	0.66355	0.80546	0.74525	1.0767	0.81552	1.3146	1.2793	1.0743	0.94405	1.4048	1.2524	2.0267	1.2796	1.3741	1.7535	1.2722	0.5039	1.257	0.65684	0.80137	0.82323	0.6706	0.75765	1.1727	0.88187	0	1.4475	0.63839	1.0469	0.60088	2.0878
0.059569	1.5064	0	2.2499	0.83055	2.4397	0.29926	1.5863	0.69963	0.1084	0.13256	0.23062	0.20666	0.7762	1.2834	1.4683	0.33459	0.22082	1.3924	0.13423	0	0.068678	0.26943	0.020621	1.4577	0.74601	0	0.012711	0.92071	1.3946	1.6809	0.61525	1.4356	1.4947	1.1968	0.48757	1.3553	0	1.3385	0.38181	0	0.43336	0	0.023442	0	1.6491	0	0	0.14951	2.2934
0.27851	1.0956	0.64447	1.9225	1.0612	1.8135	0.58789	0.90256	0.9232	0.83265	0.70832	0.11553	0.82821	0.7541	1.143	1.0145	1.0373	0.31768	1.2035	0.4931	0.66929	1.0092	0.38563	0.82641	1.3457	0.7751	0.26136	0.84898	0.91686	1.1349	1.5113	0.1541	1.3761	1.2412	0.42416	0.18609	1.3578	0.54579	0.95568	0.66005	0.76203	0.398	0.68209	0.59499	0	0.94728	0.59891	0.33458	0.76559	2.857
1.7846	0.91927	0.89929	1.5099	1.0638	1.5914	0.9844	0.82136	1.0991	0.64949	0.76777	0.92119	0.68262	0.84557	1.0098	1.0365	0.96454	0.78027	0.65431	1.2399	1.1674	0.89155	0.94167	0.74132	1.2308	0.97673	1.3226	1.3327	0.85255	1.0085	1.2589	1.1136	1.3241	1.2505	0.56098	0.90422	0.67667	0.884	0.80658	0.98682	1.1571	1.0278	1.3597	1.2641	0	1.2022	1.066	1.0338	0.67183	1.5182
1.3255	1.1173	1.594	2.1466	1.3514	2.4278	1.4422	1.5153	1.8554	1.3157	1.1799	0.87472	1.2059	1.4631	1.2981	1.2034	1.2643	1.4432	1.2757	1.6292	1.7736	1.2503	1.4793	1.7103	1.4624	1.6265	1.7353	1.4784	1.2699	1.2809	1.5856	1.2446	1.4076	1.4301	1.4946	1.1976	1.4235	1.0675	0.91031	1.3857	1.19	1.5341	1.2542	1.6123	0	1.2343	1.274	1.503	1.1089	2.8234
1.2454	1.2407	1.1309	2.5623	1.1668	3.2628	1.0874	1.0888	1.4838	1.4422	1.1338	1.0958	1.1935	1.5424	1.1088	1.1307	1.0619	1.5336	1.619	1.2756	1.23	1.3706	1.2802	1.2542	1.3853	1.5125	1.8451	1.4858	1.2568	1.3406	1.4284	1.4252	1.3851	1.766	1.8802	0.79433	1.387	1.1972	0.89919	1.3874	1.4231	1.3127	1.5944	1.4481	0	1.5045	1.1971	1.3647	1.2314	2.6937
1.543	1.0758	1.0491	2.508	1.2298	2.5009	1.0977	0.84545	1.3178	1.014	1.0682	0.94031	1.1743	1.5231	1.5671	1.1172	1.3324	1.3037	1.3201	1.2394	1.442	1.1036	1.3293	1.187	1.4894	1.1451	1.6893	1.5974	0.96358	1.3226	1.535	1.2727	1.3036	1.2789	1.2302	1.2028	1.1501	1.4699	0.90772	1.3143	1.4194	1.4031	1.6095	1.6192	0	1.503	0.94215	1.2655	1.2431	2.3073
1.0152	1.0758	1.5035	2.1645	1.3363	1.8873	0.99431	1.0013	1.5123	0.89733	0.95531	0.87031	1.0373	0.79027	0.98476	1.0848	1.4264	1.3234	1.1326	1.1275	1.2198	1.4547	1.1058	1.1246	1.1657	1.0817	1.8028	1.5968	1.1738	1.2177	1.3221	1.4605	1.3233	1.5737	1.4867	1.5941	1.3452	1.2932	1.2361	1.3561	1.2152	1.0023	1.0656	1.4611	0	1.1724	1.4762	1.3171	1.1648	1.9239
1.514	1.6408	1.7516	1.7197	1.4422	1.6787	2.7483	1.8132	1.7657	2.2631	1.6364	1.4653	2.4242	1.5372	2.5417	1.9302	1.467	1.5418	1.7843	1.8885	1.8191	1.9948	1.1879	2.1713	1.6351	1.6854	1.2022	2.2613	1.5803	1.5132	1.9952	2.0244	1.5915	1.9067	1.9953	1.6438	1.3248	1.9779	1.8434	1.5494	2.0712	1.3768	2.0304	2.3832	0	1.5568	2.2479	1.5762	2.5332	1.2163
1.579	1.5743	1.4301	1.5266	1.6365	1.5478	1.6557	1.5071	1.7072	1.2977	1.7229	1.972	1.7399	2.3531	1.2637	1.9049	1.5007	1.8011	1.6808	1.6355	1.428	1.6443	1.5798	1.5164	1.5403	1.4742	1.3899	1.4564	1.8608	1.4804	1.3267	1.8084	1.7804	1.589	1.9632	1.4294	1.6046	0.93163	0.98665	1.8436	1.5548	1.2969	1.4553	1.8441	0	1.9178	1.643	1.8846	1.4062	1.1457
1.2827	1.4416	0.72026	1.5691	1.3996	1.3218	1.3949	1.0121	1.3081	1.0737	1.7355	0.9932	1.3966	1.3371	1.1389	0.78495	1.1854	1.229	1.1569	1.5608	0.935	1.2422	1.1603	0.81702	1.3474	1.3422	1.737	1.7736	1.0093	1.4912	1.6705	1.6229	1.9632	1.6006	1.5147	1.5598	1.3918	0.99708	1.6697	1.6249	1.7811	1.0265	0.96334	1.5345	0	0.71021	1.1033	1.3806	0.64386	1.3021
1.8557	2.6545	1.6395	1.4446	1.3295	2.2288	1.9941	1.9966	2.0297	1.6885	2.4026	1.7961	2.4311	1.3988	2.8637	1.4338	1.2158	2.1166	1.3917	2.0907	1.6554	2.0422	1.9621	1.2848	1.5439	1.9719	1.5344	3.0957	1.7067	1.2711	1.3731	2.2869	1.8	1.144	2.006	2.1698	2.3619	2.1213	2.0914	2.0354	3.332	2.3012	1.3772	2.6555	0	1.5879	2.4185	2.2698	1.6936	0.973
1.9028	1.3449	1.2286	1.4098	1.3081	1.4254	1.0434	1.2963	1.6464	1.5885	1.1524	1.2911	1.4344	1.1154	1.5112	1.6006	1.5342	1.3425	1.3054	1.5692	1.3199	1.2552	1.4703	1.4804	1.2957	1.1464	1.2688	1.7245	1.6097	1.1191	1.256	1.7981	1.494	1.5431	1.4799	1.1698	1.356	1.0764	1.5959	1.5679	1.5498	1.32	1.217	1.4513	0	1.3902	1.2514	1.3966	1.3457	1.3181
2.4206	2.098	1.9493	1.2296	2.1388	1.2602	1.8186	1.6185	1.5631	1.6425	1.5703	2.0648	1.6642	1.9439	1.5535	1.8132	1.8174	1.8016	1.3538	1.9645	2.0704	1.4426	1.3254	1.7611	1.6814	1.8953	1.7414	1.9259	2.2367	2.0535	1.8255	1.8538	1.751	2.0588	1.2112	1.631	1.9745	1.3601	1.7801	2.1346	1.7925	1.6416	1.5741	1.4208	0	1.7491	1.9997	2.139	1.8534	1.0648
0.38536	0.38498	0.39301	0.26844	0.49316	0.33941	0.41755	0.38007	0.38636	0.40906	0.3049	0.31082	0.54848	0.43112	0.39136	0.58227	0.33125	0.48838	0.34145	0.44623	0.3001	0.56769	0.42882	0.4002	0.39186	0.3694	0.45435	0.44767	0.46927	0.35719	0.4066	0.55279	0.40959	0.26133	0.43013	0.37549	0.5058	0.31815	0.5474	0.30672	0.47409	0.29203	0.36701	0.35385	0	0.30819	0.39898	0.48007	0.44776	0.27782
0.02721	0.045872	0.029382	0.033285	0.14845	0.026961	0.048245	0.080509	0.054561	0.14855	0.1211	0.15801	0.087137	0.064463	0	0.046253	0.034604	0.07759	0.089788	0.07664	0.11443	0.06274	0.052744	0.056515	0.086615	0.045435	0.013749	0.058059	0.10705	0.014644	0.02953	0.052693	0.10011	0	0.022313	0.063632	0	0.12442	0.021083	0.10259	0.032571	0.12372	0.044425	0.10708	0	0.045197	0.058511	0.030508	0.068291	0.02354
0.88492	1.0052	0.69127	1.3531	0.97016	0.9328	0.89023	0.64994	0.98161	0.89083	0.90501	1.0023	1.2461	1.1598	0.9834	1.0562	1.1573	0.80534	0.84911	1.3258	1.0029	1.0202	1.1071	1.0559	1.2137	1.0689	1.2273	1.4061	0.81483	1.064	1.0115	0.96016	1.3162	1.0215	0.94184	1.1668	1.1862	1.0977	1.3859	1.292	1.0931	1.2156	1.122	1.1559	0	1.1989	0.9582	1.0661	1.2916	1.2705
1.4285	1.1468	1.9098	1.1234	1.2371	1.5503	1.6082	1.0064	1.442	1.2379	1.5138	1.3826	1.3797	1.4504	1.4212	1.5032	1.6004	1.7846	1.8332	1.4945	0.57213	1.6077	1.5823	1.6484	1.5699	1.2116	1.5124	1.7127	1.644	1.6109	1.2919	1.5369	1.4516	1.3839	1.4225	2.1476	1.1905	1.633	1.5812	1.744	1.3435	1.0516	1.3883	1.1243	0	1.5066	1.3165	1.9067	1.4796	1.2555
0	0	0	0	0	0	0	0	0	0	0	0	0	0	0	0	0	0	0	0	0	0	0	0	0	0	0	0	0	0	0	0	0	0	0	0	0	0	0	0	0	0	0	0	0	0	0	0	0	0
0	0	0	0	0	0	0	0	0	0	0	0	0	0	0	0	0	0	0	0	0	0	0	0	0	0	0	0	0	0	0	0	0	0	0	0	0	0	0	0	0	0	0	0	0	0	0	0	0	0
0	0	0	0	0	0	0	0	0	0	0	0	0	0	0	0	0	0	0	0	0	0	0	0	0	0	0	0	0	0	0	0	0	0	0	0	0	0	0	0	0	0	0	0	0	0	0	0	0	0
0.37882	0.28384	0.13635	0.077234	0.30619	0.12512	0.14926	0.12454	0.39789	0.68936	0.89919	0.85552	0.33698	0.59831	0.32976	0.21465	0.18735	0.5041	0.069447	0.35567	0.17701	0.43674	0.40795	0.26227	0.50244	0.4217	0.063806	0.80831	0.42582	0.40776	0.41112	0.32604	0.41813	0	0.36242	0.14765	0.33148	0.43304	0.19568	0.38087	0.6046	0.57414	0.51541	0.49692	0	0.41949	0.45255	0.42473	0.31692	0.10924
0.1562	0.35112	0.50603	0.14331	0.37876	0.051592	0.09232	0.30812	0.35797	0.28425	0.27808	0.15119	0.083372	0.18503	0	0.13276	0.23176	0.089084	0.60136	0.17599	0	0	0.40372	0.21629	0.062154	0.34777	0.31572	0.13332	0.26338	0.084069	0.084762	0.50416	0.057471	0.63558	0.064048	0	0.13668	0.17856	0.24206	0	0.37396	0.14205	0.38255	0.36883	0	0.25946	0	0.52541	0.13068	0.22523
0	0	0	0	0	0	0	0	0	0	0	0	0	0	0	0	0	0	0	0	0	0	0	0	0	0	0	0	0	0	0	0	0	0	0	0	0	0	0	0	0	0	0	0	0	0	0	0	0	0
0	0	0	0	0	0	0	0	0	0	0	0	0	0	0	0	0	0	0	0	0	0	0	0	0	0	0	0	0	0	0	0	0	0	0	0	0	0	0	0	0	0	0	0	0	0	0	0	0	0
0	0	0	0	0	0	0	0	0	0	0	0	0	0	0	0	0	0	0	0	0	0	0	0	0	0	0	0	0	0	0	0	0	0	0	0	0	0	0	0	0	0	0	0	0	0	0	0	0	0
1.7071	1.58	1.6265	1.4434	1.3392	1.393	1.1276	1.1885	1.5533	1.736	1.6983	1.2635	0.96473	1.3084	1.049	1.2802	1.6814	2.2335	1.7673	1.697	1.5484	1.505	1.4274	0.97332	1.5183	1.565	1.4207	1.3284	1.1852	1.3511	1.4712	1.8798	1.7734	1.9067	1.5646	1.7612	1.2302	1.3775	1.5561	0.83292	1.4424	1.6437	0.65579	2.213	0	1.4456	0.93571	1.6888	0.92409	1.3321
0.62693	0.25622	0.30772	0.43575	0.51824	0.4706	0.37053	0.61832	0.42448	0.77785	0.30439	0.82744	0.42587	0.47258	0.29768	0.43597	0.44697	0.26003	0.34479	0.41738	0.55925	0.4271	0.44191	0.39459	0.36285	0.34895	0.37439	0.4378	0.54455	0.46011	0.30927	0.22074	0.60811	0.3092	0.58422	0.53313	0.64833	0.45606	0.44159	0.30083	0.51167	0.46645	0.37221	0.628	0	0.37867	0.49023	0.51121	0.57217	0.4602
0	0	0	0	0	0	0	0	0	0	0	0	0	0	0	0	0	0	0	0	0	0	0	0	0	0	0	0	0	0	0	0	0	0	0	0	0	0	0	0	0	0	0	0	0	0	0	0	0	0
1.0989	1.382	1.6951	1.1682	1.2688	1.4172	1.4844	1.9611	1.409	0.80938	2.0494	0.5571	1.2009	2.1074	2.0498	0.93395	1.1535	1.5219	1.9281	0.91379	1.9071	1.5383	1.0481	1.7389	1.749	1.165	1.9037	1.1389	1.4999	1.211	2.5839	0.67555	1.1744	2.5549	1.6091	1.2849	1.6026	1.5552	1.1352	1.3021	1.284	1.4751	1.8795	1.565	0	1.3907	1.6128	1.2614	0.74419	1.4486
0	0	0	0	0	0	0	0	0	0	0	0	0	0	0	0	0	0	0	0	0	0.027817	0	0	0	0	0	0	0	0	0	0	0	0	0	0	0	0	0	0	0	0	0	0	0	0	0	0	0	0
0	0	0	0	0	0	0	0	0	0	0	0	0	0	0	0	0	0	0	0	0	0	0	0	0	0	0	0	0	0	0	0	0	0	0	0	0	0	0	0	0	0	0	0	0	0.026718	0	0	0	0
1.7307	1.766	1.3771	1.379	1.6014	1.5795	1.7497	1.0332	1.7744	1.8234	1.8649	1.3666	1.7503	1.3488	1.8436	1.7807	1.5446	1.5845	1.528	1.8473	1.7877	1.5753	1.5009	1.419	1.9754	1.4703	1.4959	1.5744	1.4847	1.5443	1.8536	1.9404	1.6757	2.2238	1.6247	1.7574	1.7137	2.1347	1.4469	2.3697	1.6083	1.3254	1.3013	1.5414	0	1.8157	1.4038	1.915	1.7146	1.5761
2.0885	1.6659	1.8915	1.7307	1.4703	1.7579	1.6724	1.7941	1.6211	1.6551	1.3193	1.565	1.5822	1.6759	0.87972	1.9469	1.6993	2.0748	1.408	2.0874	1.6055	1.5923	1.8719	1.0728	1.7425	1.275	1.7022	1.7538	1.6661	1.668	1.7914	2.0875	1.5368	2.1017	1.2707	2.4421	2.0044	1.6943	1.9314	1.5241	1.5323	1.6542	1.76	1.0075	0	2.0517	1.5453	1.3597	1.8036	1.8263
2.3493	2.3889	1.8724	2.7712	2.8483	2.3647	2.2149	3.1997	2.4836	1.6286	2.589	2.0573	2.0003	2.1865	2.1911	2.1394	3.7583	2.2968	3.1071	2.5838	2.1955	2.1926	2.4215	3.2917	2.2257	2.1482	2.0633	2.2677	2.3578	2.2879	0.66775	1.8776	4.26	2.8829	1.9724	1.8967	2.0557	2.6855	2.167	1.645	2.0087	2.1364	2.5571	2.2012	0	2.044	1.7641	1.9442	1.3103	2.3551
0.54269	0.74064	0.33487	0.78242	0.65796	0.43531	0.45821	0.45878	0.46638	0.3527	0.41406	0.45022	0.62069	0.82653	0.10123	0.65894	0.83806	0.44215	0.59694	0.34939	0.21735	0.26815	0.40075	0.91249	0.43188	0.38837	0.3134	0.39702	0.52289	0.58416	0.37862	0.40036	0.59901	0.31545	0.34967	0.54391	0.27136	0.44312	0.6007	0.87691	0.32481	0.56401	0.31644	0.48815	0	0.51511	0.11114	0.30424	0.71345	0.87195
1.4153	1.5641	1.3245	1.183	1.8017	1.4023	1.5335	1.3028	1.5541	1.5453	1.2598	2.0091	1.5359	1.1735	1.232	1.7642	1.6799	1.3183	1.3232	1.8603	1.3226	1.7404	1.6765	1.7311	1.5956	1.9168	1.4303	1.7515	1.5909	1.5234	1.1008	1.4617	1.7357	1.4716	1.1799	1.8755	1.6925	1.6178	2.1931	1.7431	2.0612	1.5015	1.0783	1.9679	0	1.4627	1.4202	1.6397	1.4997	1.1972
1.0814	1.8231	0.7785	0.99216	1.3111	1.4287	1.1718	2.1331	1.4973	0.81996	1.9252	1.0467	1.3468	1.281	1.4121	1.0723	1.1461	1.4391	1.2886	0.81226	0.75796	1.1429	0.93166	0.87349	1.1475	1.3041	1.3661	1.3845	1.013	1.455	1.467	1.1634	1.1936	1.9556	1.2563	0.42149	0.78856	1.6483	0.69825	0.95136	0.86298	0.9834	1.7656	0.85114	0	0.89814	0.90434	1.4146	1.2063	1.2994
1.1048	1.4307	2.023	1.2927	1.4851	1.4755	1.1356	1.4687	1.2797	1.486	1.4965	1.2553	1.2306	1.4225	1.3799	1.184	1.3745	1.5889	1.453	1.5965	1.414	1.523	1.4898	1.297	1.2041	1.5507	1.1408	1.2915	1.7279	1.5253	1.3033	1.1473	1.1664	1.4985	1.7135	1.2357	1.4711	1.263	1.7865	1.3764	1.0637	1.3541	0.98033	1.7391	0	1.6224	1.3773	1.8581	1.6476	1.1498
0.78102	2.0189	1.3494	1.9108	1.0416	1.5993	1.2925	0.92436	1.5661	0.56851	1.8075	1.0583	1.2506	1.1102	3.0595	1.9914	1.4568	1.2472	1.2886	1.0559	1.0948	1.4407	1.1102	1.2978	1.2431	1.3041	2.6047	2.6664	1.4047	1.3451	1.8648	1.5125	0.68965	1.6949	1.8574	1.4612	1.6402	0.89281	0.72618	1.2957	1.7763	1.8466	0.76509	1.5982	0	1.3838	1.4555	2.1016	1.5682	1.3063
1.5146	1.113	1.0065	0.99764	1.4831	1.1544	1.6526	1.0342	0.93447	1.0601	1.037	0.90211	0.87057	1.5181	1.3692	1.2873	0.8643	1.1295	1.2815	0.72194	1.6332	0.94024	0.37639	1.1293	0.69537	1.1672	1.1774	0.99438	0.58933	1.066	0.9483	0.60165	1.0716	0.47405	0.95541	1.4985	1.1214	0.26636	0.72216	1.0542	0.62757	0.95352	0.76086	0.91697	0	1.0966	0.66808	0.84907	0.87721	0.60477
1.4368	1.2586	1.5972	2.042	1.2296	1.968	1.2988	1.2087	1.5495	1.0766	2.1818	0.81804	1.0601	1.3516	1.1036	1.1853	1.4063	1.7835	1.534	1.3093	1.3033	1.5591	1.3107	1.4922	1.4966	1.5524	1.5802	1.3345	1.2826	1.6148	1.6281	1.5004	1.1039	1.4902	1.4555	1.2847	1.0724	1.4493	1.2115	1.3384	1.644	1.1529	1.4144	1.3304	0	1.3337	1.3025	1.5399	1.1667	2.2911
1.9013	1.2627	1.1199	1.3744	1.6765	1.8269	0.91942	1.0229	1.733	2.5163	2.154	1.673	1.8451	0.61425	1.5799	1.4691	1.1357	1.2815	1.7111	2.2395	0.72689	1.4946	1.5636	1.1967	1.5131	1.3469	1.7468	1.1802	1.943	1.3024	1.1255	2.4547	0.89033	0.70331	1.6301	1.6169	2.1175	0.98795	1.875	1.4337	2.069	2.0434	0.84662	0.9523	0	1.8184	1.6106	1.7442	2.3137	0.99693
3.8985	7.0371	4.6563	4.1548	3.4375	4.4092	5.481	3.9615	4.0271	3.3322	3.7857	3.7161	4.6345	4.758	4.782	4.3176	1.1769	4.3457	7.0171	2.662	11.923	3.0986	3.3587	2.5764	3.1965	3.8467	6.1188	2.9241	5.9094	3.7195	2.9488	4.9569	3.8684	5.528	6.2002	6.7687	3.9799	4.254	5.0802	5.5677	3.0757	5.2104	10.319	3.0684	0	3.6957	10.712	3.775	6.7701	3.7476
0.8678	1.1379	1.2495	1.4774	1.1749	1.7579	1.2309	1.2268	1.1518	1.1317	0.95269	0.97991	1.1425	1.1308	0.98206	1.1555	1.3979	1.2538	1.2091	1.2058	1.257	1.0505	1.1588	1.1816	1.1395	1.3363	1.4617	1.111	0.87793	1.1832	1.6011	1.2137	1.4793	1.2555	1.3284	1.0824	1.1137	1.3558	1.3448	1.1124	1.4197	1.2626	1.5113	1.2977	0	1.2813	1.1404	1.2649	0.8228	1.61
1.3812	1.4376	1.5965	1.5974	1.4623	1.8087	1.5636	1.5157	1.5185	1.5665	1.5238	1.2144	1.3758	1.6015	1.5114	1.3723	1.6967	1.4478	1.5781	1.3972	1.6907	1.3961	1.5272	1.6701	1.8229	1.4401	1.9217	1.4611	1.6072	1.4815	1.6731	1.5132	1.3599	1.5567	1.5075	1.5126	1.4129	1.4455	1.3189	1.5623	1.4961	1.3798	1.596	1.5617	0	1.5833	1.2829	1.5595	1.2776	1.6634
2.0225	1.7275	1.6307	1.905	2.076	1.8971	2.1834	1.6224	2.0239	1.5212	1.8963	1.4877	1.7271	1.6291	1.6901	1.5356	1.6233	1.9993	1.7649	1.671	1.5876	1.912	1.7424	1.9603	1.7168	1.666	2.0439	1.7492	1.7581	2.0028	2.1071	1.6015	1.518	2.1213	1.7691	1.6081	1.6281	1.8187	1.3372	1.3827	1.7431	1.5449	2.2013	1.6767	0	1.7917	1.6816	1.7234	1.4213	1.8819
0.57381	0.96737	0.77453	2.5445	0.86961	3.1271	1.0174	1.2733	1.7259	1.3052	1.7877	1.6661	1.6845	1.1895	1.4985	1.0973	1.277	1.0636	1.0256	0.96973	1.2065	1.2404	1.1123	0.59591	1.1987	1.1977	2.0296	1.1019	1.4513	1.6213	1.0898	1.2964	0.84447	0.77826	1.5881	2.0128	1.6318	0.65594	1.3338	1.2981	1.2879	1.0436	1.4053	0.79034	0	1.9062	1.8509	1.4476	2.0402	2.4408
0	0	0	0	0	0	0	0	0	0	0	0	0	0	0	0	0	0	0	0	0	0	0	0	0	0	0	0	0	0	0	0	0	0	0	0	0	0	0	0	0	0	0	0	0	0	0	0	0	0
0	0	0	0	0	0	0	0	0	0	0	0	0	0	0	0	0	0	0	0	0	0	0	0	0	0	0	0	0	0	0	0	0	0	0	0	0	0	0	0	0	0	0	0	0	0	0	0	0	0
0	0	0	0	0	0	0	0	0	0	0	0	0	0	0	0	0	0	0	0	0	0	0	0	0	0	0	0	0	0	0	0	0	0	0	0	0	0	0	0	0	0	0	0	0	0	0	0	0	0
0	0	0	0	0	0	0	0	0	0	0	0	0	0	0	0	0	0	0	0	0	0	0	0	0	0	0	0	0	0	0	0	0	0	0	0	0	0	0	0	0	0	0	0	0	0	0	0	0	0
1.7573	1.8105	1.8976	0.76135	1.3316	1.1608	1.2982	1.2999	1.4263	1.3324	1.1732	0.99216	1.0943	1.9082	1.9122	0.99572	1.614	1.5033	1.5302	1.6499	1.2317	1.6039	1.4193	1.5208	1.4567	1.6302	0.73997	1.1874	1.893	1.7339	0.79464	1.607	1.0237	1.3903	1.6812	0.85616	1.9221	1.5066	1.475	1.546	1.49	1.8644	0.71727	1.2678	0	1.3784	1.5745	2.0524	1.4701	1.3936
0.82159	1.3851	1.1829	2.1776	0.83008	0.99499	1.2949	0.54021	2.0397	1.2459	0.73132	2.3856	1.7541	0	1.788	0.46553	1.3351	1.4057	1.6568	1.0799	1.5356	0.78935	1.4156	1.3273	1.1987	0.91459	1.5222	1.2856	1.6932	1.3265	1.3375	1.2375	1.6122	1.1143	1.1229	0.96067	0.95856	1.2523	1.6976	0.61953	1.6391	1.4943	0.89426	1.5088	0	1.5163	2.3556	1.3818	2.2911	1.2636
1.3818	1.1479	1.7192	1.3688	1.4932	1.2203	1.4558	1.5998	1.5317	1.3666	1.3904	1.3956	1.3788	1.4945	1.7259	1.6085	1.3498	1.4562	1.2721	1.4891	1.3475	1.6104	1.4945	1.4974	1.3865	1.5382	1.7304	1.5255	1.587	1.455	1.2877	1.5707	1.5141	1.8334	1.5642	1.3699	1.6034	1.2362	1.0241	1.2911	1.2226	1.3658	1.4959	1.3949	0	1.3971	1.4426	1.4651	1.5581	1.3341
1.2309	1.1286	1.1543	1.9516	1.0211	2.3216	1.0338	1.4057	1.5496	1.061	1.2687	0.81515	1.0201	1.036	1.4381	0.99114	1.2633	1.3116	1.3896	1.0949	1.2714	1.4378	1.6116	1.5474	1.4436	1.19	1.9478	1.5206	0.9103	1.3947	1.3535	1.2337	1.1322	1.1862	1.4477	1.2878	1.4456	1.1849	1.2047	0.90376	1.6285	1.0604	1.6395	1.3767	0	1.3272	1.3002	1.0351	1.2195	2.326
1.7175	0.85794	0.72126	0.99216	1.3304	1.5443	1.2407	0.75287	1.23	1.6496	0.76441	1.0159	0.66207	0.56515	0.87216	0.9732	1.2944	1.1972	1.0496	1.2363	1.2038	0.99008	2.0962	0.72669	1.215	0.90287	1.5429	1.7102	1.1262	1.3866	0.72488	1.5399	1.1936	0.90592	1.252	0.66943	1.2524	1.7452	1.1829	0.93537	0.85664	0.69417	1.1684	1.502	0	1.0566	1.4363	1.2838	1.5965	1.1557
0.45349	1.9113	1.714	1.2482	0.82472	1.4978	1.6082	1.1182	1.364	1.2379	1.211	1.7557	1.8154	0.53719	1.7765	1.9272	2.403	1.1638	0.99765	2.0437	0.6357	1.9606	2.0511	0.78494	1.5338	1.7669	0.68746	2.1288	1.2744	1.0983	0.98433	2.1955	1.168	0.30754	1.3946	1.8559	1.5873	1.0368	1.5812	2.7357	1.7642	1.4434	1.2957	0.89232	0	1.2555	1.4628	1.5254	1.5176	1.8309
1.0878	1.0228	0.99398	1.254	1.1667	1.4718	1.1499	0.96975	0.98281	1.3705	1.1545	1.1339	1.2617	1.2143	0.8195	1.2624	1.4322	1.4914	1.116	1.3435	1.2317	0.98887	1.203	1.3036	1.1238	1.3158	1.1945	1.3927	1.3874	1.216	0.72653	1.5665	1.3932	1.0215	1.0293	1.1742	1.2082	1.0762	1.4588	1.262	1.2145	1.3888	1.0759	1.2843	0	1.251	1.2446	1.1611	1.6627	1.098
1.4397	1.0708	0.91451	1.5281	1.3605	1.7342	1.5016	1.4617	1.1887	1.387	0.79153	1.1066	1.2656	1.1537	1.5482	1.2237	1.3732	1.4248	1.0946	1.3835	0.89037	1.2449	1.669	0.90882	1.0109	1.202	1.455	1.3914	1.4756	1.413	1.3097	1.23	1.2308	1.3784	1.4411	1.3368	1.4451	0.8713	1.3124	1.7562	1.3179	1.0782	0.79505	1.4997	0	1.4771	0.78915	1.3768	1.2045	1.966
1.0697	1.5457	1.8151	0.98138	1.5747	1.2113	1.5353	1.5071	1.6196	0.55615	1.3602	1.1832	1.2234	0.90505	1.1972	1.2988	0.80972	1.8301	1.2606	0.9469	1.4994	1.057	1.7772	1.3753	1.2769	1.0206	1.0038	1.7607	1.3742	1.2336	1.1609	0.88776	1.6867	1.658	1.1904	0.53603	1.0697	0.8734	0.94719	1.2675	2.1035	1.2506	0.8732	2.1648	0	1.5229	0.98578	1.542	0.89487	1.8508
1.4297	1.2912	1.4887	1.6396	1.7643	1.7539	1.4183	1.3597	1.4919	1.5331	1.2726	1.1861	1.4989	1.2701	1.3334	1.3887	1.5909	1.3686	1.4602	1.8121	1.4315	1.3539	1.1877	1.3433	1.7066	1.9325	1.548	1.6342	1.3775	1.0168	1.1914	1.5491	1.578	2.2853	1.5283	1.7911	1.3404	1.4008	1.5825	1.4631	1.4057	1.718	1.959	2.1701	0	1.8093	1.3908	1.4312	1.6232	1.605
1.4304	1.2861	1.5446	1.2373	1.1891	1.0933	1.1594	0.88674	1.5102	1.7848	0.87305	1.5031	1.4614	1.6459	1.3341	1.2504	1.6371	1.2819	0.96647	1.4964	1.203	1.0601	1.3731	1.2167	1.496	1.2738	1.0738	1.2208	1.6997	1.4077	0.59875	1.873	1.6239	1.0531	1.3238	1.4336	1.3231	1.822	1.7732	1.3251	1.5654	1.4122	1.1677	1.1901	0	1.2219	1.5232	1.9703	1.7779	1.1785
2.2004	1.1335	2.1781	1.6263	2.0009	2.3014	1.5173	1.4468	1.7859	1.0011	2.2851	1.0649	2.0553	2.6066	1.1972	0.46756	1.3215	1.987	1.8153	1.6528	1.2852	1.9027	2.6066	1.6504	1.6052	1.7351	1.9458	1.4086	1.4429	1.283	2.4876	1.7755	1.4843	2.4871	0.90223	0.85765	2.4068	1.8866	0.71039	1.2444	1.756	1.8343	2.0957	1.8762	0	1.5229	0.65719	1.542	1.2273	1.5864
1.0814	1.5952	1.0218	0.99216	1.3111	1.3841	0.87881	1.8665	1.3553	1.9679	1.5642	1.57	1.1544	1.6012	1.0591	1.034	1.6045	0.92511	1.3382	1.7514	0.75796	1.3247	1.3975	1.0295	1.2909	1.1286	1.2295	0.8653	1.6714	1.3823	1.0269	1.3089	1.1936	1.1	1.3856	0.63224	0.59142	1.2362	1.3616	1.1212	1.4563	1.8439	2.0966	0.95753	0	1.422	0.58136	1.4398	1.0178	0.74067
2.122	1.9875	1.9095	1.7035	1.8759	1.723	2.0641	2.0057	1.773	1.8905	2.4004	2.0966	2.1236	2.5137	1.905	1.6909	1.5742	2.3196	2.1396	2.2912	1.4873	2.0642	1.771	1.7752	1.9878	1.9439	2.3009	1.8677	2.2114	2.0462	1.7032	1.9691	1.5127	2.1586	1.8852	2.2745	2.0503	1.7688	2.021	2.2002	1.8786	2.0101	2.1654	2.1921	0	1.8113	1.7112	2.2057	1.5534	1.8359
1.3856	1.1015	0.91231	1.3125	1.0448	1.3282	1.1584	0.96658	1.0745	0.73796	1.5041	1.2429	1.1905	1.0808	1.2356	1.1202	1.5257	1.06	1.1152	1.2374	0.80533	1.1299	1.1136	1.0529	1.0892	1.2226	1.6052	1.3989	1.1206	1.0549	1.2103	1.0689	1.2807	1.4209	0.81753	1.3435	1.5377	1.0044	1.0212	1.2487	1.0315	1.3829	1.1587	1.0639	0	0.91685	1.1143	1.2883	1.1026	1.4911
2.4449	0.85872	1.6501	1.5889	1.6674	1.8842	1.6858	1.2057	1.7801	1.8538	1.9043	2.6622	1.8487	2.4135	1.4632	0.95243	1.2308	1.3944	1.7368	2.0086	1.7136	1.8205	0.98735	1.6927	1.743	1.9846	1.2354	1.7824	1.8895	1.8093	1.6031	2.0386	1.3118	1.7962	1.5455	1.6676	2.2285	1.8633	2.4469	0.99863	2.073	1.2043	2.1622	1.7639	0	1.6357	2.4097	2.2273	3.2386	1.3514
0.83996	1.0186	1.4799	2.3795	0.96477	2.088	1.228	1.7877	1.2537	0.60337	0.98378	0.81298	0.99103	1.3616	1.1545	1.0521	1.0214	1.1094	1.6047	0.74712	1.1775	0.86646	1.2854	1.1019	1.3721	1.4026	1.6084	1.2829	1.0187	0.99931	1.6073	1.4554	0.94339	1.7988	1.3232	1.4474	1.1992	0.96019	1.1646	0.96674	1.1113	1.3669	1.0105	0.83508	0	0.83224	1.0774	1.2144	0.77668	2.1418
0.038764	0.065351	0.083718	0.02371	0	0.064016	0.02291	0.038232	0.07773	0.070541	0.034505	0	0.02069	0	0.10123	0.032947	0.057514	0.022107	0.1066	0.043674	0	0	0.025047	0	0.030849	0	0.019587	0.033085	0.021787	0.020863	0	0.050045	0.057048	0	0.031788	0.045326	0	0.044312	0.06007	0.02923	0.046401	0	0.031644	0.030509	0	0.021463	0.027786	0.021731	0.03243	0.022358
0	0.091863	0	0.016664	0	0.10798	0	0.053742	0.015609	0.14874	0	0	0.029083	0	0	0.046313	0.023099	0	0	0.030696	0	0	0	0	0	0	0	0	0	0.029327	0	0	0.020048	0	0.044684	0	0	0	0	0.041089	0.065225	0	0	0	0	0	0	0.061094	0	0
0	0	0	0	0	0	0	0	0	0	0	0	0	0	0	0	0	0	0	0	0	0	0	0	0	0	0	0	0	0	0	0	0	0	0	0	0	0	0	0	0	0	0	0	0	0	0	0	0	0
2.0042	1.6159	1.6937	1.2791	1.3206	1.7844	2.1115	1.1173	1.6475	1.5857	1.0859	1.0964	2.2324	1.4451	1.8205	1.7034	1.847	2.0375	1.6773	1.5217	1.8322	1.4567	1.9143	1.7496	1.8723	1.6975	1.5851	2.2312	1.7631	1.9228	1.4185	2.025	1.8274	0.82731	1.5006	2.2416	1.525	1.4942	1.958	0.91991	2.3469	2.2187	1.7072	2.0575	0	1.6404	2.311	2.1494	1.1664	1.5078
1.3693	1.0003	1.109	1.2144	0.78858	1.3794	0.76883	0.74279	1.1179	1.1836	0.60943	0.46387	1.0963	0.64882	0.8046	1.2802	1.19	1.4447	1.0167	0.77138	0.95975	0.74988	1.2829	0.37922	0.87177	1.6005	1.2801	1.5193	0.96202	1.0318	0.9288	1.1049	1.0076	0.92861	1.0948	1.361	1.5577	0.70439	1.3793	1.1358	1.5571	1.432	1.1737	1.6166	0	1.1373	0.98151	1.2282	0.91646	1.007
1.0972	1.2525	1.407	1.51	1.7876	1.393	1.3375	1.2513	1.5126	1.2479	1.3124	1.5598	1.5739	1.6247	1.1193	1.5737	1.5771	3.2266	1.4898	2.994	1.49	1.1069	3.4119	1.5906	1.2961	1.6222	1.4381	2.9266	1.5032	1.5502	1.0233	1.2395	1.0976	1.8137	1.4622	1.3231	1.1701	1.2151	1.594	1.8358	2.6268	1.4655	1.2596	3.1845	0	1.3289	0.90938	0.90345	1.6925	1.6118
1.2225	0.57248	1.4301	1.4954	1.1116	2.86	0.7225	1.7081	1.2548	0.64884	0.54407	0.5916	0.38061	1.2067	0.53208	0.77926	1.4899	1.162	1.9049	1.033	1.2852	0.70469	2.1722	0.42318	1.3377	1.1907	0.82362	2.2172	1.4314	1.0417	1.382	1.644	0.67466	1.3817	1.2949	0.11912	1.872	1.0481	2.0522	0.76818	1.5853	0.55584	0.91478	2.5657	0	1.7485	0.58417	0.91376	1.1932	1.7333
0.61123	1.5457	0.33002	1.8381	1.2968	0.70658	0.84292	0	0.75874	0.83422	1.0881	0.2958	0.86997	0	0.39906	0	0.32389	0.52289	0.44822	0.4591	0.99962	0.64597	0.65823	0.63478	0.040535	0.73712	0.61772	0.1739	0.17177	0.27414	0.22112	0.9864	0.82459	0.13817	0.54301	0.47647	0.26743	0.34936	0.39466	0.61454	0.48777	0.92639	0.41581	0.48108	0	0.33843	1.3874	0.97087	1.5341	1.3808
0.91685	0.80147	1.1001	1.9316	0.80281	1.3122	0.36125	0.60284	0.4961	0.27807	0.63475	1.5776	0.54373	0.84472	0.26604	1.3854	0.53982	0.92958	0.72835	0.57388	0.1428	0.52852	0.85571	0.77584	0.36482	0.73712	0.66919	0.56516	0.9161	1.2062	0.71863	0.52608	1.012	0.41451	1.1696	0.7147	0.089142	0.58227	0.63146	2.1509	0.4268	0.55584	0.24949	0.32072	0	0.78967	0.51115	0.62821	0.3409	1.3514
1.1273	1.6769	1.2889	1.6427	1.3668	1.2046	1.7245	1.7659	1.6336	1.5688	1.0625	1.5404	1.0972	0.94262	1.905	1.0709	1.0261	1.7018	1.7871	0.97126	1.3944	0.91743	1.5425	1.4692	1.0291	1.6609	1.8429	1.415	1.3045	1.3562	1.1875	1.7122	1.2199	1.9787	1.2507	1.6283	1.3346	0.90966	1.3359	1.3001	1.151	1.2061	2.003	1.5136	0	1.6155	1.2834	1.5985	1.165	1.243
1.4194	1.3836	1.345	1.3908	1.2818	1.7795	1.3353	1.7427	1.7923	1.7395	1.4181	1.57	1.546	1.3725	1.0212	1.4279	1.2955	1.652	1.2426	1.387	1.4618	1.5195	1.7593	1.825	1.6482	1.58	1.654	1.7059	1.335	1.6369	2.0591	1.6268	1.3748	1.3751	1.5084	1.2532	1.4701	1.3576	1.7506	1.529	1.4043	1.2644	1.6552	1.2311	0	1.2991	1.1212	1.4128	1.4298	1.7208
1.1738	0.97805	1.0053	1.7577	1.2513	1.8849	1.0047	1.0778	1.5537	0.69972	1.1889	1.3711	1.1882	1.0548	1.5327	1.2728	1.1667	1.5697	1.8253	1.2768	1.4752	1.0499	1.5168	1.0088	1.224	1.1715	1.5953	1.2782	1.1829	1.612	0.94442	1.2019	1.2211	1.3724	1.1783	0.99386	1.5938	0.78657	1.2858	1.404	1.0174	1.4723	1.3217	1.115	0	1.6808	1.0444	1.1345	1.1851	1.424
1.1783	0.98181	0.74588	1.6651	1.2562	1.6775	0.98457	0.96176	1.2454	0.77636	0.90417	1.1405	0.99757	0.81821	1.6447	0.96695	1.3607	1.2976	0.98323	1.0529	1.0252	1.0774	1.3652	1.069	0.9862	1.0855	1.6014	1.023	0.98196	1.0497	1.3008	0.99667	1.166	1.2124	1.0496	0.61762	0.9244	1.2076	1.4796	1.44	1.3132	1.1824	0.96189	1.3431	0	0.89987	1.3688	1.4806	0.98576	1.6404
0.77348	1.0066	0.8792	2.9008	1.1352	1.7345	1.0586	1.1242	1.2944	0.88898	1.1233	1.2215	1.3689	1.5431	0.7442	0.69201	1.277	0.90546	0.96274	0.84852	0.57066	0.86828	1.2626	0.95829	1.0853	1.0196	1.1931	1.0771	0.9381	0.96404	1.3917	1.1563	1.4828	1.546	1.2686	1.0948	0.89056	0.97727	0.97781	0.92092	1.2913	0.88848	1.0302	1.4418	0	1.0594	1.1088	0.98134	0.95361	1.6084
0.88923	0.59489	1.0517	2.4346	1.2835	1.0629	0.72577	0.58468	0.89761	0.57792	0.67845	0.98362	1.017	1.0032	0.33175	0.97173	1.3283	0.74863	1.1178	1.0973	1.0091	0.7811	0.84817	0.90882	0.97724	0.98989	0.81308	1.1746	1.3328	0.75207	0.87315	0.98403	1.3243	0.91891	0.97229	0.7922	0.81516	0.62927	0.95147	1.5646	1.1151	0.96267	1.1753	1.3998	0	0.79714	1.0927	0.83084	0.85021	1.7584
0.21045	0.30749	0.090903	0	0.58685	0.41706	0.34827	0.45664	0.38583	0.34468	0.14986	1.4666	0.31452	0	0.32976	0.10732	0	0.19204	0	0.023711	0.11801	0.31542	0.29916	0.17485	0	0.28113	0.085075	0	0	0.20388	0.13704	0	1.2234	0	0.34517	0.2953	0.33148	0.19246	0.16306	1.2061	0	0.34448	0.068721	0.033128	0	0.18644	0.5129	0.14158	0.17607	1.1653
0.45483	0.44148	0.31255	1.4921	0.67676	0.65552	0.391	0.24468	0.43825	0.5267	0.44166	0.68034	0.44138	0.44081	0.16197	0.28115	0.60472	0.23581	0.2274	0.55902	0.52165	0.52437	0.37403	0.57254	0.60875	0.55234	0.66859	0.56465	0.58098	0.35606	0.53849	0.37367	0.85192	0.44865	0.42384	0.48348	0.39799	0.33087	0.70482	1.1224	0.39596	0.188	0.40505	0.58578	0	0.50366	0.80022	0.30134	0.48428	1.0851
1.2681	0.97653	1.2172	2.9014	1.879	1.5202	1.1103	1.1117	1.3185	0.94012	1.0451	1.9092	1.3286	1.4465	1.6558	0.55885	1.2941	1.1517	1.3173	1.1906	1.0534	1.1912	1.2138	0.91046	0.99045	1.1763	1.329	1.2627	1.1614	1.2891	1.3762	1.334	2.5401	1.4651	1.2902	1.0434	1.1507	1.1274	0.65501	2.2311	0.98383	1.4094	1.0735	1.2568	0	1.2482	1.3466	1.2111	0.98228	2.7765
1.2864	0.77453	0.79377	3.6109	0.97476	2.1547	1.059	1.5859	1.1845	1.1287	1.145	0.97827	1.0789	0.7619	0.77987	1.0152	2.7169	0.83844	1.0107	0.98347	1.3524	0.82099	0.8015	1.1133	0.78607	1.3553	1.184	0.78424	0.85211	0.98905	1.2714	0.91935	2.3157	1.7447	1.2433	1.2356	1.2462	0.94533	0.85432	1.3857	1.0724	0.83557	1.5377	1.1209	0	0.91575	0.85621	1.159	0.57653	1.8019
0	0	0	0.022549	0	0	0	0	0	0	0	0	0	0	0	0	0.015628	0	0	0	0	0	0	0.051048	0	0	0.037257	0	0	0	0	0	0	0	0	0	0	0	0	0	0	0	0	0	0	0	0	0	0	0
0	0	0	0	0	0	0	0	0	0	0	0	0	0	0	0	0	0	0	0	0	0	0	0	0	0	0	0	0	0	0	0	0	0	0	0	0	0	0	0	0	0	0	0	0	0	0	0	0	0
0.042007	0.070818	0.045361	0	0.10186	0.18037	0.12414	0.04143	0.0722	0	0.11217	0.12197	0.067262	0.14928	0.054851	0.071407	0	0.023957	0.092411	0.023664	0.23554	0.024215	0.054285	0.029083	0.083574	0.11691	0	0	0.18888	0.11304	0	0.027116	0.092732	0	0.068896	0.098236	0.11027	0.19208	0	0.15838	0.025142	0	0.034292	0	0	0.093034	0.03011	0.094197	0.070286	0.048456
2.1915	1.5326	1.8406	1.5341	1.8599	1.4155	1.8709	1.5851	1.688	1.4623	1.3005	1.4141	1.7676	1.7307	1.5898	1.7799	1.6723	1.2776	1.8749	1.5912	1.3654	1.909	1.7622	1.7533	1.8409	1.4909	1.4273	1.9328	1.8066	1.5202	1.2156	1.4776	1.6485	1.9156	1.6574	1.1959	1.4063	1.6702	1.4716	1.3955	1.8363	1.3729	1.63	1.8015	0	1.7257	1.6756	1.993	1.5075	1.4606
1.4058	1.975	0.75904	1.1465	1.7044	1.7025	1.1078	1.3865	1.0068	1.9187	1.0428	0.90712	1.0005	1.9428	1.5297	1.9914	1.4899	1.7371	0.64431	1.4519	0.98534	1.6208	1.8167	1.7844	1.4917	1.6954	0.71037	1.7998	1.8437	0.75662	0.63571	1.21	1.7241	1.2712	1.6332	0.82191	1.6402	1.3392	1.2708	0.8834	1.6828	0.63921	0.95636	0.55324	0	1.0378	1.0077	1.3135	1.7642	1.4865
1.9074	1.6078	1.6592	1.3773	2.1198	1.5575	1.8162	1.5154	1.6847	1.9283	1.6035	1.5897	1.5836	1.6318	2.2139	1.7112	1.4375	1.5713	1.3113	2.2386	1.8568	1.0079	1.746	1.6141	1.6444	1.7105	1.8206	1.741	1.9356	1.9106	1.38	1.5733	1.3646	1.8684	1.8031	1.301	2.179	1.2114	1.7242	1.9577	1.6173	1.8309	2.0329	1.5013	0	2.0535	1.9369	1.4554	1.773	1.2224
1.5063	1.2979	1.5181	1.3282	1.4001	1.3018	1.5727	1.1637	1.3807	1.7817	1.0726	2.0167	1.6079	1.3977	1.4423	1.8777	1.6016	1.2599	1.284	1.5415	1.0205	1.2445	1.5085	1.5295	1.3885	1.5231	1.2812	1.5534	1.2416	1.5132	1.0489	1.4747	1.5517	1.3279	1.0808	1.3796	1.362	1.4062	1.7117	1.6091	1.4424	1.1414	1.3321	1.6004	0	1.7514	1.3856	1.6466	1.7432	1.3466
2.0918	1.8586	1.6178	1.729	1.5079	1.5778	1.9213	1.4497	1.8057	2.0833	1.711	1.8331	2.1877	1.8082	2.1777	1.898	1.8274	1.6766	1.679	1.6083	1.6246	1.9391	1.3516	1.7418	1.5747	1.416	1.5141	1.7733	1.9383	1.7648	1.1811	2.0619	1.4144	1.2269	1.7849	1.3221	1.6325	1.8419	2.0588	1.8118	1.8272	2.4163	2.423	1.9356	0	1.7216	1.6615	1.7115	1.6317	1.394
1.8317	1.3196	1.0397	2.0539	1.1103	2.4742	1.9847	1.4823	1.7086	1.9871	1.6722	1.6365	1.8048	1.2239	1.7785	1.936	2.0009	1.2857	1.5498	1.6668	1.3496	1.7598	1.7904	1.7071	1.7847	1.6469	1.9697	2.1145	1.597	1.2765	1.8349	2.1525	1.4169	1.5925	1.7428	1.6749	2.137	1.5301	1.7285	1.6999	1.8693	2.2422	2.0703	2.07	0	2.1193	1.5149	1.922	1.7681	1.7336
1.7276	1.7622	1.9669	2.4349	1.3887	2.5925	1.9866	1.7038	1.7213	1.7427	1.2536	1.036	1.8842	1.3346	1.6428	1.4524	1.8468	1.4779	1.7143	1.4915	1.6057	1.0716	2.1597	1.2871	2.0473	1.5887	2.2772	1.5947	1.6781	1.1824	1.9666	2.194	1.3472	1.1461	1.5476	1.4931	2.1032	1.8031	1.6004	1.5434	1.5734	1.9467	1.5482	1.5075	0	2.1106	2.1401	1.3685	1.2568	1.5271
1.5063	1.6083	1.6807	1.1823	1.6131	1.8573	2.0178	1.5351	1.8554	1.6446	1.4748	2.0896	1.3935	1.4274	1.7046	1.7496	1.5644	2.1762	1.1045	2.1213	2.0411	1.4471	2.1736	1.1471	1.5783	1.4811	1.3954	1.6713	1.6649	1.7835	1.1443	1.977	1.053	1.9067	1.4205	1.9374	1.8013	1.0905	1.7895	1.628	1.6528	1.7807	1.3936	1.9759	0	1.7514	1.3316	1.6607	1.6802	0.63708
1.7971	1.3412	1.1825	1.8377	1.1915	2.0774	1.3276	1.1631	1.3433	1.3285	0.97477	1.4948	1.2139	1.2639	1.2099	1.4558	1.4641	1.5533	1.4362	1.3287	1.5744	1.1169	1.8869	1.322	1.6648	1.3128	1.433	1.6776	1.4204	1.0579	1.6608	1.5769	1.343	1.0664	1.301	1.2805	1.4005	0.96295	1.4359	1.2916	1.2772	1.2767	1.3295	1.2818	0	1.1505	1.5296	1.3695	1.5034	1.7329
1.3965	1.7265	1.5834	1.5375	1.5238	1.6836	1.7333	1.6528	1.5602	1.5248	1.2431	1.7572	1.4535	1.4888	0.82059	2.2552	1.48	1.4734	1.3825	1.8488	1.0767	1.7711	2.2559	1.547	1.417	1.5935	1.3761	1.7879	1.3736	1.165	1.2883	1.5776	1.5671	1.7994	1.5174	1.7146	2.0774	1.7561	2.0018	1.5269	1.8388	1.2065	1.8241	1.7586	0	1.6238	1.4014	1.5266	1.6357	1.329
1.0745	1.1322	0.43512	0.6983	1.3027	0.7098	1.032	1.5897	1.1543	1.7109	0.71735	1.56	1.4338	1.2728	2.6308	1.2558	1.0534	1.149	2.29	1.8916	1.5063	1.2388	1.5622	1.3019	1.7102	1.3457	1.3574	1.0891	1.3588	0.86747	1.0933	1.5607	0.93894	0.72869	1.4319	0.62821	1.2928	1.0748	0.93663	1.1141	1.2058	1.5878	1.3158	1.3743	0	1.0412	1.3479	1.2048	1.0113	1.162
1.8398	1.2725	1.6811	1.7313	2.4022	1.7763	1.5893	0.97709	1.5	1.4165	1.5117	1.6438	1.4352	1.1735	0.924	1.8043	0.86994	1.13	0.77837	1.9134	2.1823	1.3869	2.0118	2.0577	2.0836	1.4967	2.0024	1.4495	1.9091	1.6757	1.8431	1.0049	0.93728	2.6874	1.8569	1.1584	2.2291	1.1325	1.2062	1.7075	1.44	1.6731	0.80874	2.1164	0	1.6456	0.91301	1.9835	1.0656	1.5101
1.5568	1.2327	1.1462	1.1686	1.5872	1.192	1.882	1.4656	1.7027	1.3521	1.0708	1.0958	1.0953	1.5088	1.7556	1.6239	1.2749	1.6143	1.0508	1.2756	1.8847	1.2645	1.6918	1.8617	1.9428	2.0481	1.466	1.3891	1.1534	1.2949	1.5359	1.3247	1.2237	0.86379	1.886	1.4894	1.1765	1.9414	1.5352	0.42688	1.44	1.7375	1.6752	1.1139	0	1.4105	1.0145	1.7455	1.3024	1.0408
1.3576	1.2206	1.5637	1.2455	1.8105	2.1224	1.2303	1.5175	1.8407	1.7293	1.9335	1.5768	1.4492	1.3937	0.94542	1.4615	1.7073	1.9098	1.9412	1.5805	1.903	1.4086	2.1637	1.8171	1.5845	1.7631	1.5549	1.6608	1.526	2.0458	1.6207	1.7527	1.5317	2.2095	1.9297	1.3757	1.5047	2.0692	2.0336	1.8426	2.0042	1.646	1.5515	1.0685	0	2.1548	1.1028	2.3339	1.59	1.5138
1.5519	2.052	1.6758	1.4797	1.2728	1.2965	1.4567	1.3505	1.6475	1.6612	1.2189	1.5904	1.5104	0.97323	1.192	1.3966	1.1997	1.7181	1.5062	1.3371	2.1754	1.2103	1.7106	1.2641	1.1987	1.5751	1.6606	1.4804	1.3853	1.6213	1.4365	1.2375	1.8809	1.6096	1.3475	0.74719	1.2781	1.2523	1.5561	1.1702	0.92883	0.66412	1.7885	2.0118	0	1.2131	1.1778	1.4329	0.99283	1.4479
1.0376	0.95931	1.5542	1.6788	1.1566	1.592	1.2463	0.85833	1.2848	1.0355	1.2514	1.1663	0.9826	1.1498	1.2675	1.4509	1.426	1.4126	1.1598	1.3576	0.60997	1.1191	1.1463	1.2514	1.252	1.36	1.2685	1.0999	1.2228	1.0268	1.1988	1.3612	1.3547	1.2712	1.3038	0.86105	1.0837	0.95658	1.4264	1.0096	1.2421	1.0654	1.4755	1.2645	0	1.3344	1.2716	1.4449	1.2881	1.7858
1.3272	1.3535	0.95544	1.7739	1.4303	1.5911	1.2783	0.77568	1.3658	1.1629	1.1376	1.0943	1.2331	1.805	1.733	1.5458	1.2503	1.3736	1.5409	0.94148	1.0336	1.4451	0.85755	1.5655	1.4278	1.2859	1.4903	1.4894	1.1603	1.3757	1.1469	0.82499	1.5373	1.4001	1.7938	1.3794	1.1183	1.8543	1.4473	1.0008	1.2062	0.894	1.565	1.4315	0	1.5785	0.56374	1.5432	1.2337	1.8428
2.4453	1.932	2.2222	1.2661	1.7612	1.4154	2.2179	2.0297	1.7963	1.6962	1.5732	2.273	2.3648	1.6347	1.6755	2.243	1.5703	1.6431	1.9174	2.1413	1.4254	1.7724	1.7051	2.1791	2.0519	1.7249	1.5292	2.0974	2.3949	1.9024	1.1298	2.0786	1.9241	1.3463	1.2905	2.1515	2.4151	1.4945	2.7951	2.1725	1.6229	2.2016	1.4625	1.9818	0	2.118	2.6378	2.2395	2.1065	1.4173
0	0	0	0	0	0	0	0	0	0	0	0	0	0	0	0	0	0	0	0	0	0	0	0	0	0	0	0	0	0	0	0	0	0	0	0	0	0	0	0	0	0	0	0	0	0	0	0	0	0
0	0	0	0	0	0	0	0	0	0	0	0	0	0	0	0	0	0	0	0	0	0	0	0	0	0	0	0	0	0	0	0	0	0	0	0	0	0	0	0	0	0	0	0	0	0	0	0	0	0
0	0	0	0	0	0	0	0	0	0	0	0	0	0	0	0	0	0	0	0	0	0	0	0	0	0	0	0	0	0	0	0	0	0	0	0	0	0	0	0	0	0	0	0	0	0	0	0	0	0
0	0	0	0	0	0	0	0	0	0	0	0	0	0	0	0	0	0	0	0	0	0	0	0	0	0	0	0	0	0	0	0	0	0	0	0	0	0	0	0	0	0	0	0	0	0	0	0	0	0
0	0	0	0	0	0	0	0	0	0	0	0	0	0	0	0	0	0	0	0	0	0	0	0	0	0	0	0	0	0	0	0	0	0	0	0	0	0	0	0	0	0	0	0	0	0	0	0	0	0
1.2536	1.4341	1.1361	1.4377	1.452	1.7523	1.5347	1.4793	1.6096	1.5887	1.9528	1.625	1.4696	1.6176	1.3738	1.7504	1.9359	1.0086	1.5636	2.1312	0.50208	1.5356	0.98358	1.6584	1.443	1.3955	1.9795	2.0539	1.5853	1.1205	1.6399	1.4306	1.7296	1.5485	1.5329	0.83762	1.2733	1.5866	1.6304	1.2829	2.0499	1.8321	0.36549	2.2024	0	1.6733	1.5725	1.6314	1.4421	1.7108
2.79	2.1513	2.102	1.9843	2.478	0.62148	1.2271	0.89592	1.8959	2.3024	1.3861	0.94201	1.1775	0.92232	1.1861	1.875	2.338	2.3683	2.6407	2.2662	0.36382	2.1694	2.4316	1.3926	0.95526	2.2752	2.5573	2.7136	2.4433	2.1651	3.3448	2.1361	1.5278	0.79203	1.7825	0.37934	2.4414	2.151	0.70383	1.321	2.4466	3.0092	0.37078	2.8598	0	1.0059	2.0464	2.0734	1.737	1.1788
2.0573	2.3122	2.3257	1.8482	1.5589	2.0385	1.0069	0.82431	1.9706	1.8134	1.1159	0.96451	0.70345	1.7135	0.62962	1.5573	2.5823	1.43	2.2276	2.0282	0.49567	1.1674	1.5578	1.2018	1.4582	1.7534	1.8192	1.7559	1.6802	2.301	2.8084	1.9713	1.8332	1.0464	1.5948	0.93968	1.322	1.3596	1.1706	1.5513	2.5973	2.6309	0.55108	2.3277	0	1.6731	2.3042	1.2615	1.2371	1.2886
0.21656	0.18255	0.087694	2.4091	1.1487	0.67056	0.15999	0.24029	0.67464	1.0591	0.43372	0.1048	0.18783	0.32066	0.17674	0.27609	0.41885	0.2007	0.19354	0.35074	1.0246	1.1235	0.31484	1.1058	0.17234	0.46708	1.3542	0.33501	0.19779	0.10198	0.23503	0.33201	0.42827	0.18358	0.89905	0.18992	0.16581	0.92834	0.12585	0.46949	0.32403	0.2954	1.2375	0.27697	0	0.13489	0.097017	1.3051	1.0644	0.40594
0.99738	0.72062	0.7693	2.048	1.2092	2.3059	0.84211	0.42158	1.1837	1.4261	1.9024	1.2412	0.98863	0.50634	0.55815	0.48441	1.5704	1.3001	1.4105	1.7658	0.99866	1.3142	1.381	1.1838	1.5875	1.7447	1.296	1.1553	0.8809	1.1503	0.61853	0.82778	0.83877	1.546	1.4021	1.3328	0.87275	0.97727	1.3248	1.6116	1.9614	1.4253	1.1631	1.7943	0	1.6567	1.6341	1.5177	1.3112	0.82179
1.3269	1.1051	1.2537	1.5217	1.1634	1.9643	1.1483	1.4722	1.3303	1.0564	1.1811	0.98611	1.1761	1.2349	1.1757	1.2486	1.2003	1.1891	1.4725	1.2814	0.9632	1.3795	1.0564	1.1319	1.5745	1.5694	1.736	1.1123	1.052	0.96916	1.5557	1.2389	1.02	1.0926	1.3212	0.85885	1.1196	1.4897	0.67926	1.2507	1.4465	1.2928	1.1605	1.5851	0	1.2856	1.4776	1.2353	1.2488	1.5442
1.4231	2.0356	1.397	1.0682	1.8038	1.2392	1.2998	0.76557	1.3341	2.0011	0.92126	1.0017	1.8644	2.1455	1.6893	1.5394	1.5082	1.4756	1.1384	1.0932	0.90676	0.74576	1.9226	1.0748	1.2355	1.0801	1.3074	1.2698	1.2361	1.114	0.56161	1.3362	1.666	1.2283	1.6444	1.664	1.8113	2.0704	1.9045	2.8291	1.084	1.4118	0.31683	1.6292	0	1.2893	1.391	1.1604	0.97409	1.2685
1.5249	1.4446	1.1292	1.4657	1.3206	1.1656	1.442	1.2032	1.3978	1.11	1.241	1.0542	1.2092	1.0838	1.6498	1.3701	1.2559	1.5654	1.5575	1.3008	1.7712	1.2558	1.3513	1.5987	1.6643	1.94	1.4971	0.94826	1.1264	1.5007	1.7022	1.35	1.3786	1.7137	1.715	0.76417	1.4487	1.0957	1.4516	1.4127	1.2778	1.6244	1.4227	1.2002	0	1.2062	1.3741	0.85488	1.057	1.269
1.0457	1.0447	0.8155	1.1903	1.6903	1.4198	0.78968	1.2032	1.0983	1.0043	1.2927	1.0683	0.86817	1.3763	1.2137	0.9875	1.3668	1.6897	1.1502	1.0799	1.3844	0.97113	0.93839	1.0859	1.2713	1.067	0.79257	0.96685	1.2081	0.96923	1.1033	1.0125	1.2824	1.2607	1.191	0.74719	0.96583	1.6602	0.94523	1.6646	1.3908	1.4263	1.1856	1.0973	0	1.1901	1.2492	0.977	0.8262	1.1224
1.6945	2.1161	1.4232	1.1516	1.8262	1.5547	1.3353	1.857	1.9417	1.3705	2.1787	1.4579	1.5074	1.5612	1.9668	1.4402	1.5564	1.5033	1.7604	2.2274	1.5836	1.3024	1.3382	1.1732	0.97393	1.7816	1.2368	1.2052	1.4815	1.216	2.452	2.0662	1.3162	1.7876	2.2388	1.5411	1.4828	1.9371	1.313	1.9877	1.803	0.68487	2.1518	1.4819	0	1.8765	2.0244	1.3722	1.5752	1.466
1.4543	2.3496	1.963	1.0563	1.653	1.6211	0.32232	3.9445	2.0309	1.6541	0.48545	1.2316	0.67919	1.9381	1.899	4.7898	1.0404	2.3845	5.6988	3.7891	1.7838	2.515	2.4667	3.0207	0.86802	2.732	2.0209	3.2583	4.3934	2.2503	1.8743	2.1123	2.5416	1.2328	2.1616	2.3382	2.0679	1.2469	1.5494	1.5079	2.7201	2.1491	1.0388	3.4339	0	2.1137	2.3455	2.0382	0.45625	1.363
0.99857	2.1786	1.9663	1.6168	1.2819	1.4939	1.4234	1.9118	1.8677	1.4965	1.5163	1.5919	1.6303	1.8787	2.2243	1.298	1.8675	1.742	2.0999	1.9854	1.9762	1.219	1.67	2.0741	2.1035	1.8636	1.5731	1.3035	1.9478	1.2329	1.2431	1.4409	2.2692	1.5934	1.8304	1.4423	1.7476	1.9473	1.5474	1.9489	2.1445	1.282	1.8222	1.5719	0	1.8863	1.8947	1.8441	1.7199	1.6601
0.55738	1.2529	2.0063	1.4205	2.4778	2.0864	1.3726	1.924	1.4104	1.0143	1.7365	1.4386	1.7354	1.3205	2.1834	1.3423	1.3586	1.9602	2.3502	1.4129	2.4742	1.8743	1.2005	1.7365	1.7373	1.9131	1.0796	2.2201	1.9318	1.6499	2.218	1.4392	1.5039	2.1419	1.4474	2.4983	1.8696	2.2301	2.0154	0.7005	2.0572	1.6051	2.1992	0.9505	0	1.3887	2.0642	2.1352	1.6321	1.1787
2.9821	2.0349	1.4951	1.7263	2.0014	1.7588	1.3848	1.6807	2.0746	1.5505	0.94801	1.237	1.7622	0.88311	2.2251	2.7156	2.0768	1.64	1.9329	1.9199	1.1944	1.8418	1.7892	2.2858	1.1866	1.6005	1.6683	2.0907	1.5563	1.4903	1.387	1.5125	1.7633	2.4557	1.4847	1.7434	1.3047	1.5827	2.3106	2.4896	1.5936	2.0339	0.95636	1.5927	0	1.828	1.6031	1.6718	1.9602	1.9657
1.2545	0.80568	1.1611	1.626	1.4123	1.322	1.2004	1.7675	1.3861	1.7393	1.4889	1.8502	1.116	1.486	1.4821	1.3201	1.7094	1.499	1.5442	1.4807	0.8374	1.3774	1.3896	1.5303	1.2836	1.5295	1.3282	1.4276	1.5445	1.5433	1.0049	1.1954	1.3627	2.1066	1.2492	1.4669	1.725	1.1609	1.3423	1.3514	1.3586	1.2494	1.3167	1.3635	0	1.6538	1.2418	1.2391	1.3494	1.4299
0.051812	0	0	0.031691	0.031408	0.017113	0.030622	0	0.044526	0.047143	0	0	0.11062	0	0	0.044037	0.05491	0	0.028495	0.087562	0.14526	0.059734	0.033478	0.10762	0.061849	0.028839	0.052362	0.022111	0.087362	0.083656	0.028115	0.033446	0.019063	0	0.042489	0	0	0.059228	0.040145	0.11721	0.03101	0.047116	0	0.040779	0	0	0	0	0	0.029883
0	0	0	0	0	0	0	0	0	0	0	0	0	0	0	0	0	0	0	0	0	0	0	0	0	0	0	0	0	0	0	0	0	0	0	0	0	0	0	0	0	0	0	0	0	0	0	0	0	0
1.9218	2.0286	1.8789	1.8188	1.8734	1.6297	2.287	1.6136	1.8673	1.7249	1.78	1.5584	1.7465	1.9073	1.3564	1.8762	1.4312	2.1328	1.971	1.7702	1.6746	1.7964	1.7116	1.8879	1.7877	1.8936	1.7453	1.607	2.0143	1.8589	1.9447	1.8608	1.825	2.0429	1.7676	1.7005	1.4998	1.6922	2.1933	1.8212	1.7719	1.8184	2.2472	1.9827	0	1.6823	2.0476	1.7034	1.6512	1.9247
1.5095	1.4652	1.1855	1.4549	1.2478	0	0	1.0828	1.0352	0.99889	0.40717	1.0626	0	0.97534	0.95567	1.4385	1.4931	1.4609	1.3334	1.1338	1.1542	1.2657	0.9458	1.6468	1.4379	1.0439	1.0864	1.4836	1.2341	1.6002	1.5141	1.3878	1.7503	0	1.7443	1.3907	1.2809	1.4641	1.4886	1.4142	1.3963	1.2063	0.85886	1.2601	0	0.70916	0.98364	1.2309	1.4542	1.3455
1.1241	1.3644	0.77684	1.3201	1.5536	1.5445	1.1161	1.286	0.7728	1.6773	1.1206	0	1.6079	1.225	1.4678	1.414	1.6392	1.077	1.3106	1.0132	1.5127	1.2182	1.5979	1.3074	1.1987	0.50052	0	1.4007	1.3646	1.2584	1.3663	0	1.4558	1.4026	0.79274	0	1.4951	1.3364	0.034838	1.6613	1.2648	1.3493	1.4315	1.6279	0	1.3443	1.5792	0.025206	0	0
1.2737	1.4581	1.3754	1.5004	1.3298	1.192	1.2547	0.97709	1.4392	1.6955	1.1548	1.4383	1.5359	1.6206	1.4168	1.4635	1.4049	1.4663	1.7513	1.6211	1.3226	1.115	1.1278	1.6494	1.558	1.4048	1.037	1.4999	1.4053	1.663	1.1776	1.3551	1.701	1.5996	1.5765	0.99291	1.4242	1.2134	1.4987	1.4051	1.4259	1.5015	1.4827	1.6152	0	1.5019	1.3357	1.362	0.90774	1.5169
1.5063	1.4273	1.6265	1.9329	1.3786	2.0973	1.5884	1.2817	1.4383	1.2361	1.6562	1.2864	1.135	1.3644	1.6197	1.1547	1.252	1.8528	1.5269	1.4641	1.5318	1.3961	1.6793	1.5131	1.5983	1.4959	1.8953	1.3612	1.5438	1.669	2.2116	1.3155	1.4996	1.8827	1.5985	0.82882	1.2922	1.1817	1.5103	1.2472	1.3081	1.5577	1.5672	1.0925	0	1.6189	1.376	1.4239	1.2601	2.0697
2.0142	1.7325	1.7755	1.32	1.2708	1.4935	1.5549	1.5811	1.5072	2.0197	1.5368	1.9893	1.6236	1.2173	1.1809	1.677	1.4115	1.5941	1.4243	1.6904	1.4406	1.5639	1.5405	1.423	1.9137	1.5329	1.8279	1.7016	1.5479	1.9469	1.7398	1.2737	1.467	1.8398	1.736	1.6342	1.5827	1.7386	1.5606	1.7978	1.8452	1.1214	1.7449	1.2618	0	1.4566	0.94287	1.5209	1.6851	1.387
1.1669	1.5457	1.5301	1.0451	0.90948	1.2663	1.0345	1.0687	1.5758	0.60671	1.4096	1.2101	1.2901	0.5924	0.87068	0.28337	1.2013	0.66549	1.2835	1.0799	0.93471	1.6816	0.86169	1.6158	1.0613	0.97424	1.4741	1.1382	1.0306	0.89718	1.0855	1.2913	1.012	1.0174	1.5037	1.6568	1.1669	1.5245	1.0979	0.75421	1.4966	1.5917	1.2928	0.85282	0	1.2922	1.3741	1.2616	1.3946	1.3701
0	0	0	0	0	0	0	0	0	0	0	0	0	0	0	0	0	0	0	0	0	0	0	0	0	0	0	0	0	0	0	0	0	0	0	0	0	0	0	0	0	0	0	0	0	0	0	0	0	0
0.066522	0	0	0.040688	0.12098	0	0	0	0.076223	0.060527	0.059213	0	0.071011	0.0788	0	0.16962	0.084599	0.11381	0	0.037474	0.09325	0.076694	0.042983	0.046056	0.079408	0	0	0.056777	0	0.071605	0	0	0.04895	0.090224	0	0.077783	0	0	0.051542	0.050162	0.039814	0.12099	0.054305	0	0	0.25782	0.047682	0.074585	0.1113	0.076735
1.2527	1.6133	1.24	1.4367	1.3289	1.5774	1.2494	1.39	1.4877	1.1636	1.2777	1.1872	1.2258	1.2984	1.295	1.4862	1.1617	1.6075	1.7798	1.5878	1.4268	1.339	1.4502	1.5901	1.2877	1.3655	1.5298	1.3811	1.2615	1.3765	1.6994	1.3478	1.2483	1.4513	1.2841	1.1596	1.1875	1.6409	1.2335	1.3579	1.3902	1.2579	1.3635	1.4379	0	1.604	0.93535	1.4046	1.048	1.7085
1.6578	1.4906	1.1457	1.9469	1.3266	1.8836	1.4109	1.5697	1.3677	1.6894	1.3576	2.2464	1.168	1.8852	1.3854	1.3527	1.7569	1.5884	1.2035	1.4942	1.3014	1.4526	1.4997	1.561	1.4249	1.3287	1.4409	1.1886	2.0499	1.5704	1.0435	1.113	1.6103	1.7988	1.4139	1.6283	1.4507	1.4403	1.6442	1.8001	1.9051	1.5076	1.3533	1.2004	0	1.5054	1.7112	1.9703	1.9972	1.7785
0.68024	0.63711	0.36728	0.45074	0.72163	0.48679	0.53605	0.44727	0.53587	0.87683	0.50459	0.54866	0.4841	0.47004	0.51814	0.67452	0.33643	0.67891	0.46765	0.70254	0.6357	0.39213	0.58604	0.078494	0.42856	0.56793	0.37237	0.67736	0.86023	0.57967	0.21532	0.51229	0.56312	0.30754	0.41837	0.46398	0.59524	0.51841	0.79059	0.51294	0.44106	0.36084	0.37021	0.49078	0	0.4708	0.36569	0.6038	0.56909	0.57216
0	0	0	0	0	0	0	0	0	0	0	0	0	0	0	0	0	0	0	0	0	0	0	0	0	0	0	0	0	0	0	0	0	0	0	0	0	0	0	0	0	0	0	0	0	0	0	0	0	0
0.18127	0.27164	0.26099	0.24022	0.36628	0.079827	0.24998	0.29797	0.24232	0.38484	0.16135	0.52634	0.22575	0.35787	0.47339	0.35949	0.34579	0.31014	0.16616	0.34038	0.0847	0.24382	0.42946	0.41833	0.31255	0.30268	0.12213	0.48993	0.57732	0.3252	0.098362	0.23402	0.33346	0.57366	0.27252	0.63586	0.42298	0	0.5618	0.27337	0.47013	0.16484	0.1973	0.14267	0	0.368	0.47641	0.40648	0.35385	0.29622
0.073733	0.041435	0.15924	0.045098	0	0	0.13073	0.07272	0.10561	0.20126	0.065631	0.14273	0.11806	0.17468	0	0	0.062513	0.084101	0.040551	0.12461	0	0.12751	0	0.051048	0.17603	0	0.037257	0.18879	0	0.11905	0.08002	0.23798	0	0	0.060464	0	0.19356	0.084286	0.11426	0.055599	0.088259	0.06705	0	0	0	0.081649	0.1057	0.16534	0.061684	0.021263
1.8112	1.7812	1.6764	1.3056	1.5685	1.2819	1.3763	1.0846	1.3897	1.236	1.5546	1.1896	1.381	1.3792	1.6893	1.3745	1.1654	2.1397	1.9211	1.3118	1.5415	1.3424	1.4629	0.98526	1.184	1.4402	1.7977	1.4078	1.2361	1.2881	1.8954	1.2109	1.5232	1.6669	1.4853	0.90763	1.3019	1.9965	0.80191	1.4633	1.9358	1.1765	2.429	1.9856	0	1.3968	1.5764	1.4868	1.5152	1.3991
1.6709	1.8779	1.6176	1.5153	1.8861	1.4843	1.6345	1.5911	1.799	1.7824	1.6924	1.8403	1.7529	1.4332	2.1818	1.8609	1.5754	1.7415	1.3943	1.2983	1.4538	1.7271	1.7497	1.9546	1.8341	1.8279	1.6886	2.0654	2.0401	2.4497	1.9384	1.934	1.929	1.5629	2.008	2.0211	2.5712	1.8442	1.741	2.042	1.7932	1.5718	2.0225	1.6325	0	1.8184	2.1888	1.6796	1.8317	1.3126
0.85079	1.5368	1.2468	1.5983	1.6209	1.9068	1.3648	1.9779	1.1664	1.2718	0.9196	1.2352	1.6218	1.3678	1.8251	1.6528	1.3783	1.1091	0.93583	1.3351	1.1074	1.7516	1.2958	1.6409	1.5476	2.0633	1.3818	1.7895	1.4004	1.3737	1.6488	1.5299	1.4757	1.2364	1.4951	1.8475	1.489	1.181	1.2242	1.4206	1.1275	1.8237	1.6371	1.2436	0	1.3459	1.6553	1.8397	1.4235	1.7175
1.2248	1.197	1.4376	1.8728	1.259	1.8819	1.5317	1.5931	1.5661	1.389	1.3904	1.1683	1.1843	1.4508	1.8311	1.6143	1.3996	1.6096	1.5132	1.3599	1.5676	1.0846	1.2043	1.487	1.6386	1.5215	1.5965	1.4847	1.4566	1.5572	1.57	1.3292	1.4368	1.5649	1.2227	1.1831	1.0407	1.7653	1.3753	1.4322	1.3598	1.7272	1.6809	1.2574	0	1.2482	1.3232	1.423	1.1731	1.7507
0.039416	0.033225	0.063845	0.0060271	0.10752	0.039056	0.12813	0.019437	0.033873	0.10759	0.035085	0.03815	0.031557	0.070036	0	0.050252	0.050127	0.067438	0.054195	0.044408	0.055253	0.079525	0.076404	0.095513	0.054893	0.065817	0.059751	0.075694	0.11077	0.053034	0.07486	0.025444	0.043506	0.08019	0.040404	0.023044	0.068981	0.045058	0.03054	0.044583	0.058977	0.071687	0.048265	0.046534	0	0.05456	0.070632	0.022097	0	0.051151
0.17989	0.078627	0.10792	0.073354	0.072701	0.052814	0.070881	0.21685	0.12024	0.14549	0.017792	0.077385	0.053342	0.18942	0.1827	0.10193	0.093206	0.091195	0.13192	0.09008	0.056038	0.12674	0.090406	0.069194	0.079534	0.066752	0.1111	0.11942	0.14604	0.064546	0.08677	0.038708	0.066187	0.13555	0.10654	0.070116	0.01749	0.18279	0.077436	0.10551	0.083742	0.036353	0.065268	0.14159	55.753	0.11067	0.085964	0.056027	0.033444	0.12105
2.0442	1.6324	2.9045	3.0271	1.9892	2.3631	2.4481	2.1222	1.8338	2.6431	0.9098	1.4579	2.1821	1.9117	2.9502	1.8746	2.3375	2.0555	2.3373	1.6061	1.8098	2.0467	1.877	1.1173	2.0549	2.0361	2.1474	1.6529	2.5095	2.7215	0.9633	2.2572	2.2365	2.1159	2.6248	2.4532	2.0712	2.1523	1.5839	1.9471	1.3201	1.6633	1.9322	1.5242	0	2.2637	2.9691	2.684	2.4752	2.0012
1.4248	1.2411	0.84623	0.69719	1.4683	0.84708	1.3474	1.1242	1.3469	1.6205	1.4585	1.1033	1.1027	1.2659	1.3954	1.1505	1.2684	1.1376	1.0187	1.2842	0.79893	0.82135	1.2889	1.9236	1.2473	1.3482	1.3319	0.76006	1.2012	1.3803	0.96645	1.0577	1.1795	1.4494	1.3145	2.4991	0.99742	1.7102	1.8768	1.2356	1.4924	1.4253	0.98867	0.89714	0	1.1834	1.6341	0.95852	1.49	0.57525
0.59235	0.39945	0.55436	0.53138	0.50271	0.44346	0.60682	0.62316	0.75792	0.75455	0.84362	0.72621	0.77986	0.79523	0.46408	0.67127	0.63613	0.6306	0.60812	0.84534	0.33214	0.45528	0.6379	0.71085	0.7228	0.57148	0.4789	0.62354	0.51048	0.55259	0.36428	0.8922	0.71193	0.8034	0.63148	1.062	0.55288	0.67713	0.55075	0.804	0.73269	0.6823	0.6125	0.68378	0	0.61221	0.59442	0.39849	0.36341	0.44414
0	0	0	0	0	0	0	0	0	0	0	0	0	0	0	0	0	0	0	0	0	0	0	0	0	0	0	0	0	0	0	0	0	0	0	0	0	0	0	0	0	0	0	0	0	0	0	0	0	0
0.063136	0.03548	0.13635	0.057926	0.15309	0.22938	0.07463	0.06227	0.054258	0.11489	0.056199	0.061108	0.033698	0.14958	0	0.053662	0.1472	0.072014	0.034723	0.035567	0	0.10918	0.040795	0.26227	0.050244	0.035142	0.095709	0.053887	0.14194	0.1699	0.06852	0.12227	0.092917	0.085632	0.10355	0.14765	0.16574	0.072173	0	0.095217	0.075575	0.057414	0	0.049692	0	0.2447	0.22628	0.10618	0.10564	0.07283
1.3119	1.6656	1.3117	1.1888	1.4433	0.94684	1.4359	1.0543	1.4893	1.7684	1.0813	1.5049	1.6079	1.554	1.5227	1.5693	1.205	1.0807	1.6034	1.7791	1.6347	1.5685	1.193	1.3792	1.5854	1.2981	1.1539	1.2441	1.2562	1.2552	0.71188	1.0664	1.6626	1.5157	1.295	1.8181	1.7007	1.6663	1.6188	1.4656	1.3959	1.193	1.4279	0.9943	0	1.2375	1.3583	1.6071	1.3008	0.99486
2.9858	1.6779	1.6121	0.85607	1.6969	1.2327	1.2132	1.2884	1.5503	1.5282	2.1594	1.6256	1.8925	1.1053	0.9747	1.4275	1.8986	1.3836	1.3342	1.7871	1.308	1.506	1.5675	1.938	1.7821	1.7658	0.75438	1.5131	1.5733	1.4061	1.924	1.9274	1.9225	1.2655	1.1478	1.7457	1.4697	2.3466	1.5905	1.2665	0.89353	1.1879	1.2187	1.0281	0	1.2399	2.1402	1.2554	2.4979	1.184
1.1451	1.4126	1.2969	1.3069	1.5408	1.3192	1.2216	1.2947	1.1921	1.8552	1.2928	1.6761	1.3715	1.5219	1.3129	1.5668	1.4623	1.2265	1.2135	1.6049	1.2137	1.3363	1.137	1.4503	1.3336	1.4924	1.3125	1.2039	1.3814	1.4281	1.0306	1.1539	1.4387	1.7047	1.2597	1.5023	1.0754	1.6283	1.5798	1.3058	1.4544	1.4477	1.4592	1.231	0	1.2217	1.2613	1.3936	1.2852	1.184
0.14523	0.097936	0.12546	0.071064	0.10565	0.095935	0.1545	0.028647	0.10817	0.21143	0.12927	0.16868	0.062012	0	0.037927	0.14812	0.098505	0.066261	0.095848	0.081813	0.16287	0.15069	0.093839	0.10055	0.11558	0.097002	0.10274	0.061978	0.081626	0.031265	0.047284	0.01875	0.14961	0.039396	0.13101	0	0.1525	0.033204	0.045011	0.15332	0.086922	0.1849	0.094846	0	0	0.14474	0.08328	0.065134	0.1458	0.041882
0	0	0	0	0	0	0	0	0	0	0	0	0	0	0	0	0	0	0	0	0	0	0	0	0	0	0	0	0	0	0	0	0	0	0	0	0	0	0	0	0	0	0	0	0	0	0	0	0	0
0	0	0	0	0	0	0	0	0	0	0	0	0	0	0	0	0	0	0	0	0	0	0	0	0	0	0	0	0	0	0	0	0	0	0	0	0	0	0	0	0	0	0	0	0	0	0	0	0	0
0.25927	0.1457	0	0.026431	0.05239	0.085634	0	0.25571	0.049514	0	0.076929	0.083648	0.13838	0.20475	0	0.073455	0.10991	0.098577	0.19013	0	0.12115	0.049819	0.055842	0.23934	0.068777	0	0.087341	0.073764	0.097148	0.046514	0.23448	0.11158	0	0.11722	0.035436	0.10105	0	0	0.066963	0	0	0	0.21165	0.13604	0	0.047852	0.061948	0.14535	0.072302	0.024923
1.5582	1.8096	6.9548	1.4614	2.5818	1.1322	1.5349	13.216	1.5176	2.2684	1.0171	0.7038	1.0534	4.9221	5.8326	4.5028	1.6514	1.3626	1.9425	0.9363	0.72809	1.7366	1.5438	2.0138	1.116	1.3298	1.0498	0.88662	0.87577	1.1741	1.4092	1.0058	1.911	1.1271	0.76668	0.36439	0.99988	4.0374	0.56341	1.0183	0.80825	1.7948	0.67841	1.2264	0	0.92026	1.3403	0.87353	1.3905	0.92867
2.1901	2.0747	2.2298	1.5309	1.9725	1.364	1.0355	1.4195	1.6849	1.8219	1.9495	1.6958	1.6365	1.3342	2.1244	2.1274	1.2733	1.5345	1.6175	1.5157	1.7543	1.2986	1.2534	2.0795	2.0417	2.0201	1.1067	1.4153	1.7936	1.6165	1.1884	1.2926	1.3583	2.1217	1.3855	1.3902	1.6426	2.4321	2.3757	1.3212	1.1984	0.96735	1.6857	2.1177	0	1.2819	1.3456	1.5435	1.047	0.84813
1.6715	1.5728	1.8469	1.8604	1.9204	2.3174	1.7115	1.9744	1.6981	1.5562	2.3701	1.6554	1.8361	2.4174	2.0303	1.3546	1.5036	1.9176	2.0202	1.4233	1.7981	1.7142	1.733	1.9242	1.9256	1.8174	2.3963	1.5759	1.7259	1.841	2.0882	1.4553	1.6375	2.0561	1.9444	1.4317	1.4626	2.3106	1.6113	1.9345	1.8961	1.3256	1.8246	1.9427	0	1.7648	1.3235	2.0266	1.4634	2.2644
2.2235	2.096	1.704	1.8645	2.5219	1.9189	1.3565	2.8297	1.8286	3.5242	1.66	2.1521	1.9524	2.9737	3.1844	2.5604	1.6419	2.5362	2.4852	2.5051	2.3125	1.6125	2.688	2.1353	2.0264	1.557	1.5947	1.7447	1.935	2.8566	1.4012	2.1761	2.5598	1.4592	1.7352	2.2644	1.8829	2.4598	2.4453	2.9747	2.6616	2.4786	1.9322	1.75	0	2.6608	3.0848	1.6084	2.2202	1.2824
1.0955	1.6159	1.9222	1.4238	1.5772	2.0804	0.64744	1.6206	1.2552	1.3705	1.4626	1.7229	1.3886	1.622	1.4304	1.6294	1.0158	1.2495	1.4309	1.3113	1.7275	1.1051	1.2387	1.1376	1.4711	1.2195	1.5914	1.4025	0.92354	1.4002	1.1889	1.3259	1.3099	0.92861	0.89833	1.7612	1.9171	1.5653	0.95487	1.0325	1.803	1.4943	1.565	1.7244	0	1.9712	0.88336	1.2282	0.91646	1.8165
1.3044	1.5271	1.5259	1.6289	1.6473	1.4361	1.8631	0.85765	1.5569	0.79122	1.8384	1.8937	1.3344	1.5451	1.9871	1.663	1.7049	1.7358	1.6141	2.0207	1.0666	1.5038	1.2642	1.7309	1.4706	1.2705	1.6478	1.1597	1.0997	1.9891	1.1207	1.4033	2.0796	2.2114	1.2479	1.6523	0.85604	1.3668	1.4318	1.4754	1.5614	2.57	1.5972	1.8822	0	1.6852	1.7141	2.0719	1.6369	1.4106
1.2482	1.1444	1.2769	1.6273	1.3142	1.5839	1.4366	1.6198	1.3737	1.853	1.0526	1.0173	1.3324	1.9454	1.2009	1.4517	1.2532	1.049	1.6258	1.6283	1.3813	1.6662	1.1036	1.4554	1.3854	1.4626	1.3942	1.2896	1.5507	1.096	1.7824	1.357	1.6436	0.891	1.266	1.6899	1.3221	0.52567	1.4252	1.387	1.3761	1.1948	1.5552	1.6028	0	1.6004	1.3656	1.2153	1.2091	1.5156
1.7132	1.0327	1.5136	1.9052	1.0574	2.1913	1.3991	0.98307	1.4009	1.162	1.0813	1.025	1.2303	1.2176	1.1795	1.2708	1.4987	1.4567	1.3362	1.0879	1.2226	1.8494	1.1472	1.4449	1.0659	1.2483	1.3221	1.2229	1.1905	1.1232	1.4029	1.1863	1.4211	1.1829	0.89402	1.7482	1.4173	1.2819	1.4722	1.1039	1.1372	1.5862	1.3731	1.3484	0	1.2245	1.1833	0.99533	1.0684	2.2008
1.4543	1.1237	2.3556	1.5011	0.6612	0.84059	1.0744	2.5101	1.5623	2.6465	0.80908	1.4076	0.77622	1.7227	0.47475	1.3906	0.8477	0.72573	1.5997	1.1265	2.2935	1.8863	1.9968	1.0069	1.4467	2.0237	1.5616	1.3964	1.2261	0.88055	1.8743	1.4082	1.0702	0.49312	1.2671	0.85025	1.5907	0.62343	1.6902	0.82248	0.32641	1.6531	1.0388	1.7169	0	1.5098	0.65152	1.4268	1.5208	1.3106
1.1204	1.1693	1.7284	1.6031	1.4069	1.3613	1.2061	1.105	1.4787	1.0194	1.0329	0.77458	1.6231	1.0428	1.5675	1.1563	1.2637	1.392	1.1224	1.3074	1.2901	1.2917	1.3444	1.219	1.5603	1.6258	1.7389	1.3149	1.147	1.2275	1.1942	1.3948	1.2367	1.7367	1.3946	1.6376	1.4006	1.0521	1.1161	1.1466	1.1256	1.0552	1.6986	1.1023	0	1.285	1.2046	1.2113	1.1382	1.3847
1.726	1.729	1.3371	1.8819	1.7514	1.5863	1.9515	1.8134	1.8918	1.3998	1.837	1.489	1.6022	1.3779	1.8128	1.7859	1.7099	1.4765	1.9605	1.5219	1.7883	1.4492	2.0608	1.8185	1.7021	2.0258	2.1425	1.7294	1.3708	1.5752	2.1175	1.6228	1.5186	1.4759	1.477	1.7988	1.379	1.5442	1.6572	1.6128	1.3924	1.6037	1.7153	1.2699	0	1.4127	1.6675	1.7038	1.3498	1.5907
2.2434	1.4568	1.6688	1.2502	1.1182	1.6136	1.5616	1.1309	1.4709	1.1793	1.4644	1.4475	1.3836	1.2992	1.2368	1.483	1.4688	1.8196	1.508	1.7131	1.6772	1.5518	1.5139	1.7257	1.1902	1.5261	1.3099	1.6169	1.7652	1.5025	1.4878	1.7377	1.6691	1.3523	1.6148	1.0492	1.963	1.7096	1.2747	1.4285	1.7007	1.632	0.97671	1.6479	0	1.5733	1.6437	1.3974	2.0019	1.3801
1.1587	1.2046	2.0644	1.5945	1.0887	1.0715	1.4038	1.5998	1.1949	1.3178	1.0314	1.5139	1.4224	1.647	0.9834	1.4772	1.7928	1.4207	1.0514	1.5665	1.8678	1.0353	1.2727	1.4038	0.99122	1.1931	1.493	1.2609	1.5303	1.1848	0.75447	1.9446	1.4494	1.6501	1.3302	1.829	1.3687	1.3245	1.6159	1.1358	1.1789	1.2117	1.7025	1.5503	0	1.5397	1.2042	1.3316	2.3749	1.4869
1.6379	1.208	0.5527	2.1914	1.117	2.3329	0.84701	1.4135	1.7301	1.0246	1.1846	1.3871	1.3659	1.4551	1.203	0.87005	1.3018	1.2844	1.126	0.86499	1.722	0.53108	0.99214	1.134	1.3849	1.7093	1.2414	1.3979	1.5534	0.8815	1.3331	1.2555	1.5065	1.2496	1.0913	0.95757	1.4332	1.9893	1.1104	0.61753	1.7155	1.7687	1.2535	1.2085	0	1.0769	1.8344	1.2625	0.77076	1.8303
0	0	0	0	0	0	0	0	0	0	0	0	0	0	0	0	0	0	0	0	0	0	0	0	0	0	0	0	0	0	0	0	0	0	0	0	0	0	0	0	0	0	0	0	0	0	0	0	0	0
0	0	0	0	0	0	0	0	0	0	0	0	0	0	0	0	0	0	0	0	0	0	0	0	0	0	0	0	0	0	0	0	0	0	0	0	0	0	0	0	0	0	0	0	0	0	0	0	0	0
1.5493	1.3059	1.3942	0.89497	1.8262	1.1087	1.9331	1.6978	1.4547	1.488	1.3024	1.3329	1.1485	1.9372	1.6858	1.4631	1.8791	1.9635	1.6568	1.697	2.775	1.7366	1.0011	1.609	1.7124	1.8684	1.1743	1.4325	2.1285	1.4824	0.93411	1.2223	1.8684	1.8678	1.3764	1.3083	1.7323	1.1807	1.7339	1.1683	1.0818	1.5654	1.335	1.4226	0	2.0016	1.8509	1.4958	1.6562	0.96804
1.7758	1.7464	1.6779	1.946	1.839	2.2483	1.7492	2.2622	1.6744	2.4236	2.1734	2.3633	1.5402	1.7529	1.9323	2.6413	1.6938	1.9411	2.1568	2.2091	1.9707	1.7487	1.6733	2.1003	1.9726	1.4826	1.6825	1.8314	1.8714	1.5531	2.2083	2.3881	1.6062	1.706	1.9113	1.0382	2.7193	1.9454	2.2359	2.3433	2.4357	2.6914	2.2349	1.3394	0	2.499	1.7502	2.1569	1.1761	1.7924
0	0	0	0	0	0	0	0	0	0	0	0	0	0	0	0	0	0	0	0	0	0	0	0	0	0	0	0	0	0	0	0	0	0	0	0	0	0	0	0	0	0	0	0	0	0	0	0	0	0
0	0	0	0	0	0	0	0	0	0	0	0	0	0	0	0	0	0	0	0	0	0	0	0	0	0	0	0	0	0	0	0	0	0	0	0	0	0	0	0	0	0	0	0	0	0	0	0	0	0
0	0	0	0	0	0	0	0	0	0	0	0	0	0	0	0	0	0	0	0	0	0	0	0	0	0	0	0	0	0	0	0	0	0	0	0	0	0	0	0	0	0	0	0	0	0	0	0	0	0
0	0	0	0	0	0	0	0	0	0	0	0	0	0	0	0	0	0	0	0	0	0	0	0	0	0	0	0	0	0	0	0	0	0	0	0	0	0	0	0	0	0	0	0	0	0	0	0	0	0
0	0	0	0	0	0	0	0	0	0	0	0	0	0	0	0	0	0	0	0	0	0	0	0	0	0	0	0	0	0	0	0	0	0	0	0	0	0	0	0	0	0	0	0	0	0	0	0	0	0
0	0	0	0	0	0	0	0	0	0	0	0	0	0	0	0	0	0	0	0	0	0	0	0	0	0	0	0	0	0	0	0	0	0	0	0	0	0	0	0	0	0	0	0	0	0	0	0	0	0
1.1449	1.4943	1.4357	1.7054	1.1194	1.7321	1.5279	1.3113	1.2907	0.87367	1.3807	1.0723	1.3207	1.2249	1.3502	1.2556	1.4638	1.706	1.828	1.1858	1.4495	1.4902	1.4556	1.5341	1.5136	1.0278	1.8661	1.3396	1.536	1.6895	1.7034	1.2158	1.5218	1.8533	1.2568	1.0796	1.5188	1.562	1.7741	1.3646	1.6357	1.5449	1.417	1.2789	0	1.2269	1.0589	1.5942	1.2359	1.949
0.89259	2.0064	1.5663	1.6379	1.8938	1.5478	1.5826	1.5406	1.2465	1.4213	0.99315	1.4039	1.3697	1.4538	1.7483	1.8018	1.75	2.418	1.8409	1.4456	1.0948	1.8652	1.7302	1.0815	1.909	1.1799	1.5786	1.1427	1.944	1.8015	1.2714	1.2964	1.3136	1.6646	1.6469	1.696	1.855	2.1683	1.5561	2.1875	2.0034	1.8263	0.63758	1.2294	0	1.9769	1.6795	1.0633	1.4001	1.1905
1.4229	1.4713	1.4136	1.8799	1.1386	1.9269	1.3456	1.235	1.2799	1.45	1.2159	1.1569	1.3215	1.3147	1.8951	1.0884	1.5864	1.3146	1.5338	1.2825	1.5957	1.2796	1.3975	1.1231	1.6872	1.1405	1.3805	1.3116	1.3276	1.4091	1.9457	1.3594	1.2565	1.5053	1.2719	1.331	1.0957	1.3663	1.2127	1.1803	1.6862	1.1646	1.5565	1.5231	0	1.2605	1.3463	1.2284	1.1666	1.8876
1.0983	1.2653	1.3639	1.5115	1.0653	1.5961	1.3956	0.86659	1.1326	1.0993	1.1732	0.95673	1.3776	1.6263	1.2907	1.1669	1.4899	0.75165	1.2383	1.1446	1.6166	1.013	0.99352	1.0266	2.6877	1.1309	1.2765	1.0312	1.0185	1.2118	1.2218	1.028	1.3941	1.3407	1.0583	1.0274	1.2494	0.87886	0.93609	0.99383	1.1504	0.79901	1.2552	0.82121	0	1.4899	1.4564	1.6009	1.7458	1.4886
2.1164	1.9774	1.7347	2.0821	1.9322	1.8949	1.929	1.7604	1.7019	1.9025	1.5888	1.7523	1.4562	1.8123	1.3651	1.3437	1.8376	1.5996	1.8231	1.537	1.6442	1.7051	1.6805	1.8537	1.7654	1.9302	1.7265	1.4908	1.6194	1.7703	1.7987	1.5637	1.5761	1.7292	1.4742	1.6995	1.6288	1.574	1.8571	1.5767	1.5261	1.5768	1.7277	1.6256	0	2.0048	1.5901	1.6868	1.7919	1.8678
0.13965	0.078479	0.050268	0.085418	0.11288	0.16913	0.055025	0.045912	0.066674	0.084711	0	0.090111	0.024846	0	0.12157	0.07913	0.078935	0	0.051204	0	0	0.10734	0.090235	0.096688	0.055568	0.02591	0.070567	0.039731	0	0.025054	0.05052	0.030049	0.068509	0.12627	0.038174	0	0.081467	0.053214	0.072137	0.10531	0.083583	0.042332	0.076002	0.10991	0	0.025774	0.1001	0	0.11683	0.040273
0.046757	0.18393	0	0.12869	0.085033	0.04633	0.027635	0.092231	0.026788	0	0	0	0.024956	0.055387	0.061054	0.039741	0.029732	0	0.077146	0.02634	0	0.053907	0.060423	0.064744	0.055815	0.05205	0.11813	0	0.078839	0.12582	0.050744	0.060365	0.017203	0.063417	0.057515	0	0.040914	0.05345	0.036228	0.035258	0.027985	0	0.19085	0	0	0.051777	0.06703	0.052425	0	0.040452
1.6152	0.15128	1.4535	2.0308	2.883	0.88914	2.4926	2.4781	2.0564	3.4292	2.7157	0.95537	2.73	3.9329	3.398	1.9067	1.2363	2.61	2.4182	1.5165	2.39	1.2415	3.1889	2.6715	1.4282	2.2476	2.9019	2.0296	2.1687	1.6903	2.9216	0.63717	1.2546	1.2171	2.4651	3.8822	3.1408	3.898	2.7116	2.4359	1.1816	1.7136	1.5383	2.6838	0	1.3415	3.0231	2.5153	2.4023	0.75045
0	0	0	0	0	0	0	0	0	0	0	0	0	0	0	0	0	0	0	0	0	0	0	0	0	0	0	0	0	0	0	0	0	0	0	0	0	0	0	0	0	0	0	0	0	0	0	0	0	0
0	0	0	0	0	0	0	0	0	0	0	0	0	0	0	0	0	0	0	0	0	0	0	0	0	0	0	0	0	0	0	0	0	0	0	0	0	0	0	0	0	0	0	0	0	0	0	0	0	0
2.2594	1.8516	1.9315	1.6123	1.5979	1.4925	1.5579	1.0213	1.6989	1.2848	1.257	1.9135	1.7084	1.3382	1.3522	1.5203	1.6761	1.4496	1.3979	1.697	2.2434	0.86828	1.5815	1.5643	1.5733	1.2052	1.0465	1.7275	1.2699	1.5707	0.91951	1.5192	1.9396	1.6599	1.4282	2.2015	1.6475	1.399	1.6047	0.92284	1.5776	0.85609	1.6139	1.4078	0	1.668	1.8219	1.3194	1.3389	1.5203
2.2967	1.2906	1.3527	1.3409	2.1516	1.3102	1.234	2.2651	2.2129	1.1398	2.416	2.6271	2.0059	1.7312	1.0905	1.7746	1.7702	2.1433	2.0669	1.529	2.3414	1.8053	1.484	1.5901	2.4923	1.6269	1.5825	1.8711	1.7602	1.4608	1.0197	2.8303	1.6132	1.9823	0.77047	1.9531	1.6443	0.95469	1.7795	2.8339	1.1247	0.94932	2.5566	2.3006	0	1.5028	2.0952	1.4046	2.2707	1.5655
0.89947	1.5725	1.403	2.1701	1.6358	1.5514	1.6539	1.7742	1.6605	1.5459	1.5123	1.064	1.4936	1.4206	1.1745	2.0386	1.3557	2.0519	1.649	1.689	1.5411	1.5555	1.9373	1.5915	1.869	1.335	2.2725	0.72505	1.629	1.5599	1.8439	1.0322	1.2134	2.3044	1.4752	0.81802	1.1369	1.371	1.3164	1.1304	1.2561	1.6359	1.7133	1.8092	0	1.9367	1.2895	1.2886	1.1705	1.4987
1.61	1.7654	1.3145	1.8254	1.4045	1.8028	1.439	1.0844	1.1249	1.0004	1.2584	0.9882	1.1737	1.442	1.2306	1.3684	1.4899	2.038	1.5334	1.1061	1.0459	1.2677	2.0299	1.1147	1.625	1.377	1.5081	1.3909	1.3022	1.416	1.8539	1.5716	1.4304	1.1185	1.1754	0.73467	1.1339	1.3018	1.0953	1.2141	1.1751	1.357	1.3143	1.2054	0	1.1524	1.4637	1.7832	0.98557	1.5854
0	0	0	0	0	0.03232	0	0	0	0	0	0	0	0	0	0	0	0	0	0	0	0	0	0	0	0	0	0	0	0	0	0	0.036003	0	0	0	0	0	0	0	0	0	0	0	0	0	0	0	0	0.042329
0.09854	0.055375	0	0.060271	0.059735	0.13019	0.087359	0.14578	0.098797	0.089659	0.087713	0	0.23668	0.11673	0.064335	0.12563	0.11487	0.028099	0.10839	0.05551	0.13813	0.085205	0.15918	0.10234	0.11763	0.082271	0.049793	0.063078	0.13846	0.13259	0.13368	0.095414	0.090638	0.13365	0.080808	0.23044	0.086226	0	0.11453	0.074305	0.088466	0.17922	0.080442	0.11634	0	0.02728	0.17658	0.055242	0.041219	0.12788
1.3685	1.0312	1.5114	1.6931	1.4329	1.7669	1.3419	1.1963	1.4523	1.2169	1.8549	1.2342	1.5771	2.0632	1.259	1.2689	1.536	1.419	1.6079	1.244	1.2644	1.9363	1.5474	1.3351	1.6707	1.2291	1.6502	1.3008	1.3985	1.4396	2.1097	1.4656	1.6364	1.4765	1.5814	1.4911	1.0614	1.7066	1.9279	1.3134	1.3961	1.3293	1.6504	1.5177	0	1.6188	1.2708	1.3252	2.4459	1.767
1.7006	1.5291	1.3642	1.4711	1.5022	1.5246	1.5507	1.7252	1.5171	1.7684	1.73	1.0816	1.6338	1.7267	1.5227	1.6932	1.7302	1.6072	1.5232	1.8613	1.9752	2.4368	1.6325	1.2783	1.6434	1.4874	1.4977	1.5137	1.2289	1.3598	1.5029	1.5055	1.7162	1.0544	1.5739	1.3067	1.6582	1.4997	1.6565	1.4656	1.7739	1.4581	1.6263	1.4532	0	1.3451	0.94035	1.253	2.8454	1.6534
2.3768	1.6482	2.7304	2.0724	1.6247	2.021	2.0025	2.2943	2.0281	1.9785	1.8455	1.5173	1.7544	1.7372	1.3867	1.7622	2.058	2.1342	1.8078	1.5668	1.4886	2.2446	2.0912	1.9957	2.1933	1.5762	1.7632	2.2876	1.7338	2.8578	2.3873	1.9586	1.842	2.0576	2.1357	1.833	2.3453	2.1389	1.9199	2.0592	2.391	1.9314	2.0228	2.0697	0	2.016	2.1386	1.7293	1.523	1.8813
1.5597	1.5777	2.2906	1.6027	1.6263	1.7103	1.3643	1.4768	1.5727	1.9868	1.3328	1.6908	1.3653	1.7737	2.281	1.3787	1.4414	1.6367	1.647	1.4761	1.2244	1.3307	1.4512	1.555	1.564	1.4585	1.4502	1.6774	1.2624	2.1154	1.3542	1.4498	1.4232	1.4385	1.7907	1.2402	1.6378	0.92715	1.4985	1.6466	1.4563	1.4751	1.6298	1.7677	0	1.1399	1.6099	1.8537	1.618	1.3674
2.1258	1.3379	1.1937	1.6383	1.9587	2.6118	1.0554	1.3418	1.3884	1.1605	1.3624	1.3168	1.2708	0.90651	2.2206	1.5899	1.8023	1.3093	2.1044	1.437	1.4303	1.5685	2.2526	1.7072	1.6579	1.1832	1.7616	1.016	1.9594	1.0068	1.3842	1.5369	1.2827	2.0759	1.3946	1.3919	1.9345	1.3608	1.4494	1.2824	1.7812	1.9331	1.4577	1.2716	0	1.8832	1.219	1.287	1.3516	1.2996
1.3354	1.7822	1.8626	1.9058	1.8551	2.2236	1.9731	1.7012	1.8011	1.7719	2.1792	1.3463	1.8709	1.5818	1.9616	1.466	1.6393	1.5866	2.1726	1.7552	2.5738	1.7961	1.7616	2.2343	2.0147	2.013	1.7994	1.7096	1.9389	2.0064	1.7511	2.1191	1.9243	1.3584	1.7795	1.0409	1.3632	1.6537	1.6813	2.0978	1.9981	2.1757	2.271	2.2772	0	1.7252	1.675	1.5908	1.3964	1.3799
1.2533	1.5319	1.7256	1.859	1.8615	1.8318	1.2037	1.607	1.5438	1.5965	1.6735	1.6983	1.4383	1.5218	1.5138	1.2783	1.5807	1.4475	1.706	1.3415	2.1522	1.445	1.5589	1.8657	1.5959	1.3255	1.6625	1.2168	1.4617	1.5852	1.7853	1.1934	1.222	1.6574	1.4775	0.69612	1.1241	1.7193	1.3353	1.3468	1.5003	1.1398	1.7649	1.5043	0	1.3185	1.37	1.4228	0.89126	1.9428
2.0116	1.6762	2.9213	1.8456	2.3128	1.6267	1.5989	1.5735	1.6294	2.209	2.4698	3.0212	1.9993	2.2186	2.989	1.6508	1.9114	1.7802	2.2127	1.8757	1.8475	1.7194	1.9721	2.2092	1.9873	2.1235	2.2783	1.9834	1.6764	2.5387	2.1832	2.1045	1.9396	2.0698	1.735	1.7033	2.2458	2.7754	1.6124	1.36	1.7437	1.3878	2.1518	2.02	0	1.9204	1.8894	2.2166	1.741	1.9804
2.3431	1.9404	1.5181	1.9309	1.9736	1.5885	1.6909	1.6055	1.5897	1.4811	2.1076	2.0768	1.7376	1.7529	1.7069	1.7818	1.6885	1.7723	1.9533	1.8618	2.1781	1.5781	1.5936	1.7759	2.0805	1.7709	2.0937	1.7577	1.7882	1.8716	1.9941	1.7354	1.6969	1.6391	1.6888	2.0764	1.8344	1.6635	1.8728	1.4506	1.4762	1.727	1.6711	1.5918	0	1.9938	1.8032	1.756	1.4444	1.8848
0.65898	1.759	2.1348	1.5619	2.0972	1.6324	1.3632	1.7873	1.3214	1.499	2.3463	2.7107	0.96725	1.3661	2.1512	1.8203	1.711	1.8791	1.7215	2.413	0.69282	1.6145	2.0225	1.7109	2.2944	1.1004	1.4152	1.3358	2.963	1.33	2.4137	2.0206	1.576	1.3407	2.1616	2.8895	1.1533	1.3183	1.7871	1.7392	1.7748	2.2472	1.7484	1.556	0	2.098	2.4799	2.1242	0.96478	1.0452
1.8852	1.6507	1.657	1.81	1.8603	1.9403	1.8915	2.0755	1.7457	2.5131	1.3658	1.9095	1.404	1.9734	2.7478	2.1239	2.035	1.9752	1.8807	1.3583	1.7822	1.7438	1.8979	2.0033	2.0236	1.7325	2.0381	1.5155	2.0205	2.0292	1.356	1.7829	1.5001	1.8433	1.9414	1.2303	1.8798	1.6538	2.0042	1.4546	1.5219	2.0332	2.1831	1.5873	0	1.6749	1.7284	1.5975	1.5038	1.6436
0.9453	1.1033	2.0416	1.9125	1.2783	2.2096	1.2893	1.1475	1.3956	0.92627	1.424	0.7038	1.3584	1.1198	1.3293	1.1743	1.0481	1.7003	1.7197	0.57348	1.7328	1.5928	1.3156	0.95654	1.4178	1.2547	2.4986	0.77579	1.0217	1.4872	1.6178	1.4082	0.66884	0.789	0.9839	1.1053	1.2726	1.0806	1.1832	1.4256	0.69634	1.5209	1.2466	0.85847	0	1.2884	1.5115	0.97835	1.2167	1.8453
2.1272	1.7671	2.2971	1.8385	2.2427	1.7412	2.6785	2.1893	1.9606	2.6088	2.3875	2.238	1.8265	2.6294	1.6908	1.9652	1.98	2.1099	2.3399	2.2404	1.4262	2.026	1.6733	1.921	2.2081	2.2136	2.7106	1.5788	2.3912	1.9413	1.9071	1.612	1.9056	2.6343	2.1995	1.514	2.9945	1.4802	2.0065	1.8133	2.3249	1.8503	2.4161	1.9655	0	2.4068	2.254	1.9703	2.0892	2.4805
1.2185	1.3695	1.7179	1.8322	1.6005	1.7999	1.2203	1.2018	1.4738	0.55436	1.4161	1.3104	1.1743	1.3231	1.6353	1.1795	1.4923	1.2741	1.601	1.0869	1.3286	1.4049	1.181	1.1483	1.7374	1.4695	2.1209	1.2567	1.2175	1.3663	1.4694	1.595	1.4571	1.8364	1.596	1.6623	1.7475	1.5864	1.1015	1.4293	1.5599	1.2928	1.879	1.332	0	1.5368	1.1888	1.0247	1.161	1.7668
2.1088	1.5497	1.9268	1.513	1.2292	1.5001	1.3422	1.4399	1.7425	0.88556	1.6605	1.3345	1.6017	1.9215	1.5886	1.2408	1.0487	1.8502	2.9886	1.7819	1.2506	0.98182	2.3583	1.2915	2.0654	1.6252	2.0901	1.5575	1.9601	1.3532	1.7604	0.78533	1.7009	1.7601	1.297	1.707	1.3484	2.1324	1.5082	1.3455	1.699	1.5489	1.7877	1.532	0	1.2574	1.8022	1.8642	1.0178	1.0759
0.35742	0.4017	0.66163	0.39038	0.40238	0.33728	0.30177	0.30215	0.45342	0.55749	0.54539	0.44477	0.40879	0.3629	0.40003	0.26038	0.35714	0.72799	0.61779	0.3164	0.64417	0.6181	0.29692	0.38886	0.38602	0.53997	0.56761	0.37043	0.40177	0.19236	0.27707	0.36256	0.41329	0.55402	0.43965	0.47762	0.31275	0.52531	0.19781	0.30801	0.48895	0.32502	0.54186	0.56262	0	0.31098	0.29279	0.57248	0.29901	0.30922
0	0	0	0	0	0	0	0	0	0	0	0	0	0	0	0	0	0	0	0	0	0	0	0	0	0	0	0	0	0	0	0	0	0	0	0	0	0	0	0	0	0	0	0	0	0	0	0	0	0
1.7395	1.3384	1.6472	1.3422	1.4438	1.5291	1.5342	1.478	1.4795	1.4366	1.6198	1.3987	1.7426	1.0778	1.3278	1.7741	1.764	1.5567	1.6484	1.6281	1.538	1.4655	1.7637	1.649	1.9699	1.564	1.8796	1.439	2.1358	1.3683	1.8442	1.4165	1.8215	1.5607	1.5362	1.2829	1.4518	1.5296	1.327	1.917	1.1372	1.2654	1.6166	1.3691	0	1.8373	1.7264	1.4402	1.4104	1.6361
2.0971	1.735	2.1073	1.7726	1.5891	1.645	2.0485	2.2981	1.9023	1.8021	2.5408	1.5505	1.508	1.7251	1.8636	1.7576	1.92	2.2093	1.9223	1.7064	2.2048	1.7294	1.3738	1.8552	1.808	1.7995	2.1046	1.8769	1.9808	1.7087	2.3391	1.8802	1.661	2.3308	1.8392	1.771	1.8096	1.3984	1.8054	1.5594	1.7781	1.5097	2.2113	1.8339	0	1.9997	1.9207	1.6492	1.7057	1.5119
0	0	4.1473	2.4821	1.0543	2.5849	1.8845	2.2156	1.2247	0	1.8706	1.0521	1.2377	0	1.4193	0	0	0	1.8732	0.32658	1.3206	1.0026	0	0	0	1.1294	0	0	1.6292	1.482	0	0	1.4931	2.2606	0.56454	2.1183	1.9657	1.5739	0	1.8032	0	0	1.5381	0	0	1.9259	0	0	1.3944	2.3824
1.6305	0.91626	1.2912	0.56512	1.4496	1.077	0.89941	1.7153	1.6503	1.5824	1.8384	1.5781	1.7985	0.25752	1.4193	1.0163	1.8201	2.9756	0.83694	1.9595	0.45712	0.81457	3.7224	0.90308	1.2975	1.5125	1.7027	1.6699	1.344	1.8721	0.94374	1.4735	0.75986	3.5383	0.89138	0	2.1876	0.74554	0.16844	1.4754	1.3011	1.9769	1.1536	2.481	0	0.84258	1.4804	1.0969	1.2731	0.87771
1.0684	1.1692	1.1537	0.61911	0.98857	0.78007	1.0635	1.2202	0.99873	1.6373	1.0011	1.4151	1.1705	1.3988	1.2483	0.86031	1.323	1.3149	0.83503	1.2671	1.3401	1.1021	0.9447	1.1291	1.1635	1.4711	0.88086	1.0559	1.201	0.72636	0.82388	1.0164	1.1379	0.91524	0.99146	1.7753	1.2302	0.64282	1.0457	1.1873	1.2789	1.8921	0.8722	0.9737	0	1.4011	1.6526	1.0403	1.5525	1.1027
1.0874	0.98207	1.0484	1.2589	0.98876	1.3468	1.4001	1.0725	1.335	1.0601	1.1408	0.71417	1.4509	1.1961	1.8255	1.1553	1.2018	1.4396	1.1106	1.2907	1.742	0.94024	1.2045	1.3444	1.1744	1.3618	2.0605	1.2596	0.87308	1.6094	1.3698	1.103	1.0288	1.4222	1.2102	1.2261	1.4273	1.1986	1.2036	1.0249	1.1389	1.3773	1.173	1.3449	0	1.0751	1.0856	1.1974	1.3646	1.4671
2.0832	2.0308	1.7446	1.0532	1.5721	1.0953	1.382	1.6353	1.5832	1.3539	1.5516	1.8929	1.7927	1.2087	1.2213	1.4454	1.2886	2.0852	1.8706	1.2694	2.0859	1.544	1.4285	1.2068	1.421	1.4908	1.2245	1.1793	1.601	1.5788	1.6841	1.5094	1.0324	1.5569	1.6909	1.9885	1.7113	1.1178	1.2188	1.4747	1.3486	1.6625	1.4577	1.1712	0	1.4124	1.4628	1.3824	1.1382	2.1701
1.8284	1.7125	0.78975	1.0438	1.2562	1.0065	1.0086	1.4426	1.5364	0.88726	0.7595	1.6517	1.6915	1.5883	0.95498	1.2432	1.7052	1.1818	1.2737	1.3733	1.8796	1.2648	1.4177	1.6878	1.164	1.0855	0.98549	1.5605	0.89062	1.3121	1.389	1.6524	0.94179	0.49597	1.0995	1.2828	0.95995	1.3934	1.1333	1.4706	0.72954	1.9952	1.3931	1.4391	0	1.6198	1.6601	1.23	2.4474	1.9685
0.92579	1.9076	1.5551	0.9123	1.6836	1.359	1.4591	1.5218	1.1787	1.0295	1.9228	0.49781	1.5373	1.7059	2.0148	1.0492	1.112	1.3493	1.4709	0.92716	1.442	1.2452	0.86405	1.4956	1.3507	1.7749	1.6633	0.74627	1.1563	1.4948	1.9537	1.2616	1.2111	1.1161	1.0123	0.72168	1.0801	0.58795	0.63762	1.0859	1.1698	1.9644	1.5115	1.3764	0	1.0821	1.4009	1.211	1.0327	1.0976
1.259	1.1202	1.2462	1.2834	1.0812	1.1088	1.0541	1.6556	1.2322	0.47729	1.3074	0.60926	1.1199	0.99421	1.2329	1.1592	1.0674	1.3163	1.154	0.76831	0.73533	0.7862	0.81346	1.0895	1.2106	1.0511	1.1663	0.94021	0.94345	0.9599	1.3094	0.94812	1.0808	1.5652	1.1615	1.3494	1.1934	1.1993	1.138	1.0284	0.94187	0.95405	0.85645	1.4037	0	1.5103	1.88	1.2351	1.3165	1.0287
1.1002	1.1679	0.66004	1.5328	0.88927	1.5141	1.3728	0.78369	1.3657	0.88983	1.1426	0.82824	1.3376	1.0861	1.5164	0.77926	1.2956	1.5338	1.3447	1.1018	1.1995	1.198	1.6982	1.2696	1.0458	1.2588	2.1311	1.1477	0.8932	1.2172	1.393	1.0259	1.0345	1.9896	1.1027	0.57176	1.2836	1.5372	0.89983	0.59918	1.4633	1.3896	1.7464	1.5876	0	0.98144	1.1391	0.92518	0.81817	1.7803
0	0	0	0	0	0	0	0	0	0	0	0	0	0	0	0	0	0	0	0	0	0	0	0	0	0	0	0	0	0	0	0	0	0	0	0	0	0	0	0	0	0	0	0	0	0	0	0	0	0
0	0	0	0	0	0	0	0	0	0	0	0	0	0	0	0	0	0	0	0	0	0	0	0	0	0	0	0	0	0	0	0	0	0	0	0	0	0	0	0	0	0	0	0	0	0	0	0	0	0
0	0	0	0	0	0	0	0	0	0	0	0	0	0	0	0	0	0	0	0	0	0	0	0	0	0	0	0	0	0	0	0	0	0	0	0	0	0	0	0	0	0	0	0	0	0	0	0	0	0
0	0	0	0	0	0	0	0	0	0	0	0	0	0	0	0	0	0	0	0	0	0	0	0	0	0	0	0	0	0	0	0	0	0	0	0	0	0	0	0	0	0	0	0	0	0	0	0	0	0
0	0	0	0	0	0	0	0	0	0	0	0	0	0	0	0	0	0	0	0	0	0	0	0	0	0	0	0	0	0	0	0	0	0	0	0	0	0	0	0	0	0	0	0	0	0	0	0	0	0
1.2486	0.6237	0.59924	0.42428	0.5887	1.283	0.40997	1.2315	0.71535	0.50492	0.74094	0.80567	0.88857	0.49302	0.54346	0.35374	1.2644	0.3956	1.1445	0.62522	0	1.5195	0.89641	0.86446	1.6009	0.54053	0.56082	1.1249	1.5595	1.12	0.90338	1.1642	1.225	0.5645	0.56884	0.64888	1.5782	1.2687	0.96744	1.0461	0.58124	0.88312	1.2458	0.65515	0	0.92177	0.29833	0.23332	0.69639	1.2803
0.32113	0.36092	0.92472	0.94935	1.2978	0.67174	0.31632	0.31672	0.95057	0.87657	1.0481	0.72524	0.57133	0.3804	0.13977	1.0008	0.95292	0.73257	0.70646	0.84421	0.3001	0.74046	0.76081	0.29644	0.72408	0.41706	0.81134	0.36545	0.84228	0.5185	0.87128	0.27639	1.4178	1.1615	0.87781	1.0013	0.74933	0.73419	0.66351	0.56502	0.7688	1.8495	0.17477	0.92675	0	0.77048	0.69055	0.48007	0.80597	0.24695
0	0.92803	2.1948	0.3108	2.9263	0.62936	0.90095	0.62645	0.83697	0.23117	0.67845	0.73772	0.81363	0.45144	1.6588	0.97173	0.86162	0.43469	0.55892	0.64406	1.2465	0.73228	0.41041	0.70361	0.50547	1.0606	2.1825	0.43369	0.28559	0.41022	0.068933	0.73802	0.51412	2.7567	0.36461	1.0398	0.88927	0.8713	0.98427	0.095791	0.60825	0.34656	0.62221	0.39993	0	0.7737	0.27317	0.85458	1.8067	0.84258
0	0	0	0	0	0	0	0	0	0	0	0	0	0	0	0	0	0	0	0	0	0	0	0	0	0	0	0	0	0	0	0	0	0	0	0	0	0	0	0	0	0	0	0	0	0	0	0	0	0
0	0	0	0	0	0	0	0	0	0	0	0	0	0	0	0	0	0	0	0	0	0	0	0	0	0	0	0	0	0	0	0	0	0	0	0	0	0	0	0	0	0	0	0	0	0	0	0	0	0
0	1.673	1.6074	2.2003	3.7598	0.73746	1.7595	2.9362	2.2741	3.6117	0.88332	0	2.3835	1.4694	1.6197	3.3737	1.7353	0.70743	2.8653	1.9566	4.1732	2.1452	0.3206	2.0612	0.88844	2.0713	3.7608	2.0116	1.6732	1.3352	0.94235	3.2029	0	3.0284	3.1534	2.6108	3.0392	3.1196	4.6134	1.4966	2.2273	2.0304	4.253	0.58578	0	1.2363	2.6674	4.5896	2.4906	0
1.3605	1.099	4.0401	0.6241	2.9896	0.84253	1.3066	0.58704	2.4114	0.6963	1.7408	1.0699	1.0438	0.60434	1.8875	0.43362	1.4959	1.4548	1.4965	0.9101	1.4303	1.2744	2.0328	1.0597	0.91352	2.2717	4.3396	0.68945	0.95581	0.73222	1.4304	1.5918	0.56312	6.2277	1.4643	1.6902	0.66964	1.5552	1.3835	0.57706	0.76337	2.0877	2.013	0.66924	0	1.4124	1.219	1.0964	2.5609	1.2996
0.42817	0.30077	0.46236	1.7678	0.84356	2.687	0.37959	0.21115	0.45995	0.19479	0.19056	0.62163	0.39993	0	0.27955	0.36392	2.042	0.18314	0.29436	0.2412	0.15005	0.37023	0.41499	0.74111	0.42593	0.23832	0.54089	0.63953	0.36098	0.23044	0.23234	0.27639	1.8117	0.8711	0.35112	0.12516	0.281	0.48946	0.49763	0.40359	0.12813	0.48671	0.69907	0.1685	0	0.11854	0.38364	0.48007	0.98507	1.3891
1.6927	1.1286	1.4561	1.3951	1.0261	1.4309	1.1191	1.4148	1.3068	1.3836	1.3791	1.3051	1.271	0.78167	1.4236	0.9754	1.1919	1.309	1.6568	1.293	1.0055	1.3892	1.1864	1.5494	1.3585	1.8524	1.6237	1.1632	1.1771	1.4052	1.5101	1.3705	1.2878	1.79	1.2234	1.3419	1.2553	1.3447	1.0893	1.0601	1.1333	1.4611	1.2179	1.2871	0	1.1596	1.1516	1.4958	1.0321	1.3321
1.5063	1.2614	1.2438	1.68	1.3786	1.5705	1.5361	1.4273	1.4975	1.5855	1.8665	0.88616	1.5133	0.73469	1.7354	1.3555	1.396	1.6001	1.5918	1.1314	1.242	1.4642	1.0496	1.3496	1.516	1.5288	1.6715	1.1848	1.1952	1.4306	1.4584	1.1248	1.1953	1.8427	1.3321	1.3814	1.318	1.2829	0.984	1.6703	1.202	1.2354	1.2055	1.3017	0	1.112	1.3972	1.3908	1.2848	1.5331
0	0	0	0	0	0	0	0	0	0	0	0	0	0	0	0	0	0	0	0	0	0	0	0	0	0	0	0	0	0	0	0	0	0	0	0	0	0	0	0	0	0	0	0	0	0	0	0	0	0
0	0	0	0	0	0	0	0	0	0	0	0	0	0	0	0	0	0	0	0	0	0	0	0	0	0	0	0	0	0	0	0	0	0	0	0	0	0	0	0	0	0	0	0	0	0	0	0	0	0
1.8247	1.5575	1.7459	1.7518	1.6242	1.7469	1.8975	1.4807	1.6408	1.366	1.7475	1.4978	1.7629	1.1217	1.6588	1.4134	1.4785	1.6992	1.7911	1.7305	1.7807	1.611	1.7312	1.9509	1.7094	1.6327	1.9724	1.5574	1.5318	1.6284	1.8298	2.0873	1.4276	1.4723	1.8941	1.8365	2.304	1.4522	1.718	1.5327	1.6036	1.6383	1.7535	1.2362	0	1.7648	1.6721	1.3337	1.3526	1.6186
1.3322	1.1123	1.4386	1.2456	1.1306	1.0812	1.3048	1.0136	1.3303	1.0044	1.3892	1.1052	0.93455	0.81161	1.7396	0.84115	1.4764	1.0854	1.3607	1.1793	0.74701	1.5579	1.2051	1.2386	1.3631	1.3559	1.1733	1.2183	1.0269	1.0448	1.1567	1.032	1.1624	1.2907	1.1393	1.8693	1.0991	1.0878	1.2682	1.2055	1.0935	1.523	0.9322	1.2882	0	1.0959	1.1732	1.451	1.1782	1.2514
1.8099	1.6609	2.0799	1.5285	1.8017	1.6069	1.9136	1.4739	1.9501	1.8734	1.7588	1.8482	2.1979	0.98344	1.6261	1.75	1.7773	1.9886	1.9177	1.6556	1.8155	1.9526	1.8775	1.7359	1.7046	1.4972	1.9717	1.977	1.8105	1.7605	1.9101	1.8757	1.8266	1.6215	1.988	2.1745	1.8452	1.7273	1.9298	1.6778	2.1168	2.0233	1.7215	1.9864	0	1.5261	2.1423	1.8989	1.9031	1.8387
1.3715	0.96344	1.2496	1.2059	1.3771	1.3732	1.1906	1.0568	1.4856	1.2869	1.4116	1.1616	1.5098	0.50771	1.2872	1.02	1.3264	1.5644	1.1079	1.5936	0.72098	1.2354	1.0524	1.2463	1.5179	1.1451	0.99625	1.2621	0.96358	1.3379	0.74425	1.0514	1.3246	0.75572	1.1599	2.0548	1.6502	1.0779	1.6937	1.2928	1.1031	1.715	1.2946	1.012	0	1.1391	1.4132	1.4417	1.8646	0.97646
1.5737	1.3265	1.5294	1.2994	1.7172	1.1435	1.3951	2.6386	1.2622	1.8614	1.1206	2.1324	1.7639	1.1185	0.82195	1.605	1.4343	0.71799	1.731	0.79786	0.2206	1.3607	1.5252	0.76268	1.8785	0.78832	0.87471	1.6789	2.0343	1.7786	1.3663	1.4222	1.7949	0.64032	1.8712	2.2081	1.6524	1.9788	1.829	2.0173	1.0361	0.85864	1.5416	0.6193	0	1.1327	1.5792	1.7644	1.8432	0.90765
1.6932	1.6435	1.6621	1.4122	2.2394	0.9151	0.90972	1.3663	1.2787	1.8207	1.9182	1.3408	1.3966	0	1.6079	1.4391	1.827	1.1412	1.4391	1.6475	1.5104	2.3957	1.6908	1.1722	2.0824	1.1994	1.4	1.7736	2.8549	1.8225	1.754	1.093	1.5857	1.0438	1.2623	1.4398	2.5591	1.0557	2.743	1.3928	1.474	2.7995	0.87958	1.3326	0	1.7897	2.4273	1.1218	2.5754	1.3761
1.2584	1.3188	1.2855	1.1026	0.98967	1.2132	1.4473	1.2412	1.1692	1.176	1.4229	1.218	1.416	0.64463	1.2435	1.4454	1.3121	1.1444	1.4965	1.3987	1.0966	1.2548	1.5164	1.5071	1.3534	1.0791	0.92807	1.1902	1.3573	1.318	1.1258	1.0978	1.364	1.6607	1.3527	1.909	1.369	1.4386	1.5548	1.5901	1.3028	1.2681	1.2772	1.2314	0	1.2052	1.5115	1.2966	1.4796	1.0789
1.1839	1.1434	1.1186	2.3307	1.0541	2.1872	1.3775	1.5325	1.2929	1.1782	0.98793	1.0384	1.0663	0.52588	1.4492	1.1949	1.0586	1.3503	1.2615	1.313	1.0372	1.1943	1.4582	1.1782	1.2807	1.462	1.4581	1.5788	1.2476	1.2146	1.5257	1.3851	1.0753	0.95337	1.5169	1.5573	1.1654	1.311	1.4619	0.86481	1.3064	1.4803	1.0872	1.6597	0	1.6387	1.1138	1.3066	1.0214	2.3472
0.22081	0.18613	0.47689	0.084412	0.20078	0.12763	0.16313	0.21778	0.20557	0.3516	0	0.37401	0.26518	0.065391	0.072082	0.23459	0.14041	0.34631	0.42504	0.27988	0.23215	0.2864	0.14267	0.1911	0.26359	0.36871	0.19526	0.11779	0.24821	0.26739	0.029955	0.14254	0.14217	0.14974	0.22635	0.25819	0.14491	0.25242	0.21386	0.41626	0.19824	0.3012	0.18026	0.17379	0	0.27508	0.31655	0.12379	0.18473	0.23879
0	0	0	0	0	0	0	0	0	0	0	0	0	0	0	0	0	0	0	0	0	0	0	0	0	0	0	0	0	0	0	0	0	0	0	0	0	0	0	0	0	0	0	0	0	0	0	0	0	0
0.41861	0	0.28252	0.49608	0.38064	0.65674	0.061852	0.46447	0.49465	0.47611	0.83839	0.20258	0	0.61984	0.61493	0	0.011091	0.35811	0.11511	0.35372	0.36675	0.57311	0.40572	0.39851	0.37478	0.3495	0.55525	0.49127	0.11764	0.028162	0.9654	0.067555	0.38504	0.92262	0.25746	0.42829	0.45787	0.47853	0.36489	0.11837	0.46977	0.14275	0.98247	0.45302	0	0.63739	0.71263	0.46935	0.043776	0.84504
1.0544	0.39501	1.1386	0.32245	0.42611	1.0447	0.20772	1.0399	0.50339	1.2791	0.62569	0	0.75035	2.9143	0.91784	0	0.074494	0.80176	0	0.39597	0.49267	0.4052	0.45418	0.24333	0.69924	0.58686	0.17759	0.14999	0	0	0.38143	0	1.1638	0.47669	1.297	1.2329	0.92262	0	1.0893	0	1.0518	0.95882	0.57382	0.55324	0	0.38919	0.50384	0.19703	0.58806	0.70948
1.1715	0.53865	1.2651	1.368	0.77474	1.2663	1.133	0.94537	1.2509	1.6474	2.1804	0.41233	0.22738	2.6493	0.27813	0.54312	1.0384	0.60739	0.58574	1.3199	1.6422	1.4734	1.101	1.1798	3.0512	1.482	0.3229	1.9544	0.47887	0.91712	1.2714	0.75624	1.489	2.3112	0.91704	0.87172	1.5843	0	0.74268	1.1243	1.9123	0.7748	0.69554	2.0956	0	1.1204	0.7634	1.2538	1.0692	1.5664
0.15698	0.49989	0.11301	0.11202	0.19032	0.1037	0.46389	0.15482	0.37473	0.4285	0.69866	0.25323	0.64236	0.92976	0.2733	0.22237	0.38818	0.11937	0.60434	0.44216	0.66015	0.54294	0.23667	0.072456	0.58299	0.3495	0.1322	0.5136	0.38232	0.53508	0.53949	0.57422	0.38504	0.92262	0.51492	0.12237	0.32051	0.11963	0.040543	0.63132	0.75163	0.42826	0.59802	0.61776	0	0.40561	0	0.41068	0.56909	0.43761
1.2457	1.5	1.2491	1.551	1.3484	1.9984	1.6302	1.9306	2.141	1.3763	2.376	1.464	1.5197	1.6864	0.92946	1.815	1.4522	1.8775	1.7127	1.2531	2.2451	2.0003	1.2073	1.5401	1.664	1.6343	1.4387	1.5568	1.6003	1.3409	1.545	1.7231	1.1458	2.4136	1.3863	1.6646	1.7907	1.1188	0.96517	1.409	1.4911	1.1328	1.9612	2.1009	0	1.7243	1.0842	1.0475	0.96769	1.283
0.73012	0.26548	0.74204	0.17075	0.33846	0.89366	0.35537	0.63538	0.8735	0.58616	0.45875	1.2471	0.36677	1.0684	0.61688	1.4966	1.0196	0.66133	0.16534	1.0887	0.42143	0.44563	0.88801	0.26761	0.64939	0.88448	0.58595	1.3563	0.16897	0.71656	1.2818	1.802	1.1535	0.17475	0.47546	0.35153	0.56372	0.93282	0.29949	1.2306	1.2595	0.27339	0.45578	1.2169	0	0.85606	1.0775	0.313	1.4731	0.38395
0.26839	0.12928	0.082805	0.046902	0.46484	0.46855	0.067981	0.15126	0.43932	0.38374	0.13651	1.0762	0.061392	0.36334	0.15019	0.65175	0.62575	0.69972	0.40065	0.32398	0.59121	0.28732	0.44592	0.15927	0.33563	0.34145	0.34873	0.76902	0.51718	0.39207	0.72818	0.84149	0.4232	0.052002	0.29869	0.22416	0.5368	0.52595	0.44561	0.57823	0.78021	0.13946	0.59468	0.81477	0	0.55195	0.71454	0.47287	0.44906	0.12163
0.26863	1.2832	1.0153	1.7663	0.40711	0.75416	1.032	0.66236	0.76952	0.48884	0.59779	0.39	1.2904	1.1137	0.35077	0.5708	0.93948	1.149	1.9945	0.45398	1.5063	0.77426	1.3018	0	0.64134	0.7476	0.13574	0.63051	1.6608	0.36144	0.21865	0.52022	0.39534	1.8217	0.71595	0.15705	0.58765	1.0748	1.0407	0.20256	0.7235	0.855	1.9736	0.42286	0	1.1899	0.096276	1.0542	0.3371	0.38734
0.18828	0.74064	0.40663	1.3244	0.68482	1.3681	0.66767	0.74279	0.64722	0	1.0056	0.5467	1.3064	0.44606	0	0.48008	0.67843	0.96641	1.3462	0.74245	0.79179	0.10854	1.3382	0.13036	0.44951	0.62878	0.19028	0.24105	0.74075	0.81067	0.51084	0.60769	0.20782	0.7661	0.772	0	0.82377	0.64569	1.1671	0.70988	0.67613	1.0273	0.92221	1.0373	0	0.83398	0.26992	0.31665	0.15752	0.76016
0.23828	0	0	0	0	0	0	0.82252	0.034128	0	0	0	0	0	0.15557	0	0	0	0	0	0	0	0	0	0	0.13262	0	0	0	0.44884	0	0	0	0	0.04885	0.41792	0	0	0	0	0	0	0	0	0	0	0.42699	0	0.19934	0
0	0.075963	0.072985	0.43407	0.45069	0	1.3182	0.13332	0.19361	0	0.4813	0	1.2987	0.24019	0	0.28723	0.51573	0	0	0	0.094744	0.19481	0.043671	0.18718	0.080681	0.037619	0	0	0	0.036376	0	0	0.72115	0.09167	0.083139	1.1854	0.17743	0	0	0.20386	0	0	0.055175	0	0	0	0	0.15156	0.28272	0
0.31951	0.3591	0.69004	0.58628	0.96843	0.052764	2.3132	0.3939	0.48051	0.87214	1.9197	0.54118	2.9843	0.28386	0.4172	1.4257	1.5745	0.22777	0.70289	1.3949	0.33591	0.18418	0.51612	0.77423	0.66745	1.2893	0.16145	1.7044	0.35915	0.73083	0.086688	0.61874	2.116	0.32501	1.3756	2.8954	0.34948	0.18262	1.1759	0.90348	1.4342	0.36319	1.6954	1.446	0	0.26536	0.34353	1.0299	0.5346	0.04607
0	0	0	0	0	0	0	0	0	0	0	0	0	0	0	0	0	0	0	0	0	0	0	0	0	0	0	0	0	0	0	0	0	0	0	0	0	0	0	0	0	0	0	0	0	0	0	0	0	0
0	0	0.60378	0.12214	0.92001	0	0.94418	0	0.18305	0.43607	0.4977	0.15462	1.0658	0.18924	0	0.06789	0.033861	0	0.17572	0.044997	0	0.09209	0	0	0.031783	0.26676	0	0	0.17958	0.34392	0	0.36093	0.94044	0	0.26201	1.1208	0	0.18262	0.37134	0.30116	0	0.50846	0	0	0	0	0	0.13434	0.40095	0
2.9424	1.6535	2.1183	1.1998	1.1891	0.16197	2.8984	1.451	1.5453	0.89242	3.0557	0.94931	4.188	2.3237	3.8421	0	2.4947	2.2375	0.26971	0.55252	2.7498	1.6962	1.5844	3.0558	0.19514	0.81888	0	0.41857	0.27563	1.8476	2.9272	0	2.7065	3.3257	1.8097	4.014	0.42912	1.1212	1.1399	1.1094	1.4676	1.7838	2.0017	4.2458	0	0	0.35152	2.4743	0	0.42427
0	0	0.36145	0	0.60873	0	1.6815	0	0.86296	1.3705	0.59589	0	2.1439	0	0	1.138	0.10642	1.0499	0	1.9799	0.70382	0	1.1895	0	1.6648	0.74522	1.7759	0.78564	0	0	0	1.4045	1.7241	0	0.6176	3.7182	1.4645	0	2.2045	0.631	1.6027	0	1.9127	0	0	0	0	0	0	1.2066
0.054915	0	0	0	0.03329	0.018138	0	0	0.078655	0	0.14665	0	0	0	0	0.046675	0.069839	0	0	0	0	0	0	0.03802	0	0	0	0.046871	0	0	0.029799	0.035449	0.020205	0	0.045033	0	0	0	0	0.04141	0	0	0	0.086444	0	0	0	0	0	0.031673
3.7605	7.9448	5.2944	2.3729	3.6647	1.0062	2.8415	3.662	3.3135	3.898	6.61	2.1654	2.6677	3.4396	2.9835	1.5374	4.9641	4.1536	3.6652	2.1721	0	2.0306	4.4906	2.6036	2.5191	2.729	7.0476	3.2096	2.3009	5.6619	2.0148	2.9806	1.7689	3.4218	1.1711	5.9556	4.9567	3.7002	3.762	3.5177	1.8519	2.5107	0.077718	2.3603	0	1.2124	0.51181	3.0688	3.6638	0.41182
0	0	0	0	0	0	0	0	0	0	0	0	0	0	0	0	0	0	0	0	0	0	0	0	0	0	0	0	0	0	0	0	0	0	0	0	0	0	0	0	0	0	0	0	0	0	0	0	0	0
0	0	0	0	0	0	0	0	0	0	0	0	0	0	0	0	0	0	0	0	0	0	0	0	0	0	0	0	0	0	0	0	0	0	0	0	0	0	0	0	0	0	0	0	0	0	0	0	0	0
0.99469	1.4533	1.0741	0.66924	2.4119	1.2484	1.1758	2.1583	1.5957	1.0861	1.7708	2.3106	2.0174	1.4139	2.3379	2.5363	1.6023	2.723	1.0941	1.4569	1.1155	1.9495	1.1569	2.3415	1.4249	1.7717	2.3121	1.5282	2.3481	2.4626	0.53976	1.2842	1.9762	1.8888	1.5498	1.1631	1.7408	1.5919	1.8497	2.1002	2.3813	0.90454	2.436	2.6618	0	1.7624	3.7075	1.5614	2.9958	1.3769
1.2532	1.3842	1.4932	1.1497	1.1526	1.6128	1.3536	1.2786	1.3121	1.0223	1.2693	1.1293	1.3838	1.8427	1.5235	1.3589	1.4746	1.7497	1.3309	1.4119	1.999	1.3451	1.1168	1.077	1.3412	1.6596	1.7905	1.4015	1.3115	1.3256	1.7117	1.0879	1.2242	1.4066	1.3997	1.2632	1.3234	1.5807	1.4062	1.2382	1.2673	0.9038	1.6932	1.3944	0	0.9331	1.4868	1.4535	1.1207	1.3085
1.4759	1.7043	1.8994	1.3294	1.8017	1.803	2.0075	1.7747	1.7317	1.5269	2.0876	1.8982	1.759	1.9639	1.7952	1.4091	1.457	1.7872	2.0905	1.5945	1.7855	1.9114	1.9596	1.6798	1.6572	1.7218	1.7163	1.6997	1.5909	1.6757	1.8761	1.54	1.6737	2.2212	1.5419	1.8676	1.4153	2.3574	1.7702	1.9057	1.9119	1.6179	1.865	1.7982	56.394	1.8247	1.6231	2.1195	1.7084	1.5218
1.4216	1.3648	1.0874	0.99634	1.5081	1.3891	1.5754	1.519	1.2047	1.6708	1.74	1.4906	1.5492	1.263	2.011	1.2083	1.3685	1.0135	1.8243	1.3347	1.9928	1.2634	1.8371	1.8045	1.4849	1.4836	1.5265	1.5167	1.6313	1.594	1.0607	1.3383	1.6781	2.2495	1.7487	2.2164	0.93298	1.2188	1.5605	1.1167	1.3117	1.616	1.3056	1.5851	0	1.7382	1.4861	1.7932	1.6849	0.99077
1.6468	1.7606	1.8651	1.3758	2.094	1.5522	2.184	1.7827	1.7604	1.8273	1.9664	2.216	1.5865	1.5701	1.8357	1.8094	1.4729	2.1304	1.701	2.0591	1.4639	2.0144	1.6351	1.6407	1.9818	1.8109	1.7049	1.7827	1.9641	2.1834	1.9398	1.7891	1.5665	1.4164	1.7293	2.3013	1.898	1.9744	1.5872	1.9384	1.6347	1.5341	2.2297	1.6439	0	1.6902	2.073	2.0941	2.117	1.3553
1.0213	1.1479	1.1029	0.75331	1.3111	0.67466	1.5268	1.3036	1.2047	2.2412	1.23	2.0352	1.1544	1.4233	1.3336	1.1744	1.2989	1.4391	1.3878	1.726	1.0106	1.7316	1.0869	1.6638	0.93231	1.2707	0.91073	1.2563	1.4182	1.455	0.29341	1.2798	1.5915	1.4667	1.0346	3.4422	1.6297	1.2362	1.443	1.4497	1.7979	1.3658	1.1771	1.1821	0	1.4969	1.8948	1.3472	1.5078	0.60639
1.045	0.75506	1.0076	0.94738	0.76926	1.1464	1.0588	0.95708	1.0905	0.81503	1.0631	0.93923	1.0757	0.88423	0.8285	1.0786	1.0284	1.2346	1.0263	0.98818	0.99406	1.0542	0.96463	0.85273	1.4108	0.87251	1.4899	1.1627	0.94397	0.80349	1.0936	1.4937	1.1947	0.86057	0.97942	1.0037	1.339	0.89597	0.86756	1.0413	1.1616	1.0522	1.0055	1.0281	0	1.2812	1.3376	1.088	1.4363	1.3562
1.6493	2.1847	1.3994	0.75659	1.4997	0.97275	1.5318	1.2781	1.3499	2.3582	1.7827	1.3683	2.3894	0.2791	1.5383	1.6021	1.5981	1.6125	1.1015	1.7255	0.82571	1.6978	1.5985	0.97876	0.9844	1.7049	1.3096	1.7093	1.854	1.2681	1.0867	1.597	1.257	1.1185	0.77286	1.5153	1.5463	1.3467	2.0081	1.1548	0.98713	0.96417	0.86554	1.0199	0	1.3046	1.6889	1.0567	2.0697	1.0532
1.829	1.7534	1.5103	1.3161	2.4132	1.8123	1.7805	2.0161	1.7259	1.2726	1.3408	1.6661	1.1485	1.6568	0.70243	2.2861	1.7103	1.0431	2.1894	2.0607	1.5082	1.6125	2.0855	1.2663	1.7552	1.4372	1.4135	2.2039	2.1164	1.216	0.93411	1.389	1.9001	1.897	1.7205	1.7612	2.5419	1.4759	1.0837	1.7848	1.9962	2.0546	1.6688	1.6089	0	2.1445	1.2339	1.6888	1.8902	1.3652
1.5759	1.4338	1.7423	1.2623	1.7059	1.3261	1.4415	1.1842	1.3543	1.3315	1.503	1.5616	1.502	0.80005	1.2739	1.3713	1.2327	1.391	1.3826	1.6487	1.1572	1.4708	1.6244	1.4808	1.4184	1.2949	1.4599	1.6493	1.4341	1.555	1.4253	1.647	1.491	1.3741	1.7077	1.9305	1.5432	1.1581	1.192	1.6128	1.2352	1.6037	1.2559	1.2994	0	1.4543	1.5868	1.4725	1.3184	1.4608
1.5772	1.1489	1.2616	0.89322	1.3456	1.2927	1.5881	1.1522	1.3721	2.2323	1.4559	1.5831	1.8083	2.5602	2.0594	1.6384	1.6467	1.8656	1.5421	1.8757	2.6203	1.65	1.4343	1.2942	1.72	1.6907	1.4463	1.6951	1.9699	1.7291	1.2045	1.8477	1.5474	1.2676	1.2694	2.7321	1.789	1.1352	1.8104	1.1452	1.4684	2.0186	1.5736	1.885	0	1.5201	1.633	1.7683	1.6127	1.1287
1.7332	1.461	2.0276	1.3693	1.7511	1.7412	2.2195	1.567	1.8825	2.2341	1.8642	2.3765	1.5418	2.9941	1.5088	1.5959	1.5766	1.8122	2.5419	2.2782	1.721	1.7485	1.5865	1.85	2.069	1.849	1.5691	1.5101	1.9483	1.8268	2.1553	2.6106	1.5942	1.1754	1.6286	1.3511	2.5909	1.7336	1.5108	1.7971	2.3773	1.9045	2.3582	2.2167	0	1.7993	1.9153	1.3765	0.90626	1.7494
0	0	0	0	0	0	0	0	0	0	0	0	0	0	0	0	0	0	0	0	0	0	0	0	0	0	0	0	0	0	0	0	0	0	0	0	0	0	0	0	0	0	0	0	0	0	0	0	0	0
0.13347	0.037501	0	0	0	0.022041	0	0.065817	0.095581	0.12144	0.1188	0	0	0	0	0	0.056578	0	0	0.037593	0	0.076936	0.12936	0.046202	0.026553	0.11143	0	0.056957	0	0	0	0.086154	0.024553	0.09051	0	0	0	0	0	0.10064	0.03994	0	0	0	0	0	0	0	0	0
0	0	0	0	0	0	0	0	0	0	0	0	0	0	0	0	0	0	0	0	0	0	0	0	0	0	0	0	0	0	0	0	0	0	0	0	0	0	0	0	0	0	0	0	0	0	0	0	0	0
0	0	0	0	0	0	0	0	0	0	0	0	0	0	0	0	0	0	0	0	0	0	0	0	0	0	0	0	0	0	0	0	0	0	0	0	0	0	0	0	0	0	0	0	0	0	0	0	0	0
0.73847	1.0605	0.70883	1.079	0.7461	0.67752	1.2124	0.64741	0.77565	0.67192	1.3147	0.87359	0.7883	1.3607	0.32142	0.3487	0.71306	1.1231	0.76716	0.69334	1.0352	0.80409	1.0073	0.85213	0.58768	1.0504	0.87069	0.80537	0.83011	0.70658	1.6029	1.3242	0.99624	0.66773	0.50465	0.47971	1.2924	0.56278	1.3351	0.80434	1.2768	0.67154	0.93776	1.5499	0	0.54517	0.58814	0.64399	1.3043	0.59156
0.07767	0.72018	0.083872	0.76011	0.25896	0.67982	1.1476	0.15321	0.66748	1.2014	1.2099	0.11276	1.3888	0.41402	0.25355	0.19804	1.1524	0.57585	0.14951	0.96259	0	0.96262	0.15056	0.6453	0.32451	0.71332	0.98118	0.21545	0.10914	0.25081	1.4751	0.75206	1.3717	0.15802	0.207	0.13623	1.1894	0.88788	0.90271	0.43926	0.79027	0.035316	0.095108	1.2838	0	0.96761	0.25053	0.21771	0.84473	0.55997
0.95572	1.4033	1.2318	1.0937	1.1587	1.283	1.0568	1.0946	1.1922	1.0098	0.82327	1.1936	0.9873	1.2782	1.2882	1.0481	1.1436	1.2484	1.153	0.9552	0.95077	1.013	1.2351	0.93917	0.83418	1.4586	1.0905	1.3946	1.0916	1.1283	1.6227	1.0548	1.985	1.2544	1.2135	1.3699	1.0251	1.2335	0.95549	1.5808	1.0518	1.3737	1.2584	1.0919	0	1.2973	1.1049	1.1925	2.3987	0.88018
0.055493	0.59251	0.77902	0.27154	0.6728	0.49488	0.13119	0.27366	0.33383	0.25246	0.44457	0.32227	0.20733	0	0.72461	0	0.64693	0	0.763	0.4064	0.07779	0.35188	0	0.46105	0.022081	0.43243	0	0.78151	0.46784	0	1.0238	0.68062	0.61252	0	0.50058	0.19466	0.38847	0.63437	0.42997	0.50215	0.63106	0	0.36241	0.69883	0	0.27653	0.79554	0.43554	0	0.22405
0.31195	0.56096	0.53896	0.83952	0.60512	0.43273	1.0325	0.67686	1.0902	1.2489	0.44427	0.60385	0.76589	1.1825	0.40733	0.68935	0.92567	0.71162	0.24019	1.2652	1.1369	0.75525	0.88686	0.8639	0.8937	0.69451	0.40983	0.71887	0.66624	1.1752	0.40625	1.0874	0.61977	1.2693	1.0488	0.65656	2.0199	0.92715	1.2568	0.56454	1.1576	1.2482	1.2223	0.98208	0	0.79451	0.84968	0.48966	0.67853	0.43181
0.041923	0.023559	0	0.025642	0.025414	0.013847	0.024778	0.041348	0.096075	0.038145	0.074635	0	0.044752	0	0.054742	0	0.026658	0.023909	0.046114	0	0.058768	0.024167	0	0.029026	0	0.093338	0	0	0.070688	0	0.068247	0	0.015425	0.056861	0.034379	0	0.11005	0	0	0	0.050183	0	0	0	0	0	0.1202	0.047005	0	0.08463
0	0.2952	0	0.41311	0.36394	0	1.4193	0	0.21497	0.47797	0.73479	0	1.2417	0	0	0	0.30222	0	0	0.042275	0	0.086519	0	0.051957	0	0.33416	0	0.44836	0	0	0	0	0.85593	0.30535	0.15385	0.61424	0.13133	0	0.34887	0.22635	0.44915	0	0	0.53158	0	0	0	0	0	0
0.25716	0.24086	0.092566	0.73404	0.7275	0.79275	0.40531	0.7609	0.34378	0	0.38152	0.16594	0.50328	0.40617	0.22386	0.21857	1.1447	1.0266	0.28287	0.19316	0.12016	0.54356	0.83082	0.29674	0.3752	0.3817	0.60642	0.29266	0.2409	0.32295	1.535	0.27667	0.41001	0.23253	0.45692	0.10023	1.3502	0.39197	0.26567	0.51711	0.30783	0.15591	0.27991	0.40481	0	0.3797	0.86022	0.33639	0.28686	0.98882
0.93533	0.95567	1.1018	1.3262	1.0309	1.6008	1.3066	1.9289	1.4615	1.3152	1.5138	0.82299	1.9061	1.5109	1.9985	1.8068	1.2616	3.346	1.3094	0.9101	0.95356	1.1274	2.2526	0.64757	1.5564	1.7511	1.8905	1.3789	1.1948	1.2356	1.6149	1.4271	1.1888	1.1533	2.0221	1.4914	2.9762	0.87481	1.12	1.1541	1.0687	1.3145	0.97179	1.2046	0	1.3182	1.4018	1.3824	1.4227	1.177
0.58849	0.60629	0.8473	0.89987	0.89185	1.1338	1.1014	1.1608	0.89908	1.2494	1.135	1.0442	0.7329	1.5104	1.1526	0.58354	1.1226	1.1187	1.0789	0.93929	0.54996	0.84809	1.0774	0.40744	0.97568	1.2556	1.1399	1.5487	0.44101	1.3725	1.3306	1.203	1.0104	0.39909	1.2467	0.8028	1.3732	1.0091	1.1399	1.3313	0.64573	0.80273	1.0409	0.38598	0	1.1404	1.1952	1.0447	1.1488	1.4991
1.0042	1.0722	1.8434	1.0441	0.73047	0.66332	1.4837	0.79231	1.2944	1.1878	0.80445	0.77753	0.85754	0.9516	0.6556	1.0242	0.9365	1.6035	1.2702	0.79195	1.2669	1.1577	1.4923	1.46	1.1587	1.565	1.0656	1.1999	1.2416	1.0809	1.0353	1.1668	0.81281	1.362	1.1117	0.58708	0.87868	1.0331	1.1671	0.98436	1.0818	1.0045	1.3936	1.3436	0	1.5012	1.1516	1.3511	0.75608	0.81084
0.57862	0.75871	0.41655	0.5112	0.85741	0.36099	0.72195	0.63409	0.64459	0.58497	0.74396	0.87117	1.0294	0.91388	0.58764	0.65572	0.43607	0.95331	0.63646	0.68813	0.8111	0.74121	0.49849	0.66768	0.58838	0.64412	0.35735	0.57617	0.61428	0.58823	0.13955	0.74702	0.37847	0.61039	0.57994	0.6014	0.50631	0.51446	0.74721	0.48479	0.9235	0.58464	1.0497	0.96142	0	0.81873	0.46083	0.72084	0.26893	0.31519
0.094141	0	0.20331	0.057581	0.11414	0	0	0	0	0	0.16759	0.091117	0.050247	0	0	0	0.059862	0	0	0.053032	0.13197	0.10854	0.060828	0.13036	0.037459	0.1048	0.095139	0.20087	0.15873	0.20267	0.15325	0.18231	0.034637	0	0.0772	0.11008	0	0	0.14588	0.070988	0.16903	0.42804	0.076851	0.074094	0	0.052124	0.067479	0.15833	0.078758	0.027148
1.3347	1.425	1.0089	1.5102	1.2945	1.5429	1.2621	1.7112	1.4528	0.9715	1.6632	1.421	1.5672	1.8972	1.2199	1.815	1.471	2.4357	1.5415	1.9548	1.1225	2.0003	1.6385	2.0329	1.6463	1.8572	1.8883	1.6517	1.6503	2.0113	1.0863	1.9815	1.5223	0.9051	1.4776	1.8727	1.635	1.5257	1.758	1.8115	1.5976	1.4564	1.3074	2.311	0	1.404	1.8177	1.5712	2.1215	1.6935
1.4845	1.5137	1.4332	1.5153	1.5495	1.38	1.6385	1.6192	1.777	1.467	1.5139	1.7793	1.6843	1.6071	1.7972	1.6461	1.5816	1.6708	1.5896	1.7002	1.7226	1.6605	1.785	1.5995	1.6899	1.5431	1.8629	1.5145	1.4753	1.5397	1.9045	1.7769	1.6168	1.5867	1.7575	1.7933	1.6431	1.7756	1.4777	1.6161	1.5416	1.6628	1.5248	1.6172	0	1.6765	2.0083	1.6865	1.6367	1.5962
1.2108	1.9845	2.1791	1.3268	1.7126	0	1.6101	2.0898	0.86709	1.3771	0.089811	0.48828	1.4002	0.59759	0	1.4579	0.51326	2.4168	2.2751	0.17052	0.14144	0.87243	1.1735	0.34928	0.68251	1.0109	1.0707	0	2.1549	2.1721	1.533	1.1724	1.4478	0.2737	1.117	0.58989	2.9135	1.7301	1.0945	1.6738	0	0	0	0.079412	0	0.61451	2.7482	1.9232	1.0129	1.6003
5.0022	4.6299	6.7784	2.0397	5.5295	0.77748	4.5215	5.6106	4.4111	7.0501	3.2303	3.2277	4.9209	2.6722	3.586	3.668	3.1392	5.0343	6.7968	4.1439	3.9872	5.1451	4.8164	3.4632	4.1759	4.4765	3.9153	3.9764	8.1035	4.6981	4.79	3.1657	5.016	2.7936	5.3487	3.5552	7.0376	4.7091	3.7998	6.6563	3.3461	3.6569	3.8432	4.1686	0	3.1497	4.9213	4.8936	5.0874	1.5274
0.1289	0.028974	0.4454	0.36266	0.28129	0.30652	0.030472	0.66106	0.30277	0	0.48189	0.59883	0.041278	0.45806	0.16831	0.021911	0.33878	0.044107	0.042534	0.072612	0.072274	0.044582	0.13326	0.017848	0.071804	0.33002	0.026053	0.60508	0.043467	0.48561	0.62949	0.39938	0	0.41958	0.42281	0.30143	0.29325	0.029469	0.059923	0.42766	0.077146	0.63296	0.042089	0.38551	0	0.58522	0	0.3902	0.3235	0.19329
4.1146	4.3355	4.7209	3.5391	2.8061	8.9185	3.1918	5.8336	3.978	4.4458	3.4336	4.2314	2.8824	9.4435	4.0296	2.8415	8.8303	2.9333	2.9701	2.173	3.6049	3.7061	2.991	3.739	5.935	4.151	2.9888	3.7314	4.9143	2.7681	3.6282	5.4781	6.3393	2.7904	5.3776	3.6084	4.0505	3.2337	4.1844	4.0723	2.0009	5.3787	3.3589	2.2264	0	4.5564	3.5023	3.0275	3.6574	6.1554
3.9861	3.7574	3.8878	3.7751	3.0399	5.3511	2.4318	6.0872	4.1254	6.3177	4.3493	3.6091	2.6079	5.9402	5.0369	3.06	6.2684	1.6133	3.6066	4.3461	3.4247	3.2613	4.3203	0.97926	3.7861	4.5088	1.6243	3.1826	4.7697	3.737	3.07	6.9722	5.9136	5.5807	5.6413	4.6608	3.713	1.9108	3.487	4.654	4.2327	6.6649	4.3036	4.6553	0	6.5498	2.4885	6.3434	7.9603	4.6351
11.171	9.4802	0	0.55776	3.7313	2.6354	1.8863	6.6329	2.8408	10.371	5.479	2.7581	2.6161	11.477	5.2094	7.363	3.2133	2.1452	0	3.9169	2.7163	3.4168	6.9232	2.7621	6.8487	3.6798	1.4399	2.6268	0	0.85887	1.8556	10.228	3.7325	5.1018	1.6825	1.7327	0.39897	0	1.2365	7.7358	3.5476	2.0731	1.4888	3.14	0	5.5539	0	0	0	3.6488
0.73668	1.5007	0.89494	0.9575	0.94897	1.4295	1.4695	1.1807	1.0024	1.5919	1.5574	1.2478	0.98299	1.8544	1.4429	2.0349	1.2882	1.1029	0.96225	1.5562	1.0327	1.5394	1.19	1.7214	0.98931	1.4351	1.1633	0.94314	1.6562	1.5364	1.0493	1.1294	1.7279	1.1241	1.4725	1.6151	1.4504	1.579	1.7124	1.1804	1.1023	1.5073	1.2779	1.2321	0	1.6825	0.72606	1.4455	1.7719	0.717
1.6242	1.719	1.3154	1.6143	1.7558	1.6272	1.6319	1.6286	1.4811	1.4532	1.8072	1.8078	1.5893	2.1805	1.732	1.5875	1.6352	1.5284	1.6823	1.2504	1.6317	1.6853	1.3293	1.4619	1.7126	1.3259	1.8466	1.4209	1.6279	1.6463	1.6305	1.4504	1.3545	1.7623	1.565	1.2344	1.3502	1.6401	1.615	1.6942	1.4582	1.7232	1.7016	1.2996	0	1.5138	1.3971	1.472	1.6306	1.4988
2.3005	1.8314	2.8982	1.9933	2.5566	1.6463	1.8128	1.7017	2.3065	2.442	3.0716	1.2988	2.7626	1.3625	2.2529	2.1182	0.9752	1.968	2.7413	3.7798	2.4186	2.8732	1.4864	1.9909	1.7544	2.7743	2.1311	2.5361	3.1246	2.0635	0.72818	2.3512	1.4107	2.0801	3.1442	0.67247	3.5227	1.9723	3.4163	1.4456	2.8684	3.4866	2.0344	2.1124	0	2.3352	2.1986	2.7942	2.8868	1.4927
0.87059	2.1744	1.3579	0.79873	1.0555	1.1182	1.3149	0.95404	1.0807	1.2322	1.8082	1.3107	0.8777	1.375	1.2631	1.3977	1.1072	1.1033	1.33	1.4168	0.81358	0.72489	0.56252	1.6073	1.2317	1.6152	0.6843	1.4448	1.631	1.7701	1.1023	1.3113	1.3168	0.39359	0.9519	1.2442	1.6082	1.1058	1.1242	0.94824	1.5053	1.0556	0.71069	0.53294	0	1.2854	1.1787	0.92188	1.6994	0.89266
1.8136	1.7386	1.4592	1.2289	1.8754	1.1745	1.4292	1.9641	1.6502	2.0384	1.5827	1.5488	1.3666	2.5274	1.9038	2.0855	1.3341	1.4602	1.2321	1.3021	1.2462	1.5784	1.9301	1.7234	1.7829	1.4251	1.3117	1.5783	1.519	1.4354	1.7367	1.9512	1.3999	1.0611	1.4289	1.5801	1.4314	1.8293	1.8461	1.9575	1.8729	1.3259	1.4225	1.3714	0	2.0674	0.9686	1.3357	1.3983	1.1383
1.4929	1.6779	1.3099	1.4125	1.5272	1.1557	1.5165	2.2086	1.5636	1.698	1.6611	1.2192	1.3945	1.4921	1.8885	1.943	1.246	1.4102	1.8987	1.5506	1.8312	1.3716	1.4168	1.7119	1.2809	1.4022	1.1551	1.3539	1.6519	1.7325	1.5443	1.3251	1.6478	1.139	1.1095	1.4729	1.1022	1.7066	1.1567	1.4776	1.1728	1.3576	1.5234	1.5055	0	1.3949	1.1704	1.1769	1.0929	1.5203
1.0465	1.4997	1.8646	1.3282	1.0468	1.4863	1.5154	1.0838	1.3041	0.9046	0.93154	1.1648	1.564	1.6736	1.0932	1.2008	1.4529	1.8204	1.2087	1.3265	1.0269	0.93507	1.42	1.3042	1.4366	1.5727	1.5071	1.2058	0.99993	1.0983	1.5617	1.3511	1.0974	1.8452	1.1371	0.91777	1.511	1.4356	1.2568	0.78914	1.4093	1.6654	1.2815	0.82368	0	1.4196	0.82515	1.4374	1.1382	1.1619
1.8626	1.5327	1.9395	1.4851	1.7743	1.3842	1.6906	1.9683	1.6579	1.6948	1.1843	1.674	1.3847	2.0488	1.5635	1.0743	1.6638	1.0623	1.9756	1.2741	2.238	1.4572	1.5044	2.0265	1.6676	2.0735	1.5799	1.3626	1.2712	1.4679	1.9132	1.1594	1.7133	1.8045	1.282	1.9446	1.6299	1.3688	1.9586	1.7557	1.4731	1.0889	1.5748	1.3613	0	1.5101	1.2397	1.3798	1.1687	1.4963
0	0	0	0	0	0	0	0	0	0	0	0	0	0	0	0	0	0	0	0	0	0	0	0	0	0	0	0	0	0	0	0	0	0	0	0	0	0	0	0	0	0	0	0	0	0	0	0	0	0
0	0	0	0	0	0	0	0	0	0	0	0	0	0	0	0	0	0	0	0	0	0	0	0	0	0	0	0	0	0	0	0	0	0	0	0	0	0	0	0	0	0	0	0	0	0	0	0	0	0
0.71726	0.64491	0.37178	0.66684	0.29567	0.34114	0.6274	0.36786	0.59174	0.5221	0.74061	1.0552	1.0719	1.2915	0.2997	1.1949	0.43176	0.081812	0.6785	0.51719	1.0859	0.5127	0.57468	0.73496	0.73063	0.59086	0.086984	0.72238	0.90301	0.94192	1.3078	1.3335	1.1189	0.50587	0.69407	0.57031	0.25105	0.81993	0.4446	0.93028	0.42929	0.078271	1.1242	1.0613	0	0.5401	0.96656	0.83637	0.40804	0.12411
0.47184	0.81585	0.23516	0.5883	0.61606	0.035963	1.1798	0	0.44707	0	1.0661	1.089	1.0074	1.4618	0.047393	0.67867	0.67699	0	1.0779	0.38848	0.86493	0.64859	0	0.82925	0.64989	0.52525	0	0.9913	0.95877	1.0353	1.1226	1.1246	0.78788	0.93532	0.78874	0.38195	0.47639	0.8713	0.36559	0.65685	0.80375	0	0.79999	0.97126	0	0	0.98861	0.87493	0.45547	0.010467
0.74978	0.73735	0	0.31529	0.73859	0	0.94166	0	0.53695	0	0.83425	0.63498	1.0505	0.77714	0	0.87624	0.65555	0	0.87627	0.58076	1.1824	0.64832	0	0.77866	0.59668	0.52166	0.047358	0.75993	0.79014	0.80707	0.86457	0.60499	0.7931	0.38135	0.807	0.43835	0.57407	0.42855	0.21785	0.28269	0.56094	0	1.1476	1.3278	0	0	0.87333	1.1559	0.47045	0
0.93278	0.69891	0.46766	0.70637	0.67316	0.23473	0.63005	0.2519	0.48033	0.23239	0.77099	0.89207	0.84755	0.69716	0.116	0.5946	0.90147	0.24699	0.72065	0.58802	0.73161	0.72974	0.2296	0.69194	0.96324	0.53155	0.26934	0.90039	0.91122	0.85464	0.95809	0.74549	0.87024	0.82836	0.76493	0.79205	0.64131	0.72356	0.32695	0.78711	0.49182	0.16157	0.84305	0.83904	0	0.25823	0.76412	0.77193	0.85468	0.22416
0.17428	0	0	0.15989	0.10565	0.028781	0.36051	0.085942	0.17473	0	0.77564	0.50604	0.37207	0.30966	0	0.44437	0.12929	0	0.33547	0.29453	0.2443	0.20092	0	0.24132	0.13869	0.24251	0	0.44624	0.44078	0.14069	0.23642	0.1125	0.25648	0	0.17864	0	0.38125	0.29883	0	0.065708	0.10431	0	0.42681	0.13717	0	0	0.37476	0.14655	0.1458	0
0	0	0	0	0	0	0	0	0	0	0	0	0	0	0	0	0	0	0	0	0	0	0	0	0	0	0	0	0	0	0	0	0	0	0	0	0	0	0	0	0	0	0	0	0	0	0	0	0	0
0.95852	0.9157	0.20701	0.11726	1.1621	0	1.1897	0	0.68644	0	1.6211	1.0205	1.1255	1.0219	0	0.81468	0.77203	0	0.84346	0.59396	0.26873	1.0498	0	1.3936	0.64838	0.53351	0.048435	0.7772	0.53873	0.92858	0.8322	0.55687	0.88166	1.9501	0.82534	0.22416	1.0065	0.98615	0.14854	0.72278	0.86053	0.087165	0.93898	1.3579	0	0	0.89318	0.80603	0.88209	0
0.79362	0.5734	0.36728	0.24271	0.82472	0	0.87108	0.33545	0.51963	0	1.5138	0.65839	0.42358	1.343	0	0.28908	0.93719	0	0.56118	0.7664	0.47678	0.65354	0	0.54946	0.45112	0.50483	0	0.53221	0.63721	0.85425	0.61521	0.73185	0.79254	0.61508	0.83675	0.3977	0.49603	0.51841	0.087844	0.42745	0.67855	0	0.55531	0.2677	0	0	0.73139	0.69913	0.66394	0
0	0	0	0	0	0	0	0	0	0	0	0	0	0	0	0	0	0	0	0	0	0	0	0	0	0	0	0	0	0	0	0	0	0	0	0	0	0	0	0	0	0	0	0	0	0	0	0	0	0
0	0	0	0	0	0	0	0	0	0	0	0	0	0	0	0	0	0	0	0	0	0	0	0	0	0	0	0	0	0	0	0	0	0	0	0	0	0	0	0	0	0	0	0	0	0	0	0	0	0
0	0	0	0	0	0	0	0	0	0	0	0	0	0	0	0	0	0	0	0	0	0	0	0	0	0	0	0	0	0	0	0	0	0	0	0	0	0	0	0	0	0	0	0	0	0	0	0	0	0
0	0	0	0	0	0	0	0	0	0	0	0	0	0	0	0	0	0	0	0	0	0	0	0.053874	0	0	0	0	0	0	0	0	0.02863	0	0	0	0	0	0	0	0	0	0	0	0	0	0	0	0	0
0	0	0	0	0.066928	0	0	0	0	0	0	0	0	0	0	0	0	0	0	0	0	0.12729	0	0	0.043931	0	0	0	0	0	0	0	0	0	0	0	0	0	0	0	0	0	0	0	0	0	0	0	0	0
0.067372	0	0.1455	0	0.12252	0	0.27873	0	0.096497	0	0.11994	0.32604	0.1798	0.23942	0	0.34357	0.15708	0	0.37053	0.18976	0.28333	0.11651	0	0.51309	0.18765	0.15	0	0.20126	0.34079	0.3626	0.36559	0.26094	0.049576	0.45689	0.16575	0	0.058953	0.077016	0.052201	0	0.24194	0	0.38499	0.26513	0	0	0.28975	0.11331	0.11273	0
0.61808	0.57208	0.70669	1.0452	1.08	0.74452	0.7306	0.35859	0.89569	0.59546	1.3269	0.59823	0.6986	0.73216	0.5697	0.58713	0.57027	0.64279	1.0798	0.83974	1.3251	0.88026	0.5873	1.0321	0.95482	0.87018	0.82673	0.8844	0.81738	0.90012	1.5586	0.86837	0.62871	1.1342	0.89446	0.55266	0.60447	0.78968	0.64792	0.54832	0.8269	0.36369	1.0982	1.0588	0	0.58379	0.72971	0.75415	0.82125	1.038
1.1443	0.30183	0.37826	0.34281	0.7786	0.3548	0.85572	0.62187	0.68234	0.40371	1.1641	0.79109	0.88496	1.1895	0.36592	0.71454	0.66822	0.37291	1.1045	0.76301	0.85113	0.67309	0.33196	0.7114	0.91992	0.62391	0.40121	1.1261	1.26	0.9175	0.91238	1.0703	0.83343	1.1402	0.88092	0.76457	0.46999	0.64069	0.50663	0.58111	1.0063	0.55214	0.91506	0.95576	0	0.56892	0.83695	0.95569	0.66425	0.34346
0.6025	1.1125	0.74355	1.3425	1.2001	0.9097	0.96653	0.93379	0.98624	0.78315	1.5323	0.74976	1.1026	1.5294	0.44956	0.80471	0.63852	1.0799	1.1361	0.14546	1.0859	1.0419	1.446	0.71509	0.68497	0.95815	0.91334	0.62443	1.6932	0.69486	0.70058	0.88897	0.66502	1.0507	0.88229	1.0064	0.82847	0.68874	1.2671	0.45432	0.72121	1.0175	1.6161	0.4742	0	0.7625	0.80204	1.0615	0.64806	1.0177
0.11099	0.74844	0.2397	0.95039	0.13456	0.76981	0.78715	0.43785	0.63586	0.40394	0.98793	0.53711	1.007	0	0.14492	0.75465	0.023525	0.31648	0.24416	0.50018	0.62232	0.063979	0.43028	0	0.39746	0.43243	0.33649	0.6631	0.18714	0.47787	0.7227	0.6448	0.65336	1.2043	0.72812	0	0.77694	0.88811	0.085995	0.41845	0.79712	0.50464	0.36241	0.52412	0	0.73742	0.23866	0.24888	0.55711	0.12803
1.3631	0.8561	1.039	1.1034	0.68048	1.0328	1.0425	1.028	1.0795	0.87546	1.0706	0.93126	1.1983	1.0448	0.73288	1.4993	1.1047	0.73164	0.39688	0.76786	0.33719	0.83196	1.5024	0.72166	0.41476	0.80331	0.60773	1.0607	0.31545	0.90622	1.2618	1.3975	1.121	0.97875	0.95341	1.3126	1.4734	0.91658	0.68338	0.84646	0.95978	1.5312	0.52364	1.3252	0	1.1099	1.6667	0.22475	1.4757	0.83242
0.49451	0.37714	0.49586	0.4321	0.38542	0.35	0.16701	0.10451	0.48568	0.67492	0.3773	0.82051	0.43362	0.33473	0.5996	0.54039	0.68879	0.46333	0.40796	0.53725	0.44563	0.38687	0.52493	0.26901	0.50598	0.37355	0.67825	0.15074	0.65514	0.41823	0.82419	0.54723	0.59781	0.43117	0.60829	0.24781	0.89635	0.64606	0.46526	0.23972	0.40168	0.096363	0.54787	0.47262	0	0.21513	0.60765	0.23762	0.82742	0.80472
0.12552	0.42322	0.40663	0.38387	0.38045	1.0779	0.37093	1.1142	1.1506	1.0279	0.33519	0.24298	0.53596	0.74344	0.4917	0.32005	1.6229	0.71586	1.0355	0.91923	0.87977	0.36178	1.3788	0.52142	0.59934	0.62878	0.57084	0.1607	1.0582	0.67556	0.74923	0.24308	1.1546	0.85122	0.72053	0.14677	1.0984	1.7219	1.1671	0.7572	0.67613	0.68487	1.0247	0.88913	0	0.76448	0.71978	0.98514	0.63006	0.86875
0.63605	0.10998	0.4755	0.044889	0.17796	0.74335	0.14458	0.4343	0.33637	0.40066	0.087102	0.61562	0.10446	0.69548	0.44721	0.08317	0.49778	0.64178	0.56508	0.63393	0.54868	0.028204	0.41098	0.16937	0.25309	0.46296	0.29668	0.33408	0.54998	0.57932	0.50444	0.22108	0.43203	0.46452	0.56172	0.68651	0.47094	0.5593	0.7961	0.33205	0.38068	0.044493	0.75888	0.9242	0	0.29799	0.10521	0.054857	0.36839	0.56439
0.24809	0.41825	0.80369	0.56903	0.22559	1.1062	0.29325	0.73405	0.78174	0.56433	0.77291	0.36018	0.59586	0.88163	0.48592	0.42172	1.3146	0.91966	1.0915	0.6289	1.3911	0.92957	0.8015	0.42941	0.83908	0.82851	0.68948	0.26468	0.69718	0.46733	0.87504	0.56051	1.3235	0.67297	0.86464	0.14504	1.194	1.1344	0.865	0.56122	0.59393	1.5792	1.1139	0.58578	0	0.54945	0.26674	0.3477	0.51888	0.71544
0.95852	0.30299	1.2938	0.65956	0.50842	0.8904	0.28325	0.88628	0.58348	0.32705	0.26663	0.57983	0.31975	0.70964	0.54758	0.35642	0.36824	1.025	0.92254	0.43872	0.16796	0.72521	0.8903	0.41477	0.78664	0.76692	0.69625	0.46018	0.63974	0.32243	1.3653	0.38671	0.77145	0.65003	0.63866	0.77054	1.0484	0.27393	0.55701	0.63244	1.0757	0.32687	0.39124	1.0373	0	0.56389	0.68706	0.40301	0.65154	1.1921
0	0	0	0	0	0	0	0	0	0	0	0	0	0	0	0	0	0	0	0	0	0	0	0	0	0	0	0	0	0	0	0	0	0	0	0	0	0	0	0	0	0	0	0	0	0	0	0	0	0
0	0	0	0	0	0	0	0	0	0	0	0	0	0	0	0	0	0	0	0	0	0	0	0	0	0	0	0	0	0	0	0	0	0	0	0	0	0	0	0	0	0	0	0	0	0	0	0	0	0
0	0	0	0	0	0	0	0	0	0	0	0	0	0	0	0	0	0	0	0	0	0	0	0	0	0	0	0	0	0	0	0	0	0	0	0	0	0	0	0	0	0	0	0	0	0	0	0	0	0
1.032	0.86992	0.55721	0.56811	0.70902	0.55674	1.0776	1.0518	0.91645	0.3756	1.1024	0.49943	1.0466	0.65199	0.53903	0.29238	0.6854	0.84361	1.2487	0.60074	0.77156	1.2295	1.1114	0.8336	0.52015	0.59357	1.0603	0.68998	0.96673	0.85166	0.41067	0.93266	0.35439	0.8865	1.1425	0.60336	1.1439	0.47189	0.85293	0.7782	0.53532	0.59437	0.89864	0.73103	0	0.47617	1.2082	0.71355	0.51803	0.61507
0.62693	0.99286	0	1.3944	0.96738	1.0918	0.87579	0.89937	0.96325	0	1.1161	1.3791	1.2168	1.0127	0.81862	1.7923	1.6791	1.0076	0.81497	1.3485	1.4381	1.0513	1.0679	0.59188	1.0205	1.142	0.83517	1.3377	1.2172	0.88954	0	0.99333	0	0.5411	0.93475	1.3995	0.64833	1.0424	0.83903	0.94548	1.4668	0	1.0701	0.76257	0	1.2622	1.1847	1.4378	1.3351	1.1012
0.98707	0	0	0	0.43517	0.059276	0	1.416	0.46269	0.89812	0	0	0	0.85036	1.1717	0	0	0	0.78963	0.05055	0.50315	1.138	0.23192	0.74552	0.6427	0.24973	1.0429	0	0.25217	0.77272	0	0	0	0	0.14717	0.8394	0	0	0.13905	0.47365	0	0	0.58603	0	0	0.24842	1.4794	0.20122	0.97593	1.1386
0.96387	0.58128	1.3455	0.83399	0.51304	1.2113	1.2505	1.2752	0.73404	0.877	0.54407	0.54609	1.2548	0.22278	0.76743	0.87917	1.2607	0.92511	1.0731	0.27811	0.92273	1.1112	0.92659	0.87892	0.21515	0.73276	0.17819	1.0033	1.1363	1.0628	0.65059	0.9257	0.61411	0.79713	1.0218	1.0446	0.71999	1.1556	0.20037	1.1877	0.25327	0.1924	1.1899	0.98066	0	1.0934	0.87625	0.10543	0.059003	1.2746
0.44551	0.83453	0.48108	0.40874	0.18005	0.49049	0.087769	0.14647	0.2127	1.2161	0.39656	0	0	0.52773	0.19391	0	0.062953	0.25408	0.081674	0.083657	0.20817	0.68484	0.19191	0.10282	0.17727	0.33063	0	0.44362	0.083465	0.079925	0.40292	0.095862	1.1474	0.20142	1.096	0.52093	1.4294	0.50928	0.57532	1.0078	0	0	0.12123	0.11688	0	0.49334	1.1709	0	0.12424	0.085652
0.59124	0.94138	0.53204	1.778	0.47788	2.6688	0.46591	0.38875	0.59278	1.4345	0.7017	1.0491	0.63113	0.81708	0.64335	0.33501	0.71013	0.56198	0.59614	0.66613	1.5195	0.96566	0.6367	0.40934	0.50972	0.76786	0.099585	1.0513	0.77537	1.1668	1.0694	0.38166	0.87012	0.93555	1.0101	1.2674	1.0347	1.6897	0.6108	1.3375	0.58977	0.17922	0.80442	0.69801	0	1.0366	1.6952	0.22097	0.49463	2.1881
0	0.1975	0.75904	0.053742	0.31958	0.058041	0	0	0.20136	0.15989	0.15642	0	0.46897	0	0.22946	0.29872	0.14899	0	0.28994	0.29698	0.73901	0.7091	0	0.12167	0.34962	0.19562	0	0.14999	0.2963	0.56747	0.19071	0.45375	0	0	0.50437	0	0.76885	0.40177	0.27232	0	0.31553	0	0.43036	0	0	0.68109	0.25192	0	0.29403	0.10135
4.1003	4.6084	3.1627	2.3288	1.2428	4.8367	2.2503	3.4663	3.6076	1.5989	1.0428	0	2.8138	2.7755	3.4419	3.734	0.18624	2.8396	3.7048	3.2998	1.2317	1.3507	3.9741	0.20278	2.2142	2.4453	0.29599	1.1249	2.4692	3.4679	1.4304	3.5922	3.9871	0.39724	2.642	2.7397	2.3065	1.3392	0.45386	2.2085	4.0317	1.598	4.5427	0.69155	0	2.9189	1.4695	0.49257	0	0.59123
0.31592	0	0.42643	0.024154	0.3112	0.23477	0.35009	0.31158	0.41855	0.4671	0.38666	0.26755	0.42154	0.23389	0.20626	0.57058	0.28459	0.45043	0.32578	0.5339	0.16607	0.77397	0.68893	0	0.34569	0.46158	0.45895	0.53928	0.24414	0.46758	0	0.22942	0.30511	0.69628	0.35622	0.23087	0.31099	0.45142	0.061195	0.268	0.56724	0.64639	0.32237	0	0	0.10932	0.39628	0.39849	0.42948	0.25054
1.1643	0.58161	0	0	0	0.81186	0	1.0208	0.63001	0.47085	0.57578	1.8782	0	0	0.16893	1.2095	0	0	1.0673	0.21864	0	0.52203	1.0031	0.53742	0.4633	0.72008	0.78446	0.49689	1.0907	1.1837	0.49141	0	0	0.5264	0.63655	0	0.67923	0.59156	0	0.39022	0.61944	0	0	0.20365	0	0.78794	0	0.072526	0.86585	0.074617
0.51018	0.19113	0.036728	0.56169	0.39174	0.73019	0.46234	0.53672	0.40921	0.092841	0.66605	0.098759	0.58091	0.68492	0.57735	0.086724	0.65603	0.36855	0.636	0.36404	0.28607	0.54898	0.21977	0.6358	0.51428	0.49221	0.34373	0.27578	0.64995	0.91527	0.64597	0.54889	0.37542	0.64583	0.40443	0.11931	0.50595	0.42769	0.21083	0.33341	0.54963	0.37115	0.91626	0.48185	0	0.35781	0.1219	0.19067	0.51218	0.91219
0.089165	0	0.62585	0.4363	0.40539	0.32395	0	0	0.29373	0	0	0.38835	0	0.36967	0	0.34103	0.64257	0.22883	0	0.075344	0	0.3084	0.31687	0.2778	0.15966	0.24815	0.58572	0.24733	0	0.023994	1.1612	0.71947	0.34446	0.48374	0.53012	0.41704	0.078023	0.20386	0.13817	0.3698	0	0.36488	0	0.24562	0	0.098738	0.63913	0.049986	0.48487	1.0157
0	0	0	0	0.11414	0	0	0	0.21574	0	0	0.72894	0	0	0	0	0.43899	0	0	0	0	0	0	0	0	0.1048	0.38056	0	0	0	0.61301	0.85077	0	0.51073	0.1544	0	0.16475	0	0	0.85185	0	0	0	0	0	0	0.40487	0	0.63006	0.21719
0.057986	0.010862	0.083488	0.23645	0.12889	0	0.28559	0.019063	0.094126	0.017587	0.06882	0.37416	0.40234	0.27475	0.025239	0.115	0.43836	0.34172	0	0.010888	0	0.12256	0.42462	0.12044	0.023073	0.13986	0.31254	0.098982	0	0.020805	0.49295	0.049908	0.14223	0.4981	0.047551	0.090403	0.30444	0	0.10483	0.2332	0.023137	0.087884	0.031557	0.15213	0	0	0.26324	0	0.01617	0
0	0	0	0	0	0	0	0	0	0	0	0	0	0	0	0	0	0	0	0	0	0	0	0	0	0	0	0	0	0	0	0	0	0	0	0	0	0	0	0	0	0	0	0	0	0	0	0	0	0
0	0	0	0	0	0	0	0	0	0	0	0	0	0	0	0	0	0	0	0	0	0	0	0	0	0	0	0	0	0	0	0	0	0	0	0	0	0	0	0	0	0	0	0	0	0	0	0	0	0
0	0	0.13554	0.53742	0.26632	0.10364	0.40802	0	0.21574	0.34263	0.33519	0.24298	0.70345	0.74344	0	0.26671	0.65183	0.46531	0.72485	0.035355	0.52786	0.10854	0.81104	0.43452	0.049945	0.24453	0.57084	0.29462	0.56438	0.033778	0.57895	0.44564	0.11546	0.7661	0.386	0.22015	0.82377	0	0	0.23663	0	0.17122	0.25617	0.098793	0	0	0.94471	0	0.15752	0.45247
0	0	0	0	0	0	0	0	0	0	0	0	0	0	0	0	0	0	0	0	0	0	0	0	0	0	0	0	0	0	0	0	0.06948	0	0	0	0	0.071958	0	0	0	0	0	0	0	0	0	0	0	0.090765
0.061301	0.17224	0.59576	0.018747	1.4864	0	1.1956	0	0.21072	0.055776	0.54566	0.29666	1.2106	0.5083	0	0.31261	0.36381	0	0.708	0.034533	0.085931	0.24736	0	0	0.12196	0.40944	1.5488	0.02616	1.137	0	0.49896	0.079142	0.045108	0.99771	0.17594	0.071678	1.1265	0.91098	0	0.27735	0.036689	0	0.050042	0	0	0.067882	0	1.7183	0.20514	0.1591
1.5493	0	2.6954	2.448	2.8175	0	1.4244	0	1.0355	1.488	0.68953	0.99968	1.5619	1.8352	0	3.1457	0	2.798	4.6864	1.0667	0	2.6296	0.50053	0.83428	2.8084	1.7247	3.4359	1.5794	4.1603	1.8993	2.382	0.11112	0	2.4515	2.3645	0	3.1633	1.2791	0.13338	1.0385	0.72121	0	0.070263	1.4904	0	0	0.061695	3.2811	1.0801	2.3829
2.6359	0	4.0917	1.9649	6.1919	0.16324	1.7526	0	1.1798	1.7988	0.43994	1.754	1.7586	2.1467	0.21512	2.6605	0.31427	3.2885	5.7988	0.83526	0.23094	3.4189	2.2354	1.1406	3.4088	1.4672	2.4142	1.6873	6.2038	2.4827	1.6091	0.31904	0.060614	3.3517	2.7696	0.57791	5.1897	2.2599	0.38294	2.4846	0.98602	0.44945	0.26898	1.6856	0	0.18243	0.23618	3.4172	1.1026	0.85518
3.4012	1.1468	3.1831	3.1205	3.7113	1.2732	2.2782	0.6709	1.9486	2.2694	1.8165	2.6336	2.4205	2.9546	0.88824	3.8544	0.67285	3.6208	4.9882	2.9379	2.5428	2.8756	3.2232	1.5699	3.0676	1.7669	3.0936	2.6127	4.8428	2.6848	1.9687	1.4637	0.66741	3.3829	3.44	1.0605	7.1428	1.8144	0.70275	2.3937	2.1714	1.6496	0.92551	2.1416	0	1.8832	2.1129	4.3219	3.2248	2.4848
0.53461	0.20029	0.5773	0.27249	1.0803	0.21581	0.70215	0.46869	0.32331	0.21619	0.89887	0.17248	0.82433	0.63328	0.62051	0.55536	0.36513	0.33877	0.71873	0.23424	0.49961	0.4109	0.26867	0.12338	0.30727	0.42982	0.78041	0.22815	1.2687	0.15985	0.32233	0.19172	0.34968	1.0474	0.26792	0.20837	1.1435	0.74694	0.23013	0.31355	0.46218	0.21607	0.43643	0.18701	0	0.098668	0.46836	0.73261	0.34787	0.23982
0.054024	0.11132	0.077784	0.044058	0.076416	0.029739	0.063859	0	0.030952	0.03277	0.064118	0.12201	0.15379	0.063995	0	0.030612	0.045804	0.030811	0.04952	0.071012	0.050487	0	0.08145	0.049871	0.071655	0.09021	0.1001	0.01537	0.091092	0.077536	0.068403	0.092997	0.046379	0	0.081222	0.021057	0.078789	0.16469	0.083718	0.013579	0.075446	0.032752	0.058803	0.11339	0	0	0.051632	0.070668	0	0.036353
0	0	0	0	0	0	0	0	0	0	0	0	0	0	0	0	0	0	0	0	0	0	0	0	0	0	0	0	0	0	0	0	0	0	0	0	0	0	0	0	0	0	0	0	0	0	0	0	0	0
0.15708	0.17654	0.21202	0.32425	0.42849	0.88196	0.53381	0	0.46121	0.46449	0.24468	0.30406	0.83838	0.41865	0	0.33376	0.32461	0.40312	0.49673	0.24334	0.44038	0.11318	0.48209	0.16313	0.14063	0.21857	0.11906	0.62005	0.66213	0.35929	0.59665	0.30419	0.34675	0.58587	0.27372	0.22958	0.75596	0.67335	0.33469	0.2665	0.21153	0.32139	0.48085	0.12363	0	0.34788	0.42222	0.19813	0	0.33974
0.20179	0.2268	0.21791	0.33942	0.42815	0.16662	0.29816	0	0.37574	0.18361	0.26943	0.29297	0.75394	0.71711	0.13175	0.51454	0.44911	0.46034	0.99884	0.11368	0.14144	0.17449	0.45636	0.069856	0.40147	0.50543	0.15295	0.38752	1.0775	0.27152	0.3285	0.52105	0.37122	0.95793	0.4137	0.94382	0.7946	1.4994	0	0.30433	0.54349	0.27526	0.2471	0.23824	0	0.22346	0.36161	0.22625	0.25323	0.17458
0.59908	0.33666	0.12938	0.14657	0.072632	0.11872	0	0.47268	0.3089	0	0	0.23193	0	0.14193	0.15645	0	0.35554	0.27333	0.19769	0.20249	0.50387	0.2072	0.4645	0	0	0.33345	0.12109	0.15339	0.40405	0	0.26006	0	0.30858	0	0.24564	0	0.10484	0	0.18567	0.45174	0.14342	0	0.19562	0	0	0.3317	0.085883	0	0.30071	0
0.063612	0.50046	0.13738	0.058362	0.25065	0.17859	0	0.47054	0.26422	0	0.28312	0.18471	0	0	0.29072	0	0.16854	0.36279	0.20991	0.23293	0.49044	0.29336	0.020551	0.30829	0	0.19474	0.28929	0.27147	0.48266	0	0.20711	0	0.21064	0.30197	0.23474	0.074381	0.19482	0.25451	0.19715	0.47968	0.26651	0.20246	0.49333	0.35047	0	0.40504	0.31918	0.28529	0.15965	0.1009
0	1.5203	0.37453	0.78492	0.71485	0.71024	0	1.2315	0.39741	0	0.37047	1.0071	0	0	1.3587	0	0.5146	0.67253	0.34335	0.39076	0.29171	0.39987	0	0.86446	0	0.73358	0.73608	0.76966	0.50683	0	0.48933	0	0.79117	0.37633	0.51196	0	0.60699	0	0.69871	0.26153	0.66427	0	0.90603	0.43677	0	0.49929	0.34805	0.50553	0.34819	0.72015
1.4216	1.6144	1.3432	1.8206	1.4004	1.5456	1.4704	1.0224	1.2557	1.1049	1.1336	1.1466	0.96428	1.3683	1.0055	1.4097	1.3371	1.1317	1.4823	0.98438	1.0794	1.3488	1.6266	1.1278	1.532	1.2693	1.6163	1.3018	1.3317	1.052	1.2214	1.2809	1.2314	1.3256	1.8216	1.316	1.2699	1.659	0.89497	1.206	1.2763	1.4813	1.1364	1.2821	0	1.3283	1.4224	1.4777	1.2637	1.8107
0.29464	0.40211	0.045452	0.32181	0.12758	0.083412	0.024877	0.12454	0.084401	0.076595	0.037466	0.36665	0.067397	0.099718	0.16488	0.10732	0.044607	0.048009	0.069447	0.11856	0.11801	0.048527	0.19038	0.058283	0.15073	0.2577	0.23396	0.12574	0.023657	0.06796	0.27408	0.16302	0.077431	0	0.24162	0.098432	0.073662	0.33681	0.16306	0.031739	0.20153	0.076552	0.068721	0.033128	0	0.20974	0.12068	0.16517	0.10564	0.10924
0.29869	0.6714	0	0.52981	0.10864	0.2565	0.28245	0	0.1369	0	0	0.57819	0.22319	0	0	0.45696	0.15194	0.10221	0.032855	0.10096	0.08374	0	0	0.28952	0.11885	0.133	0	0	0.033575	0.096453	0.1945	0.038562	0.26375	0.081023	0.22045	0.069851	0.10455	0.068289	0.23143	0.18018	0	0	0.24383	0.2821	0	0.033076	0	0.13396	0.24988	0.67187
0.49715	1.0011	0	0.95025	0.15069	0.027367	0.71008	0.12258	0.35603	0.037696	0	0.56138	0.68549	0.098151	0.59507	0.84509	0.017563	0.11814	0	0.11669	0.11615	0	0	0.20078	0.13188	0.32283	0	0	0	0.20068	0.31473	0.053487	0.39631	0	0.57756	0.24221	0.21751	0.42623	0.4173	0.24992	0.024796	0	0.1691	0.29347	0	0.045877	0	0.20903	0.13864	0.9319
1.1692	0.61011	0.63128	2.171	0.81003	1.1999	1.1353	1.0708	1.4235	0.75988	1.4868	0.72749	0.95837	0.74196	1.036	0.99375	1.9118	0.95258	1.2631	1.482	0.76096	1.2036	1.0792	0.69385	1.1963	1.6037	1.5403	1.8889	0.8449	1.0788	2.8324	1.4825	0.89109	1.246	1.404	0.7324	1.5712	0.57281	2.2648	0.94463	2.0994	1.6328	0.85221	1.8405	0	0.90169	1.7061	1.7089	0.62882	1.3005
0.044677	0.07532	0.048244	0.1503	0.10833	0.059025	0.079215	0.044064	0.038394	0.1626	0	0.086484	0.38153	0.052923	0.058338	0.037973	0.10417	0.10192	0.172	0.15101	0.062628	0.077262	0.086602	0.12373	0.071109	0.049734	0	0.038132	0.17577	0.12023	0.19395	0.02884	0.049313	0.060596	0.14655	0.15672	0.078188	0.051072	0.2077	0.37058	0.080219	0	0.10941	0.14065	0	0.049474	0.096072	0.075138	0.14951	0.10307
0.99626	0.88644	1.8827	7.2615	0.80524	6.8552	1.423	1.2282	1.7837	0.98202	1.7736	1.4464	1.5066	0.68841	0.86725	1.5524	8.6754	1.5151	1.5981	1.3095	1.5129	0.86144	1.3411	0.74724	1.3214	1.0628	1.3424	1.3109	1.1665	1.4745	1.802	1.2862	8.0641	1.0134	1.4297	1.7474	1.0897	0.56943	1.3509	1.2521	1.1429	1.057	1.491	1.0455	0	0.78145	1.4877	1.2101	0.97238	5.8179
0.89947	1.0109	0.86337	3.2092	1.0602	1.5514	1.1518	1.2814	0.94475	0.50014	1.112	1.2575	0.82681	1.1839	1.1745	1.1043	1.0274	0.99745	1.1818	1.1823	1.9613	0.95058	1.5821	0.83032	1.0141	1.1125	1.4898	0.95963	0.78639	1.1027	1.1389	0.99996	1.287	1.3555	1.1679	1.636	1.2243	1.1425	0.77436	1.3565	1.2561	0.81795	2.2844	0.98324	0	1.328	0.96709	1.0085	1.0033	1.4555
0	0	0	0	0	0	0	0	0	0	0	0	0	0	0	0	0	0	0	0	0	0	0	0	0	0	0	0	0	0	0	0	0	0	0	0	0	0	0	0	0	0	0	0	0	0	0	0	0	0
2.0178	0.4002	0.5554	1.3672	0.81544	0.36589	0.49104	0.54629	0.63467	0.93595	0.31695	0.34464	0.46457	0.98418	0.41329	0.36989	0.43607	0.090254	0.4787	0.13373	0.38822	0.79823	0.12782	0.76697	0.59822	0.85883	0.49979	0.25326	0.75604	0.42587	0.62259	0.38309	0.43669	1.0196	0.32444	0.69392	0.20772	0.63318	0.55178	0.83534	0.14208	0.75554	0.29068	0.52937	0	0.54764	0.25523	0.48795	0.72818	0.78726
0.51225	0.38381	0.78363	1.3055	1.3715	0.64855	0.47935	0.54732	0.75815	2.0974	0.49396	1.1982	0.50124	0.96075	0.83609	0.68935	0.87765	0.87642	0.51649	0.93784	0.35903	1.4272	0.85504	1.3595	0.74736	0.68903	0.6471	0.43721	0.43186	0.78113	1.274	0.44089	0.5654	1.679	0.73512	0.44922	0.56029	0.87835	1.8191	1.191	0.89421	0.77637	0.41817	1.2767	0	0.42543	1.1627	0.43075	1.2142	0.52934
0	0	0	0	0	0	0	0	0	0	0	0	0	0	0.15469	0	0	0	0	0	0	0	0	0	0	0	0	0	0	0	0.064285	0	0	0	0	0	0	0	0	0	0	0	0	0	0	0	0	0	0	0
0	0	0.19298	0	0	0	0	0	0.040954	0.19512	0.063629	0.24215	0	0.042338	0.37336	0.15189	0.12879	0.14269	0	0.10067	0	0.082413	0	0	0.14222	0.099468	0.12642	0.13728	0	0	0.25213	0.18457	0.092051	0.24238	0.05862	0	0	0.12257	0.16616	0.18866	0.12835	0.16251	0	0.084392	0	0	0.23057	0	0.20931	0.11338
1.4022	1.3487	0.6115	1.6494	0.37598	0.21376	0.98813	0.82447	0.72612	0.58886	1.9203	0.3393	1.1226	1.9485	0.45775	0.77926	1.829	0.10765	1.5572	1.2001	0.037801	0.82387	0.12197	1.3442	1.7275	1.2608	1.2809	1.4385	1.5156	1.6835	0.30729	1.0966	1.5775	1.5727	0.39804	0.4099	0.47193	1.5413	0.6895	1.2607	1.8722	0.26974	0.088054	1.6979	0	0.79132	1.701	1.1489	1.5566	0.27996
0	0	0	0.62648	0	0.51739	0	0	0.034518	0.32892	0	0.34989	0	0	0.78672	0.10242	0.89393	0.68722	0.33136	0.61093	0	0.27785	0	0.33371	0	0.46949	0.12178	0.56566	0.40636	0.19456	0	0	0.75369	0.16344	0.049408	0	0.52721	0	0.46683	0.090864	0.3606	0.54789	0	0.66389	0	0.33359	0	0.27021	0	0.0695
0.53612	0.60256	0.77191	0.081979	0.1625	0.67878	0.63372	0.52876	0.74229	1.3008	0.63629	1.2108	0.71537	0.42338	0.35003	0.8354	0.625	1.223	0.73714	0.45302	1.1273	0.92715	0.46188	0.6805	0.95997	0.34814	0.90302	0.9533	0.70309	0.72136	0.096973	0.34608	0.55888	0.72715	0.91593	0.20896	1.5638	1.3279	0.13847	0.53903	0.74871	0.32502	0.65649	0.98458	0	0.89052	0.51238	0.75138	0	0.87611
0.86735	1.0662	0.58538	0.21552	0.29576	0.089523	0.83302	1.2297	0.66774	1.1838	0.96507	0.73456	1.1863	0.38529	0.77863	0.73719	1.1605	1.113	0.83479	0.76345	0.60792	0.90623	0.87567	1.0884	0.34512	0.57329	0.95873	1.1336	0.91404	1.3129	0.64715	0.73486	0.83769	1.0293	0.7335	0.50709	0.90127	0.86757	0.84005	0.61316	1.2005	0.39437	0.6638	1.024	0	0.42021	0.77714	1.0029	0.18141	0.43773
0.49041	1.1636	1.1768	0	0.066063	0.82787	0.57968	1.1286	0.59314	1.4874	0.63054	0.58013	0.95975	0.19364	0.64036	1.0652	0.70452	0.43506	0.71923	0.98226	0	0.81668	0.56333	0.60361	0.19514	0.75822	0.66081	0.99991	0.91876	0.85047	0.44352	0.63313	1.1026	0.29562	0.849	0.95571	0.85825	0.18687	1.0133	0.61633	0.88054	0	0.17793	0.94351	0	0.57323	0.58587	1.0081	0	0.37713
0.38341	1.0055	0.27602	0	0	1.0975	0.75534	0.2521	0.40271	0.814	0.45504	0.98958	0.54571	0.45417	0.33376	0.869	0.81267	0.29155	0.42173	1.3679	0	0.66305	1.3213	0.44242	0.50853	0.21341	0.83953	1.0363	0.79014	0.48149	0.34675	0.65999	0.79937	0.69336	0.57643	1.3449	0.89466	0	0.099024	0.77097	0.68842	0	0	1.2071	0	0.70762	0.91608	0.57318	0	0.073712
0.16284	0.96083	1.143	0.1992	0.29614	0.69918	0.43308	1.1242	0.48979	1.2594	0.43484	0.47282	0.47802	0.19289	0.7442	0.89961	0.6903	0.23217	0.35823	1.009	0.11413	0.61014	0.78912	0.73281	0.32397	0.45318	0.65826	1.1814	1.144	0.52584	0.75107	0.68325	1.0185	1.1043	0.56753	0.38081	0.28498	0.37229	0.56776	0.79813	0.82841	0.14808	0.066465	0.7049	0	0.85652	1.1672	0.82159	0.20434	0.54004
1.5678	2.2908	1.5661	1.822	1.4256	1.7348	1.6448	1.3144	1.5158	1.5335	1.3607	1.3657	1.4435	1.4858	1.3819	1.3659	1.3791	1.4977	1.5737	1.5677	1.3736	1.2427	1.6209	1.4654	1.4349	1.4617	1.5251	1.7563	1.7404	1.772	1.7228	1.5181	1.2979	1.2759	1.3179	1.0541	1.1318	1.5682	1.7311	1.2709	1.3606	1.6753	1.7599	1.2648	0	1.454	1.2081	1.5162	1.2461	1.752
0.26442	0.89156	0.64245	0.50541	0.48087	0.43667	0.74232	0.19559	0.4166	0.66162	0.76495	0.57584	0.63509	0.54814	0.77686	0.78659	0.44837	0.6409	0.32721	0.52135	0.92665	0.76213	0.46984	0.54921	0.55237	0.36794	0.40084	0.42316	0.483	0.56925	0.64568	0.2987	0.53508	0.62761	0.40657	0.54107	0.69413	0.4534	0.51219	0.24924	0.71216	0.30057	0.48568	0.52029	0	0.32941	0.61599	0.66706	0.38712	0.47659
0	0	0	0	0	0	0	0	0	0	0	0	0	0	0	0	0	0	0	0	0	0	0	0	0	0	0	0	0	0	0	0	0	0	0	0	0	0	0	0	0	0	0	0	0	0	0	0	0	0
1.523	2.8967	1.8976	1.9705	1.7044	1.6638	1.731	1.1554	1.2753	1.4923	1.2514	2.3812	1.532	1.3877	1.5297	1.7923	1.4775	1.1692	1.4819	1.4519	1.7243	2.3299	1.5139	1.8655	1.7481	1.565	1.6575	1.3499	1.8437	1.9546	1.2079	1.6637	1.7241	2.1451	1.6572	1.2329	1.4352	1.4731	1.6339	1.5901	1.8581	2.1307	1.6258	1.2909	0	1.3297	1.2596	1.1165	1.7642	1.5541
1.3336	2.1312	1.3951	0.7902	1.3895	1.0736	1.2808	0.69875	1.4326	1.0617	1.4838	1.2504	1.2679	1.2835	1.1428	1.3814	1.3427	1.64	1.5127	1.479	1.4021	1.3934	1.131	1.385	1.4095	1.2294	1.0108	1.2449	1.6865	1.6374	1.0403	1.5065	1.334	1.5261	1.0594	1.3644	1.2763	1.4292	1.2916	1.2256	0.77323	1.3264	1.0206	1.2792	0	1.3614	0.95591	1.542	1.9176	1.0576
0.40947	0.57526	0.35373	0.51342	0.7943	0.29753	0.84701	0.88846	0.38707	1.1922	0.91119	0.83226	1.2239	0.43653	0.3208	0.62644	0.19094	0.5371	0.51795	0.346	0.40179	0.23604	0.87309	0.28349	0.34215	0.34186	0.70348	0.50675	0.73644	0.96965	1.0443	1.0044	0.51222	0.33322	0.55404	0.6703	0.78826	0.28085	0.50762	0.77191	0.36761	0.85642	0.46797	0.48341	0	0.38541	0.5283	0.64274	0.61661	0.38967
0.14956	0.084045	0.1615	0.3659	0.24176	0.31284	0.23571	0.049168	0.21421	0.18144	0.26625	0.14475	0.29269	0.23621	0.13019	0.12711	0.24303	0.11372	0.13709	0.08425	0.20965	0.25864	0.2899	0.20709	0.15869	0.16649	0.12595	0.1702	0.19613	0.40246	0.86565	0.12872	0.018342	0.20285	0.18397	0.11658	0.17449	0.17096	0.11588	0.75183	0.029837	0	0.28487	0.19618	0	0.027602	0.2144	0.13974	0.083413	0.34504
0	0	0	0	0.35369	0.52306	0	0	0.071629	0	0	0	0	0	0	0	0.017667	0	0.64177	0	0	0	0.4847	0	0.49748	0	0	0	0.14054	0	1.4021	0	0	0	0.2734	0	0	0	0	1.257	0	0	0	0	0	0.1846	0	0.79435	0	0
0.26034	0.12192	0.046854	0	0.49976	0	0	0	0.24859	0.03948	0	0	0	0	0.11331	0	0.027591	0.098983	0	0.024443	0.12165	0	0	0	0	0.12075	0.021925	0.29627	0	0.4904	0.89471	0.056018	0	0	0.053373	0.40588	0	0	0.033619	0.85069	0	0	0.14168	0	0	0	0	0	0.6534	0.012513
0.85202	0.2394	0.69004	0.35828	0.64562	0.45729	0.62945	0.73528	0.73221	0.48452	0.94801	0.51541	0.39791	0.50464	0.27813	0.36208	0.40633	0.42518	0.52717	0.77995	0.44788	0.36836	0.75697	0.14747	0.33902	0.82991	0.43053	0.2727	0.47887	0.45856	1.6182	0.34375	0.43103	0.14445	0.48036	0.24906	0.55916	0.48699	0.4126	0.24093	0.38246	0.5811	0.69554	0.67059	0	0.41278	0.53438	0.65676	0.6237	0.24571
0.65752	0.23753	0.15215	0.24417	0.7687	0.43434	2.1651	0.27792	0.7265	0.55553	1.0869	0.22728	2.1809	0.27817	0.2453	0.27942	0.35837	0.40177	0.41328	0.44977	0.65836	0.35195	0.48554	0.35768	0.41113	0.65352	0.35598	0.56119	0.18478	0.78359	2.1407	0.42444	0.27648	0.3185	0.55845	0.43933	0.45206	0.21475	0.3639	1.6999	0.22487	0.59793	0.92015	0.25875	0	0.44207	0.20199	0.31595	0.70724	0.28442
0	0	0.19975	0.16971	0.44853	0.54986	0.76528	0.36488	0.10598	0	0	0	0.29619	0	0	0.15722	0.35287	0.31648	0	0.1042	0	0.21326	0.23904	0	0.22081	0	0.28041	0	0.20793	0.099556	0.50188	0.11941	0.54446	0.25089	0.22754	0.21629	0	0.21146	0.42997	0.69742	0.22142	0	0	0	0	0.30726	0	0	0	0.53344
0.46861	0.52668	0	0.37261	0.51133	0	0.6647	0.18487	0.21478	0.085276	0.3337	0.18142	0.70032	0.33306	0.12238	0.079658	0.25825	0.53451	0.30927	0.15839	0.91965	0.10805	0.72669	0	0.37293	0.26083	0.28415	0.47995	0.2107	0.15132	0.86457	0	0.48276	0.25423	0.23057	0.10959	0.16402	0.32141	0.14524	0.98941	0.056094	0.76705	0.76509	0	0	0	0.13436	0.21016	0	0.64867
0.26425	0.3267	0.17121	0.17779	0.19223	0.10474	0.15618	0.36488	0.31793	0.14426	0.37635	0.25577	0.28209	0.18782	0.13802	0.31444	0.17923	0.21099	0.31973	0.26795	0.29634	0.1828	0.27319	0.10977	0.39956	0.38242	0.26706	0.27065	0.23764	0.11378	0.25811	0.30705	0.17501	0.21505	0.17336	0.061798	0.046246	0.3625	0.1638	0.079706	0.22142	0.38449	0	0.041597	0	0.11705	0.15153	0.32591	0.35372	0.15241
0	0	0	0	0	0	0	0	0	0	0	0	0	0	0	0	0	0	0	0	0	0	0	0	0	0	0	0	0	0	0	0	0	0	0	0	0	0	0	0	0	0	0	0	0	0	0	0	0	0
1.4798	1.0395	1.4648	1.6971	1.0466	0.77388	1.239	1.5811	1.519	1.3465	1.7563	1.7904	0.6582	1.899	1.7713	1.5722	1.5683	0.91429	1.153	1.5283	0.5186	1.4928	1.753	1.3661	0.93231	1.3728	1.7448	0.7894	1.4555	1.1283	1.8068	1.7513	1.1343	1.8398	1.7192	1.2978	0.75536	1.6916	1.8154	1.9528	1.9928	1.6821	1.9127	1.1647	0	1.3656	0.70715	0.89873	1.6507	1.2447
0	0	0	0.42059	0.55579	0	0	0.15071	0.52528	0	0	0.2958	0	0.72404	0.39906	0.12988	0.35628	0	0.25212	0.086081	0	0.26426	0	0	0.48642	0.25516	0.46329	0	0.17177	0.24673	0.49751	0.9864	0	0.41451	0.25062	0.53603	0	0	0.1184	0.23045	0.18291	0.55584	0	0	0	0.16921	0.98578	0.34266	0	0
0.18913	0.15942	0.20423	0.18798	0.14331	0.015616	0	0.093265	0.1219	0.47322	0.042087	0.18305	0	0	0.061738	0.12056	0.32069	0	0.13002	0.13318	0	0.081766	0	0	0.056441	0.052634	0.11946	0.040355	0.053148	0.076341	0.64141	0.091563	0.48709	0.12826	0.038773	0.11057	0.082746	0	0.1099	0.32088	0.056597	0.25798	0	0	0	0	0.033891	0.10602	0	0
1.1284	0.33688	0.76158	0.66863	0.29927	1.1298	0.47935	0.79992	0.60609	0.19251	0.40806	0.40957	0.45171	0.45949	0.59859	0.80923	0.59047	0.905	0.09697	0.19865	1.4335	0.28459	0.95697	0.65919	0.51916	0.45143	0.39201	0.60195	0.11892	0.17081	0.82281	0.95605	0.54492	0.52611	1.1278	0.45356	0.61714	1.0481	0.38252	0.63818	0.33769	0.86582	1.0939	0.69386	0	0.70289	0.75829	0.27676	0.20651	0.62033
1.6556	1.469	0.47048	1.3857	1.4791	1.5542	1.0815	0.42971	1.0733	1.7443	1.1635	1.6025	1.4883	1.2387	0.45513	1.0369	1.6992	1.7394	0.62301	0.88358	1.7101	0.55254	0.90086	0.90495	0.55477	1.1155	1.1888	1.9337	1.2734	0.42208	0.99297	1.4625	1.058	1.1819	0.82177	0.91701	1.7537	0.19922	0.74268	0.65708	0.46938	1.2679	1.2804	1.0287	0	1.1097	0.56214	1.0747	1.3122	0.6031
0.81106	1.0255	1.0948	0.74412	1.9667	0.20091	1.3182	0.99991	1.2778	1.8449	1.4439	0.78501	1.4069	1.4411	0.52953	0.51701	0.94551	2.1971	1.5612	1.1422	0.8527	1.052	0.78608	1.4038	1.2909	0.90287	1.3319	0.69224	2.3932	1.6369	0.88022	1.178	0.96982	0.27501	1.0808	1.1854	1.9517	0	2.985	1.0703	0.97085	1.2907	0.6621	0.63835	0	1.2349	1.5987	0.90936	1.866	0.64321
3.3787	2.1605	0.62904	0.17815	0.84751	0.03848	0	0	0.83435	0	0.1037	0	0	0	0	3.4658	0.27164	0	0	0.32816	0.81658	1.2089	0.22584	1.6132	0	1.2969	0.58871	0.2486	0	0.37622	0.25288	0.075206	2.1861	0	1.7197	0	1.937	0	0.54162	0.52711	0.34865	0	0.57065	2.5675	0	0	2.3383	0	0	0.67196
5.8306	6.0344	0.41975	0.83213	2.2385	0.30492	0.40204	0.52714	2.1574	0.17684	0.346	0.84651	0.54461	0.40289	0.50756	5.7816	0.57673	0.44337	0.48101	0.958	0.74922	2.8009	0.43953	4.1377	0.32867	1.6227	1.2276	0.6428	0.43694	0.62761	0.87008	1.0664	5.0949	0.39541	2.4903	1.1363	8.2483	0.49989	0.67765	1.6854	0.78518	0.66278	0.43631	4.3214	0	0.45735	4.9107	0.57202	0.73169	1.7655
0	0	0	0	0	0	0	0	0	0	0	0	0	0	0	0	0	0	0	0	0	0	0	0	0	0	0	0	0	0	0	0	0	0	0	0	0	0	0	0	0	0.084107	0	0	0	0	0	0	0	0
0.24776	0.077352	0.14864	0.075772	0.33377	0.20004	0.17898	0.16291	0.26024	0.12524	0.24505	0.39968	0.17632	0.16305	0.17973	0.23398	0.22757	0.34541	0.16655	0.40321	0.27013	0.34913	0.40912	0	0.56961	0.18387	0.15302	0.35245	0.13925	0.28151	0	0.24879	0.18232	0.41072	0.1806	0.28971	0.38543	0.3147	0.063991	0.16607	0.37896	0.25034	0.35957	0.065002	0	0.19815	0.35519	0.20063	0.3685	0.17466
0.81106	0	0	0	0.57361	0.089294	0.079892	0	0.46467	0	0	0.13083	0	0	0	0.34467	0.40112	0.53965	0.29738	0.98994	0.18949	0.62338	0.69874	0	0.75302	0.30096	0	0.92299	0.6078	0.72752	0	0.26178	0.69628	0.36668	0.2217	0.15806	0	0.6181	0.10474	0.40772	0.56633	0	0.33105	0	0	0.14969	0.96893	0	0.22618	0.11695
0	0	0	0.020803	0.41236	0	0.080408	0.20127	0.27281	0.061894	0.8477	0.13168	0	0.40289	0.17765	0.11563	0.028837	0.7371	0.22447	0.91968	0	0.86268	0.70325	0	0.51428	0.22717	0	0.89992	0.64995	0.91527	0	0	0.55061	0.55357	0.055783	0.07954	0	0.54433	0.052706	0.15388	0.73284	0.061859	0	0	0	0	0.78015	0	0	0.078468
0.68024	1.1086	1.0284	1.3522	1.3608	1.9771	1.769	1.0734	1.2666	0.80462	0.90825	0.92175	1.1618	1.1281	0.79941	1.3298	1.4274	1.513	1.3842	1.2646	1.0489	1.1764	1.1428	1.2245	0.83908	1.4388	1.2718	1.3644	1.1087	1.2082	1.0705	1.1417	1.3014	1.2917	0.94832	0.95448	1.369	1.3219	1.0541	0.82071	0.73284	1.0516	0.77743	1.2314	0	1.3936	0.68263	1.4873	1.4796	1.589
1.2816	1.5386	1.2581	2.8504	1.3419	2.5397	1.446	1.4363	1.5018	1.6961	1.037	1.184	1.0571	1.3801	1.9016	1.6339	2.1854	1.196	1.1854	1.247	1.5515	1.276	1.5056	1.3309	0.8808	1.3294	1.5306	1.3921	1.1132	1.066	1.4541	1.3913	2.4219	1.5802	1.3615	1.9072	1.2234	1.465	1.4895	1.1421	1.4992	1.6422	1.5693	1.0545	0	1.4837	1.5449	1.2736	1.7057	2.7886
0.32892	0.36968	0.27625	0.25707	0.37663	0.22935	0.3672	0.3965	0.42924	0.29928	0.35784	0.35373	0.3121	0.38963	0.38177	0.15531	0.32535	0.27096	0.4221	0.28823	0.20492	0.31601	0.30699	0.43015	0.39264	0.26444	0.49862	0.35872	0.34919	0.39339	0.43629	0.35387	0.22859	0.39655	0.43457	0.29914	0.25584	0.376	0.14159	0.41338	0.24061	0.49852	0.38785	0.20135	0	0.24282	0.34055	0.26635	0.42805	0.084316
0.0875	0.049171	0	0.080279	0.079564	0.1156	0.077572	0.043149	0.05013	0	0	0	0	0	0	0.037185	0.055639	0.074853	0.12031	0.073937	0.061328	0	0.028269	0	0.017408	0.024351	0.022107	0	0.024589	0.023546	0	0.084724	0.080483	0.059338	0	0	0.038283	0	0.067797	0	0.078555	0.11935	0.035715	0.034434	0	0.024224	0.03136	0.024526	0.036601	0.10093
0.52719	2.2219	0.85392	0	0.47937	0.17412	0.31158	1.0399	1.3592	3.5976	0.23463	1.5308	0.28138	0.31224	0.68838	1.1202	0.22348	0.15033	0.72485	0.74245	0	1.2156	1.0219	0.1825	0.31466	0.58686	1.9979	0.56245	0.74075	1.2768	0.71518	1.0209	0	0.35751	0.75656	0.30822	1.1533	0.90397	0	0.99383	0.78882	0	0.43036	0.82986	0	0.14595	0.94471	0	2.6463	0
0	0	0	0	0	0	0	0.1276	0.03706	0	0	0	0	0	0	0	0	0	0	0	0	0	0	0	0	0	0.065372	0	0	0.069628	0	0	0	0	0	0	0.1132	0.14789	0	0	0	0	0	0	0	0.07163	0	0	0	0
0.76575	1.291	0.76328	0.23418	0.64273	0.19455	1.6362	0.87143	0.45558	1.0183	0.36702	0.74115	1.1318	0.8373	1.1537	1.0514	0.57432	1.6461	0.7451	0.23228	0.33028	0.44142	2.0552	0.69329	0.4922	0.52457	0.14882	0.27651	0.76145	0.82426	1.1826	0.076047	0.95357	0	1.3284	0.61988	0.41234	0.26934	1.3692	0.93276	0.3878	1.4463	0.57702	0.32453	0	0.58705	0.63332	0.52835	0	0.47563
0.2285	0.33019	0.3525	0.17969	0.039577	0.043126	0.25081	0.28976	0.16832	0.17821	0.08717	0.18957	0.29619	0.077336	0.1705	0.083234	0.17989	0.13032	0.10772	0.073556	0.045759	0.018817	0.084368	0.1582	0.051956	0.2362	0.082474	0.1811	0.22016	0.14055	0.017713	0.23179	0.42036	0.088548	0.21415	0.076338	0.11426	0.074631	0.025293	0.073845	0.078149	0.17811	0.026648	0.17985	0	0.036148	0.070195	0.2379	0.21847	0.45186
0.3791	0.50597	0.51171	0.63766	0.20108	0.90779	0.36409	0.42063	0.27149	0.68987	0.50617	0.36692	0.42997	0.6736	0.24751	0.28194	0.50221	0.27026	0.33881	0.42712	0.66428	0.46438	0.24495	0.3937	0.45254	0.23738	0.50285	0.46512	0.45278	0.33155	0.28286	0.55061	0.47075	0.38563	0.27202	0.11082	0.1244	0.10834	0.47732	0.4288	0.25526	0.25856	0.54158	0.33567	0	0.47228	0.37364	0.37192	0.3568	0.25965
0.22605	0.32665	0.17436	0.13826	0.19576	0.15999	0.20995	0.1911	0.14801	0.11753	0.45992	0.12502	0.1896	0.26777	0.16867	0.35681	0.12321	0.1105	0.17761	0.25469	0.13581	0.37231	0.45905	0.22358	0.20559	0.1438	0.16318	0.23428	0.1089	0.20856	0.17523	0.271	0.1901	0.219	0.13241	0.1888	0.25432	0.22149	0.22519	0.21916	0.32857	0.11747	0.13181	0.1525	0	0.21456	0.30092	0.23535	0.18912	0.27007
0.35029	0	0	0	0	0.046278	0.041406	0.89825	0.38131	0	0.3118	0	0	0.58092	0	0.77408	0.60883	0.63928	0	0.35519	0	0.60578	0.63374	0.048504	0.58541	0.31195	0	0	0	0	0.26611	0	0.79906	0.09502	0.37343	0.32767	0.91955	0.64069	0.65139	0.26414	0.58703	0	0	0	0	0	0.50217	0.07855	0.41027	0.78794
0.0875	0.27044	0.18897	0.10704	0.026521	0.1734	0.077572	0.12945	0.025065	0.15923	0.31155	0.21172	0.14011	0.2073	0.17138	0.074369	0.19474	0	0.24061	0.17252	0.061328	0.1261	0.14134	0.18174	0.2089	0.048702	0.044214	0.13069	0.19671	0.11773	0	0.16945	0.51509	0.11868	0.017939	0.051156	0.076566	0.15004	0.20339	0.13196	0.10474	0.19892	0.07143	0.034434	0	0.048447	0.094079	0.14716	0.18301	0.10093
0.19867	0.31898	0.030648	0.19095	0.17205	0.69368	0.35226	0.30791	0.17886	0	0.37895	0	0.33326	0.36982	0.1853	0.09649	0.3068	0.080931	0.046828	0	0.07957	0.081803	0	0.2358	0.48561	0.14217	0.14341	0.012112	0.063807	0.03055	0.33882	0	0.25061	0.076988	0.15128	0.13274	0.09934	0.12978	0.26389	0.10701	0	0.077428	0.20852	0	0	0.14143	0.14241	0.095465	0	0
0.58282	0.59549	0.4005	0.74537	0.70661	0	0.84549	0	0.48568	0	1.3205	0.76923	0.84838	0.69039	0	0.54039	0.55029	0	1.0782	0.62679	0.37136	0.64139	0	0.51356	0.75897	0.29491	0	0.74616	0.80403	0.74142	1.265	0.68404	0.56532	0.71862	0.67346	0.55758	1.02	0.60568	0.082105	0.83901	0.5708	0	0.77855	0.87573	0	0.029336	0.75956	0.83168	0.39893	0
0	0	0	0	0	0	0	0	0	0	0	0	0	0	0	0	0	0	0	0	0	0	0	0	0	0	0	0	0	0	0	0	0	0	0	0	0	0	0	0	0	0	0	0	0	0	0	0	0	0
0	0	0	0	0	0	0	0	0	0	0	0	0	0	0	0	0	0	0	0	0	0	0	0	0	0	0	0	0	0	0	0	0	0	0	0	0	0	0	0	0	0	0	0	0	0	0	0	0	0
0	0	0	0	0	0	0	0	0	0	0	0	0	0	0	0	0	0	0	0	0	0	0	0	0	0	0	0	0	0	0	0	0	0	0	0	0	0	0	0	0	0	0	0	0	0	0	0	0	0
0	0	0	0	0	0	0	0	0	0	0	0	0	0	0	0	0	0	0	0	0	0	0	0	0	0	0	0	0	0	0	0	0	0	0	0	0	0	0	0	0	0	0	0	0	0	0	0	0	0
0	0	0	0	0	0	0	0	0	0	0	0	0	0	0	0	0	0	0	0	0	0	0	0	0	0	0	0	0	0	0	0	0	0	0	0	0	0	0	0	0	0	0	0	0	0	0	0	0	0
0	0	0	0	0	0	0	0	0	0	0	0	0	0	0	0	0	0	0	0	0	0	0	0	0	0	0	0	0	0	0	0	0	0	0	0	0	0	0	0	0	0	0	0	0	0	0	0	0	0
0	0	0	0	0	0	0	0	0	0	0	0	0	0	0	0	0	0	0	0	0	0	0	0	0	0	0	0	0	0	0	0	0	0	0	0	0	0	0	0	0	0	0	0	0	0	0	0	0	0
1.4765	1.4959	1.1678	1.1639	1.4498	1.3257	1.5364	1.5383	1.1855	1.211	1.2773	1.1071	1.443	0.81294	0.89612	1.5024	1.5031	1.2928	1.4754	1.1598	1.0203	1.4386	1.3975	1.1663	1.5226	1.1691	1.0719	1.3934	1.4143	1.4662	1.5235	1.2887	1.5609	1.2693	1.2791	1.1429	1.4012	1.3551	1.418	1.3173	1.2073	1.1914	1.5109	1.1294	0	1.3472	1.4758	1.1425	1.2527	1.6433
0.78685	1.415	1.0196	0.77004	0.66778	1.4034	1.3021	1.0865	1.3073	0.71594	1.6809	0.45694	1.0079	0.93207	2.0549	0.93628	1.501	1.3462	1.8175	0.53191	1.3236	0.72573	1.5252	0.65372	1.0645	1.2263	0.79519	1.4775	0.70759	1.0164	0.85394	1.6254	1.2738	0.64032	0.90336	1.2881	0.96393	2.3386	1.2193	0.47466	0.7535	1.0017	0.7708	0.37158	0	0.87133	1.128	1.1469	1.0532	1.7699
0.59738	1.4771	2.1288	1.1875	1.6658	1.1641	1.6947	1.7086	1.215	1.7393	1.4357	1.908	1.2435	1.0614	1.5601	1.3709	1.5321	1.6353	1.9713	1.1442	0.92114	1.2741	1.7756	0.57903	0.99834	1.6293	1.1169	1.6061	1.4102	1.286	1.4263	1.6196	1.077	1.7015	1.5186	1.9558	1.9864	1.5706	1.5737	1.3964	2.0737	0.97783	1.6581	0.7993	0	1.4553	2.141	1.0717	1.9491	1.3782
0.6243	0.66268	0.14981	1.3153	0.63075	2.1078	0.65596	1.0946	0.73522	0.8205	1.2967	0.40283	0.99964	0.49302	0.72461	1.1791	0.073514	1.0681	0.6104	0.85968	0.87514	0.27991	0.94123	0.86446	0.19321	0.57914	0.070103	0.88807	0.54582	0.82134	0.22584	0.67166	0.66356	1.129	0.28442	0.08111	0.1214	0.95155	0.69871	0.15692	0.9964	0.18924	1.1892	0.87353	0	0.80655	0.19889	0.077775	0.75442	0.10002
0.89734	0	0.83056	0.019602	0.50511	0.76212	0.98493	0	0.67935	0.93311	1.027	0.99259	1.1289	0.75925	0.16739	0.70821	1.3314	0.8773	1.0223	0.36107	0.80864	0.81286	0.95254	0.35501	0.81613	0.46378	1.0364	0.51971	0.68447	0	0.79995	0.37237	1.1791	0.69547	0.60446	0	0.89738	0.21981	0.59595	0.82165	0.34526	0	1.0988	0.55492	0	0.42586	1.1486	0	0.69709	1.2384
0.31103	0.31461	0.13434	0.26633	0.37709	0.24655	0.44117	0.1227	0.19601	0.2264	0.44296	0.30104	0.43162	0.36843	0.081225	0.58157	0.71198	0.42571	0.6158	0.38546	0.61039	0.4303	0.32154	0.30147	0.7178	0.38086	0.40862	0.3451	0.62931	0.33479	0.50632	0.36139	0.48062	0.59058	0.56112	0.21821	0.59875	0.071109	0.19279	0.42216	0.26061	0.1697	0.76171	0.34271	0	0.27553	0.49047	0.31385	0.10408	0.35878
0.58039	0.26403	0.089533	0.66773	0.6534	0.16431	0.21235	0.16355	0.56211	0.10059	0.24601	0.18725	0.23602	0.19643	0.10826	0.28188	0.72639	0.77234	0.2888	0.23354	0.19371	0.9559	1.0536	0.8802	0.27493	0.44611	0.60051	0.20051	0.17087	0.28262	0.59989	0.26761	0.44742	0.22491	0.43062	0.22621	0.33858	0.85303	0.36404	0.35429	0.26466	0.17593	0.51892	0.65258	0	0.32135	0.079242	0.55778	0.62428	0.2152
0.99626	0.37324	0.71721	1.6554	0.86564	1.382	0.33366	0.16376	0.7325	0.7554	0.26604	0.70712	0.44312	0.23603	0.39026	0.79031	1.2177	0.79545	0.4566	0.33673	0.093103	1.0529	1.0943	0.96566	0.35678	0.77632	1.2921	0.8078	0.29863	0.35746	0.72081	0.45017	0.46429	0.63058	0.53104	0.54363	0.29059	1.1009	1.0035	0.25041	0.35776	0.45298	0.13555	0.83639	0	0.9929	0.73791	1.2287	0.66678	0.59376
0.79791	0.54447	0.18463	0	0.069099	0.52707	0	0.73074	0.16326	1.0371	0	0	0	0.67512	0.22326	0.67817	0	0	0	0.032106	0	0	1.1048	0	0.74837	0.12689	0	0.29186	0	0	0.37112	0.69901	0.46132	0	0.046737	0.19992	0	0	0	0.81655	0.034111	0	0	0	0	0.56801	0	0	0	0
0.79276	0.2673	0	0.14547	0.6728	0.052368	0	0	0.18168	0	0	0	0	0	0	0	0.067213	0	0	0	0.22226	0.73118	0	0	0	0.08825	0	0	0	0	0.25811	0	0	0	0.19503	0	0.13874	0.90624	0.12285	0.83691	0	0	0	0	0	0	0	0	0	0
0.98408	1.1587	0.45543	0.6449	0	0.37146	0	0.83192	0.60407	0	0.83425	0.27214	0	0	0.30595	0.31863	0.4569	0.34743	0.48968	0.58076	0.65689	1.1346	0.36335	0.84355	0.037293	0.36516	0.94716	0.49995	0.36873	0.55486	0.61028	0.87724	0.37931	0.95337	0.21136	0.43835	0	0.48212	0.36309	0.49471	0.92555	0.38353	0.65033	1.1802	0	0.25946	0.70538	0.21016	0.15682	1.2163
0	0.26334	0.16868	0.76433	0.37876	0.41274	0.27696	0.92436	0.49221	0.14213	0.55617	0	0.33349	0	0.20397	0.39829	0.23176	0.089084	0.77318	0.70396	0.21896	0.45022	0.50465	0.54073	0.31077	0.26083	0.39465	0.39996	0.61455	0.33628	0.16952	0.70583	0.11494	0	0.38429	0.18265	0.27337	0.35712	0.60515	0.35336	0.65443	0.71023	0.25503	0.36883	0	0.51892	0.11197	0.26271	1.0454	0.27028
0	0	0.18665	0	0	0	0	0	0.086649	0	0.34618	0.041824	0	0	0	0	0	0	0	0.31646	0	0.49819	0	0.35901	0	0	0.021835	0.018441	0	0	0	0	0	0.58609	0.035436	0	0	0	0.46874	0.032585	0.59485	0	0	0.37412	0	0	0	0	0	0
0.88127	1.6272	0.81569	0.71228	0.49607	0.56135	0.89289	0.99334	1.118	0.6873	1.0646	1.0967	0.70555	1.2676	1.0685	0.74902	1.014	0.75389	0.65778	0.92197	0.79416	0.94344	0.65077	1.4818	0.57609	0.94599	0.89062	0.83276	1.2029	0.67757	1.5371	0.65014	0.8106	1.0245	0.72269	0.73604	0.49573	1.0794	1.1706	0.80693	1.394	0.57243	0.82219	1.4863	0	0.76677	0.40608	0.59991	0.52662	0.78058
0	0.1881	0.54217	0.051183	0	0	0	0.16506	0.095884	0	0.89384	0	0	0	0	0	0	0	0	0.37712	0	0.57885	0	0.57936	0	0	0	0.071422	0	0	0.36326	0	0	0.22699	0	0	0	0.19132	0.12967	0	0.50084	0	0	0.26345	0	0	0	0	0.14001	0
1.3098	0.88325	0.70718	0.48067	0.3176	0.90847	1.0838	1.9377	0.67536	0.35752	0.34976	1.1409	0.97871	0.46546	1.0262	0.11132	0.63852	0.59758	0.79239	0.51649	0.55081	0.52852	1.9465	0.54409	0.99022	1.1664	0.59565	0.78254	0.51531	0	0.56859	0.84549	0	0.71059	0.59075	0	0.57305	1.0481	0.40594	0.49383	1.0975	0.59554	1.2831	0	0	1.0878	0.28165	0.44056	0	0.037772
0.26034	0	0.14056	0	0.15782	0.34395	0.076933	0.7703	0.33559	0.11844	0	0	0.069477	0.15419	0	0.33191	0.22072	0.22271	0.50113	0	0	0.30015	0.33643	0	0.25898	0.43471	0.065775	0.4444	0.51213	0.28023	0.28254	0.75624	0.6705	0.52965	0.053373	0.30441	0	0.2976	0	0.29447	0	0.71023	0.10626	0.10245	0	0.28829	0.65313	0	0.4356	0.71323
1.0229	0.88435	1.1046	1.1791	0.85858	1.1695	1.1161	1.8625	1.1045	0.78753	0.77043	1.0662	0.67195	0.65245	1.0274	1.3375	1.2175	0.76287	0.90877	1.2411	0.8824	1.4061	1.3727	0.92611	1.0645	1.0949	0.87471	1.2424	1.2383	1.1434	1.4944	1.473	1.3317	1.1739	1.2905	1.1961	1.2393	1.0794	1.4632	0.77133	1.3186	1.7888	1.2204	0.86702	0	1.2199	1.7484	1.0587	1.3165	1.3161
0	0.14192	0	0.15447	0.76546	0	0	0	0.072344	0	0.1124	0.24443	0.26959	0.14958	0.49465	0	0.10706	0.21604	0	0	0.17701	0	0	0	0.10049	0.070283	0.12761	0.16166	0.21291	0.20388	0.06852	0	1.3473	0	0.15532	0	0.33148	0	0.097838	0.095217	0.15115	0	0	0.19877	0	0	0.090511	0.070789	0.42256	0.18207
1.2404	1.195	3.0617	1.1381	0.85938	0.93646	1.4663	2.7964	1.4213	3.7084	2.2083	2.2297	1.6079	2.7288	0.46278	2.2592	1.0141	1.5159	1.9492	1.5972	0.99362	1.1237	1.7175	1.1042	0.14102	1.085	1.3431	1.7393	1.5936	1.9075	1.1539	2.2878	1.7604	0.96138	1.2352	2.072	1.2405	1.418	1.9222	1.3362	1.0606	1.128	1.3019	1.6737	0	2.551	1.3972	0.89408	2.5203	1.482
4.2175	4.6007	3.7506	3.4142	2.707	2.786	3.8123	2.4468	4.4062	4.2889	2.65	0.24012	3.0455	3.5265	3.5634	10.332	6.4679	3.2542	1.9102	2.0963	3.4777	2.1452	4.1678	1.0306	2.1717	3.8664	3.6354	4.976	1.5338	2.0028	4.0386	4.1638	2.4645	5.0473	3.7637	5.8017	3.6905	5.9556	8.0734	2.619	3.1182	1.5792	4.6581	1.5621	0	3.9835	7.4687	2.5034	4.7737	3.5772
0.7139	1.6973	0.7116	0.67178	0.69908	0.6711	0.71404	1.0291	0.83374	0.64956	0.87987	0.74412	0.82069	0.58546	0.43024	1.1202	0.94282	0.46978	0.93627	0.71152	0.3849	0.69643	0.99352	0.98853	0.83034	0.58075	0.61048	0.77336	0.86421	0.65022	0.89397	0.60263	0.88901	1.1917	0.56292	0.51369	0.91301	0.43943	0.46804	0.57973	0.88742	0.69914	0.49313	0.69155	0	0.69933	0.62981	1.1083	0.59725	0.49094
1.0814	1.3977	0.35033	0.6449	1.0161	0.89294	0.57522	0.47995	0.57309	1.5251	0.43317	0.99434	0.75035	0.2562	0.91784	0.68935	0.97416	0.43172	0.56501	0.27414	1.2885	0.59221	0.31443	0.89845	0.60242	0.57182	0.19125	0.50764	0.6078	0.20371	0.90956	0.27923	0.69628	1.1	0.84247	1.138	0.99359	0.55629	0.54463	0.28541	0.38834	1.4259	1.589	0.42557	0	1.0179	0.31006	1.1822	0.31665	0.17152
1.3753	1.6101	0.80442	2.1029	1.1116	3.2364	0.40641	1.4694	1.0013	0.9385	0.20403	0.27731	0.36702	0	1.3468	0.48704	0.93523	0.49021	1.5758	0.096842	1.0442	1.1231	0	0.79347	0.50163	0.76547	0	0.88035	1.095	0	1.2438	0	0.80116	2.8757	1.1513	0.67004	0.9527	1.1136	0.044399	1.1235	0.034296	1.8238	1.7308	0	0	1.5547	0	1.6383	0	0.016525
1.3486	0.48228	0.33098	0.37494	0.81753	0.20247	0.3623	0.42322	0.439	0.27888	0.10913	1.0086	0.39262	0.36307	0.24013	0.62522	0.18191	0.31464	0.16857	0.34533	0.34372	0.21202	0.39609	0.97615	0.34149	0.40944	0.1239	0.54937	0.37899	0.39591	0.26611	0.35614	0.27065	0.24943	0.47756	0.71678	0.75097	0.49053	0.33248	0.73959	0.51365	0.27873	0.050042	0.48248	0	0.50912	0.30758	0.51548	0.71798	0
1.0858	0.28903	0.061711	1.538	0.93536	0.50963	0.67551	0.11273	0.80215	0.51997	0.71216	0.77437	0.97606	0.60925	0.074621	0.38858	0.58142	0.032592	0.69146	0.70825	0.48065	0.95534	0	0.19783	1.0005	0.95425	0.69305	0.31704	0.73875	0.36908	1.0544	0.22134	0.65181	1.0076	0.14059	0.80186	0.65008	1.5025	0	0.43093	0.71827	0.62362	0.88639	0.17992	0	0.31642	0.53252	0.80093	0.52591	0.13184
0.85877	0	0	0.87544	0.57843	0.18909	0	0	0.738	0.086819	0.50961	0.55412	0.050929	0.33909	0	0.0811	0.18202	0	0.68221	0.32251	0.80254	0.44003	0	0.066063	0.49358	0.31866	0.67502	0.08144	0.48266	0.10271	1.0873	0.18478	0.14043	0.38825	0.11737	0.11157	0.33398	1.0908	0	0.1439	0.97085	0	0.54526	0	0	0	0	0.74889	0.079827	0
0.48239	0	0.63254	0.21075	0.20888	0.10243	0.42766	0.61171	0.32572	0.43892	0.33738	0.2668	0.38621	0.081632	0.089985	0.14643	0.55506	0.078604	0.056851	0.19411	0.048301	0.059588	0.17811	0.047712	0.054842	0.23014	0.38304	0.044114	0.077464	0.3338	0.31786	0.37812	0.6719	0.37387	0.39559	0.24174	0.39196	0.23633	0.45386	0.36375	0.10311	0.282	0.084385	0.10848	0	0.057234	0.14819	0.1159	0.37474	0.1888
0.23431	0	0	0.78822	0.28407	0	0.55392	0	0.20136	0	0	0	0.12506	0	0	0	0.049663	0	0	0.26398	0	0.4052	0	0	0	0.13041	0	0	0	0	1.1443	0	1.2069	0	0.28821	0	0	0.26784	0.18154	0.17668	0	0.42614	0.19127	0	0	0	0	0	0	0
0.63378	0.064756	0.046662	0.6035	0.30561	0.29496	0.18729	0.34095	0.41674	0	0.16668	0.055766	0.18451	0	0.2257	0	0.2534	0.0082147	0	0.15417	0.20191	0.16606	0.009307	0.25929	0.0057314	0.24854	0.094619	0.22129	0.0080957	0.13954	0.75816	0	0.51936	0	0.2953	0.13474	0	0.23052	0.21205	0.40188	0.19828	0.27507	0.39979	0.20406	0	0.071777	0	0.04845	0.01205	0.18277
0.90375	0	0	0.89058	0.18262	0	0	0.29711	0.40271	0	0	0	0	0	0.13112	0	1.0216	0	0	0	0.28153	0	0	0	0	0.27946	0	0	0	0	1.1443	0.064821	0.73891	0	0.32939	0	0	0.34437	0.62244	0.22716	0	0	0.16395	0	0	0	0	0	0	0
0.73622	0.70924	0.34072	0.11258	0.19127	0.29527	0.27972	0.62239	0.36154	0.43063	0.65533	0.66168	0.44909	0.37376	0.48067	0.13409	0.22293	0.17995	0.086765	0.23699	0.51601	0.48502	0.40774	0.072817	0.66959	0.26343	0.31887	0.42639	0.088669	0.50945	0.42804	0.67892	0.077392	0.2853	0.38812	0.36894	0.32211	0.60115	0.28522	0.23792	0.53506	0.23911	0.51515	0.24834	0	0.20382	0.30155	0.26533	0.043994	0.3488
0.3415	0.095954	0	0.065274	0.18114	0.15509	0.075687	0	0.097825	0.07768	0.075994	0.2479	0.1367	0	0.05574	0.072563	0.24429	0.04869	0.023477	0.16833	0	0	0.24824	0	0.033971	0.26136	0.04314	0.25504	0.047984	0.068923	0.11582	0.57866	0.047117	0	0.29755	0.049914	0.037353	0.14639	0.099224	0.19313	0.17884	0.11646	0.069695	0.067195	0	0.14181	0.18359	0.3111	0.42854	0.357
0.13605	0.84099	2.3506	0.33285	0.57731	2.2467	0.80408	0.26836	1.1692	0.24758	0.4844	0.26336	0.65353	0	1.0659	1.6189	0.77859	0.85348	0.52376	1.3029	0.38142	0.47055	0	0.56515	0.86615	0.75724	1.3062	0.40641	0.076465	0.073222	0.36912	0.35129	0.20022	1.2917	0.61362	3.1816	1.5476	0.62209	0.52706	0.9233	2.1985	3.3404	0.55531	1.0708	0	1.6572	0.68263	1.0678	1.0244	0.2354
0.8435	0.75842	0.91085	0.46433	0.35793	0.66863	0.34897	0.41596	0.48326	0.53724	0.60066	0.48984	0.18008	0.69942	0.11014	0.071692	0.28606	0.38484	0.78864	0.14255	0.59121	0.43761	0.21801	0.2336	0.16782	0.32864	0.46885	0.39596	0.80594	0.49937	0.54926	0.38115	0.34138	0.57202	0.34586	0	0.44286	0.67497	0.52285	0.44524	0.20194	0.76705	0.55087	0.33194	0	0.37362	0.30231	0.61473	0.49397	0.51083
3.7489	2.7212	2.0241	2.8185	2.8407	2.3216	4.0621	2.1568	1.6109	2.5583	4.4493	2.5702	3.1681	2.2204	2.2436	3.4518	1.4899	0.97993	2.1477	2.4638	2.8465	2.4312	1.2112	3.2444	1.3674	1.9127	1.184	2.3331	2.107	1.5973	1.1019	1.7141	1.7816	3.1779	1.7293	1.0959	1.5035	1.9642	1.8154	2.238	1.4958	2.5568	2.2953	1.4753	0	2.2487	2.0154	2.7146	1.6988	1.4865
0.48717	0.50843	0.30061	0.4044	0.46408	0.3448	0.41133	0.27456	0.71771	0.18997	0.55754	0.53888	0.55719	0.4122	0.63613	0.35491	0.4868	0.47629	0.45931	0.47047	0.78047	0.36107	0.22484	0.67458	0.44308	0.69726	0.17583	0.89101	1.017	0.37457	0.1133	0.5391	0.53772	0.28318	0.45658	0.81377	0.66989	0.47735	0.97063	0.68223	0.62481	0.44302	0.45451	0.54776	0	0.53947	0.6984	0.58523	0.58224	0.36126
1.0185	0.042398	0.40736	0.41532	0.34302	0.27411	0.044591	0	0.36741	0.82377	0.60442	0.76675	0.020135	0	0.049258	0.096188	0.39979	0.043028	0.062241	0.42502	0	0.043492	0.12187	0.99247	0.045031	0.33595	0.6481	0.86933	0.042405	0.99485	0.81881	0.073054	0.4719	0.10233	0.15468	0.04411	0.03301	0.043123	0.029229	0.14223	0.97085	0	0	0.80165	0	0.041774	0.05408	0.063444	0.03156	1.3055
0.29597	0	0.43945	0	0.38125	0.35435	0.17492	0.18244	0.28614	0.97618	0.65862	0.32227	0.2567	0.17529	0.14492	0	0	0	0	0.95868	0	0.19194	0	0.81964	0.19137	0.22651	0.44866	0.55258	0	0.67698	1.1844	0.16717	0	0.20071	0.28821	0.043258	0.22661	0	0.11466	0.22318	0.84141	0.20186	0	0.96089	0	0.14339	0.18563	0.12444	0.2476	1.1096
0	0	0	0	0.62663	0	0	0.2039	0.35534	0.75243	0.18403	0	0.22069	0.2449	0	0	0	0	0	0.58232	0	0	0	0.71568	0.16453	0.34521	0	0.17645	0.1162	0.44507	0.67311	0.13345	0	0	0.25431	0	0.18091	0	0	0	1.2374	0	0	0.32543	0	0.11447	0.14819	0	0	0.83468
0.1485	0	0	0	0	0	0	0	0	0	0	0	0	0	0	0	0	0	0	0	0	0	0.095954	0	0	0.082657	0	0	0.083465	0	0	0	0	0	0	0	0	0.16976	0	0	0	0	0	0	0	0	0	0	0	0
1.2373	1.2697	1.7427	1.201	1.337	1.5102	1.4625	1.1672	1.1403	1.5173	1.3408	0.6248	1.3495	1.4019	0.9834	1.6003	1.3797	1.4113	1.8047	1.4849	1.1311	0.89929	1.1818	2.0484	1.3699	1.3174	1.2232	1.8825	1.2699	1.245	1.6347	1.0765	0.87086	0.94851	1.1249	1.0064	1.1768	1.1684	1.2087	1.5414	1.4489	1.2719	1.01	1.0585	0	1.3105	1.2339	1.2968	1.3051	1.2721
1.7573	1.4813	0.77629	0.90384	0.96843	1.24	0.61372	0.94537	1.4415	1.7443	0.78211	0.54118	1.0658	1.1354	1.2516	0.88257	1.8285	1.0022	0.92254	0.89994	1.0077	0.73672	0.8774	1.2167	0.88994	1.2004	1.3723	0.92037	1.2121	1.1607	1.1703	1.3406	0.99921	1.1917	1.2118	0.84059	1.1183	0.63917	1.1759	1.8672	1.7689	0.50846	0.78248	0.62868	0	1.4595	1.3741	1.2986	0.73507	1.1748
1.1577	1.3012	1.2502	0.68284	0.95248	1.0652	1.0753	0.97873	0.54485	1.5049	0.14722	0.72036	1.7214	0	0.53991	0.70286	1.5249	1.2262	1.2735	0.23293	0	0.57204	0.8015	0.45803	0.19743	1.0587	0.91931	0.49407	1.3014	1.1127	1.4808	0.96087	1.4909	0.33648	0.30517	0.87026	0.43417	0.5672	0.96112	0.93537	0.54444	1.8048	0	1.0414	0	0.96153	0.71131	0.92719	0.89938	0.023848
0	0	0	0	0	0	0	0	0	0	0	0	0	0	0	0	0	0	0	0	0	0	0	0	0	0	0	0	0	0	0	0	0	0	0	0	0	0	0	0	0	0	0	0	0	0	0	0	0	0
3.3579	5.661	3.626	2.5468	3.2569	2.4399	5.3981	2.252	3.5398	3.2997	7.5321	0.65001	5.1616	2.5457	3.8585	2.5115	2.3914	3.064	2.6593	3.4805	1.5063	5.265	4.6865	4.6496	3.0463	3.2894	0.81444	5.7893	2.2647	2.4578	3.6442	2.341	2.5697	2.0039	4.516	1.4135	3.6435	5.5275	3.018	4.0513	4.4214	1.4657	1.3158	6.1314	0	1.9336	3.4659	3.3131	4.8318	4.222
0.15281	0.30055	0.16501	0.24534	0.23158	0.26497	0.24836	0.18839	0.16415	0.13904	0.30604	0.48067	0.24468	0.67879	0.19953	0.35716	0.45344	0.15251	0.16808	0.23672	0.2142	0.3083	0.32089	0.15869	0.22801	0.14884	0.25095	0.11412	0.23618	0.2056	0.14511	0.32058	0.19678	0.20725	0.18797	0.31268	0.40114	0.39303	0.1776	0.20165	0.18291	0.24318	0.37423	0.1804	0	0.31728	0.19168	0.21416	0.12784	0.23135
0	0	0	0	0	0	0	0	0	0	0	0	0	0	0	0	0	0	0	0	0	0	0	0	0	0	0	0	0	0	0	0	0	0	0	0	0	0	0	0	0	0	0	0	0	0	0	0	0	0
0.51121	0.7182	0.69004	0.2736	0.23242	0.21106	0.2266	0.12605	0.62238	0	0.34128	0.37109	0.47749	0.30278	0.33376	0.4345	0.29798	0.72887	0.49202	0.28798	0.35831	0.29469	0.33031	0.26545	0.20341	0.42681	0.58121	0.38178	0.50282	0.4127	0.4161	0.2475	0.47022	0.34668	0.26201	0.44831	0.44733	0.1461	0.29707	0.6746	0.53544	0.5811	0.20866	0.30177	0	0.21229	0.64126	0.28659	0.5346	0.22114
0.47333	0.064204	0.088124	0.37936	0	0.075471	0.2701	0	0.21507	0	0.26151	0.22116	0.21779	0.36734	0	0	0.020757	0	0.0089765	0.19308	0.36607	0.094086	0.58003	0.2034	0	0.1181	0.0082474	0.40399	0.055041	0	0	0.063215	0.64855	0.088548	0.093692	0.2481	0.1571	0	0.11382	0.09846	0.39075	0.26716	0.31978	0.29546	0	0.1717	0.30418	0.17385	0.081928	0.43303
1.2942	1.1551	0	1.4202	0	0	0.62991	0	0.13085	0.34634	0.67764	0	1.0971	0.81161	0	0.97056	0.33886	0.13025	0	0.042885	0	0	0	0	1.0299	0.12712	0.57702	0.51981	0	0	1.5698	0	1.0083	0	0.68672	0.97917	0.99922	0	0	0.17222	0	1.1769	0	0	0	0	0.60025	0	0	1.449
0.41348	0.46472	0.22325	0.50581	0	0.068283	0.48875	0	0.47378	0.18811	0.36805	0.2001	0.55173	0.73469	0	0	0.30674	0.82534	0	0.46585	0	0.11918	0	0	0.24679	0.23014	0.52233	0.61759	0	0	0.67311	0.26691	0.76065	0	0.76292	0.48348	0.72362	0	0.16019	0	0.98989	0.37601	0	0.32543	0	0	0	0	0.51888	0.8943
0.27085	0.28267	0.41782	0.49699	0.44565	0.54952	0.29729	0.72507	0.63178	0.6337	0.30997	0.6741	0.28912	0.64167	0.40419	0.49329	0.50848	0.28687	0.40432	0.45773	0.59663	0.40148	0.75003	0.21431	0.55426	0.53841	0.50834	0.5449	0.41319	0.39567	0.86084	0.44958	0.62638	0.68223	0.84084	0.45243	0.40629	0.44231	0.35976	0.67106	0.64842	0.80928	0.6949	0.66998	0	0.6427	0.41602	0.75919	0.35607	0.56907
0.31164	0.29188	0.44869	0.57184	0.94457	0	2.2102	0.10245	0.14879	0.37807	0.46233	0	2.2178	0	0.27128	0.26487	0.33027	0.17773	0	0.11704	0.14562	0	0	0.07192	0	0.2891	0.20996	0	0.058385	0.33545	0.39458	0	1.0319	0.14089	0.25556	2.3078	0.27269	0.59374	0	0.86165	0	0	0.3392	0	0	0.28758	0.52122	0.23294	0.26072	0.17974
0	0.59251	0	0.76007	0.27393	0	0.89023	1.337	0.4962	0.61673	0.73742	0.21868	0.52256	0	0.4917	0.12802	0	0.38656	0.24852	0.59396	0	0.99852	0.29197	0	0	0.12576	0	0	0.21164	0.28373	0.28607	0.24308	0	0	0.40144	0	1.3839	0.68874	0.35012	0.68148	0.63106	0	0	0.059276	0	0.37529	0	0	1.3231	0.52125
1.3063	1.8877	2.2167	1.3697	2.2625	1.356	1.9853	1.2884	1.9245	1.3584	3.1561	2.1675	1.9921	2.6527	1.9494	1.7447	1.8195	2.1286	1.0263	1.9974	1.308	2.7969	0.72348	1.6796	1.3366	1.558	1.3202	1.8317	1.8879	1.9083	1.519	1.4456	1.1672	2.5311	1.5303	1.091	0.97977	1.28	2.3135	1.8293	1.5637	1.5273	1.2187	1.0281	0	1.9632	1.8727	1.6739	2.0296	1.453
0	0	0	0	0	0	0	0	0	0	0	0	0	0	0	0	0	0	0	0	0	0	0	0	0	0	0	0	0	0	0	0	0	0	0	0	0	0	0	0	0	0	0	0	0	0	0	0	0	0
0	0	0	0	0	0	0	0	0	0	0	0	0	0	0	0	0	0	0	0	0	0	0	0	0	0	0	0	0	0	0	0	0	0	0	0	0	0	0	0	0	0	0	0	0	0	0	0	0	0
0.81893	1.7258	1.5476	1.8784	1.7375	1.42	1.452	2.8269	1.4075	1.8628	2.0046	0.99079	1.5298	1.6976	1.604	1.9141	1.0415	2.1017	0.56299	1.8453	1.435	1.0622	2.2489	2.6932	1.059	1.0256	1.2414	2.0095	0.69041	1.4324	1.6664	0.26432	0.52728	3.0545	0.75551	0.71817	1.7915	2.5744	1.5863	1.6982	2.2056	1.3032	0.66853	2.2559	0	2.4939	1.761	1.7216	3.9394	1.2989
0.54071	0.30385	0.14597	0.16536	0.40972	0.35717	0.23968	0.39996	0.38722	0.61497	0.4813	0.65417	0.36074	0.48037	1.0591	0.45957	0.51573	0.30837	0.22303	0.53304	0.75796	0.46754	0.43671	0.37435	0.64545	0.22572	0.34153	0.4615	0.37987	0.50927	0.36676	0.61081	0.49735	0.18334	0.38798	0.31612	0.47314	0	0.52368	0.40772	0.24271	0.4917	0.4414	0.42557	0	0.29938	0.38757	0.45468	0.67853	0.35084
0	0	0	0	0	0.16851	0	0	0	0	0	0	0	0	0	0	0.072091	0	0	0	0	0	0	0	0	0	0	0.072574	0	0	0	0	0.062569	0	0	0	0	0	0	0	0	0	0	0	0	0	0	0	0	0.098085
1.2902	0.13595	0.04354	0.8385	0.53773	0.19976	0.02383	0.1193	0.28875	0.95385	0.03589	0.6244	0	0.28657	0.052649	0.03427	0.059823	0.09198	0.13305	0.11357	0	0.62755	0.10421	0.69789	0.27274	0.22442	0.16299	0.05162	0.090647	0.23871	0.54698	0	0.19285	0	0.5621	0.14144	0.14113	0.32264	0.6873	0.39525	0.048264	0.84332	0.06583	0.85683	0	0.15627	0.028901	0.49728	1.1132	0.1279
0.27298	0	0	0	0.49644	0	0	0	0.1173	0	0	0	0	0	0	0	0.15911	0	0	0.038444	0	0.3934	0	0	0	0.22791	0.31036	0	0	0	0.037032	0	0.025109	0	0.055964	0.079797	0	0	0.052877	0.30876	0	0	0	0	0	0	0	0.38258	0	0
1.8052	1.7752	1.5949	1.2798	1.4922	1.0705	2.1823	1.6995	1.5513	1.9784	1.972	2.0648	1.6204	2.2355	1.3393	2.2665	1.4174	1.8952	2.2789	1.664	1.5528	1.9393	1.4845	2.1871	1.6161	1.3701	1.5755	1.7333	1.568	1.8327	2.1149	1.5095	1.3132	2.1145	1.6485	2.1107	1.6155	1.2194	1.7801	1.454	1.9153	1.6042	1.7081	1.776	0	1.6355	1.735	1.886	1.6818	0.92284
1.3054	1.0722	0.97591	0.70632	0.85222	0.63016	1.365	1.2875	1.4958	1.0964	0.80445	1.4579	0.96473	1.5463	1.4423	2.1337	1.3409	1.2599	1.3807	1.5839	1.5484	1.505	1.4923	1.3905	1.2786	1.3414	1.2685	1.0713	1.1852	1.7294	1.0898	1.0371	0.96059	1.7705	0.86464	1.5264	1.318	1.6071	1.0893	1.6658	1.5025	1.3697	1.1476	2.0549	0	0.55599	1.5115	1.4073	2.0162	0.75292
0.66243	0.68248	0.11922	0.27012	0.40157	0.47405	0.45677	0.10889	0.28464	0.40182	0.49138	0.64116	0.4125	0.13078	0	0.46919	1.0297	0.44076	0.36432	0.31097	0	0.063644	0.35669	1.0701	0.26359	0.55307	0.055788	0.51828	0.43437	0.83189	0.35946	0.42761	0.69056	0.89847	0.36215	0.38729	0.19322	0.37863	0.68435	0.66602	0.26432	0.3012	0	0.78207	0	0.42791	0.15828	0.68083	0.36946	0.5731
0.28574	0.96344	0.24684	0.069908	0.45036	0.39638	0.87817	0.22545	0.32741	0.10399	0.50869	0.22125	0.64054	0.33847	0.074621	0	0.98115	0.45629	0.25144	0.16097	0	0.032943	0.25848	0.83088	0.090957	0.19085	0.17326	0	0.19272	0.79968	1.1474	0.25823	0.16821	0.46506	0.32805	0.33411	0	0.45729	0.2214	0.47402	0	0	0.046652	0.89958	0	0.25313	0	0.28834	0	0.34609
0	0.77707	0	0	0	0	0.51079	0	0	0	0.15386	0	0.46128	0	0	0	1.0991	0	0	0	0	0	0	0.23934	0	0	0	0	0.097148	0.83725	0.46897	0	0.063595	0	0	0	0	0	0	0	0	0	0	0.9523	0	0	0	0	0	0.049846
0.71419	0.50696	0.4465	0.66675	0.20508	0.34762	0.31102	0.29659	0.62453	0.75243	0.50189	0.25467	0.34107	0.44527	0.53991	0.9265	0.28682	0.36444	0.51683	0.44468	0	0.54171	0.51004	0.67664	0.40384	0.33475	0.018994	0.49728	0.61267	0.38438	0	0.16985	0.22128	0.61179	0.53944	0.61533	0.19735	0.4297	0.78637	0.56689	0.53994	0.54692	0.24548	0.88755	0	0.43706	0.48498	0.59003	0.62894	0.40108
0.76775	0.40268	0.44216	0.65743	0	0.64239	0.242	0.80769	0.39587	0.23285	0.72895	0.64401	0.60101	0.06063	0.401	0.39152	0.45565	0.55461	0.084449	0.4325	0.1435	0.67861	0.72757	0.24806	0	0.22791	0.31036	0.61159	0.28767	0.44075	0	0.56168	0	0.41652	0.41973	0.65833	0.3583	0.05851	0.079315	0.54033	0.82711	0.093089	0.29248	0.36256	0	0.56678	0.77044	0	0.2141	0
0.63626	0.35755	0.29446	0.69494	0	0.54038	0.53721	0.80682	0.4166	0.66162	0.72817	0.7038	0.72771	0	0.59343	0.69529	0.55871	0.93308	0	0.87046	0	0.68115	0.88096	0	0	0.6071	0.45929	0.77579	0	0.4892	0	0.46939	0	0.6164	0.70811	1.1691	0	0	0.14085	0.41124	0.97922	0	0.074201	0	0	0.50327	0.71667	0	0	0
0.42316	0.5945	0.30463	0.62549	0.21377	0.51247	0.58356	0.62603	0.62629	0.64171	0.43945	0.40957	0.60229	0.75189	0.46046	0.53949	0.49331	0.44244	0.50425	0.31784	0.88977	0.60983	0.54684	0.43946	0.89801	0.58883	1.1048	0.75244	0.39639	0	1.2246	0.40974	0.44112	0.28697	0.26026	0	0.86399	0.56435	0.16394	0.37227	0.97085	0	0.57574	0.83263	0	0.42954	0	0	0.64903	0.77287
0	0.3969	0	0.09257	0.30582	0.19995	0.059632	0.39805	0.37574	0.45902	0.53887	0.48828	0	0.11952	0.52699	0.42878	0.34218	0.57542	0	0.45471	0.14144	0.40714	0.84752	0.48899	0	0.16848	0.3059	0.21529	0	0	0.3285	0	0.14849	0	0.082741	0	0	0.11534	0	0.4565	0.78504	0.091753	0.2471	0.47647	0	0.11173	0	0	0	0.58194
0.68024	1.0512	0.55092	0.83213	0.72163	1.348	1.5076	0.50318	1.5102	1.0831	1.6651	1.3168	1.2708	1.6116	0.22206	2.4572	1.1895	1.1638	1.4965	1.1496	1.9071	0.88228	1.6482	2.3548	1.6917	1.0412	1.2031	1.3789	1.7205	2.0136	1.3842	1.7564	1.1262	1.1533	1.6038	0.99425	1.3393	1.5552	1.5812	2.4365	1.6285	1.8558	0.55531	1.2046	0	1.2241	1.7066	1.8114	1.8495	1.2261
1.0896	1.801	1.6611	0.70567	1.3211	0.78329	1.3638	1.0115	1.4321	1.3997	1.3122	1.4269	1.0947	1.063	2.0087	1.9067	1.2635	1.4256	1.3395	1.5526	0.89849	1.2932	1.1182	1.4644	1.4282	1.2486	0.84208	1.3677	1.1528	1.5523	0.55649	1.1999	1.4149	1.304	1.2878	1.5739	1.6265	1.6119	1.8872	1.16	1.1892	0.81601	1.0465	1.2612	0	1.526	1.2864	1.078	1.3406	1.109
1.3565	2.2869	1.7311	4.6388	1.1213	4.5211	2.1136	4.7434	2.3668	2.2441	2.3052	0.95486	2.3037	2.1912	2.4154	3.0396	1.5422	1.7582	2.1703	1.3199	1.2101	1.635	2.5498	0.76841	1.7665	3.0201	1.6201	1.2104	2.7031	1.1283	0.60225	1.3533	2.3593	1.3381	2.4776	2.5955	1.6186	0.98679	0.28665	0.9299	1.7714	1.3457	2.3154	1.65	0	2.6629	2.0331	1.7283	2.2697	2.7739
0.40749	0.34349	0.11001	0.56079	0.43228	0.84117	0.36125	0.30142	0.14591	0.092691	0.36272	0.1972	0.38061	0.60337	0	0	0.36707	0.23239	0	0.11478	0	0.2349	0.32912	0.28212	0.20268	0.1134	0.46329	0.39127	0	0.38379	0.22112	0	0.41229	0.41451	0.33416	0.23823	0.35657	0.34936	0.31573	0.30727	0.48777	0	0	0.24054	0	0.22562	0.21906	0.11422	0.42613	0.32316
0	0	0.36728	0	0.34364	0.44935	0	0	0.32477	0	0	0.54866	0	0.80579	0	0.57816	0.98525	0.64658	0.31176	0	0	0	0	0	0.40601	0.50483	0.22915	0	0.63721	0.36611	0.61521	0	1.0428	0	0.60432	0.3977	0	0	0.52706	1.0259	0	0.51549	0	0	0	0.50218	0.56886	0.50846	0.56909	0.032695
1.841	0.1881	0.90362	0.87011	0.20291	4.6985	0.59349	0.99038	2.0136	1.2182	2.3836	3.4017	0.53596	2.9737	1.5297	1.2802	0.56758	0.47724	0.8284	3.3941	1.173	1.4471	0.64883	0.8111	1.1321	2.0494	1.6914	2.4283	0.84658	0.63052	3.6326	1.7286	1.5394	3.1779	0.82347	2.544	0.43934	0.57395	1.2967	4.6694	3.606	0.91316	0.40987	2.371	0	2.4093	2.8791	0.65676	1.1201	2.9441
0.84549	0.41923	1.5038	0.18252	1.2663	0.44352	0.76425	0.58862	0.82632	0.81455	2.4791	0.14441	0.69018	0.76588	0.58448	0.33817	1.2334	0	1.3129	1.2888	0.69718	0.97477	0.032136	0.44764	0.7718	1.0242	0.95498	0.7853	1.0063	0.91009	0.83662	0.83472	0.40257	0.74201	0.91766	0.34892	1.3491	0.79595	1.3487	0.93757	1.7265	0.36182	0.3248	0.82203	0	0.13769	1.2121	0.89221	0.62412	1.5203
0.45732	0.14277	0.60358	0.83915	0.77007	0.28531	0.84089	0.10023	0.40757	0.50857	0.81415	0.14754	1.112	0.36115	0.2654	0.56144	0.17232	0.23183	0.22357	0.77287	0.07123	0.73228	0.26266	0.45734	1.0918	0.53737	1.1041	0.13011	0.11424	0.38287	0.57903	0.164	0.11217	0.068918	0.72922	0.059415	0.88927	0.29043	0.43308	0.72801	0.88196	0.046208	0.16592	0.63989	0	0.056269	0.91056	0.76912	0.85021	0.33703
1.0395	0.83453	0.56126	1.6804	0.85522	0.95645	0.8338	0.95202	1.5527	1.6214	0.85922	1.0061	1.3871	0.70365	0.67869	1.136	1.2118	1.5245	0.93925	1.2548	0.83268	1.2841	1.1514	1.1824	1.1818	0.70258	1.3507	1.5527	0.95985	1.2388	1.652	1.2941	1.0928	0.70496	1.1265	1.3023	1.2345	0.93368	1.1506	0.89585	1.4665	1.553	1.3335	1.5779	0	0.90446	1.4902	1.4153	1.3045	1.7559
1.4742	1.801	1.2458	1.8818	1.3211	1.5242	1.6289	1.2011	1.4689	0.81647	1.5404	1.1787	1.3342	1.9741	2.176	1.3619	1.4672	1.8643	1.8683	1.0471	2.0665	1.2932	1.6566	1.8638	1.2752	1.6411	1.7489	1.4497	1.9453	1.4834	2.0173	1.9032	1.3442	1.8256	1.7083	0.59957	1.5143	1.5387	0.99325	1.45	1.6496	1.0492	2.0406	1.4125	0	1.3841	1.3324	1.581	0.64347	1.9778
1.5171	1.9182	1.3106	1.0903	1.6554	1.403	1.6139	1.2718	1.6731	1.3804	1.9581	1.762	2.3887	1.9768	1.5848	1.3539	1.0933	1.5141	1.5436	1.9656	1.8076	1.8802	2.1565	1.5755	1.5695	2.2377	1.4948	1.4243	1.8332	1.6738	1.7699	1.5179	1.1722	1.3375	1.524	1.9513	1.7921	1.4741	1.9395	2.002	1.816	1.0347	1.61	1.1343	0	1.428	1.4137	1.5734	2.1576	1.1156
1.8629	1.5413	1.5367	1.5509	1.5214	1.4955	1.4986	1.6587	1.5639	1.0359	2.1189	1.728	1.7539	1.6244	1.4528	1.4514	1.6946	1.7708	2.0065	1.7054	1.4508	1.9539	1.6886	1.9884	1.637	1.613	2.0265	1.5459	1.6578	1.5457	1.9937	1.57	1.5422	1.8249	1.6338	2.0876	1.8339	1.6564	1.5637	1.8145	1.5796	1.6	2.2601	1.2626	0	1.5615	1.6506	2.0162	1.7101	1.649
0.10509	0.80708	0.52956	0.86773	0.84938	0.92557	0.28984	0.9328	0.57196	0.60557	0.21826	0.67808	0.28045	0.16598	0.50314	1.1909	0.19304	0.69921	0.75134	0.31573	1.0803	0.16154	0.79218	0.31528	0.20907	0.62391	0.93812	0.65775	0.63001	0.94264	1.5016	0.70097	0.85061	0.57012	0.54579	0.28671	0.52108	0.68073	0.43426	0.31697	0.29351	0.60523	1.058	0.22056	0	0.71761	0.20087	0.90332	0.32236	0.98997
0.078006	0.39452	0.11231	0.27037	0.40982	0.24047	0.015368	0.15387	0.14897	0.14195	0	0.20133	0.013878	0.092402	0.20371	0.4641	0.022045	0.23727	0.28601	0	0.29159	0.014989	0.40322	0.036005	0.020693	0.20262	0.26278	0.27741	0.37997	0.29388	0.55027	0.16785	0.58357	0.1058	0.063969	0.12161	0.13652	0.26751	0.020147	0.11764	0.031125	0.2601	0.4033	0.08186	0	0.15836	0	0.39357	0.021753	0.24745
0.27851	0.29067	0.51558	0.46238	0.48239	0.52565	0.58789	0.51014	0.36472	0.39822	0.56666	0.50063	0.29731	0.42418	0.41563	0.50726	0.6578	0.40844	0.45953	0.26896	0.16732	0.36697	0.51417	0.68867	0.47495	0.2436	0.16084	0.28865	0.42489	0.21414	0.17272	0.25684	0.67339	0.26982	0.21208	0.23262	0.17408	0.40935	0.40077	0.54004	0.38101	0.21709	0.3248	0.28184	0	0.30842	0.11408	0.28997	0.13315	0.43602
0.95234	0.91744	1.1753	0.29125	1.7319	0.62909	0.48245	0.53672	0.85739	1.3617	0.9688	1.0534	1.888	1.2893	0.17765	1.1563	0.60557	1.2414	1.1224	1.1496	0.95356	1.1764	1.4944	1.0361	0.92028	0.90869	1.2374	0.987	0.99404	0.95188	1.3288	0.43911	1.0512	0.73809	0.94832	1.5908	0.83333	1.0887	1.3704	1.1285	1.2214	0.98975	0.55531	1.1779	0	0.97926	0.97518	0.68642	1.3658	0.2354
0.12515	0.10549	0.067571	0.24878	0.24656	0.32034	0.2219	0.27772	0.23302	0.28467	0.30634	0.090847	0.48428	0.40768	0.24512	0.3457	0.26526	0.24981	0.18928	0.15862	0.26315	0.21643	0.30324	0.19495	0.32368	0.1219	0.12648	0.22698	0.19343	0.3031	0.1528	0.22216	0.27627	0	0.1796	0	0.19164	0.25036	0.19393	0.28311	0.18726	0.085355	0.30649	0.32012	0	0.25985	0	0.29817	0.1047	0.33384
0.89354	0.50213	0.19298	0.43722	0.054166	0.7083	0.84496	1.3219	0.48633	0.73171	0.79536	1.0378	1.0969	1.1643	0.4667	0.8354	1.0227	0.61151	1.032	0.40269	0.37577	0.46357	1.1547	0.92796	0.46221	0.29841	0.1806	0.30506	1.0044	0.72136	0.14546	0.86519	0.95339	0	0.18319	0	0.6255	0.81715	0.55386	0.67378	0.80219	0.32502	0.72943	0.56262	0	0.69263	0.064048	0.60111	0	0.79881
0.23344	0.65592	0.67221	0.40455	0.8019	0.41121	0.4599	0.30698	0.4681	0.56641	0.20779	0.30126	0.29073	0.64523	0.50803	0	0.61025	0.3994	0.085591	0.30684	0.87263	0.62798	0.40223	0.32324	0.46444	0.69298	0.66843	0.26566	0.21867	0	0.84449	0.65299	0.45807	0.31662	0.67002	0.27296	0.34045	0	0.48233	0.52809	0.46572	0.77837	0.44466	0.48995	0	0.17234	0	0.56709	0.65099	0.40392
0	0	0	0	0	0	0	0	0	0	0	0	0	0	0	0	0	0	0	0	0	0	0	0	0	0	0	0	0	0	0	0	0	0	0	0	0	0	0	0	0	0	0	0	0	0	0	0	0	0
0	0	0	0	0	0	0	0	0	0	0	0	0	0	0	0	0	0	0	0	0	0	0	0	0	0	0	0	0	0	0	0	0	0	0	0	0	0	0	0	0	0	0	0	0	0	0	0	0	0
0.56774	0.95714	0.43791	0.44647	0.34416	0.34825	0.47935	0.31997	0.60407	0.81176	0.28878	0.471	0.3896	0.7686	0.63543	0.2068	0.42978	0.55506	0.35685	0.45689	0.79585	0.28052	0.52406	0.8423	0.45181	0.40629	0.2459	0.38073	0.36468	0.43651	0.3961	0.31413	0.29841	0.66003	0.39907	0.94836	0.56776	0.37086	1.0055	0.36695	0.6796	0.51629	0.92694	0.95753	0	0.53888	0.93017	0.36375	0.74638	0.51457
0.78272	0.58648	0.049719	1.0044	0.62335	0.035484	0.88893	0.95362	0.54955	0.83786	0.83334	0.47535	0.92565	0.5454	1.0421	0.41742	0.50747	0.80526	0.8272	0.45822	0.88207	0.19464	1.2297	0.71193	0.49466	0.45275	0.41878	0.47157	0.87985	0.90035	1.0743	0.5548	0.92042	0.54122	0.66075	0.23329	0.37603	0.3158	0.49944	0.75224	0.55114	0.39078	1.0649	0.86972	0	0.49286	0.66006	0.52484	0.83458	0.52669
0	0	0	0	0.44463	0	0	0	0.15758	0.16684	0.32644	0	0	0	0.23944	0	0	0	0.2017	0	0.25705	0.1057	0.11848	0	0	0	0	0	0.20612	0	0.099503	0	0	0	0.22556	0	0	0	0.14208	0	0	0.16675	0.74846	0.72162	0	0	0	0	0	0
0.8549	3.0426	2.154	1.3072	1.0365	0.37648	0.33684	1.4053	1.3877	1.5557	2.0293	0	0.60839	2.0254	1.1163	0.2422	1.51	0.81259	1.0971	1.1237	0.39946	0.98562	0.36826	0.98647	1.1339	2.5378	0.71997	0.60805	1.1211	0.30674	1.701	1.2877	1.363	1.9325	1.2853	0.33321	0.99742	0.32576	0.2208	0.85953	0.51167	2.0731	1.3958	0.22429	0	0.47334	0.40852	1.278	0.71521	0.82179
0.35474	0.64235	0.42563	1.3621	0.26283	0.39056	0.5125	0.07775	0.33873	0.10759	0.52628	0.3815	0.31557	0.9805	0.051468	0.067002	0.53469	0.13488	0	0.5329	0.71829	0.045443	0.12734	0.30018	0.98808	0.32908	0.1195	0.13457	0	0.33942	0.66304	0.12722	1.4067	1.2296	0.80808	0.32262	1.0002	0.18023	0.18324	0.29722	1.0616	0	0.67571	0.34125	0	0.19641	0.14126	0.044193	0.19785	0.1705
0.64256	0.16413	0.31539	0.35729	0.35411	0.2894	0.20714	0.51851	0.38486	0.47835	0.62395	0.62192	0.18707	0.34598	0.15255	0.34754	0.54478	0.39977	0.51402	0.13163	0.40942	0.40408	0.26421	0.36398	0.34865	0.39016	0.1771	0.27421	0.45964	0.25151	0.41207	0.45249	0.21492	0.71305	0.26346	0.20491	0.40892	0.5342	0.40734	0.44048	0.55938	0.2656	0.14306	0.32183	0	0.32343	0.37684	0.22923	0.53756	0.11792
0.73683	0.19718	0.22733	0.064383	0.38286	0.26654	0.062212	0.72672	0.40204	0.60658	0.18739	0.23772	0.037455	0.29094	0.2749	0.41751	0.75858	0.12006	0.55962	0.079063	0.19674	0.54611	0.34007	0.41297	0.083769	0.35153	0.10638	0.13476	0.72966	0.13219	0.51407	0.1812	0.72293	0.47589	0.33089	0.41027	0.27632	0.32088	0.46217	0.37041	0.126	0.31907	0.45829	0.5247	0	0.097136	0.72936	0.098351	0.3816	0.26308
0.17871	0	0.19298	0.16396	0.21666	0.4722	0	0.52876	0.10238	0	0	0	0	0	0.4667	0.15189	0.64394	0.10192	0.39314	0	0	0	0.23094	0	0	0	0.1806	0.15253	0.20088	0.19236	0.29092	0.11536	0.3945	0.24238	0	0	0.15638	0	0	0.26951	0	0.16251	0.14589	0.28131	0	0	0.1281	0.10018	0	0.15461
0.13432	0.52836	0.14504	0.20538	0.56995	0.48799	0.079383	0.39741	0.38476	0.73326	0.11956	0.91001	0.071689	0.1591	1.2277	0.22832	0.62632	1.149	0.36935	0.22699	0	0.46456	0.086786	1.0229	0.32067	0.44856	0.27148	0.51588	0.75491	1.012	0.72884	0.86703	0.39534	0.18217	0.27536	0.47116	0.47012	0.15354	0.20814	0.70897	0.48234	0.24428	0	1.5857	0	0.37184	1.3479	0.22589	0.67421	0.38734
0.037791	0.29732	0.28566	0.35828	0.22909	0.049928	0.17868	0.33545	0.23816	0.10316	0.40367	0.40235	0.20171	0	0.44412	0.19272	0.68887	0.47416	0.14549	0.63867	0.10595	0.4357	0.21977	0.39247	0.045112	0.23138	0.19096	0.080638	0.14868	0.44747	0.38963	0.43911	0.13904	0.20503	0.24793	0.44189	0.33069	0.216	0.40994	0.085491	0.29404	0.17183	0.061701	0.4759	0	0.18832	0.27088	0.23304	0.28454	0.30515
0.16221	0.15193	0	0.2315	0	0.19645	0.28761	0.21331	0.092934	0.098395	0.28878	0.10467	0.31745	0.19215	0.070603	0.13787	0.057303	0	0.20816	0.24368	0.22739	0.093507	0	0	0.25818	0.15048	0.13661	0.13845	0.06078	0.087303	0	0	0	0.073336	0.13302	0	0	0.18543	0.16758	0.12232	0.32362	0.04917	0.2207	0	0	0.26944	0.19379	0.18187	0.090471	0.077965
0	0	0	0.070481	0	0	0.20431	0.2273	0.13204	0.83878	0	0.22306	0.18451	0.1365	0.30093	0	0.097698	0	0.12675	0	0	0.59783	0	0	0.41266	0.44897	0	0	0.97148	0	0	0	0	0	0.047248	0	0.10083	0.26345	0.71427	0.26068	0	0	0	0	0	0	0	0.4522	0	0.93047
0.81629	4.1285	0.29382	1.5394	2.4742	0.22467	3.2163	2.5494	2.3773	0.61894	2.9064	0.52671	2.832	2.0951	3.1977	2.4283	1.4995	0.23277	3.2174	0.3832	1.5257	0.15685	0.26372	2.2606	2.7067	1.9688	0.48122	0	2.5233	1.4644	1.9194	2.0199	0.80089	2.9524	2.3987	1.2726	1.1905	0.46657	2.8461	2.5647	0.81426	0.74231	3.554	0.96371	0	3.3144	0.97518	3.2796	1.0244	2.9425
0	0.15592	0	0.14143	0.28033	0	0.98394	0.4561	0.58288	0.84154	0.65862	0.53711	1.1848	0.5478	0.60384	0.70749	0	0.79121	0	0.83363	0.64825	1.0663	0.71713	0.89648	0.58883	0.41183	0.42062	0.59205	0	0.896	0.050188	0.83585	0	1.0035	0.56884	1.0815	0.56652	1.3745	0.28665	0.55794	0.71962	0.084107	0.30201	0.43677	0	0.30726	1.0607	0.25925	0.69639	0.4801
0.29911	0.084045	0	0.3659	0	0.049397	0.26517	0	0.042842	0	0	0.14475	0.3193	0	0	0	0.0634	0.25588	0	0	0.20965	0.086212	0	0	0.17853	0.083243	0.075572	0.2553	0.084057	0.32197	0	0.19308	0	0	0.061322	0	0	0.17096	0	0.22555	0.089511	0.272	0	0	0	0.082807	0.1072	0.25153	0	0
1.7435	1.6796	1.8827	1.2187	1.0066	0.74036	1.3248	1.7195	1.2129	1.4353	1.2563	1.4464	1.4623	1.0818	0.86725	1.4113	1.3198	1.4678	1.4611	1.7772	1.2802	1.6272	0.8583	1.6669	1.2553	0.9242	0.92293	1.4172	1.2599	1.0724	0.94606	1.0182	0.91637	0.67562	1.2595	1.5532	2.0341	1.2338	1.6725	1.5651	1.441	0.60398	1.5588	1.1108	0	1.6089	1.5472	1.3497	1.528	0.79009
0.13965	0.2616	0.35187	0.12813	0.19753	0.246	0.11005	0.18365	0.21336	0.084711	0.37293	0.090111	0.17392	0	0	0.1187	0.12827	0.053097	0.12801	0.23601	0.19576	0.16101	0.090235	0.064458	0.14818	0.12955	0.047045	0.31785	0.078491	0.12527	0.10104	0.1202	0.017127	0.12627	0.1527	0	0.1222	0.26607	0.14427	0.21061	0.25075	0.084664	0.26601	0.073277	0	0.12887	0.23357	0.07829	0.11683	0.12082
0.04243	0.095374	0.045817	0.25952	0.1286	0.36436	0.10031	0.16739	0.12154	0.19303	0.075536	0.20533	0.090585	0.30156	0.11081	0.10819	0.28779	0.14519	0.21002	0.095608	0.11895	0.19567	0.16449	0.20563	0.11818	0.1417	0.2144	0.14486	0.19078	0.18269	0.20721	0.10956	0.4371	0.17264	0.086986	0.099225	0.11138	0.24251	0.19725	0.063989	0.12697	0.077168	0.17318	0.20037	0	0.070477	0.030413	0.19029	0.10649	0.31813
0	0	0	0	0	0	0	0	0	0	0	0	0	0	0	0	0	0	0	0	0	0	0	0	0	0	0	0	0	0	0	0	0	0	0	0	0	0	0	0	0	0	0	0	0	0	0	0	0	0
0	0.13167	0.16868	0	0.14204	0.051592	0.32312	0	0.067119	0.21319	0	0	0.20843	0	0	0	0.16554	0.48996	0.12886	0	0.10948	0.13507	0.20186	0.27037	0.34185	0.086943	0.07893	0.13332	0.26338	0.084069	0.2119	0.3025	0	0.10593	0.032024	0	0.20503	0.17856	0.12103	0.35336	0.09349	0.28409	0.31879	0	0	0.17297	0	0.21892	0.19602	0
0.19346	0	0.47005	0.29583	0.87958	0.39936	0.40019	0.095404	0.66503	0.48408	0.34441	0.28087	0.67118	0.28646	0.31577	0.041108	0.20503	0	0.3724	0.10898	0.54239	0.58549	0	0.16743	0.2117	0.43073	0.31771	0.26832	0.38057	0.49458	1.2073	0.24977	0.28472	0.1968	0.91224	0	0.71947	0.16587	0.48717	0.21882	0.20263	0.65974	0.75018	0.30454	0	0.053559	0.52002	0.27114	0	0.3487
0	0.66699	0	0	0.67154	0.96699	0.86517	0.54629	0.272	0.32398	0.4226	0	1.0347	0.65612	0.41329	0	0	0	0	0	0	0.54736	0	0.43827	0	0.35234	0	0.86108	0	0	1.052	0.025539	0	0	0.146	0	0	0	0.12262	0.74584	0	0	0	0.80962	0	0.41621	0	0.9759	0	0
0	0	0.096081	0	0	0.029388	0.052587	0	0.10195	0	0.079201	0.086119	0	0.1054	0.11618	0	0.094297	0	0.39148	0	0.12473	0.41033	0.11498	0.30801	0	0.1981	0.31472	0.15188	0.65011	0	0.14485	0.11487	0	0	0.072966	0	0.46715	0.10171	0.27576	0	0.053254	0	0.21791	0.7003	0	0	0.19133	0	0.074438	0.025659
0	0	0.068177	0.038617	0.076546	0.020853	0.037315	0	0.036172	0	0.056199	0.061108	0.067397	0.074789	0.082441	0	0.026764	0.036007	0.20834	0.035567	0	0.10918	0.040795	0.61197	0.025122	0	0.19142	0.053887	0.17743	0.10194	0.13704	0.040756	0.023229	0	0.051775	0	0.055247	0.072173	0	0	0.037788	0.057414	0	0.24846	0	0.034957	0	0	0.05282	0.036415
0.98486	1.3185	1.2512	1.3376	1.1589	1.5882	1.284	1.2285	1.3442	1.5023	1.7533	0.92519	1.2523	1.3382	1.5129	1.4033	1.2157	1.5694	1.4975	1.1586	1.2587	1.2356	1.0107	1.5041	1.4984	1.4833	1.5661	1.2609	1.0257	1.2628	1.7919	1.3089	1.3322	1.1393	1.6509	1.4564	1.0646	1.5894	0.94263	1.2669	1.3176	1.238	1.1823	1.2767	0	1.0746	1.1835	1.2829	1.2117	1.4618
0.92106	0.054484	0.73287	1.0823	0.35264	0.032023	0.1146	0.62155	0.22219	0.5293	0	0.18768	0.12937	0	0.6963	0.16481	0.092476	0.082941	0	0.79195	0.33977	0	0	0.067126	0.019289	0.18888	0.073487	0.76545	0	0.13045	0	0.031293	0.017836	0.06575	0.5963	0	0	0.66499	0.15024	0.21933	0.46422	0.13225	0.55403	0	0	0.24157	0.20849	0.73376	0	1.0485
0.37323	0.10487	0.80606	1.0273	0.4525	0.12327	0	0.18405	0.32075	0.33959	0.16611	0	0	0	0.48735	0.47583	0.31644	0.42571	0.20527	0.52563	0	0.21515	0.24116	0.1292	0.074255	0.10387	0	0.39819	0	0	0.10126	0.24093	0.3433	0	0.30607	0	0.1633	0.21333	0	0.56288	0.44676	0.1697	0.76171	0.14688	0	0	0	0.6277	0	0.9687
0	0	0	0	0	0	0	0	0	0	0	0	0	0	0	0	0	0	0	0	0	0	0	0	0	0	0	0	0	0	0	0	0	0	0	0	0	0	0	0	0	0	0	0	0	0	0	0	0	0
1.2193	0.72553	1.2393	0.81161	1.1305	0.99499	1.0598	1.0611	1.1506	0.58736	0.82999	0.6248	1.1868	1.1045	0.56195	1.0364	1.0946	0.94084	1.3018	0.7273	0.40218	1.0337	0.97325	0.79455	1.0274	1.5171	1.0873	1.0407	1.0481	0.96508	1.1287	0.87971	1.0556	1.1674	0.99993	1.258	1.5063	0.81993	0.94477	0.59495	1.2879	1.3697	0.52698	0.79034	0	1.2311	1.6966	1.0052	1.6202	0.8067
0	0	0	0	0.51592	0	0.89422	0	0.10835	0	0.42087	0	0.90849	0	0	0	0	0	0	0	0	0	0	0	0	0.052634	0	0	0	0	0	0	0.8698	0	0	0.774	0	0	0	0.14261	0	0	0	0	0	0	0	0	0	0
0.13098	0	0	3.0843	1.5086	0.086521	1.9353	1.8085	0.52528	0	1.982	0.12677	2.3769	0	1.3682	2.5604	0.055524	3.2867	0	0.22135	0	0.15101	1.8619	0.18136	0	1.0206	0.066184	0	0.14723	0	0.071073	0	3.3251	0	1.2889	2.1441	0	0	0.10148	0.88889	0	1.9057	0	0.10309	0	0	2.0654	0	0	0
0.23046	0	0.12443	2.9602	2.4449	0.15224	2.9285	2.1594	0.82523	0.41939	2.3591	0.22306	3.5672	0	3.0093	3.1341	0.39079	3.4173	0.31688	0.12983	0.32306	0.2657	3.2016	0.3989	0.091703	1.0262	0.11645	0.29505	0.25906	0.24807	0.062529	0.074385	3.7733	0.46887	1.5119	1.6169	0	0	0.089284	0.69514	0.068968	2.2006	0.37627	0.27208	0	0.063802	1.8997	0.1292	0	0.26585
0.40167	0	0	5.712	4.0176	0	2.3739	3.7635	1.0355	0	1.4301	0	2.787	0	2.0979	3.7553	0	5.8414	0	0.56568	0	0	3.6335	0	0	1.0061	0	0	0	0	0	0.25928	5.6157	0	1.6469	3.5225	0	0	0	0.7572	0	2.7395	0	0	0	0	4.7505	0	0	0
0	0.52836	0.29008	0.41077	0.56995	0.48799	0.39692	0.26494	0.26933	0	0.47823	0	0.6452	0	0.17538	0	0.19928	0.076601	0.22161	0.30266	0	0.23228	0.26036	0.46496	0.64134	0.07476	0.40722	0.34392	0.22647	0.79518	0.072884	0.52022	0.79068	0.18217	0.11015	0.78526	0.58765	0.15354	0	0.10128	0.7235	0.48857	0.32894	0.31714	0	0.14874	0.48138	0.22589	1.0113	0.38734
1.8313	0.74844	1.8577	1.4425	1.1438	1.3563	0.98394	1.2041	1.3512	1.2118	1.0867	0.80567	1.1848	1.1175	1.6666	1.1791	1.0233	1.5191	1.0377	1.5005	1.1669	1.3116	1.2908	1.4216	1.0378	1.2973	1.6825	1.563	1.31	1.4037	0.90338	1.1821	1.3475	1.2043	1.3425	1.4275	1.4568	1.1419	1.4189	1.0461	1.0296	1.8167	1.4496	1.1356	0	1.3519	1.6706	1.4622	1.532	1.2163
0.42601	0.9576	0.34502	0.35828	0.064562	0.17588	0.18884	0.10504	0.54916	0.19381	0.66361	0.51541	0.68213	0.37848	0.27813	0.72416	0.58693	0.48591	0.46859	0.65996	0	0.061394	0	0.14747	1.1442	0.47423	0.3229	0.4545	0.53873	0.74516	0.57792	0.48125	0.39185	0.2889	0.91704	0.24906	0	0.60874	0.24756	0.24093	0.70117	0.09685	0.26083	1.2574	0	0.23587	0.45804	0.29853	0.0891	0.76784
2.1815	1.6345	0.78522	0.96365	1.102	0.40028	1.5042	0.59764	0.76377	2.426	0.86302	2.6979	1.8112	2.7276	0.633	1.1331	1.1816	0.20735	0.93314	1.0241	1.0193	1.3972	0.078307	0.25172	0.53045	1.5515	1.4085	1.5516	1.2261	1.1741	1.0522	1.5646	3.2105	0.16437	1.292	0.85025	1.5907	1.1083	0.56341	0.73109	0.50775	2.2042	0.69254	0.85847	0	0.67102	1.2162	0.95117	0.81112	1.0135
0	0	0	0	0	0	0	0	0	0	0	0	0	0	0	0	0	0	0	0	0	0	0	0	0	0	0	0	0	0	0	0	0	0	0	0	0	0	0	0	0	0	0	0	0	0	0	0	0	0
0.3374	1.1376	1.4574	0.98025	0.6136	0.83579	0.89735	1.1647	1.0632	1.6885	1.6518	1.3063	1.0805	1.7985	0.88113	2.1508	1.323	1.347	0.92781	1.4255	0.23648	1.9449	1.199	0.81759	1.4768	1.0329	1.4492	1.3679	1.2326	0.36318	0.73234	1.5246	0.55862	0.68643	0.89923	0.98629	1.181	0.96424	0.91498	1.1449	1.3126	0.76705	1.6526	1.3278	0	1.4011	0.48369	0.85116	1.8347	0.82705
1.0227	1.0126	1.3147	1.8766	1.0628	1.6407	1.065	1.2008	1.6183	0.97486	1.2572	0.98987	1.0917	1.4999	1.2718	0.99342	1.28	1.2776	1.1517	1.1797	1.1606	1.2914	1.2587	1.1127	1.6472	1.8433	1.698	1.5795	1.177	1.2057	1.7706	1.1317	1.0393	2.1137	1.5376	1.025	0.76707	0.89075	1.132	1.3588	1.3991	1.3286	0.79513	1.6865	0	1.0516	0.97743	1.3651	1.0186	1.587
1.7452	2.6152	2.0416	2.0014	2.5126	2.3537	2.1918	2.8687	2.7079	1.5217	2.7832	1.7595	2.1734	2.4979	2.1838	2.4103	1.9112	1.8247	3.3993	2.4578	3.6695	2.6408	2.2083	2.8696	2.604	2.5093	2.5353	2.3894	2.1661	2.5047	2.1702	2.0184	2.1938	3.0574	2.0573	1.8706	1.718	3.4912	2.7607	1.8095	1.8279	2.5789	2.2557	2.6899	0	1.9728	1.8243	1.9159	1.5208	1.9292
0	0	0	0	0	0	0	0	0	0	0	0	0	0	0	0	0	0	0	0	0	0	0	0	0	0	0	0	0	0	0	0	0	0	0	0	0	0	0	0	0	0	0	0	0	0	0	0	0	0
0	0	0	0	0	0.022323	0	0	0	0	0	0	0	0	0	0	0	0	0	0	0	0	0	0	0	0	0	0	0	0	0	0	0	0.09167	0	0	0	0	0	0	0	0	0	0	0	0	0	0	0	0
1.5063	3.5551	3.9036	2.0268	5.2959	2.587	0.89023	1.7827	2.1574	2.741	2.9497	4.082	1.4471	4.2822	4.327	2.3044	4.5335	2.4053	0.66272	4.582	2.956	3.2995	2.9197	1.6686	3.8358	3.3535	1.8267	2.3141	1.8625	1.7835	1.7982	0.97231	4.8768	0.40859	2.841	7.7494	4.2177	4.1324	2.5676	4.5432	4.5075	0.27395	3.6888	1.6597	0	2.6687	3.6709	1.8577	2.7723	3.1275
1.1032	1.0253	1.3745	2.3746	1.3375	2.6206	1.5798	1.632	1.4585	1.0424	1.4352	0.9856	1.5173	1.3068	1.9391	1.1179	1.0882	1.4761	1.5635	1.3385	1.1895	1.5164	1.4256	1.6744	1.2831	1.2989	1.6509	0.97778	1.1447	1.1646	1.5196	1.479	0.81176	1.7264	1.4614	1.3891	1.4108	1.9401	1.1178	1.3438	1.2697	1.1961	1.9743	1.2356	0	0.98668	1.3382	1.0704	1.5264	2.4227
0.48255	0.40676	0.26054	0.14758	0.11701	0.23907	0.19964	0.23796	0.16588	0.39516	0.30067	0.28023	0.20605	0.17148	0.25204	0.32811	0.28639	0.38528	0.26539	0.19029	0.27057	0.36162	0.18708	0.26727	0.19201	0.13429	0.21945	0.32949	0.27121	0.3636	0.23566	0.28035	0.24856	0.19635	0.15829	0.16927	0.21113	0.22065	0.22433	0.36387	0.40434	0.35105	0.27575	0.34182	0	0.21374	0.38048	0.16231	0.16148	0.22265
0.13561	0.15242	0.14644	0.18663	0	0	0.3206	0	0	0	0.18107	0	0.14476	0	0	0	0.1006	0	0	0	0	0	0	0	0	0	0	0	0	0	0	0.04377	0	0.18393	0.19461	0.079284	0	0	0	0	0	0.12332	0	0	0	0.075085	0.14581	0	0	0
2.8416	1.4288	6.2984	1.6008	2.2665	2.0747	5.1267	2.2126	3.513	2.5855	5.9906	5.9349	7.743	4.9605	1.9529	4.0676	5.1671	6.8235	2.3031	3.5385	3.3544	3.0174	3.6721	4.1418	4.4632	3.7459	4.0053	4.4038	2.4377	3.9441	1.7854	5.1167	3.0264	3.2455	5.0897	4.0221	1.8321	3.2483	4.5193	5.526	4.7441	9.1122	3.6627	3.4136	0	2.0702	11.042	5.3659	2.0019	2.674
0.13783	0	0	0	0	0	0	0	0.039482	0	0	0	0	0	0	0	0	0	0	0	0	0	0	0	0	0	0	0.058818	0	0	0	0	0.05071	0	0	0	0.1206	0	0	0	0	0	0	0	0	0	0	0	0	0
0.23431	1.0972	0	0	0.28407	0	0	0.15406	0.8278	0	0.55617	1.4363	0	0.46258	0	0.86296	1.0429	0.97993	0.81613	0.43997	1.0948	0.85542	1.3625	0	0.80801	0.34777	1.184	0.96658	1.3169	0.88273	0	1.0083	0.77586	0.84744	0.16012	1.0046	0	0.98209	0.54463	0.9423	1.1686	0	1.0839	0	0	0	0.95171	0	0.78408	1.0811
0.22434	0.63033	0.24225	0	0.43517	0.38529	0.53035	0.30976	0.70689	0.24494	0.67894	1.0422	0.81421	0.21259	0.17576	0.49574	0.63717	0.435	0.46884	0.73297	0.25158	0.59486	0.78274	0.031063	0.96405	0.62432	0	1.0722	0.57999	0.86931	0	1.0716	0.4292	0.73024	0.79106	1.0492	0.078521	0.76934	0.45193	0.47365	1.0473	0	0.51277	0	0	0.12421	1.0934	0.55336	0.71318	0
0.69609	0.98944	0	0	0.52126	0.094669	0.2178	0.20192	0.75069	0.037256	0.54672	0.35668	0.41524	0.58205	0.053467	0.62644	0.60753	0.72392	0.69811	0.57666	0.74618	1.0858	0.84663	0	0.65171	0.52419	0	0.75139	0.71343	0.99169	0	0.76652	0.75326	0.72197	0.67157	0.52666	0.3583	0.93615	0.28554	0.58665	0.93127	0	0.86908	0.032228	114.21	0.13603	0.8218	0.16068	0.51384	0
0	0.37226	0	0.27012	0.20078	0.072931	0	0.87112	0.15813	0.20091	0	0	0	0.78469	0.28833	0	0.79565	0.44076	0.78937	0.31097	0	0	0.85605	0.15288	0.48324	0.18436	0.33473	0.094232	0.49642	1.4261	0.47928	0	0	0	0.45269	0	0.48305	0	0	0.083253	0.26432	0.1004	0.27039	0.17379	0	0	0.15828	0.12379	0	0.82782
0.39788	0.67077	0.42965	0.28392	0.48239	0.43804	0.54869	0.13081	0.49389	0.12067	0.82638	0.7702	0.77866	0.1571	0	0	0.30922	0.37819	0	0.14942	0	0.1529	0.34278	0.64276	0.84436	0.29528	0	0.50939	0	0.92794	0.071967	0.085612	0.19518	0.17988	0.5438	0	0	0.30322	0.41104	0.10001	0.23813	0.36182	0	0.41754	0	0.073433	0	0.5948	0.55477	0.30598
0.33209	0.27993	0.80686	0.55858	0.70459	2.2485	0.98135	0.32753	1.094	0.90648	1.5519	0.32142	0.88624	0.98344	0.32522	0.63507	1.2494	0.99431	1.3241	1.4498	0.34914	1.005	0.8583	1.7244	0.92497	1.2939	1.6361	1.7361	1.3999	0.53619	1.6218	1.0182	0.091637	1.2386	1.2936	0.67953	1.4529	2.4675	1.6082	1.8155	1.7888	0.22649	0.33887	2.3524	0	1.1952	1.2497	0.27925	1.1113	1.7478
0	0	0	0	0	0	0.035108	0	0.04254	0	0.052875	0	0.095115	0	0	0	0	0	0	0.016731	0	0	0	0	0	0.033063	0.015008	0	0	0	0	0	0	0	0.012178	0.69457	0	0	0.023013	0	0	0	0	0.023376	0	0.64135	0	0	0	0.068521
0.66417	0.68816	0.47067	0.58397	0.61651	0.44559	0.69921	0.61412	0.57078	0.64209	0.8868	0.50222	0.88624	0.51631	0.46073	0.56451	0.6291	0.55634	0.49085	0.77168	0.61099	0.76573	0.60349	0.5748	0.6194	0.4621	0.54537	0.55802	0.58327	0.67024	0.47303	0.6833	0.53455	0.36596	0.49359	1.0193	0.67199	0.64061	0.70759	0.51648	0.38509	0.64173	0.59302	0.50641	0	0.87338	0.52071	0.62832	0.53828	0.85593
3.5146	1.4813	1.186	0.20153	2.1305	0.1451	4.414	4.7662	3.7125	2.3984	3.9105	3.1891	2.3448	1.8214	1.721	3.3606	0	0.62637	5.678	2.3511	2.7713	1.7727	4.9676	1.5208	1.5733	2.9343	4.5508	2.2498	4.6914	2.3645	3.3375	3.1195	0	5.6606	4.2331	1.5411	1.3455	4.2688	1.0212	3.1471	2.1035	3.1961	3.5864	5.0137	0	3.1622	4.881	3.3249	0.36754	0
0.6894	0.63809	0.91961	0.47128	0.71291	0.48219	0.67109	0.51995	0.68539	0.92246	0.61365	0.82426	0.77921	0.3843	0.31772	0.44808	0.42118	1.1795	0.55758	0.57112	0.79585	0.7013	0.47165	0.39307	0.25818	0.65458	0.67622	0.65763	0.34189	0.26191	0.35209	0.75915	1.1936	0.88004	0.71499	0.37934	0.60325	0.88079	0.94263	0.58101	1.0922	0.51629	0.76141	0.60643	0	0.51643	0.49415	0.9321	1.0517	0.37423
0.22513	0.46389	0.16207	0	0.40943	0	0.13306	0.37007	0.21497	0.068281	0.066799	0.36317	0.16022	0.088895	0.09799	0.25513	0.015906	0	0.16509	0.29592	0.1052	0.12978	0	0	0.23888	0.12531	0	0.19215	0.12653	0.080778	0.16289	0	0.49699	0.20357	0.18462	0	0.13133	0	0.058146	0.056588	0.22457	0	0.12252	0.35439	0	0.20775	0.21516	0.4207	0.37669	0.17313
0.89734	0.63033	0.72674	0	0.51375	0.82328	0.70713	0.31959	0.48554	0	0.75437	0.60314	0.62529	0.4429	0.29293	0	0.0634	0.028431	0.19192	0.43529	0.80365	0.61785	0.64423	0.63853	0.3273	0.49946	0	0.36167	0.18212	0.65735	0.56808	0.17699	0.91709	0.879	0.26573	0.058292	0.021811	0.54139	0	0.13157	0.67134	0	0.75288	0.68664	0	0.69006	0.33947	0.82445	0.10427	0.84103
0	0	0	0	0	0	0	0	0	0	0	0	0	0	0	0	0	0	0	0	0	0	0	0	0	0	0	0	0	0	0	0	0	0	0	0	0	0	0	0	0	0	0	0	0	0	0	0	0	0
0.64476	0.83122	0.65529	1.4615	0.91966	0.76414	0.22416	1.01	0.65187	0.41411	0.40512	0.073418	0.080973	1.0333	0.69334	0.29012	0.72351	0.88684	0.75093	0.38458	0.319	1.2899	0.88222	1.0241	0.75457	0.67553	0.63244	0.43701	0.61818	0.4899	1.2554	0.36724	0.09768	0.10288	0.062204	0.57652	0.82969	0.73705	0.55835	0.2288	0.3859	0.89673	0.74307	0.41791	0	0.75599	0.70683	0.46777	0.34903	0.85313
0.18728	0.35782	0.36402	0.28637	0.61305	0.3835	0.44274	0.36941	0.48283	0.5112	0.46676	0.21752	0.43981	0.44368	0.39127	0.44569	0.55573	0.36314	0.70039	0.2954	0.10501	0.41024	0.21781	0.38898	0.28317	0.4378	0.15141	0.36764	0.67365	0.28222	0.14227	0.31432	0.77173	0.25401	0.46073	0.56935	0.5244	0.21408	0.60945	0.59312	0.26901	0.54498	0.33634	0.26532	0	0.41477	0.53696	0.39896	0.65804	0.31324
1.278	0.98752	0.86255	0.68399	1.1621	0.94976	0.94418	1.418	0.96102	1.0175	1.5642	1.8555	1.4495	1.5139	0.8344	1.3578	0.88039	1.0933	0.87861	1.2599	1.7915	1.1972	1.0322	0.77423	1.462	1.8673	0.80724	1.7726	2.1549	1.4617	0.60682	1.2375	0.82288	1.5167	1.7686	1.1208	1.3979	2.0088	1.6091	1.2046	1.5298	0.43583	0.91289	1.886	0	1.6806	0.91608	1.7912	0.8019	1.0596
0	0	0	0	0	0	0	0	0	0	0	0	0	0	0	0	0	0	0	0	0	0	0	0	0	0	0	0	0	0	0	0	0	0	0	0	0	0	0	0	0	0	0	0	0	0	0	0	0	0
0.82696	0.86305	1.1481	0.88516	0.82357	0.87793	0.69822	0.81561	0.74451	1.0212	0.57837	0.68606	1.3241	0.6997	0.38565	0.90368	0.81381	0.84218	1.0721	0.7986	0.74522	0.81721	0.916	0.69523	0.77562	0.85482	1.1342	1.0335	0.86318	0.76298	0.80132	0.87699	0.80411	0.48069	0.72659	0.89789	0.72362	0.54019	0.73228	0.7572	1.1313	1.0206	0.9644	0.79034	0	0.81763	1.0585	1.159	1.0872	0.5962
0	0	0	0	0	0	0	0	0	0	0	0	0	0	0	0	0	0	0	0	0	0	0	0	0	0	0	0	0	0	0	0	0	0	0	0	0	0	0	0	0	0	0	0	0	0	0	0	0	0
0	0	0	0	0	0	0	0	0	0	0	0	0	0	0	0	0	0	0	0	0	0	0	0	0	0	0	0	0	0	0	0	0	0	0	0	0	0	0	0	0	0	0	0	0	0	0	0	0	0
0.23873	0.40246	0.30075	0.06084	0.53062	0.11827	0.070546	0.62787	0.25075	0.47063	0.035416	0	0.084945	0.14139	0.20781	0.84543	0.1518	0.090765	0.30635	0.044827	0.44619	0.52752	0.025708	0.027547	0.47495	0.19931	0.020105	0.27167	0.60378	0.32121	0.58294	0.025684	0.10247	0	0.097884	0.65133	0.034816	0.22741	0.55491	0.54004	0.047627	0.036182	0.68209	0	0	0.39654	0	0.62454	0.53258	0.45896
0.35809	0.46954	0.17186	0.70574	0.57886	0.64393	0.21164	0.62787	0.56988	0.61543	0.49583	0.7702	0.29731	0.84836	0.46758	0.98069	0.8602	0.34037	0.41576	0.58276	1.2828	0.52752	0.41133	0.66112	0.93407	0.84154	0.68357	0.73012	0.5367	0.51393	0.69089	1.1044	0.95153	1.1872	0.45679	0.46523	0.48742	1.1826	0.52408	0.39003	0.54771	0.25327	0.74705	0.8142	0	0.77104	0.94114	0.33458	0.233	0.64255
0.76483	1.9648	1.7698	2.3056	1.0597	2.454	1.6144	2.3708	1.7214	0.6959	1.8479	1.269	1.108	1.9414	1.4267	1.0215	1.598	1.4332	1.5624	1.1079	1.3785	1.5116	1.9062	1.5886	1.9564	1.3987	1.1042	2.7977	1.2282	1.3525	2.0751	1.4811	1.8894	1.6301	1.6576	0.76655	0.66926	1.1241	0.84658	1.483	1.831	1.5897	1.6947	2.1499	0	1.4519	1.0964	1.3476	0.45704	1.5755
0.84998	0.20471	0.69931	1.4978	1.0305	1.3636	0.76549	0.87823	0.91596	0.51558	0.9007	0.43093	0.60489	1.0068	0.79276	0.58482	0.44611	0.9695	1.2021	0.45602	0.85106	0.97994	1.0984	1.7094	0.88579	0.74344	0.32724	0.84637	0.95545	0.5446	0.4173	0.41804	0.14892	1.0979	0.63064	0.75723	0.31875	0.55522	0.68994	0.85458	1.187	1.1042	1.7512	0.95569	0	0.94123	0.11605	0.83955	0.10158	1.2373
0.525	0	0.094487	0.080279	0.47738	0	0.051714	0	0.38851	0.63692	0	0.88924	0.023351	0.88102	0	0.037185	0.02782	0.024951	0	0.073937	0.79727	0.78181	0.028269	0.81783	0.78338	0.31657	0.88428	0.01867	0.024589	0.11773	0.3561	0.16945	0.016097	0.53405	0.21526	0.051156	0	0.4001	1.1525	0.85774	0	0.55699	0.50001	1.033	0	0.31491	0.094079	0.98106	0.95163	1.0093
0.22151	0.14937	0.047839	0	0.16113	0.073161	0.13092	0.13108	0.1396	0.12093	0.19717	0.21439	0.18916	0.15743	0.23139	0.037653	0.084511	0.075797	0.097459	0.12478	0.062101	0.10215	0.229	0.24538	0.052883	0.098633	0.11193	0.056717	0.1494	0.28612	0.19232	0.17158	0.097797	0.66095	0.072659	0.051801	0.15506	0.15193	0.034326	0.066812	0.10606	0.080573	0.21699	0.24408	0	0.049058	0	0.12418	0.25944	0
0.70292	1.3825	1.8976	1.7197	2.1305	1.1608	1.6618	2.0798	0.80543	1.2791	0.62569	3.7419	2.4386	2.4979	1.3768	3.5846	2.3093	2.0044	1.9329	2.5738	2.4634	2.026	1.3625	1.7033	2.9368	1.565	1.2432	3.4497	3.1606	2.8373	2.2886	0.90749	0.77586	0.95337	2.4498	2.4657	2.4603	0.80353	0.54463	3.9753	2.1035	1.598	2.0084	1.6597	0	2.1406	2.0154	2.1673	1.4701	2.0271
2.3431	1.1704	0.28113	0	1.2625	0.60191	1.5387	0	0.9695	1.895	0.46347	1.0079	1.3895	0.92516	0.33994	0.66382	0.93808	0	1.7182	1.3199	1.4598	1.5007	0	1.6222	1.0359	1.3041	0	1.5554	1.1706	0.98081	0.56508	0	1.341	0	1.281	0.60882	0	0	0	1.1779	0.77908	1.6572	0.63758	1.2294	0	1.1532	0.74644	1.1676	0.8712	0
0.81436	0.55398	0.97194	0.11797	0.83143	0.16988	0.88661	0.67636	0.79806	0	0.99194	0.87117	0.64054	0.76157	0.44773	0.87429	0.6541	0.12222	0.84861	0.55533	0.42057	0.6918	0.16616	0.65284	0.63102	0.45327	0.23823	0.73164	0.6986	0.87658	1.0931	0.19367	0.80424	0	0.38663	0.50116	0.037505	0.048996	0.33209	0.35552	0.71827	0.70157	0.34989	1.012	0	0.45089	0.61444	0.52861	0	0.1854
0.22256	0.75041	0.24033	0.92737	0.13492	0.30322	0.67413	0.082314	0.42237	1.0631	0.7429	0.56545	0.74243	0.65909	0.36326	0.733	0.76067	0.46011	0.26011	0.57986	0.54597	0.14433	0.37749	0.15409	0.52028	0.4026	0.60447	0.78357	0.15636	0.61388	0.86048	0.25142	0.96215	0.52825	0.53612	0.42288	0.63293	0.57244	0.40955	0.25174	0.78258	0.73366	0.4315	0.67878	0	0.32347	0.25923	0.34311	0.11637	0.50543
0.85925	1.1669	1.3531	2.2336	0.99835	1.7974	1.185	1.1299	1.323	0.91212	1.6253	0.62374	1.2612	1.3147	1.122	1.278	1.199	1.123	1.5359	1.1093	1.3049	1.1764	1.4574	1.4129	1.3961	1.2554	1.9719	1.0542	1.0262	1.2139	1.5542	1.3173	0.9089	1.5053	1.3652	1.3815	1.0965	1.2278	1.2483	1.1609	1.2214	1.4	1.2275	1.268	0	1.1101	1.0522	1.3247	0.86861	2.1992
2.4809	0.55766	0.2679	0.60697	1.6543	0.65552	0.87975	2.2021	1.1371	0.90292	0.88332	0.72036	0.79449	1.1755	0	0.84344	1.3672	0.99041	1.3644	1.5373	0.69554	1.7161	1.1221	1.0306	0.98716	0.69043	1.379	1.694	1.1155	1.0682	0.40386	2.0819	1.4604	1.3459	1.5258	1.4504	1.7367	1.1344	1.1533	0.7483	0.74242	1.128	0.60757	0.39052	0	0.54945	0.71131	1.3908	1.868	0.93008
0	0	0	0	0	0	0	0	0	0	0	0	0	0	0	0	0	0	0	0	0	0	0	0	0	0	0	0	0	0	0	0	0	0	0	0	0	0	0	0	0	0	0	0	0	0	0	0	0	0
1.5477	1.1415	1.149	0.59166	1.0555	0.73483	0.85756	0.66783	1.0253	1.2322	0.25831	0.749	1.0326	0.45834	1.2631	0.57551	0.45107	0.662	0.9044	0.49043	1.0848	0.72489	0.31251	0.26789	0.69282	0.75377	0.6843	0.74305	0.70677	1.0412	1.1023	0.18733	1.1745	0.78719	0.71392	0.45243	1.0157	0.88462	0.74949	0.65647	0.57895	0.79168	1.5793	0.076134	0	0.69626	0.62403	0.70497	0.80926	1.1158
0.2869	0	0.15491	0.35097	0	0.56856	0	0	0.082186	0.13052	0.25538	0.41653	0	0.16993	0	0	0.45609	0.081812	0.39448	0	0.20109	0.33077	0.09269	0	0.22832	0.23954	0	0.12244	0.16125	0	0	0	0.05278	0	0.058819	0.16774	0.25105	0.16399	0	0.21634	0.25757	0	0.11711	0.33872	0	0.15885	0.51413	0	0.24002	0.041369
0.29806	0	0.080464	0.36461	0	0	0	0.14698	0.34152	0.81359	0.46429	0.64909	0	0	0.1946	0.25333	0.5212	0.16998	0.69668	0.37779	0.41781	0	0.28888	0.10318	0.20755	0.29032	0.075305	0.57238	0.29316	0.20052	0	0	0	0.50532	0.54995	0.17426	0.13041	0.4259	0.51961	0.33713	0.44598	0.067761	0.24332	0.29324	0	0.041257	0	0	0.062338	0
0	0	0	0.099985	0	0	0	0	0	0.14874	0.14551	0	0	0.19364	0	0	0.31184	0	0	0	0	0	0	0	0	0	0	0.13952	0	0	0	0	0	0	0	0.38228	0	0	0	0.12327	0.097838	0	0	0	0	0	0	0	0	0
0.24239	0.40863	0	0.51889	0.73467	0.40028	0.57302	0	0.13887	0.44108	0	0.4692	0.38811	0.28712	0.633	0	0.10275	0.4147	0.79984	0.54617	0	0.41917	0.46984	0.16781	0.28934	0.40473	0.48991	0.20688	0.40869	0.13045	0.26305	0.62586	0.4459	0.32875	0.39754	0.28342	0.63629	0.27708	0	0.54832	0.14507	0.44084	0.19787	0	0	0.26841	0.8687	0.40765	0.60834	0.4194
0	0.24518	0	0.014825	0.029387	0	0	0	0.069433	0.044108	0.12945	0	0	0	0.1899	0.041202	0.1233	0	0	0.054617	0	0.11178	0.12529	0	0	0.026982	0	0	0	0.18263	0	0.062586	0.17836	0.1315	0	0	0.084838	0	0	0	0.087042	0	0	0.038154	0	0.053682	0	0.16306	0	0.01398
0	0	0	0	0	0	0	0	0.021158	0	0	0	0	0	0	0.031389	0	0	0	0	0	0	0	0	0	0.020556	0	0	0	0.25839	0	0	0.16305	0	0	0	0.064632	0	0.028615	0	0	0	0	0	0	0	0	0.22774	0	0
1.4233	1.9261	0.9096	1.1903	1.391	2.0146	0.84118	0.94537	1.3146	1.0307	1.2152	1.0964	0.66663	1.6515	0.91026	1.1109	1.3668	0.82826	0.95848	1.2108	2.1987	1.5069	1.1261	1.7898	1.699	1.2449	2.1575	0.71894	0.76728	1.7352	1.2294	0.65624	1.3252	1.1031	1.4172	0.95097	1.22	1.959	0.67516	0.76659	0.99091	0.84524	2.0392	1.2802	0	1.1418	1.4574	1.3352	1.2636	2.1611
0.4927	0.77525	0.31922	0.48217	1.135	0.58583	0.69887	0.7775	0.73392	0.35864	0.61399	0.28612	0.57854	0.93381	0.38601	0.67002	0.29241	1.0116	1.0839	0.22204	0.55253	0.96566	0.89139	0.88691	0.62735	0.71301	0.6971	0.75694	0.3323	0.79552	1.0694	0.6997	0.18128	0.5346	0.68686	1.037	0.94849	1.0138	0.38175	0.89166	0.41284	0.53765	0.16088	0.38778	0	0.49104	0.56506	0.71814	0.98926	0.65359
0	0	0	0	0	0	0	0	0	0	0	0	0	0	0	0	0	0	0	0	0	0	0	0	0	0	0	0	0	0	0	0	0	0	0	0	0	0	0	0	0	0	0	0	0	0	0	0	0	0
0	0	0	0	0	0	0	0	0	0	0	0	0	0	0	0	0	0	0	0	0	0	0	0	0	0	0	0	0	0	0	0	0	0	0	0	0	0	0	0	0	0	0	0	0	0	0	0	0	0
0.90456	0.6354	0.85469	0.8299	0.99387	0.8216	0.90216	1.1152	0.69638	0.97736	1.0568	1.0397	0.9656	1.0045	0.88585	1.0571	1.2103	0.67709	0.83951	1.465	1.1888	1.6621	0.621	0.97854	1.1923	0.81815	0.82845	1.2787	1.0803	1.0041	1.1351	0.87586	0.95682	0.61343	0.90405	1.7848	0.89046	0.7109	1.0513	1.0658	0.98127	1.4395	1.3845	1.4239	0	1.3773	1.5399	1.3628	1.0878	0.84779
1.062	0.68203	0.81911	0.95112	1.0116	1.3278	1.3001	0.97257	1.2168	0.96626	0.81024	0.8076	1.0526	1.6174	1.0895	1.4828	1.1898	1.2113	1.4601	1.2392	1.7013	0.69962	1.0783	1.6806	1.0866	0.88663	1.2649	1.2625	1.1937	1.0206	1.3583	0.88138	0.94889	0.72017	0.99527	1.2417	1.7921	1.1273	0.99915	1.2584	0.99879	0.96571	0.99077	1.2537	0	1.05	0.97869	1.3183	1.1423	1.1156
0.28369	0.47826	0.10211	0.34703	0.17197	0	0	0	0.35215	0	0	0.3661	0	0.33605	0.12348	0.80372	0.32069	0.21572	0	0.42616	0.66279	0	0.3055	0	0.037627	0.3158	0.38226	0.36319	0	0	0.25657	0.48834	0.34792	0.89779	0.54282	0	0.41373	0	0.29308	0.99829	0.79236	0	0.077195	0	0	0.10472	0.33891	0.26506	0.079111	0.19089
0.2212	0.33148	0.47772	1.7137	0.40227	1.7291	0.21789	0.14544	0.19009	0	0.13126	0.57091	0.23612	0.61139	0.096277	0.188	0.28131	0.04205	0.81102	0	0.10336	0.085006	0.047641	0.051048	0.99751	0.45143	0.22354	0.31466	0.87026	0.079366	0.04001	0.76153	0.081384	0.40002	0.21163	0.34486	0.19356	0.25286	0.45703	0.2224	0	0.20115	0.36114	0	0	0.97978	0.052851	0.45468	0.18505	1.7011
1.4632	0.096737	2.5095	1.0003	1.8262	1.3646	0.10174	1.7827	1.4054	0.078315	1.4557	1.9161	0.04594	1.3254	1.2363	0.14631	1.7514	0.14726	0.14201	0.67881	0.72392	0.049616	0.055614	0.059591	0.10274	1.533	0.17397	2.0937	0.38701	1.853	0.79399	3.0003	0.19001	1.7511	1.5881	3.4218	1.0544	0.098392	0.46683	2.0769	0.15454	2.1916	0.21079	1.0162	0	2.4305	0.37017	1.3028	3.6724	1.1666
0.93033	0.10456	0.13395	0.51213	0.075195	0.16388	0.32991	0.24468	0.67514	0.22573	0.22083	0.24012	0.16552	0.22041	0.24296	0.21086	0.23663	0.10612	0.40933	0.20963	0	0.071505	0.44082	0.85881	0.29615	0.27617	0.75216	0	0.41831	0.80113	0.74042	0.24022	0.63894	0.58885	0.48318	0.072522	0.054272	0.2836	0.14417	0.093537	0.11136	0	0.30379	1.1716	0	0.20604	0.26674	0.24339	0.051888	0.39349
0.85202	0.9975	0.56225	1.0785	0.50215	0.85987	0.39166	0.91035	0.66441	0.77524	0.52667	0.985	0.46739	0.78499	0.7726	0.72416	0.67221	0.5939	0.84607	0.65329	0.53082	0.64122	1.0246	0.934	0.80047	0.55327	1.0404	0.707	0.73161	0.96807	0.84762	0.82499	0.86207	0.4494	0.65018	0.6365	0.47632	0.64932	0.58681	0.55324	0.59493	0.47349	0.6569	1.0245	0	0.72073	0.67858	0.55725	0.693	0.40269
1.6912	0	0.057071	1.4062	0	0	0	1.0425	0.52989	0	0	1.995	0	0	0	1.4824	0	1.4468	1.4824	0.11909	0	0.57885	0	0	1.5562	0.55892	0	0	1.812	1.792	1.0898	0	0	0	0.88848	1.9157	0.78619	0	0.0819	0	0	0	0	0	0	1.229	0	0.71108	1.238	1.0821
0.069253	0.11675	0	0.11649	0.083962	0.11437	0.04093	0.068302	0.17854	0	0.36986	0	0.2033	0	0.18086	0	0.10275	0.11849	0.13331	0.058518	0.097078	0.099802	0.24611	0.07192	0	0.17346	0.13997	0.073885	0.17515	0.037272	0.056369	0	0	0.23482	0.17037	0	0.1515	0.039583	0.080487	0.15666	0.20724	0.25191	0.2544	0.13627	0	0.057516	0	0.17471	0.028968	0.079885
0	0	0	0	0	0	0	0	0	0	0	0	0	0	0	0	0	0	0	0	0	0	0	0	0	0	0	0	0	0	0	0	0	0	0	0	0	0	0	0	0	0	0	0	0	0	0	0	0	0
0.44867	0.7564	0.80749	0.9605	0.27198	1.4325	0.97231	0	0.68547	0	1.4644	1.158	0.87807	0	0	0.25423	1.268	0.68235	0	0.75825	0.62894	1.2932	1.063	0	0.95215	0.49946	0.60457	1.1488	0	1.0464	0	1.8343	0	1.0142	0.36793	0.34975	0	1.1967	0.46352	0.33832	0.98463	0.68001	0.85462	0	0	0.57965	0	0	1.001	0
1.4543	1.2259	0	0	0.3306	0	0.53721	0	0.6249	0	0.80908	0.7038	0.87325	0.21534	0	0.46353	1.5413	0	0	0.30722	0	1.4671	0	0	1.085	0.10118	0.91859	1.1637	0	1.3698	0	1.2908	0	1.2328	0.37269	0.21256	0	0.62343	0	0	0.54401	0	0	0	0	0.40261	0	0	0.60834	0
0.23046	0.25902	0.062217	0.66957	0.45405	0	0.7151	0.73873	0.24757	0.47181	0.25643	0.11153	0.73805	0.06825	0.37617	0.44073	0.13433	0.16429	0.15844	0.032457	0.40383	0.16606	0.44674	0.23934	0.22926	0.22448	0.40759	0	0.097148	0.46514	0.46897	0.037192	0.25438	0.31258	0.14174	0.20211	0.050416	0.46104	0.17857	0.69514	0	0	0.37627	0.22674	0	0.063802	0	0.4845	0.33741	0.16615
0	0.052668	0	0.11465	0.34089	0.12382	0.22157	0	0.10739	0.25583	0.083425	0.090712	0.25012	0.11102	0	0.47795	0.33771	0.16035	0.15464	0.10559	0.52552	0.10805	0.060558	0.12978	0.37293	0.20866	0.47358	0.15998	0.10535	0.050442	0.40686	0.4235	0	0.12712	0.076857	0.10959	0	0	0.29047	0.35336	0.11219	0.68182	0.076509	0	0	0.051892	0.26872	0	0.078408	0.29731
0	0.13543	0	0.44222	0.14609	0	0.35609	0	0.27615	0	0.32178	0.23326	0.25726	0	0	0.51209	0.53636	0	0	0.13576	0.16892	0	0	0	0.67127	0.13414	0.548	0.46281	0	0.064853	0.78465	0.38892	0	0.49031	0.19763	0.2818	0.10544	0	0.2801	0.72692	0.50484	1.0958	0.59021	0	0	0	0	0	0	0.52125
0	0.17051	0.081911	0.30157	0.32188	0.3257	0.31382	0	0.28248	0.13804	0.3376	0.22025	0.2834	0.089854	0	0.12894	0.73959	0	0.12515	0.5555	0.63799	0.17491	0	0.15755	0.24146	0.4222	0.49828	0.38845	0.34107	0	0.82322	0.44069	0	0.51441	0.31102	0.53217	0.13275	0	0.35264	0.91518	0.86259	0.82775	0.24769	0.1194	0	0.083998	1.1418	0	0	0.83125
0	0.097133	0	0.10572	0.41912	0	0	0	0.24757	0	0.30771	0	0	0.20475	0	0	0.43964	0	0	0.48685	0	0.099639	0	0	0.48144	0.38483	0.4367	0	0.097148	0	0.56276	0.22315	0	0	0	0	0	0	0.5357	0.39101	0.41381	0.62873	0	0.13604	0	0	0.86727	0	0.1446	0.29908
1.9616	1.3779	5.2956	1.7247	3.8647	1.4578	4.4925	1.2092	3.0204	2.0079	2.1826	2.8479	4.7115	1.7428	3.8421	5.2102	1.0914	5.8733	3.5063	4.1439	2.4061	2.6856	4.1193	1.3581	0.97568	3.0026	4.3366	2.4068	5.7882	1.7156	1.9958	2.5325	0.90216	4.656	5.8313	6.5944	1.7165	1.1212	4.1797	0.92449	2.2014	0.44596	1.4012	2.1229	0	2.7153	2.9879	1.9245	2.4616	2.3335
0.071726	0	0	1.6013	0.47828	0	0	0	0.57531	2.0884	0	0	0	1.4444	0	2.0727	0	0	0	0.040406	1.6087	1.2404	0	1.8374	1.6268	0.63876	0	0	0	0.038603	1.4401	0.046301	1.9528	0	0.44114	2.7677	0	0	0.055575	0.48677	0	0	1.2882	0	0	0	0	0	0	0
0	0	0	0.021075	0	0	0	0	0.078963	0	0	0	0	0	0	0	0	0	0.1516	0	0	0	0	0	0.027421	0.15343	0	0	0.038732	0.11127	0.18697	0	0	0	0.11303	0	0	0	0	0.051965	0	0	0	0	0	0	0	0	0	0
0	0.084645	0.16265	0.046065	0.18262	0.099499	0.26707	0.29711	0.086296	0.13705	0.67038	0.14579	0.24118	0.17842	0.19668	0.12802	0.19156	0.085903	0	0.084852	0.42229	0.17366	0.29197	0	0.1798	0.16768	0	0.19284	0.16932	0.2432	0.081734	0.19446	0.49877	0	0.18528	0	0	0	0.23341	0.22716	0	0	0.36888	0.2371	0	0.1668	0.21593	0.084441	0.37804	0.17375
0	0	0	0	0	0	0	0	0	0	0	0	0	0	0	0	0	0	0	0	0	0	0	0	0	0	0	0	0	0	0	0	0	0	0	0	0	0	0	0	0	0	0	0	0	0	0	0	0	0
0	0	0	0	0.04408	0	0.042977	0	0	0	0	0	0	0	0	0	0	0	0	0	0	0	0	0.050344	0	0	0	0	0	0	0.039458	0.046939	0.026754	0	0.029815	0	0	0	0	0	0.043521	0	0	0	0	0	0	0	0.060834	0
0	0	0	0	0	0	0	0	0	0	0	0	0	0	0	0	0	0	0.039992	0	0	0.041917	0	0.050344	0	0.040473	0	0	0	0	0.039458	0	0.026754	0	0	0	0	0	0	0	0	0	0	0	0	0	0	0	0	0
0	0	0	0	0.04408	0	0	0	0	0	0	0	0	0	0	0	0	0	0	0	0	0	0	0	0	0	0.036743	0	0	0	0	0	0.026754	0	0	0	0	0	0	0	0	0	0	0	0	0	0	0	0	0
0	0	0.078522	0.022238	0	0	0	0	0	0	0	0	0	0	0	0	0	0	0	0	0	0	0	0	0	0.040473	0	0	0	0	0.039458	0	0	0	0	0	0	0	0	0	0.043521	0	0	0	0	0	0	0	0	0
0.067588	0	0	0.16536	0.2868	0.35717	0.079892	0.06666	0.13553	0	0	0	0.072149	0	0	0.11489	0.22921	0.038546	0	0	0.66321	0.81819	0.17469	0.046794	0.026894	0.11286	0.20492	0.17306	0.037987	0.072752	0.36676	0	0	0.09167	0.13856	0.15806	0.059142	0.077263	0.15711	0.050966	0	0	0.60692	0.10639	0	0	0	0.03789	0.28272	0.13644
0.51713	0.58121	0.43433	0.5096	0.48764	0.60729	0.47544	0.45336	0.44441	0.47053	0.46031	0	0.36802	0.34032	0.45017	0.43953	0.43844	0.19662	0.25281	0.615	0.80546	0.62933	0.33414	0.39782	0.64017	0.3518	0.26131	0.56398	0.25836	0.43295	0.62359	0.408	0.5708	0.38966	0.40052	0.20156	0.7039	0.065684	0.80137	0.4766	0.58463	0.52252	0.60978	0.40701	0	0.34995	0.57661	0.38654	0.38456	0.41426
1.6789	1.2832	1.5954	0.63669	2.117	1.1756	2.064	1.0598	1.5775	1.5887	2.6901	2.535	2.4733	2.3866	0.52615	0.91328	1.9644	1.3788	1.4774	1.6646	1.977	1.5098	1.6055	1.1159	1.2827	1.4204	2.4773	1.6909	2.1892	1.1566	0.91105	1.8208	1.1613	0.54652	1.3768	0.62821	0.88148	2.3799	2.914	0.70897	1.6078	0.61071	3.0701	1.48	0	1.5245	2.1662	1.3554	1.4608	0.89089
0.16036	0.18023	0.77924	0.12261	0.097211	0.052965	0.14217	0	0.091874	0	0.4996	0	0.21398	0.094979	0.73288	0.1363	0.69679	0.091455	0.26458	0.49685	0.33719	0	0.10362	0.16654	0.095713	0.22314	0.16206	0.54748	0.45065	0.38838	0.60912	0.36231	0.41301	0.87	0	0.093754	0	0	0.55913	0.12092	0.76782	0	0.19636	0.063107	0	0.22197	0.51725	0.13485	0	0.43933
0.95852	1.2928	3.1052	0.6449	1.8594	0.3799	0.56651	0.56722	1.318	1.5699	0.68257	0.37109	0.92088	0.22709	1.5019	2.2811	1.3409	1.5306	1.6869	0.97194	1.8811	1.5471	0.99094	0.92908	0.91536	1.9206	1.0656	0.32724	2.6937	2.6826	1.9765	2.1037	1.2696	2.6001	1.0218	1.5691	2.5162	4.1638	3.2678	2.0238	0.9179	0.52299	1.4085	0.75442	0	0.84915	0.96188	1.7195	0.8019	1.0504
4.6009	2.5855	4.5543	6.3904	3.4863	7.978	5.6651	4.1596	5.6014	3.8374	4.4367	4.8242	3.2742	3.1792	2.5032	2.9329	2.2755	5.9039	6.2206	3.1318	5.1059	4.7519	5.9457	6.769	4.1191	6.6156	3.5842	4.745	4.4176	3.508	8.8422	5.5687	5.1489	8.0603	5.7381	1.7933	3.5227	4.8212	5.0502	5.9268	4.0158	4.3583	3.1299	7.695	0	5.201	3.7101	4.0839	3.368	7.0211
0.89259	0.5643	0.36145	1.5014	1.6233	1.2529	1.3848	2.9711	1.3104	0.20304	0.099315	0.75593	0.89327	1.8503	1.894	0.47415	2.6723	2.0998	0.73636	0.50283	0.46921	0.83612	2.2349	0.30899	0.13319	0.68312	0.45103	0.3333	0.62709	2.7022	0.78707	0.43214	0.41051	0.75664	1.281	0.52185	1.0739	1.6581	0.8645	1.0937	0.40067	0.50731	0.81974	0.43908	0	0.67954	1.0397	0.43784	0.84008	0.99746
0.31951	0.17955	0	0.32571	3.5509	0.28141	5.8539	0.10504	0.88475	0.19381	1.1376	0.61849	9.5499	0.25232	0	0.18104	0.045148	0.12148	0.17572	0.23998	0	0.24557	0.068815	0.14747	0	0.71135	0.053816	0.22725	0.059859	0	0.11558	0.275	7.6019	0.43335	1.0917	14.072	0.18639	0.12175	0.08252	1.6062	0.19123	0	0.086942	0.16765	0	0.41278	0.07634	0	0	0.12285
0	0.052204	0.60188	0.19887	0.67577	0.58297	0	0.27486	0.18628	0	0	0.17983	0	0	0	0.47374	0.25597	0.15894	0.35764	0.31399	0.26044	0	0	0	0	0.10341	0	0.039644	0.67875	0.64996	0.050409	0.059966	0	0	0.03809	0	0.6503	0	0.86373	0	0.556	0.084477	0.075835	0	0	0.30861	0.066587	0.72909	0	0
0.28497	0.69394	0.25643	0.20335	0.60461	0.76865	0.16842	0.14053	0.7755	0.56178	0.71869	0.18388	0.076049	0.67512	0.12403	0.3633	0.52347	0.081259	1.1754	0.32106	0.13315	0.027378	0.030688	0.49324	0.15119	0.66088	0.83997	0.36483	0.50718	0.15337	1.7783	0.70514	0.47181	1.6104	0.58422	0.66641	1.2052	0.7058	0.73599	0.50139	0.7675	0	0.11631	0.5981	0	0.8152	0.95322	0.1065	0.43707	1.1505
0.32442	0.59251	0.17516	0.47128	0.49166	0.26788	0.28761	0.15998	0.5576	0.44278	0.21658	0.471	0.086579	0.57645	0	0.2068	0.32663	0.27753	0.66909	0.31983	0	0.46754	0.62887	0.44923	0.38727	0.316	0.53278	0.44996	0.72936	0.61112	0.70417	0.57591	0.32825	0.66003	0.66511	0.28451	0.56776	0.092715	0.4399	0.18348	0.3398	0.073755	0.19863	0.19151	0	0.49397	0.52322	0.68202	0.20356	0.91219
1.2873	1.309	1.4563	1.781	0.89185	1.559	0.97822	1.3301	1.5629	1.6733	1.8552	1.0086	1.7014	1.0166	1.5208	1.2504	1.0654	1.2935	1.5846	1.3813	1.8046	1.5195	1.5447	1.0186	1.1952	1.6719	1.239	1.4127	1.7227	1.2207	1.0644	1.0288	1.6464	1.9954	1.5081	1.3619	1.341	1.9621	1.3299	1.433	1.1374	1.3379	1.4012	1.1097	0	1.2898	1.8455	1.6152	1.5385	1.2021
0.55011	1.2366	1.7821	1.6824	2.2232	1.1507	2.2759	1.4468	2.4688	1.8353	3.7541	1.2424	2.251	2.6066	2.1549	1.5585	1.7879	1.5687	2.8238	1.2396	1.7993	2.2198	1.7772	1.7774	2.043	1.8371	1.9458	1.3303	1.649	1.579	2.7861	2.4857	1.0795	3.2332	2.406	1.5009	1.2836	2.3058	0.99455	1.2444	1.317	1.6675	3.1435	2.4535	0	1.726	1.3144	1.8504	1.2273	2.0623
0.54579	0.027883	0.16074	0	0.57149	0.016388	0.55718	0	0.17056	0	0.35333	0.57629	0.50317	0	0	0	0.72566	0	0.054577	0.055902	0.48687	0.31462	0.03206	0.34353	0.49358	0.1657	0	0	0.027887	0.53409	0	0.41638	0.45639	0	0.12207	0.058017	0.2605	0	0	0.11224	0	0.49633	0.68858	0.50768	0	0	0	0.30597	0	0
0.37433	0	0.13474	0.49608	0.68076	0	0.58997	0	0.28595	0	0.11107	0.60385	0.86579	0.73904	0	0	0.47606	0.21349	0.48038	0.21087	0.17491	0.35964	0.48374	0.25917	0.64545	0.20835	0	0.37275	0.42078	0.40294	0.20313	0.48328	0.78045	0	0.20465	0.72951	0.32756	0	0.09668	0.37636	0.29872	0.34041	0.40745	0.58925	0	0.13817	0	0.62956	0	0
0.20049	0.18436	0.059044	0.25083	0.033146	0.24079	0.21544	0.089879	0.21406	0.38142	0.17846	0.21169	0.29184	0.2159	0.071397	0.23236	0.15453	0.19749	0.16038	0.22588	0.35769	0.27317	0.36507	0.12619	0.18131	0.20289	0.18419	0.29556	0.29707	0.18638	0.23736	0.29413	0.35541	0.19776	0.29893	0.49016	0.19138	0.33336	0.15534	0.16492	0.18544	0.18232	0.34221	0.20083	0	0.28256	0.27435	0.12261	0.21347	0.37844
0.063708	0.68023	0.20639	0.81831	0.69516	0.31563	0.075306	0	0.292	0.8695	0	0.86327	0.10201	0.30187	0	0.054148	0.054014	0	0	0.071778	0.80375	0.07345	0.082329	0.044108	0.0507	0.24822	0.032192	0.081563	0.10742	0.034288	0.069141	0.28787	0.093759	0.086408	0.26122	0.37247	0.39023	0.58262	0.88852	0.2402	0	1.2166	1.0922	0.15043	0	0.24692	0.045666	0.9286	0.47969	0.11023
0.062389	0.42072	0	0.26712	0.34038	0	0.62685	0	0.30382	0	0.44427	0.66424	0.76589	0.73904	0	0	0	0	0.549	0.17573	0	0.25175	0	0.17278	0.64545	0.34726	0	0.23962	0.52598	0	0.40625	0.68465	0	0	0.30697	0.21885	0	0.57055	0	0.56454	0.11202	0.1702	0.050931	0.14731	0	0.24181	0.84968	0	0.26097	0.39582
0.31011	0.17427	0.66974	0.28452	0.75195	0.30728	2.3827	0	1.4213	0.28216	0.55208	0.6003	1.3241	1.8367	0	1.3179	0.32865	0.53058	1.0233	0.34939	1.7388	1.0726	0.60112	0.64411	1.8509	0.34521	0.4701	0.26468	0.52289	0.50071	1.6828	1.8016	0.79868	0	0.63577	0	0	0.3545	0.48056	1.1692	0	0.282	1.0126	0.24408	0	0.85851	0.66685	0.6954	0	0.53658
0.76682	0.79002	1.5181	0.80125	0.81348	0.52764	0.75534	0.69327	0.95187	1.5699	0.39816	1.0514	0.85267	1.3625	0.4172	1.3035	0.75849	1.5306	0.87861	0.71995	1.2541	0.84723	1.2387	0.79635	0.83908	0.78249	1.4853	0.79083	0.89788	0.92858	0.8322	2.145	2.0219	0.95337	1.2053	1.6438	3.5227	0.73048	1.0398	0.91553	0.9179	0.87165	1.1476	0.50294	0	0.91991	1.0535	0.78812	1.1227	1.29
0	0	0	0	0.37598	0.068283	0.12219	0	0.11845	0	0	0	0	0	0	0	0.04382	0	0	0	0	0	0.13358	0	0	0	0	0	0	0	0.11218	0	0.30426	0	0.16954	0	0	0	0	0	0	0.188	0	0.16272	0	0	0	0	0	0
0	0.047212	0.27217	0	0.40743	0.36073	0.24827	0	0.12033	0.15288	0.074783	0	0.26905	0	0	0	0.28492	0	0.36965	0.14198	0.11777	0	0	0	0.03343	0.14029	0.042453	0.14341	0.2361	0.090433	0.59266	0	0.061821	0	0.27558	0	0.22055	0.19208	0.065095	0.38011	0.050283	1.146	0.068584	0	0	0.13955	0.48176	0.1413	0	0.072684
0.10457	0.78349	0.15055	0.92738	0.46484	0.24176	0.63861	0.34377	0.61905	0.63428	0.58949	0.033736	0.4837	0.78448	0.59167	0.237	0.68707	0.039757	0.095848	0.54978	0.4886	0.44203	0.022521	0.43438	0.61024	0.29101	0.54599	0.56524	0.13713	0.75037	0.39719	0.1575	0.051297	0.80367	0.37158	0.97814	0.0305	0.3586	0.67516	0.21026	0.43809	0.60223	0.39835	0.63097	0	0.19299	0.42473	0.70344	0.52488	0.70362
1.0287	0.86709	0	0.31459	0.31179	0	0	0.50727	0.14733	0	0.45782	0.49781	0.54904	0	0.67159	0.43715	0.32705	0.29333	0.56574	0.28974	0	0.59297	0.33233	0	0.20465	0.28628	0	0.21949	0.86722	0	0	0	0.37847	0	0	0.6014	0	0	0.39851	0.38784	0	0.46772	1.2596	0.40481	0	0.56955	0	0.86501	0.86057	0.14832
0	0	0	0	0	0	0	0	0.0088703	0	0	0	0	0	0	0	0	0	0	0	0	0.089251	0	0.2787	0	0.017235	0	0	0	0	0	0	0	0	0.012697	0	0	0	0	0	0	0	0	0.19497	0	0	0	0	0	0
2.2011	2.6733	2.7602	1.1726	2.5394	1.8526	1.7205	2.661	1.7085	2.8425	2.4648	0.9621	1.6674	2.4391	2.0397	2.7156	2.2574	2.5915	1.8353	1.7199	0.49765	1.1869	2.0645	0.63905	2.5992	1.7784	2.332	2.1816	2.8732	2.2928	2.3117	1.7416	2.4295	3.3705	1.0189	2.6567	2.9201	2.4349	2.1455	1.1243	1.6573	2.4535	0.57961	2.0677	0	2.516	2.6973	1.9504	0.4158	2.0066
1.8394	1.8458	2.4119	1.7278	2.1106	1.4103	1.7083	1.555	1.9571	2.0323	1.111	1.7167	1.9635	2.2567	1.2867	2.2334	1.8658	2.0606	2.0233	1.8503	2.3022	1.8177	2.1223	1.6374	2.1696	1.8282	1.6266	1.9905	1.8092	1.7678	1.4972	2.2051	1.8853	1.3365	1.9663	2.2276	2.0119	2.0276	1.9342	1.4366	1.6907	1.7324	1.6088	1.9131	0	1.855	2.3073	2.5411	2.1984	1.5914
0	0.13673	0.087582	0.22324	0.049166	0.16073	0.095871	0.31997	0.0697	0.073796	0.21658	0.078501	0.086579	0.096075	0.31772	0.2068	0.22348	0.32379	0	0.091379	0.11369	0.18701	0.41924	0.11231	0.12909	0.090287	0.081966	0.034612	0.18234	0.13095	0.044011	0.20942	0.53713	0.22001	0.13302	0.18967	0.21291	0	0.18853	0.24463	0.29126	0.29502	0.06621	0.31918	0	0.089814	0.058136	0.045468	0.20356	0.16373
0	0.17174	0.33002	0.1402	0	0	0.27094	0.15071	0.043773	0.13904	0	0.1479	0.08156	0	0.39906	0	0.064778	0.26144	0.084041	0.086081	0	0.26426	0.19747	0.31739	0	0	0.15443	0	0.42942	0.082242	0	0	0.056222	0.41451	0.062655	0.35735	0.26743	0	0	0.23045	0	0.27792	0.62372	0	0	0.084607	0.21906	0.25699	0.12784	0
2.8593	1.6738	1.4152	2.1497	1.3722	2.2823	1.4083	1.645	2.0136	2.0596	1.8028	1.6144	1.8441	1.4113	3.4225	1.3164	2.197	2.1063	1.7691	1.5436	1.6701	2.2664	2.9252	2.1446	2.3703	2.2546	1.806	1.7795	2.6115	2.3083	2.0688	2.3072	2.4547	2.2622	2.1005	2.3682	1.4595	1.4981	0.92311	2.2459	2.4244	1.8418	2.6259	1.5941	0	2.0449	1.1956	1.6697	0.6977	1.7179
2.0212	1.8552	1.8915	1.9162	2.573	1.8247	2.1502	1.8605	2.0264	2.452	1.6792	2.6735	2.2295	2.2346	1.7594	2.6341	1.8707	1.8827	2.0379	2.4669	1.7	2.2137	2.0895	1.5859	2.0106	1.9875	2.1788	2.2426	2.4234	2.1756	2.6688	1.8701	1.2642	1.8275	1.989	1.1817	1.6507	2.3105	1.6704	2.4385	2.1371	1.3479	2.1999	2.6513	0	2.2009	2.0283	2.7949	2.48	1.8846
0	0	0	0.73814	0.23102	0.75523	0	0	0.14556	0	0	0	0	0	0	0	0.053851	0	0	0	0	0	0	0	0	0.21212	0.06419	0.054212	0	0	0.48253	0	0.37391	0.68918	0	0	0	0.58087	0	0	0	0	0	0	0	0.28134	0.72845	0.14243	0.4251	0
1.5496	2.4231	1.455	1.5865	1.7153	1.5799	1.752	2.2592	1.3317	1.6551	1.3193	1.239	1.2586	1.2769	1.6715	1.5461	1.5565	1.4985	1.4451	1.3663	1.7	1.5146	1.6977	1.7259	1.5817	1.8375	2.1447	1.5813	1.8554	1.5592	2.5225	2.044	1.6112	1.8275	1.7403	1.5755	1.0612	1.3093	1.1484	1.1685	1.371	1.4091	1.485	1.2726	0	1.1564	1.4005	1.3597	1.1273	1.7486
0.53013	0.56272	0.76328	0.52241	1.0355	1.751	0.62664	0.81333	0.62432	0.64314	0.89134	0.62713	1.0061	0.8373	0.38457	0.60077	0.73662	0.5039	0.7127	0.33182	0.90828	0.10187	0.72314	0.12234	0.86721	0.59014	0.17859	0.67871	0.5297	0.12681	0.73515	0.76047	1.0403	0.23967	0.79702	1.0331	0.41234	0.47135	0.59331	0.71067	0.28204	1.1784	0.81745	0.2318	0	1.2067	0.042222	0.69345	1.0841	1.4099
3.2771	1.121	0.61544	1.0022	1.0365	0.80002	0.67369	0.98369	0.44897	1.1668	1.3951	0.96535	1.1407	0.8439	0.7442	1.211	1.1778	1.3814	0.54854	0.96318	0.79893	0.73921	0.55238	0.19729	1.1339	1.031	0.71997	0.97288	0.8809	0.38342	0.69585	0.64383	1.1009	1.1595	0.93475	0.33321	1.2468	0.32576	0.66239	0.32232	0.93806	1.4253	1.3958	0.67286	0	1.2622	0.61278	0.71889	2.98	0.90397
0	0.066203	0.25443	0.18014	0.4999	0.07782	0.20888	0.11619	0.26998	0.32157	0	0.57012	0.25151	0.2791	0	0.7009	0.27467	0.26875	0.19437	0.066364	0	0.40746	0.22836	0	0.23438	0.13114	0.17859	0	0.26485	0.44383	0.19178	0.30419	0.21672	0.31957	0.14491	0	0.30926	0.26934	0.091279	0.44417	0	0.42852	0.19234	0	0	0.32614	0	0.33022	0.39423	0.23781
0	0	0	0	0	0	0	0	0	0	0	0	0	0	0	0	0	0	0	0	0	0	0	0	0	0	0	0	0	0	0	0	0	0	0	0	0	0	0	0	0	0	0	0	0	0	0	0	0	0
0	0	0	0	0	0	0	0	0	0	0	0	0	0	0	0	0	0	0	0	0	0	0	0	0	0	0	0	0	0	0	0	0	0	0	0	0	0	0	0	0	0	0	0	0	0	0	0	0	0
0.6142	0	0	0.62612	0.28959	0.4508	0.44367	0	0.27369	0.49675	0.24298	0	0.32782	0	0	0.87005	0	0.23352	0	0.076888	0	0.1967	0.13229	0.37799	0	0.22791	0	0	0	0.77132	0.22219	0.66079	0.75326	0.37024	0.083946	0.23939	0	0.6241	0.052877	0.20584	0	0.37236	0	0.59084	0	0.37786	0	0	0.51384	0.47233
0.23173	0.13022	0	0.70869	0.84285	0.84191	0.13696	0.22855	0.13276	0.21085	0	0	0	0.549	0	0.19696	0.2947	0.26432	0.38234	0.26108	0.97451	0.13358	0.44919	0.32088	0.092207	0.12898	0.11709	0.79113	0	0.87303	0.62873	0	0.51156	0.3143	0.28505	0	1.0139	0	0	0.52422	0.27739	0	0.56751	0.18239	0	0.12831	0	0	0	0.46779
0.36996	0	0.19975	0.73542	0	0	0	0.54732	0.31793	0.50492	0	0	0	0.65735	0	0.7861	0	0.42198	0.71214	0.20841	0	0	0.71713	0.38421	0.14721	0.20592	0	0	0.51983	0	1.0038	0	0.27223	0.50177	0.15169	0.86517	1.6186	0.63437	0	0	0	0.50464	0.60402	1.3103	0	0.40968	0	0.4148	0.92851	0.80017
0.062389	0.1753	0.80845	1.7935	0.80683	0.1099	0.17208	1.0871	0.56594	0.037844	0.40725	0.64411	0.1554	0.17244	0.48879	0.63632	0.048488	0.60488	0.89213	0.35146	0.14576	0.27573	1.6528	0.54713	0.057925	0.47458	0.23119	0.12425	0.87663	0.10073	1.0721	0.026849	0.061212	0.84619	0.45193	0.63224	0.58232	0.85583	0.56397	0.23523	0.46053	0.58626	0.15279	0.7693	0	0.18423	0.074533	0.71117	0.40016	0.97756
0	0	0.25063	0.12168	0.48239	0.61326	0.33314	0	0.31343	0	0.59027	0.80229	0.40703	0.39276	0.30306	0.64816	0.6325	0	0	0.33621	0.69718	0.7263	0.94264	0.59685	0.84436	0.29528	0.43561	0	0	0	1.0435	0	0.80514	0	0.61177	0.038769	0.087039	0.11371	0.59087	0.22502	0.43658	0.18091	0.86614	0.49583	0	0.27537	0.42779	0.22305	0	0.71713
0.59823	0.25213	0.48449	0.59459	0.90661	0.49397	0.30937	0.36876	0.57837	0.27216	0.26625	0.28951	0.15965	0.70864	0.19529	0.12711	0.5072	0.085293	0.20563	0.29487	0.52412	1.0345	0.33822	0.62127	0.71411	0.33297	0.45343	0.63824	0.2942	0.28172	0.24346	0.67579	0.13756	0.9128	0.42925	0.43719	0.3926	0	0.52146	0.56387	0.26853	1.156	0.91567	0.58855	0	0.62105	0.536	0.75458	0.3128	0.47442
0.087427	0.098261	0	0.096254	0	0.17326	0.082675	0.051736	0.1703	0.1591	0.14008	0.13539	0.19599	0.1657	0.068496	0.089169	0.092655	0.13961	0.067316	0.098501	1.0785	0.11087	0.067788	0.072636	0.090448	0.14599	0.1502	0.11193	0.12776	0.10352	0.11386	0.15802	1.0551	0.071147	0.1649	0.10223	0.18361	0.91946	0.10838	0.10548	0.15698	0.12721	1.1277	0.12386	0	0.19363	0.2256	0.078419	0.2048	0.18153
0.21628	0	0	0.099216	0	0	0.063914	0.21331	0.061956	0	0	0.20934	0.057719	0.1281	0.14121	0	0.068764	0.061674	0	0.12184	0.30318	0.12468	0.2795	0	0.04303	0.060191	0.10929	0.04615	0.12156	0.17461	0.11736	0	0.079575	0.29335	0	0.12645	0	0.24724	0.08379	0.24463	0.064724	0	0.35312	0.085114	0	0.11975	0.15503	0.18187	0.27141	0.15593
0	0	0	0	0	0	0	0	0	0	0	0	0	0	0	0	0	0	0	0	0	0	0	0	0	0	0	0	0	0	0	0	0	0	0	0	0	0	0	0	0	0	0	0	0	0	0	0	0	0
1.3272	1.6574	1.1147	0.72157	1.1621	0.48706	1.133	2.0362	0.8871	0.5367	1.7064	0.57091	1.4954	2.4455	2.1181	2.3814	0.7189	1.3456	1.4598	1.5784	1.8604	1.1051	0.95283	0.81677	0.70412	1.3133	1.3413	0.88104	1.8234	0.79366	0.88022	0.85672	1.2479	1.6001	0.8465	1.8967	1.4194	1.5172	0.79981	1.0008	0.88259	1.0728	0.84267	0.81245	0	1.4697	0.95131	0.41335	0.37011	0.38274
0.58818	1.2609	0.61162	0.8994	0.17168	0.82025	0.70814	0.88091	0.41811	0.59464	0.019391	0.56929	0.88367	0.36127	0.88181	0	0.29552	0.70816	0.73084	0.13499	0.42752	0.087904	0.014076	0.40723	0.24271	0.40013	0.64946	0.64147	0.6979	0.69175	0.070927	0.66093	0.36068	0.85685	0.64312	0.40756	0.53375	0.024903	0.84395	0.68993	0.026077	0.9707	0.40902	0.29148	60.764	0.62721	0.21861	0.31753	0.52852	0.16962
1.4599	1.185	0	0.29765	0	0.80364	0.95871	0.15998	0.5576	0.59037	0.14439	0.62801	1.1255	0.7686	0.21181	0	0.17191	0.55506	0.17843	0.27414	0.22739	0.18701	0	0.11231	0.19363	0.18057	0.2459	0.48457	0.36468	0.26191	1.0563	0.41884	0.059682	0	0.66511	0.18967	0.14194	0	1.1312	0.48927	0.48543	0	0.26484	0.25534	0	0.6287	0.11627	0.36375	0.27141	0.28067
0.12898	0.50735	0	0	0	0.21299	0.68605	0	0.18473	0.2347	0	0.31208	0.48187	0	0	0	0	0.44134	0	0.036328	0	0	0	0	0	0.10768	0	0	0	0	0.034993	0.083256	0	0	0.15865	0	0	0	0.34976	0	0	0	0	0	0	0.035706	0	0	0	0
0.69424	0.60958	0.98394	0.11943	0	0	0.051289	0.042794	0.12429	0.1974	0	0.54595	0.11579	0.66817	0.056657	0.59006	1.03	0.049491	0.69204	0	0	0.45022	0.056072	0.24033	0.55248	0.12075	0.48235	0.12962	0.70722	0	0	0.70022	0	0.2354	0.10675	0	0	0.2976	0	0	0	0.63132	0	0.30735	0	0.048048	0	0	0.8349	0
0	0	0.41029	0	0	0	0	0	0.10884	0.51857	0	0.55163	0	0	0	0	0	0	0	0	0	0	0	0	0.52915	0.10574	0	0	0	0	0	0	0	0	0.077896	0	0	0	0	0	0	0	0	0	0	0	0.27235	0	0	0
0.099235	0.027883	0	0	0.060156	0	0	0.34256	0.14213	0.5869	0.1325	0.67234	0	0	0.32394	0	0.10517	0.62254	0	0.027951	0	0.57204	0	0.034353	0	0.22094	0	0.021174	0.027887	0.32045	0.29617	0.032029	0.018256	0.67297	0.42723	0.3481	0.043417	0	0	0	0.059393	0	0	0.078104	0	0.16483	0.71131	0.027816	0.04151	0.057235
0.43932	0	0	0	0	0	0	0.64994	0.2517	0.099933	0	0.53152	0	0	0.43024	0	0.37247	0.75165	0.60404	0	0	0.18994	0	0	0	0.18339	0	0	0.43211	0.65022	0.17879	0	0.040409	0.74482	0.36027	0.51369	0.38442	1.2555	0	0	0	0	0	0	0	0	1.0234	0	0	0.031673
0.95542	0	0.29477	0.020871	0.66191	0	1.1294	0.13462	0.52783	0	0.91119	0.46237	1.1292	1.2126	0	0.92805	0.10125	0.15568	0.52546	0.49977	1.0523	1.0228	0	0	0.97757	0.53179	0.24139	0.61159	0.46027	0.84477	0	1.1454	1.0797	0.09256	0.9234	0.31919	0.59716	0	0	0	0.69437	0	1.0028	0.053713	0	0.45343	0.97834	0.84168	0.057093	0.7085
0.89102	0	0.64144	0	0.67517	0	0.48273	0.51263	0.34032	0	0.85922	0.6468	0.43594	0.61569	0.58173	0.37866	0.64527	0.5505	0.73506	0.50194	0.7286	0.72764	0	0	0.50227	0.41328	0.78791	0.60206	0.45906	0.71933	0	0.86276	0.49174	0	0.3349	0.086822	0.45481	0	0	0	0.26664	0	0.72738	0	0	0.24667	0.58545	0.66601	0.55907	1.1563
0	0.158	0.30362	0.42994	0.51133	0.092865	0.6647	0	0.32217	0	0	0.54427	0.15007	1.3322	0.36714	0	0.23838	0.16035	0.15464	0.47517	0.78827	0.16208	0.18167	0.58399	0.22376	0.31299	0.5683	0.11999	0.15803	0.30265	1.5257	0	0	0	0.23057	1.3151	0.73809	0.32141	0	0.21202	1.0097	0	0.22953	0.44259	0	0.15568	2.0154	0	0	0.64867
0.1814	0.28033	0.19588	0.20803	0.71476	0.41939	0.080408	0.17891	0.25982	0	0.20183	0.21946	0.29046	0.69835	0.23686	0.077088	0.38449	0.12932	0.19953	0.17883	0.95356	0.20913	0.14651	0.031397	0.19849	0.27766	0.20624	0.15482	0.12744	0.36611	0.51677	0.029274	0	0.24603	0.3347	0.26513	0.079365	0.10368	0.17569	0.17098	0.5157	0	0.74041	0.14277	0	0.12555	0.45509	0	0.11382	0.40542
0	2.3367	0	1.4533	0	1.9619	2.1065	2.3434	0.8508	2.7024	1.5862	0	3.329	0	4.266	0	2.4552	1.8632	0	3.179	0	1.1985	1.5353	2.4676	0	1.1572	0	3.6757	0	2.5576	2.0952	0	1.202	0	2.192	0	0	0	2.7615	2.2396	3.733	1.6205	0	4.2077	0	1.6445	2.9805	1.8315	0	0
1.5336	1.5513	1.4905	2.5093	1.534	2.2541	1.5862	0.83192	1.8012	1.814	1.4334	1.4102	0.90042	1.2717	1.7022	1.3687	1.6578	1.9242	1.8556	1.4255	2.2573	1.6355	1.3873	1.2742	1.312	0.98166	2.5573	1.7017	1.6377	1.6095	1.7476	1.2375	1.3542	1.9761	1.9494	1.8829	1.0065	1.5778	1.2477	0.7517	1.3768	1.2552	1.3146	1.7502	0	1.1463	1.1543	1.3756	0.96228	2.4325
1.4885	2.0912	1.6074	0.75871	2.707	0.8194	1.7595	1.7128	1.4924	1.3544	1.325	2.1611	1.1917	1.1755	0.64789	1.8977	0.9991	0.84892	2.0466	0.83853	1.3911	2.2882	1.2824	1.5459	1.2833	1.1047	0.6268	1.1646	1.9521	2.5369	0.53849	1.121	0.8215	1.3459	1.1189	1.4504	1.3025	3.1196	2.3067	1.8707	1.7818	2.0304	1.2151	1.1716	0	1.6483	1.9561	1.669	1.2453	1.2878
0.97463	1.0456	0.66974	1.6123	0.13428	0.32191	0	0	0.96448	0.68525	0.82811	1.2435	0	0.52478	0.52063	1.0543	1.1831	1.0106	0.8284	0.62391	1.1178	0.94489	1.2881	1.0428	1.1105	0.54248	0.9402	1.0587	0.82168	1.1922	1.4424	0.40036	1.1573	0	0.90824	0.82882	1.2793	0.86093	0	0	1.0606	0.32229	1.3019	0.80196	0	0.024529	1.5242	0.57122	1.0748	1.4309
1.278	0.91407	0.69004	1.3857	0.21129	0.28781	1.1674	0.28647	0.91526	1.2157	1.3962	1.0683	0.93018	0.61933	0.45513	1.0369	1.4283	0.46383	0.89458	0.91631	1.3029	0.90416	1.1636	0.88484	0.99395	0.48501	0.14677	0.94206	1.0122	1.1568	1.2924	0.225	1.4107	0.15758	0.69076	1.1548	0.71166	1.1289	0.27007	0.21903	1.2517	0.31696	1.0907	0.96017	0	0.19299	1.4574	0.52107	0.6804	1.7255
3.0036	1.0901	2.2298	1.6075	1.3276	3.6375	3.1066	0.49372	1.2547	2.3913	1.1697	0.78734	3.2396	1.186	1.0622	0.85095	0.83558	2.6765	1.0668	1.3395	3.5964	2.1282	2.1429	1.213	1.0457	2.0897	1.739	1.0414	1.1606	1.5155	2.5806	2.0196	0.98997	2.2066	2.7453	1.0975	3.6138	2.0744	0.96967	1.1796	0.82393	2.7882	2.503	0.6895	0	2.0441	1.4353	1.333	3.141	1.985
0	0	0	0.14882	0	0.16073	0.095871	0.95991	0.32527	0	0.28878	0	0	0	0.21181	0	0.51573	0.092511	0	0.36552	0.45477	0.093507	0	0.22461	0.19363	0	0	0.069224	0	0	0.17604	0.10471	0.59682	0	0	0	0	0	0	0.36695	0.19417	0	0.79452	0	0	0	0	0	0.27141	0
1.0326	1.4355	1.4085	1.3629	1.1531	1.472	1.4134	1.2329	1.2766	1.3846	1.0159	0.94686	0.81223	1.1588	0.92258	1.2472	1.3478	1.4258	1.1359	0.79603	0.91423	1.0339	0.87793	0.97834	1.0813	1.3008	1.2084	1.322	1.2524	1.0238	1.1502	1.4384	1.1398	1.1057	1.2702	1.2074	0.95115	1.3047	0.84221	1.1065	1.3662	1.0379	1.2423	1.4544	0	1.1134	1.2077	1.3711	1.0912	1.3793
0.2902	0.40769	0.31337	1.1981	0.61571	1.1981	0.45736	0.52472	0.67889	0.83613	0.38747	0.749	0.54211	1.2604	0.31577	0.69883	0.84063	0.4965	0.665	0.24521	0.88138	1.0037	0.71877	1.239	0.90452	0.80761	1.4175	0.35088	0.19029	0.5987	1.4435	0.62442	0.97872	0.98398	0.85274	0.67864	0.67715	0.33173	1.0493	0.58353	0.34737	0.70372	1.145	0.7994	0	1.2051	0.72803	1.0574	1.0116	1.0042
0	0.19696	0.18923	0.17864	0.56657	0.19293	0.1381	0.23045	0.1506	0	0.10399	0	0.2806	0.069195	0.15255	0.14894	0.14858	0	0.16063	0.13163	0.081884	0.067346	0.11323	0.040443	0.1627	0.09754	0.088551	0.1745	0.22982	0.062877	0.57056	0.18854	0.085968	0.31691	0.16766	0.068303	0.15334	0.13355	0.36208	0.88096	0.13985	0.21248	0.14306	0	0	0.16171	0.29309	0.13099	0.14661	0.20215
1.1643	1.3086	1.8161	0.87042	1.6469	1.111	1.7586	1.0208	1.4824	2.3542	1.7274	0.7513	1.0358	1.6857	1.0136	1.2095	0.93232	1.3281	1.423	0.80167	1.2695	1.939	0.91951	1.4331	1.5443	0.9361	1.6343	1.4354	1.5997	1.2533	0.77221	0.91863	0.95197	0.5264	1.167	1.5127	1.2453	1.4789	1.2029	0.87798	1.0066	2	0.73928	2.2401	0	1.361	1.1128	1.4505	1.5152	0.8954
0.28887	0.32467	0.31194	0	0.43778	0.14311	0.51219	0.2849	0.20687	0	0	0.1398	0.53963	0.34218	0	0.12276	0.52044	0.082372	0.079436	0.24409	0	0.24978	0.18665	0.59999	0.17241	0.32157	0.58387	0.061638	0.081179	0.23321	0.39188	0.18647	0.74397	0.1959	0.29611	0.33777	0	0.82555	0.11191	0.10891	0.086446	0.65672	0.11791	0.34104	0	0.15994	0.31059	0.24291	0.12083	0
0.34952	1.113	0.50323	0.67697	0.84751	0.61568	0.55086	1.7236	1.1013	0.31802	1.2445	0.56382	0.7462	0.69004	1.217	1.0892	0.83961	0.86377	0.70483	0.98447	0.81658	0.40296	1.0539	1.0486	0.78809	1.686	1.0008	1.3424	0.78577	0.56433	1.5173	0.37603	0.9859	0.79009	0.95541	0.54491	0.81557	1.0655	0.45135	0.26356	0.76703	0.52973	0.95108	0.55018	0	0.51606	0.91861	0.91439	0.97468	0.70556
0	0	0.18513	0	0	0	0	0.16909	0	0.62397	0	0	0	0	0.44773	0	0.18169	0	0.75432	0.19316	0	0	0	0	0.13644	0.095425	0	0.073164	0.096358	0.27681	0.65122	0	0.12616	0	0.28118	0.20047	0	0	0	0.12928	0.10261	0	0	0	0	0	0	0.096112	0.57372	0.049441
0.23431	0	0	0.071656	0.14204	0	0.13848	0.23109	0.20136	0.21319	0	0.45356	0	0	0	0.39829	0.049663	0.26725	0.12886	0	0	0.27013	0.15139	0	0.093231	0.13041	0.1184	0	0.26338	0.1261	0	0.15125	0.17241	0	0.096071	0	0.41005	0	0.18154	0.17668	0	0	0	0.18441	0	0.12973	0.16795	0.39406	0	0.06757
3.3472	3.1977	1.8072	1.7402	4.8698	2.3216	8.3088	2.9711	2.8765	3.9592	3.5753	0.64794	6.0742	1.9825	1.3112	0.28449	3.5474	3.0543	2.025	3.5826	3.2845	2.1225	4.3255	3.7079	4.5284	3.3535	3.3827	1.9998	3.5744	1.9816	3.2694	3.241	4.064	2.7239	2.3332	4.3052	1.7574	5.7395	4.4089	4.0384	2.404	3.957	7.6509	2.8979	0	2.0386	2.8791	1.3135	1.6802	1.834
0.5159	0.10872	1.0446	0.078887	0.039092	0.1491	0.076227	0.12721	0.35099	0.11735	0.51662	0.12483	0.20652	0.15278	0	0.27405	0.19136	0.55167	0.88667	0.50859	0.45199	0.037174	1.125	1.0269	0.15396	0.39483	1.0427	0.99073	0.76114	0.13883	0.034993	0.49954	0.047453	0.087465	0.66104	0.075405	1.185	0.66347	0.4497	0.097255	0.57895	0.11729	0.94759	1.1166	0	0.32135	0.27735	0.21691	0.1079	0.16737
0	0	0	0	0	0	0	0	0	0	0	0	0	0	0	0	0	0	0	0	0	0	0	0	0	0	0	0	0	0	0	0	0	0	0	0	0	0	0	0	0	0	0	0	0	0	0	0	0	0
0	0	0	0	0	0	0	0	0	0	0	0	0	0	0	0	0	0	0	0	0	0	0	0	0	0	0	0	0	0	0	0	0	0	0	0	0	0	0	0	0	0	0	0	0	0	0	0	0	0
0	0	0	0	0	0	0	0	0	0	0	0	0	0	0	0	0	0	0	0	0	0	0	0	0	0	0	0	0	0	0	0	0	0	0	0	0	0	0	0	0	0	0	0	0	0	0	0	0	0
0	0	0	0	0	0	0	0	0	0	0	0	0	0	0	0	0	0	0	0	0	0	0	0	0	0	0	0	0	0	0	0	0	0	0	0	0	0	0	0	0	0	0	0	0	0	0	0	0	0
0	0.1185	0.22771	0.32245	0.51133	0.55719	0	0	0.66448	0.38374	0.56312	0.2041	0.45021	0.99918	1.1014	0.17923	0.93863	0.96211	1.0438	0.71275	0	0.36468	2.0438	0	0.92299	1.0564	0.53278	0.71993	1.4222	0.11349	0.22886	0.81674	1.3965	0	0.51878	0.49315	0.73809	0	1.1437	0.79506	1.0097	1.1506	0	0.49791	0	0.11676	2.1161	0.47287	0.17642	1.0946
0.50089	1.3792	0.86542	1.057	1.1235	0.2647	0.059208	0.049402	0.37306	0.41017	0.26751	0.19392	0.21388	0.11867	0.13081	0.29801	0.16987	0.85699	0.24793	0.47968	0.28086	0.40424	1.3593	0.45083	0.31889	0.41819	0.15186	0.23513	0.22522	0.88962	0.6795	0.32333	0.23958	0.27174	0.80097	0.29284	0.61362	0.9734	0.42691	0.33993	0.32977	0.45549	0.36801	0.43366	0	0.19413	0.10771	0.22464	0.29333	0.18778
2.4568	1.9329	1.8129	2.7048	1.8616	2.6102	1.7182	1.7365	1.6421	0.93141	1.057	1.0304	2.0106	0.63055	1.2832	1.4617	2.0656	1.1209	1.6214	1.9607	1.722	1.487	1.1112	2.0695	0.99386	1.527	2.6277	2.4638	1.8181	0.66113	0.88876	0.71366	2.4406	1.4439	1.1585	1.6757	1.8632	1.6851	1.1739	2.1613	2.3527	0.85642	1.805	1.9981	0	2.1538	1.7904	1.2166	0.65086	2.22
0.52984	0.29775	0.57214	0.48611	0.57814	0.315	0.37577	0.62708	0.45533	1.0606	0.3773	0.30769	0.73527	0.37657	0.41511	0	0.69628	0.3626	0.40796	0.29847	0	0.36651	0.27388	0.29346	0.29515	0.17694	0.32127	0.72355	0.35735	0.51329	0.34501	0.13681	0	0.28745	0.2607	0.74344	0	0.36341	0	0.079906	0.31711	0.38545	0	0.16681	0	0.76274	0.22787	0.53465	0.44326	0.27503
0.8435	0.88031	0.39036	0	0	0.47759	0	0.47538	0.51777	1.0964	0	0.81641	0	0.85644	0	0	1.226	0.89339	0.72899	0	0.33783	0	0	0	0.911	0.26828	0.60889	0	0.88044	0.90795	0.13078	0	1.1084	0.65374	0.83994	0.84539	0.94898	1.653	0	0.36346	0	0.98621	0.49184	0	0	0.40031	0.60461	0	0.70567	0
0.95396	0.53608	0.59639	0.046065	0.030436	0.77941	0	0.54471	0.2445	0.59389	0	0.87472	0	0.89212	0.39336	0	0.83008	0.37225	0.52466	0.056568	0.70382	0	0	0	0.57937	0.16768	0.53278	0	0.53616	0.56747	0.19071	0	0.72044	0.27239	0.47349	0.93933	1.0984	0.74614	0.077805	0.5679	0	0.63921	0.61481	0	0	0.66719	0.71978	0	0.79808	0
0.64078	0.42556	0.37742	0.32067	0.84751	0.80808	0.30986	0.057453	0.3838	0.42402	0.31111	0.16915	0.59074	0.41402	0.15213	0.39609	0.25929	0.099666	0.16019	0.13126	0	0.13432	0.56459	0.5243	0.30133	0.51877	0.26492	0.49719	0.098222	0.15676	0.75864	0.37603	0.36435	0	0.071655	0	0.35681	0.33295	0	0.39534	0.41838	0.63568	0.047554	0.91697	0	0.38704	0.25053	0.48985	0.2924	0.16799
1.6443	1.7325	1.2429	1.2948	1.1463	2.4031	1.4091	1.3379	1.2129	0.89764	1.2075	1.0742	1.3383	1.4121	1.0198	1.1879	1.1588	1.1487	1.2434	1.8294	1.2677	1.4691	1.1421	1.5653	1.0305	1.4643	1.1009	1.263	1.2476	1.2832	1.4053	1.2737	1.5426	1.1708	1.1798	1.2016	1.151	1.2217	1.3058	1.2709	1.0087	1.2709	1.3423	1.2941	0	0.88763	1.2964	1.1292	1.2036	1.304
1.4543	3.5025	2.6922	1.4296	3.0856	1.3038	1.4121	2.0491	2.5591	2.93	2.774	2.3125	1.7188	1.9688	2.7128	3.9731	2.0477	2.192	2.7423	3.3941	2.3299	1.2575	3.0204	1.3665	3.1414	2.1393	2.6245	2.2609	2.3354	1.1741	4.2276	3.621	2.7136	1.5498	2.1297	1.9434	3.1814	2.7312	1.2878	2.0366	2.7356	2.8339	1.696	1.8805	0	1.8405	3.2018	1.8053	2.6072	2.3966
1.9894	2.4595	2.1482	1.2168	2.4119	0.65707	1.6461	1.5697	1.3677	0.36202	3.8958	1.5404	1.4865	0.94262	0	2.3672	1.4337	1.8153	1.7506	2.2414	0.55774	1.6055	1.7996	2.4792	1.4249	1.1073	1.4073	1.698	1.789	1.2848	1.2954	2.5684	2.0494	2.1586	2.4471	0.93046	0.69632	0.90966	0.92485	2.4002	2.8576	2.1709	1.9488	0.93946	0	1.3218	1.1408	0.89221	2.6629	0.68844
0.78425	2.6932	2.1642	0.98601	1.6375	1.1224	1.5965	1.8048	1.8472	1.3479	1.7064	2.0242	1.7208	2.0644	2.1619	1.9256	1.0528	2.0375	1.1502	2.0617	1.0993	2.1599	1.5765	1.8099	1.699	1.261	1.6292	1.599	1.4693	1.5476	1.324	2.4187	1.4427	1.1819	1.1433	1.3246	1.7537	1.6934	2.093	1.6427	1.4603	1.9018	1.3516	1.9889	0	1.3992	1.624	1.7098	0.8748	1.2062
0.83022	1.213	0.98616	1.2695	1.1072	1.1243	1.0304	0.9007	1.4983	1.2842	0.9607	0.7232	1.7282	0.49172	1.4093	1.4818	1.1966	1.4204	0.82188	1.1224	0.69827	1.1007	1.4484	1.0346	1.0241	0.9242	2.0976	0.92117	0.88657	1.0724	0.94606	1.0718	1.2524	0.78822	1.2595	1.3591	1.235	0.85415	1.1579	1.3147	1.1925	1.2835	1.2877	1.5029	0	1.471	0.95215	0.93085	1.7364	1.4365
1.4378	1.4236	1.6265	2.6382	1.5772	2.7136	1.9423	1.418	1.2748	0.99673	1.7674	1.7229	1.7175	0.72992	1.5198	1.4548	1.3351	1.9523	1.7321	1.5428	1.1517	1.6182	1.4599	1.5643	1.7163	1.8292	1.9374	1.4025	1.2314	3.3532	1.9319	1.6794	1.6374	2.3215	1.3194	1.8413	1.1982	2.0349	1.2201	2.0135	1.3523	1.0584	2.1239	1.2394	0	1.8954	1.0797	1.7656	1.1456	2.2311
0	0	0	0	0	0.10094	0	0	0.043773	0.27807	0.13602	0	0.24468	0	0	0	0	0	0.16808	0.086081	0	0	0	0.21159	0	0	0	0	0.25765	0	0	0	0	0	0	0	0	0	0	0	0	0	0	0	0	0	0	0	0	0.044067
1.4058	2.5958	2.1687	1.2898	2.8001	1.0613	2.0178	1.9808	1.956	2.1928	1.4301	2.3326	1.9295	2.379	1.8357	1.707	1.4473	2.4053	2.2091	1.5839	1.4076	2.547	2.7251	1.3905	0.71921	2.571	1.5222	2.3141	1.4674	2.5941	1.8526	1.815	1.4039	1.6344	1.4822	0.93933	1.9331	1.3775	1.2449	2.4231	2.404	2.7395	2.4592	2.5291	0	2.224	1.4396	1.6888	2.8563	1.2163
0	0	0.097731	0.47053	0.10973	0.11957	0.05349	0.089262	0.1037	0	0	0.087597	0.096611	0	0.11818	0.076923	0.19183	0.10323	0.049775	0.20394	0	0.26086	0.23391	0.3133	0.36012	0	0.1372	0.038623	0.20347	0.19484	0.14733	0.058422	0.49948	0.12275	0.18555	0	0	0	0.14025	0.068246	0.10834	0.082302	0.073882	0.35616	0	0.15033	0.12975	0.25369	0	0.1827
0	0	0	0	0	0	0	0	0	0	0	0	0	0	0	0	0.022237	0	0	0	0	0	0	0	0	0	0	0	0	0	0	0	0	0	0	0	0	0	0	0	0	0	0	0	0	0	0	0	0	0
1.5392	0.86498	1.6621	1.3181	0.83977	0.76258	1.2736	0.75905	1.0582	0.84031	0.95908	1.9367	1.8896	2.5526	0.40198	1.9624	1.6965	1.7557	1.3545	1.5608	0.43154	1.3309	1.094	1.8117	2.0211	1.0281	1.0111	0.85393	1.1246	1.0769	1.0023	1.2917	1.4158	1.4614	1.7672	1.2599	1.751	2.1115	2.266	0.81247	1.8425	1.5397	1.3822	0.96918	0	1.534	0.99298	2.2435	1.5453	1.0209
1.2404	1.2005	1.9348	1.1802	1.1279	0.93321	1.3033	0.81561	1.1252	1.2541	1.4722	1.8009	1.3609	0.81632	0.98983	1.64	1.3292	1.1398	1.2886	1.8246	0.96602	1.589	1.1577	1.0974	1.3985	1.1124	1.1491	1.3822	1.7042	0.89015	1.3836	1.4235	1.4452	0.74774	1.4411	1.7727	0.90453	1.5756	1.2281	0.83144	1.7323	1.692	1.2939	1.4102	0	1.2592	1.2843	1.7771	1.1531	1.0533
0.55203	0.52737	0	0	0.033464	1.1304	0	0.027223	0.14232	0	0	0	0	0	0	0	0.21646	0	0.03036	0	0	0.015911	0	0.45863	0	0.092178	0	0	0	0	0	0	0.010155	0	0.31688	0	0.024152	0.37863	0	0	0	0	0	0.4562	0	0.8711	0.019784	0	0.023091	0
2.0996	1.6929	1.7744	1.5913	1.8262	1.2965	2.0502	1.6206	1.7259	2.2426	1.6252	1.8555	2.2413	1.7302	1.6688	1.6294	1.7027	1.8222	1.9078	1.5428	2.1754	2.2628	1.7106	1.3905	1.5983	1.7276	1.3377	1.5583	2.1036	1.7196	1.2879	1.7089	1.7801	1.2381	1.5346	1.6011	1.1183	1.3566	1.9805	1.8586	1.5298	2.0754	2.2357	1.3651	0	1.3647	1.505	1.6376	1.2983	1.2373
0	0	0	0.14331	0	0.6191	0	0	0	0	0	0	0	0	0	0	0	0	0	0	0	0	0	0	0	0	0	0	0	0	0	0	0	0	0	0	0	0	0	0	0	0	0	0	0	0	0	0	0	0
0.9451	2.2904	1.2757	3.1613	1.7546	4.0385	0.76804	0.81561	0.86296	0.91367	0.63094	1.6008	0.97734	2.6589	0.7713	0.60245	2.9798	0.67375	0.55227	0.6655	0.66241	0.91936	0.61066	0.65433	2.1153	0.82194	1.1939	0.75623	0.89637	0.79477	0.5449	0.7626	2.3471	1.4421	1.8891	2.4174	0.51687	2.0932	1.7849	0.44541	0.77777	1.0206	0.81974	0.55789	0	1.9296	2.244	1.9537	0.79067	1.6523
0.14012	0.078739	0.1513	0	0.21235	0.34709	0.16562	0.13819	0.34117	0.12749	0.12472	0.8815	0.11218	0.24896	0.64036	1.7268	0.72762	0.91896	1.233	0.86825	0.68745	0.56539	0.090535	1.3096	0.89205	0.11698	0.1062	0.26908	1.8507	0.37706	0.038016	0.45224	0.33509	0.09502	0.83304	0.24575	0.061303	0.24026	0.10856	1.2679	0.46124	0.57338	1.0294	1.1028	0	0.62064	2.1091	0.11782	0.41027	0.24244
1.0934	0.79002	1.5181	0.85987	0.56814	0.67069	1.2002	1.3865	1.0292	1.2791	0.83425	1.5119	1.5841	0	0.20397	2.257	0.7615	0.97993	0.77318	1.1439	0.87586	0.81039	1.2112	0.97332	0.74585	0.78249	0.71037	1.2665	0.79014	1.0929	0.84762	0.70583	1.2644	1.0593	1.0888	1.0959	1.6402	1.0714	1.0893	1.0601	1.1219	0.99433	1.5302	0.98354	0	1.4703	1.5675	1.226	1.8295	0.63065
0	0	0	0	0	0	0	0	0	0	0	0	0	0	0	0	0	0	0	0	0	0	0	0	0	0	0	0	0	0	0	0	0	0	0	0	0	0	0	0	0	0	0	0	0	0	0	0	0	0
0	0	0	0	0	0	0	0	0	0	0	0	0	0	0	0	0	0	0	0	0	0	0	0	0	0	0	0	0	0	0	0	0	0	0	0	0	0	0	0	0	0	0	0	0	0	0	0	0	0
0.2782	0.2814	0.18025	0.25524	0.2361	0	0.46038	0.2195	0.23908	0.35438	0.24763	0.32312	0.38606	0.46136	0.36326	0.37832	0.63684	0.44425	0.30601	0.12537	0.38998	0.41696	0.39546	0.30818	0.28781	0.030969	0.19681	0.11872	0.34399	0.38929	0	0.61058	0	0.30186	0.34221	0.19518	0.14606	0.19081	0.43111	0.041956	0.49952	0.35418	0.40879	0.087584	0	0	0.15953	0.21834	0.46548	0.57764
1.318	1.2697	0.4744	1.4203	2.511	1.1815	1.1128	0.86659	1.3124	1.4847	0.78211	1.3364	1.0049	0.81778	0.9834	1.1202	1.2238	0.64427	1.0355	1.3788	0.43988	1.1939	0.68938	0.95594	1.2736	1.1877	0.95139	1.1785	1.3757	0.94578	1.192	1.0128	1.1315	0.93635	0.95214	0.954	1.2082	1.8653	1.5075	1.0412	0.75126	0.39951	1.1271	1.4819	0	1.1815	1.0797	1.3018	1.6277	1.3031
1.0187	1.4884	0.88005	0.74772	1.4821	0.84117	1.445	1.6076	1.4883	0.92691	1.3602	0.8874	1.305	1.5688	1.0642	0.95243	0.99326	1.162	1.0085	1.2625	1.1424	1.3507	0.59241	1.4811	1.2566	1.3041	1.2354	0.86948	0.9161	1.3707	0.77391	1.5125	1.4618	1.658	1.0443	0.95294	1.248	0.93163	0.39466	1.69	0.97554	1.6675	1.5801	0.96215	0	1.0153	1.3144	0.74243	1.0227	1.0282
1.5297	1.3508	1.7698	1.4034	1.1922	0.83001	1.5498	1.4009	1.1894	1.193	1.9451	0.84602	1.3413	1.2943	1.4267	1.3001	1.1579	1.4955	1.8628	1.231	3.5227	1.2597	1.3414	1.5129	1.9564	1.3987	1.325	0.88593	1.4738	1.6465	1.9565	1.199	0.8844	2.6675	1.2544	2.0441	1.2429	2.8727	1.5238	1.2358	1.2425	1.2917	2.0515	1.2899	0	1.5729	0.70486	1.2251	1.4625	1.1343
0	0.23122	0	0.15729	0	0	0	0	0.088401	0	0	0	0	0.12185	0	0	0.043607	0.11733	0.11315	0	0	0.35578	0.46526	0.35609	0.12279	0.11451	0.051979	0	0.11563	0	0	0	0	0	0.042178	0	0.27003	0.70554	0	0	0	0	0	0.080962	0	0.056955	0	0.11533	0	0.14832
0.30396	1.3238	0.86162	0.20916	0.62189	0.30119	1.0105	0.89937	0.65305	0.86428	1.0484	0.1471	0.89231	1.0802	0.89304	0.25835	0.83756	0.21669	0.50152	0.62072	0.79893	0.98562	1.0066	0.34198	0.86176	0.74019	0.34559	0.92424	0.64065	0.57258	0.84532	0.31885	0.83877	0.773	0.51411	0.31099	1.0639	0.82525	0.97151	1.0028	1.0233	0.13821	1.1476	0.56819	0	0.61009	0.95322	0.1278	0.4768	0.48212
0.23046	1.1656	0	1.1277	0.9081	0	0.61294	0	0.29708	0	0	0.78072	0.98406	0.6825	0.15047	0	1.1968	0.32859	0.82388	0.12983	0.80766	0.066426	0.81902	0.07978	0.59607	0.38483	0.75695	0	0.84195	0.62018	0	0.74385	0.80554	0.93774	0	0.26948	0.70583	0	0	1.0427	0	0.62873	0.56441	0	0	0.38281	0	0.96899	0	0.83077
1.8127	0.40746	0.52198	0.35109	0.80582	0.99784	0.67851	1.7282	0.91736	2.2541	0.96811	0.87723	1.032	0.64417	0.55228	0.15407	0.88369	1.5162	0.39877	0.51057	1.0164	0.4528	1.4836	0.3765	0.98574	0.87441	1.435	1.0056	0.44148	1.3658	1.2131	0.54605	0.73362	1.639	0.52027	1.0598	0.89883	0.4835	0.60861	0.729	0.75944	1.2638	0.3946	0.57068	0	1.104	0.4331	2.3372	0.65714	0.4879
0.44935	0.50503	0.65853	0.60859	0	0.61486	0.66394	0.98134	0.51489	0.78851	0.91424	0.46599	0.41115	0.53229	0.41911	0.46376	0.4354	0.71389	0	0.72324	0.22496	0.49956	1.0162	0.4	0.447	0.28584	0.37303	0.5068	0	0.96737	0	0.39366	0.63769	0.3918	0.82911	0.60048	1.2919	0.33022	0.47251	0.45985	1.0758	0.467	0.62884	0.42945	0	0.7464	0.62118	0.017994	0.725	1.3144
0.46602	0.65471	1.2581	0.39193	0.21188	0.42328	0.55086	0.34472	0.43386	0.84805	0.51852	0.78934	0.43528	0.69004	1.0649	0.29707	0.61736	0.46511	0.12815	0.45942	0.65327	0.3358	0.60223	0	0.23179	0.84301	0.35322	0.14916	0.58933	0.81515	0.06322	0.37603	0.60011	0.15802	0.66878	1.0898	1.0195	0.26636	0.45135	0.87852	1.0459	0.42379	0.19022	0.55018	0	0.83859	0.41755	0.58782	0.77975	0.67196
0	0	0	0	0	0.051592	0	0	0	0	0	0	0	0	0	0	0	0	0	0	0	0	0	0	0	0	0	0	0	0	0	0	0	0	0	0	0	0	0	0	0	0	0	0	0	0	0	0	0	0
0.82696	1.0069	0.59533	1.686	0.91906	0.8194	1.1404	0.27187	1.3819	1.3795	1.4722	1.0672	1.3977	0.97959	0.71988	0.23429	1.2854	0.78604	0.90962	1.087	1.7388	1.2712	0.97961	0.85881	0.60326	0.99728	0.83573	0.70582	1.4718	1.4094	0.97227	0.97867	1.2677	1.1216	0.67815	1.4504	1.3266	1.418	1.1747	0.93537	1.6498	0.87735	1.4627	1.1933	0	0.83943	0.98793	0.77266	1.499	0.87443
0.71081	0.2663	0	0.24154	0.095755	0.26086	0	0.15579	0.090497	0	0.35151	0.076443	0	0	0	0.20138	0.53569	0.22521	0.26062	0.13347	0	0.091056	0	0.49213	0.031426	0.30772	0.15963	0.13482	0.31073	0.51008	0.81428	0.050983	0.29058	0.32136	0.22669	0	0.34555	0.27085	0	0.11911	0.23635	0	0	0.49729	0	0.17492	0.16984	0	0.13215	0
0	0.072479	0	0.039444	0.15637	0	0.038114	0.12721	0.018473	0	0.1148	0.12483	0	0	0	0	0.013669	0	0.070934	0.036328	0.090398	0.074348	0.083336	0.13394	0	0.035894	0	0	0.18122	0.069415	0	0	0.023727	0	0.10577	0	0.16929	0.073718	0.099932	0.048628	0.038597	0	0	0.15227	0	0.10712	0.092448	0	0.05395	0.018597
0.39155	0.25146	0.1812	0.51319	0.98333	1.0346	0.26447	0.38617	0.70502	0.8652	0.29874	0.16242	0.29855	1.2589	0.73038	0.23771	0.33196	0.1595	0.70755	0.28359	0.8625	0.61263	0.61441	1.0069	0.6677	0.5604	1.0175	0.83547	0.50301	0.15052	0.6981	0.57771	0.78203	0.75865	0.5275	0	0.34262	0.31971	0.86679	0.67485	0.26782	0	0.50228	0.30817	0	0.49552	0.92216	0.50172	0.28077	0.74201
0.53162	0.59749	0.38271	0.70452	0.42969	0.58529	0	0	0.60915	0.80618	0	0	0	0.62973	0.23139	0.90368	0.52584	0	0	0	1.242	0.2043	0.3435	0	0	0.39453	0.35817	0	0	0.095373	0.86542	0	0.58678	0.96138	0.36329	0	0	0.60771	0.41191	0.13362	0	0.48344	0.43398	0	0	0	0.6351	0.49671	0.44475	1.1754
1.1982	1.3466	0.90568	1.429	0.29053	1.1476	0	0.35451	0.41187	1.7443	0	0.23193	0	0.28386	0.3129	0.71285	1.2698	0	0	0.26998	0.67182	0.2072	0.85159	0	0.09535	0.46682	0	0.25566	0	0.58037	1.1703	0.30937	1.2343	1.3001	0.63866	0	0.41937	0.54786	1.5782	0.72278	0.43026	0.76269	0.39124	0.1886	0	0	0.94471	0.8732	1.2028	1.3821
0.49232	0.78387	0.53162	1.0288	0.39792	1.084	0	0.16185	0.54061	0.97055	0.36519	0.4765	0	0.58318	0.10714	1.325	1.1479	0	0	0.27734	0.5751	0.61489	0.58319	0	0.42444	0.4567	0	0.31515	0	0.44161	0.71239	0.26483	1.1774	1.0016	0.63923	0	0.2872	0.75038	0.63576	0.49498	0.39287	0.89539	0.60284	0.6458	0	0	0.8234	0.73598	1.167	0.63889
0.29545	0.083014	0.15952	0	0	0.17077	0.043654	0.36424	0.38085	0.36963	0.13149	0.3217	0.13798	0	0.14467	0.37667	0	0	0.3656	0.39528	0.10354	0.34062	0.54884	0.28126	0.49963	0.24667	0.29858	0.44129	0.26984	0.37765	0.54108	0.14304	0	0.5009	0.31799	0	0.42011	0.33774	0	0.47342	0.57469	0	0.15074	0.2616	0	0.40896	0.13236	0	0.40165	0.053251
1.7573	1.6619	1.8513	1.6385	1.5849	2.6331	1.8999	3.255	2.3819	1.9499	1.8694	2.6965	1.8072	1.6755	3.1901	1.8214	1.5171	1.5889	2.2158	1.7626	1.6823	1.5813	1.994	1.9882	2.0636	2.1471	1.711	1.6645	1.8308	1.7301	2.3258	1.5217	1.4981	2.0928	1.9331	1.1026	1.6502	1.5189	2.6235	1.8745	1.6674	1.4811	1.9594	1.3494	0	2.4443	1.8126	2.2827	1.6494	1.681
0.50208	0.88676	0.69708	0.81161	0.95657	0.92392	0.80544	0.28297	0.53421	0.78315	1.1492	0.90249	1.1102	0.76468	0.6556	0.73155	0.31926	0.81812	0.78896	0.56568	0.50273	0.82693	0.69518	0.44693	0.45664	0.3593	0.2537	0.88767	0.44344	0.54045	0.42813	0.74081	0.50141	0.87555	0.73524	0.33547	0.69039	0.49196	0.55575	0.54086	0.51515	0.39135	0.46842	0.62098	0	1.112	0.87402	1.3269	0.66007	0.49643
0.25407	0.23796	0.27435	0.72519	0	0.11189	0	0.50116	0.31538	0	0	0.49181	0	0.40128	0.55292	0	0	0	0	0.19083	0	0	0	0	0	0.18855	0	0.68668	0	0.04558	0	0.65602	0	0	0.034725	0	0	0	0	0	0	0.23104	0	0	0	0.046891	0	0	0.5668	0.024423
1.6703	1.408	1.5782	0.57467	1.7719	0.75855	0.98718	1.0296	1.4952	2.0897	1.6726	1.2125	1.2258	1.4839	2.181	1.952	1.3719	1.4289	0.8038	2.2347	1.4634	1.3239	1.484	0.72276	1.1631	1.0459	0.84401	1.9602	1.0561	1.6855	0.45318	0.5391	1.69	1.9823	0.94169	1.7089	1.6443	2.1481	1.4559	2.0467	1.4995	2.0885	1.0226	1.3146	0	1.3872	1.1973	0.58523	1.2227	0.84295
0.35641	0.20029	0.70559	0.18166	0.21605	0.17658	0.21065	0.23434	0.35734	0.1081	0.2115	0.9199	0.15852	0.42219	0.46539	0.45439	0.45326	0.23714	0.32669	0.23424	0.41634	0.4109	0.038382	0.12338	0.23636	0.33063	0.15008	0.32955	0.30047	0.47955	0.22563	0.3451	0.21855	0.40283	0.3897	0.55566	0.51978	0.20371	0.50628	0.44792	0.39108	0.64821	0.33944	0.18701	0	0.16445	0.25547	0.36631	0.34787	0.20556
0	0	0	0	0	0	0	0	0	0	0	0	0	0	0	0	0	0	0	0	0	0	0	0	0	0	0	0	0	0	0	0	0	0	0	0	0	0	0	0	0	0	0	0	0	0	0	0	0	0
0.20276	0	0	0.08268	0.2868	0.46879	0	0	0.096806	0.061497	0.24065	0.45792	0	0	0.26476	0	0.014326	0	0.074344	0.26652	0	0	0	0.14038	0	0.26334	0.34153	0.37496	0.037987	0.1455	0	0.17452	0.024867	0.36668	0	0	0	0	0	0	0.16181	0	0	0.10639	0	0.22453	0	0.03789	0	0.019491
0	0.8186	0.44943	0.70006	0.2523	0.6415	0.36898	0.75256	0.35767	0.25246	0.30873	0.93994	0.74048	0	0.18115	0.70749	0.80866	0	0.2289	0.6643	0.097238	0.63979	0.089641	0.62433	0	0.34749	0.80618	0	0.38987	0.70934	0.22584	0.85077	0.12761	0	0.28442	0	0	0	0	0.20923	0.91337	0	0.056627	0.60056	0	0.49929	0.39777	0.97218	0	0.80017
1.3561	1.2193	1.3912	1.2027	1.6852	1.3885	1.2824	1.1369	1.1654	1.419	1.2071	1.2469	1.3029	1.1245	1.4166	1.3831	1.6097	1.5081	1.6035	1.0313	1.7109	1.6025	1.1829	2.0186	1.1601	1.3209	1.4048	0.98383	1.753	1.1678	1.435	1.4006	1.2723	1.3795	1.6125	1.0307	1.602	1.7828	1.471	1.585	1.2581	0.80158	0.77493	1.4943	0	1.4642	1.0693	1.0643	1.5316	1.095
0.37114	0.22753	0.32791	0.31987	0.36816	0.1783	0.31906	0.46588	0.38661	0.46049	0.2703	0.13063	0.34216	0.27977	0.35245	0.17206	0.29321	0.69272	0.2969	0.22808	0.18919	0.91413	0.58862	0.14016	0.30878	0.43193	0.34098	0.41756	0.28445	1.0169	0.49433	0.19602	0.4469	0.68643	0.4842	0.27616	0.38381	0.34713	0.33985	1.0686	0.30291	0.21477	0.27543	0.37178	0	0.35494	0.41114	0.47287	0.33872	0.76867
0.55493	0.6237	1.0487	1.2728	1.2615	0.87061	0.90194	0.68415	0.99354	1.2623	1.6054	0.80567	1.1107	0.65735	0.72461	1.7687	1.8526	1.5033	1.526	1.3286	0.38895	1.1196	1.1653	1.7289	0.77284	0.54053	0.49072	0.76966	0.62379	1.1947	1.0539	1.7015	1.3782	0.75266	0.85326	0.97331	1.3354	0.95155	0.96744	1.4646	1.0794	1.3878	0.45301	0.98273	0	1.9204	1.0939	1.0888	1.5088	0.16003
0.072217	0	0	0	0.35023	0	0.38414	0	0.12412	0	0.51426	0.1398	0.34691	0	0	0.24552	0.19899	0.32949	0.35746	0.20341	0	0	0.23331	0.099999	0	0.16078	0	0.36983	0.40589	0	0	0.23309	0	0	0.17767	0	0	0	0	0.21783	0.17289	0	0	0.22736	0	0	0.20706	0.12146	0	0
1.2137	1.1936	1.3925	1.1599	1.4255	1.1274	1.1656	1.0474	0.86917	1.0353	0.87776	1.762	1.417	0.9884	0.69334	1.096	1.447	0.82195	0.9178	1.8374	0.53166	0.91825	1.7154	1.1554	1.1469	1.3511	1.1882	1.5214	1.7053	0.73485	0.7409	1.6159	1.0047	0.41153	1.0886	1.153	1.1284	1.3874	1.5281	0.62919	0.95339	1.4486	1.0527	1.0746	0	1.512	1.4137	1.4458	0.82497	0.98438
0	0	0	0.12402	0.049166	0.026788	0	0.079992	0.023233	0	0.072195	0	0	0	0	0	0	0.092511	0.044606	0.091379	0.11369	0.046754	0	0.056153	0.16136	0.090287	0.12295	0.034612	0	0.17461	0	0.052355	0.059682	0	0	0	0	0	0	0.061159	0.097085	0	0	0	0	0	0.11627	0	0	0.093558
0	0	0	0	0	0	0	0	0	0	0	0	0	0	0	0	0	0	0	0	0	0	0	0	0	0	0	0	0	0	0	0	0	0	0	0	0	0	0	0	0	0	0	0	0	0	0	0	0	0
0	0	0	0	0	0	0	0	0	0	0	0	0	0	0	0	0	0	0	0	0	0	0	0	0	0	0	0	0	0	0	0	0	0	0	0	0	0	0	0	0	0	0	0	0	0	0	0	0	0
0	0	0.18923	0	0.14164	0	0	0	0.066933	0	0	0	0	0.069195	0	0	0	0	0	0.065813	0	0	0	0	0.023243	0.065026	0.1771	0	0	0	0.063395	0	0	0.15846	0	0	0.15334	0	0.04526	0.044048	0.034962	0	0	0	0	0	0	0.065494	0.048869	0.033691
0	0	0	0	0	0	0	0	0	0	0	0	0	0	0	0	0	0	0	0	0	0	0	0	0	0	0	0	0	0	0	0	0	0	0	0	0	0	0	0	0	0	0	0	0	0	0	0	0	0
0	0	0	0	0	0	0	0	0	0	0	0	0	0	0	0	0	0	0	0	0	0	0	0	0	0	0	0	0	0	0	0	0	0	0	0	0	0	0	0	0	0	0	0	0	0	0	0	0	0
3.615	2.3701	3.253	1.6583	3.2871	2.985	2.1365	5.6452	4.5737	0.8223	0.80445	4.3736	1.2863	3.5685	3.9336	1.7923	4.5974	5.8414	2.1538	3.7335	5.4898	3.9941	3.893	4.3799	3.4762	3.8565	3.6533	2.1855	1.8625	4.864	3.9233	2.9169	3.5468	3.6773	6.0525	4.5792	2.1088	3.4437	2.3341	4.5432	3.7863	2.4655	4.6725	3.3194	0	3.6695	4.5346	6.5864	3.7804	3.475
0	0	0	0	0	0	0	0	0	0	0	0	0	0	0	0	0	0	0	0	0	0	0	0	0	0	0	0	0	0	0	0	0	0	0	0	0	0	0	0	0	0	0	0	0	0	0	0	0	0
1.2149	0.75588	1.6399	1.035	1.2888	1.4618	1.1284	1.5834	1.2678	0.78959	1.3904	1.2599	1.0422	1.5419	1.4164	0.84821	1.3427	1.0888	1.5034	0.92883	1.7639	1.2506	0.95322	1.3819	0.94958	1.3283	0.877	1.2406	0.80477	1.1443	1.3421	0.70022	1.4687	1.7067	1.3699	0.96397	0.83529	1.5376	0.43705	1.0143	1.1167	1.0259	1.8065	1.7075	0	1.7057	0.68423	2.7973	0.9438	1.4265
0.32949	0.18516	1.5655	0.28215	0.79895	1.9806	0.19474	1.1049	0.32091	0.05996	0.23463	0.38269	0.42207	1.0148	0.51629	0.22404	0.069839	0.11275	0.5074	0.074245	0.27713	0.34189	0.17032	0.50187	0.91775	0.18339	0.33299	0.056245	0.51853	0.17733	1.931	0.97839	1.1153	0.44689	0.16212	0.077054	1.3263	0	0.10212	0.39753	0.1972	0.11985	0	0.10373	0	0.21892	0.33065	0.073886	0.38591	1.3873
1.8884	1.1497	1.3595	0.96254	1.7172	0.57175	0.74407	0.77605	1.3975	1.8614	0.98055	1.5231	1.1759	1.6777	0.82195	1.7388	1.2675	1.436	0.8655	2.2163	1.5442	1.0886	0.6101	1.4164	1.5655	1.0511	1.1133	2.4177	1.3267	1.7786	0.59776	1.6254	1.2738	0.64032	0.83883	2.0241	2.6164	1.9788	2.5606	1.5427	1.3186	2.0035	0.64233	1.6102	0	2.0912	2.0304	1.588	2.1065	1.3161
2.0458	2.8299	3.0588	2.8395	2.5757	5.2497	3.5343	3.8802	3.7867	3.0069	4.0623	3.9602	3.7797	4.2875	2.6713	4.2801	4.036	4.308	6.145	2.7482	3.5296	3.7194	3.0505	3.4865	3.1309	3.6788	2.5446	3.828	2.6534	4.6583	4.7821	2.6412	3.5319	2.9882	4.0651	2.3921	4.2688	3.5979	3.2922	3.6787	3.7675	2.4328	4.4963	3.8396	0	3.4853	3.2712	2.7349	1.9748	3.9029
1.6389	1.1359	1.5928	1.2865	1.5896	1.3713	1.2915	1.347	1.2989	1.2427	1.2157	0.79314	1.3996	0.84128	1.1414	1.3465	1.459	1.3709	1.4422	1.3849	1.3019	1.0707	1.2708	1.0969	1.326	1.5508	1.187	1.3755	1.6274	1.6171	1.4229	1.4459	1.2864	0.81506	1.1424	1.9164	1.5775	0.99921	1.4392	1.1535	1.079	1.1426	1.9623	1.4189	0	1.3007	1.4489	1.5007	1.0969	1.3234
0.17098	0.48042	0.5539	0.67976	0.1382	0.80944	0.40421	0.44969	0.29387	0.62228	0.40585	0.71711	0.48671	0.81014	0.52094	0.67817	0.72481	0	0.2821	0.41738	0.39946	0.55852	0.88381	0.55243	0.54427	0.44411	0	0.24322	0.096098	0.1227	0.86594	0.80938	0.56617	0.6184	0.63095	0.46649	0.44884	0.45606	0.26496	0.51572	0.40933	0.57011	0.37221	0.628	0	0.44179	0.28597	1.1183	0.38144	0.75605
0.45252	0.45774	0.39092	0.33214	0.49377	0.3886	0.48141	0.53557	0.67407	0.74113	0.4028	0.43799	0.67628	0.64325	0.23635	1	0.30693	0.46454	0.099551	0.45885	0.3806	0.7304	0.29239	0.75192	0.32411	0.45337	0.45732	0.27036	0.61041	0.53581	0.73666	0.40896	0.099896	0.2455	0.66796	0.31748	0.63356	0.51729	0.35062	0.61421	0.43334	0.1646	0.59106	0.85479	0	0.25055	0.58385	0.71032	0.60573	0.3915
0.23005	0	0	0	0.092969	0.15196	0.045321	0	0.1318	0.069771	0.34128	0.074219	0.040928	0.090834	0	0	0.032507	0.26239	0.084346	0.17279	0	0.61885	0.29728	0	0.39666	0.17072	0.23249	0.32724	0.043098	0.61906	0	0.098999	0	0.52002	0.12577	0.089663	0.067099	0	0.11883	0.057823	0.36716	0.13946	0	0	0	0.12737	0.27482	0.042988	0.064152	0
0	0	0	0	0	0	0	0	0	0	0	0	0	0	0	0	0	0	0	0	0	0	0	0	0	0	0	0	0	0	0	0	0	0	0	0	0	0	0	0	0	0	0	0	0	0	0	0	0	0
0	0	0	0	0	0	0	0	0	0	0	0	0	0	0	0	0	0	0	0	0	0	0	0	0	0	0	0	0	0	0	0	0	0	0	0	0	0	0	0	0	0	0	0	0	0	0	0	0	0
0.23046	0.2914	0.62217	0.070481	0.069854	0.076119	0.10216	0.51143	0.37961	0	0.46157	0.50189	0.092256	0.20475	0.075233	0.58764	0.12212	0.46003	0.12675	0.38948	0.32306	0.86354	0.14891	0.19945	0.13755	0.32069	0.4367	0.073764	0.22668	0.24807	0.28138	0.14877	0.67835	0.39073	0.18899	0.33685	0	0	0.13393	0.086892	0.68968	0.10479	0.23517	0.045347	0	0.22331	0.16519	0.096899	0	0.63139
1.5872	2.1662	4.1625	1.8723	3.1614	1.1983	3.8864	4.0254	2.4033	2.4758	2.2202	1.0973	3.1466	2.4174	2.9608	2.8908	3.5085	3.4915	5.7365	2.5547	1.9071	3.0063	1.3186	2.8258	1.9849	2.2717	2.1769	1.5482	4.9702	3.7831	4.3064	2.9274	2.7531	3.6905	2.3243	1.3257	2.1825	2.592	1.9326	2.7357	2.7142	1.2372	2.4063	1.0708	0	1.7576	1.9504	2.6694	3.4145	1.3732
0	0	0	0.37063	0	0.64045	0.85953	0	0.6249	0.44108	0	1.173	0.90559	0.86136	0	0.61804	0.10275	0.69117	0.26661	0.13654	0.67955	0.13972	0	0	0.67512	0.94438	0	0.72407	0.81738	0	0	0.62586	0	0.6575	0.19877	0.85025	0.63629	0.27708	0.56341	0.54832	0.87042	0	1.3851	0	0	1.2078	0.8687	0	0.81112	0.699
0.49618	0	0.53579	0.75871	0	1.1472	0.87975	0.48937	0.78174	1.5801	0.44166	0.96048	1.1917	0.58775	0.32394	1.476	1.0517	1.1319	0.40933	1.118	1.7388	0.57204	0.4809	0.17176	1.2833	0.9666	0.25072	0.52936	0.83662	0.66761	0	1.121	0.18256	0.67297	0.50861	0.87026	0.65126	0.5672	0.76889	0.37415	0.8909	0	1.0126	0.39052	0	0.96153	0.35565	0.13908	1.2453	1.4309
0	0	0	0	0.71816	0	0	0	0.20362	0	0	0	0	0	0	0	0	1.2162	0	0	0	0	0	0	0	0	0.71835	0	0	0	0.64285	0	0.17435	0	0.87436	0	0.20733	0.54171	0	0.17867	0	0.43093	0	0.18648	0	0	0	0	0	0
0	0	0	0.58628	0.43579	0.63317	0	0	0.27458	0	0	0	0	0	0	0	0.71108	0.40999	0.79075	0	0	0	0	0	0	0	1.0898	0	1.7509	0.90279	0.3901	0.15469	0.44083	0	0.39302	0	0	0.54786	0.18567	0	0	0.43583	0	0	0	0	0	0	0	0.48374
0.48914	0.15271	0	0.3158	0.32946	1.2566	0.22485	0.69684	0.51377	0.64287	0.096756	0.26302	0.11603	0.25752	0.78064	0	0.27647	0.24797	0.38858	0.5511	0.30474	1.1592	0.24582	0.15051	0.80016	0.33276	0.54926	0.25513	0.15273	0.52652	0.53085	0.17542	0.45992	0.81086	0.2897	0.44485	0.66581	0	0.33689	0.86064	1.0409	0.88962	0.22184	0.59887	0	0.63194	0.19479	0.5789	0.13641	0.59559
0.14058	0	0	0.042994	0.51133	0	0	0.27731	0.080543	0	0	0	0	0.66612	0	0	0.029798	0	0	0	0	0	0.18167	0.292	0.27969	0	0.071037	0	0	0	0.61028	0	0	0	0	0.32876	0.36905	0	0.10893	0.10601	0	0	0	0.11065	0	0.077838	0	0	0.11761	0
0	0.46777	0.59924	0	0.3364	0.18329	0	0.27366	0.4769	0.75738	0.24698	0.26856	0	0.65735	0	1.1791	0.29406	0	0.1526	0.31261	0	0.47984	0.17928	0	0	0.61775	0	0.47364	0.3119	0	0.60225	0.35822	0.81669	0.75266	0.22754	0	0	0.31718	0.42997	0.20923	0	0.25232	0	0	0	0.76814	0	0.93329	0	0.24005
0.6025	0.84645	0.97591	0.46065	1.6436	0.199	1.7805	0.89134	1.6396	1.0964	0.26815	1.1663	0.96473	0.7137	1.1801	2.5604	0.44697	0.51542	2.8166	0.84852	2.5337	1.0419	1.1679	1.6686	1.5583	1.1737	0	1.2856	2.2011	1.4592	0.49041	1.7502	0.99753	2.0429	1.1117	1.0567	1.0544	1.7219	0.46683	1.363	1.6227	1.0958	0.98369	1.1855	0	0.50039	1.2956	1.3511	2.0162	1.1294
0.32442	0.85079	0	1.6205	0	0.67863	1.3422	0.63994	0.77445	0.19679	1.7327	1.1513	1.2121	0.3843	0.42362	0.091913	0.66472	0.37004	0.77318	0.67011	0.60636	0.43637	1.118	0.29948	0.47333	0.18057	0.38251	1.0153	0.85092	1.5132	0.9389	0.69807	1.0743	0.73336	0.39907	0.75869	0.37851	0.49448	0.75411	0.97854	0.58251	1.6718	1.4125	0.42557	0	0	0.46509	0.72749	0.18094	0.56135
0	0	0	0	0	0	0	0	0	0	0	0	0	0	0	0	0	0.35372	0	0	0	0	0	0	0	0	0	0	0	0	0	0	0.1141	0	0	0	0	0	0	0	0	0	0	0	0	0	0	0	0	0
0	0	0	0	0.31434	0	0.20431	0.51143	0	0	0	0	0.18451	0.20475	0.2257	0	0.43964	0	0	0	0	0	0	0	0.27511	0.28862	0.4367	0	0	0.37211	0.093794	0.44631	0.63595	0	0.56698	0.20211	0	0.59277	0	0.13034	0	0	0	0	0	0	0.37169	0	0	0.14954
0.89734	0.9455	0.96899	0.27443	0.067996	0.33343	0.39776	0	0.35345	0.71441	0.29953	0.43426	0.29934	0.39861	0.29293	0.38134	0.33285	0	0.06169	0.25275	0.15724	0.25864	0.21743	0.46595	0.1339	0.31216	0.85018	0.38294	0.12609	0.18111	0.3652	0.43444	0	0.15213	0.45992	0.39347	0.68706	0	0.26073	0.25374	0.067134	0.204	0.091567	0.26485	0	0.18632	0.1608	0.44017	0.18768	0.16174
0.69519	0.586	0.37535	0.31891	0.14048	0.53576	0.27392	0.22855	0.46467	0.52712	0.30941	0.78501	0.30921	0.549	0.30259	0.49239	0.2947	0.26432	0.38234	0.45689	0.16242	1.2022	0.67379	1.1231	0.41493	0.45143	0.11709	1.1373	0.71633	0.87303	0.31436	0.59835	0	0	0.38006	0.27096	0.40555	0.2649	0.089775	0.34948	0.55477	0.42146	0.18917	0.54716	0	0.44907	0.49831	0.38973	0.67853	0.5012
1.259	0.53061	0.33987	0.67378	0.57238	0.62372	0.93009	1.2417	0.54096	0	1.1206	0.91389	0.67195	0	0	0.53502	0.6004	0	0.5193	0.53191	0	0	0	0	0	0.70073	0	0.53726	0	0	0.34158	0	0	0	0	0.36802	0.27541	1.0794	0	0.47466	0.7535	0	0.51387	0.99088	0	0.34853	0.2256	0.70578	0.52662	0.45383
0.31951	0	0	0	0	0	0.37767	0	0	0	0.2844	0	0.34107	0	0	0	0	0	0	0	0	0	0	0	0	0.17784	0	0	0	0	0	0	0	0	0.26201	0	0	0	0.24756	0	0.19123	0	0	0.25147	0	0	0	0.17912	0	0
0	0	0	0	0	0	0	0	0	0	0	0	0	0	0	0	0	0	0	0	0	0	0	0	0	0	0	0	0	0	0	0	0	0	0	0	0	0	0	0	0	0	0	0	0	0	0	0	0	0
1.103	1.1303	0.77072	0.91279	1.0227	0.60005	1.1888	1.4719	0.79923	1.0036	0.98185	1.57	1.1428	1.1529	0.84724	1.5993	1.169	1.0361	0.9635	1.2428	1.1824	0.86027	0.96426	1.2578	0.85199	0.93898	0.78687	1.0245	1.2399	1.2222	1.1619	0.83768	1.5278	1.5841	1.011	0.68282	0.85165	1.0384	0.70383	0.92961	1.1262	1.0031	1.0594	0.66389	0	1.0059	0.93017	1.4186	1.2485	1.0291
0.57303	0.90165	0.74254	0	0.55579	0	0.47414	0	0.39396	0.31283	0.61208	0.99832	0.36702	0.40727	0	0	0	0.78433	0.25212	0.38737	0.48196	0.46245	0.66646	0.23804	0.68403	0.44653	0.28955	0.097817	0.32207	0	0.24876	0	0	0.46632	0.14097	0	0.60171	0	0.53279	0.08642	0.34296	0	0.56134	0.36081	0	0.63455	0.32859	0	0.095879	0
0.51433	1.0116	2.4993	0.78647	1.7148	0.42469	1.2159	0.25363	1.326	1.4039	0.45782	0.2489	1.3726	0.60925	0	1.3114	0.6541	1.4666	0.84861	0.86921	1.0815	0.44473	0.99698	0.89023	1.4326	0.57255	1.4294	0.43898	0.28907	1.5225	0.83728	1.328	0.47309	0.34879	0.949	0.6014	0.22503	0.58795	1.7933	0.19392	1.3852	2.8063	0	1.4168	0	0.56955	1.2903	0.4325	1.7211	0.51913
0.31882	0.025595	0	0.93323	0.055219	0.13539	0	0	0.1957	0.12432	0	0	0	0.26976	0.17841	0.50324	0.10619	0.2078	0.075147	0	0.12769	0	0.14714	0.22073	0	0.076051	0.11507	0.097183	0.20479	0.26964	0.074143	0.0294	0	0.55596	0.03735	0.10651	0.15942	0.20826	0.070579	0.10303	0	0.16567	0.074361	0.071694	0	0.20174	0.4244	0.17873	0.076206	0.15761
0.12858	0.65032	0	0.15729	0	0.084938	0.075995	0.25363	0.14733	0	0.11445	0	0.068629	0.15231	0	0.21857	0.32705	0.29333	0.14143	0.072434	0.36049	0.074121	0	0	0.15349	0.071569	0.12995	0.38411	0.43361	0.13841	0	0	0.42578	0.34879	0.21089	0.3007	0.11251	0	0	0.096959	0.15392	0	0.10497	0	0	0	0.092167	0.50459	0.32272	0.22249
1.5063	0.73359	1.0843	0.03071	0.91309	0.033166	1.3057	0	0.43148	1.6446	0.80445	1.3607	1.5007	1.3084	0.13112	0.42674	0.14899	1.5462	0.99408	0.90509	0.98534	1.6208	0.90836	1.0428	0.15983	0.55892	0.10148	0.17141	1.1288	0	0.05449	0	0.036946	0.40859	0.20587	0	1.4059	0.11479	0.077805	0.45432	1.7429	0.91316	0.57382	0.63227	0	0.055599	0.71978	0.67553	1.3441	1.3321
0	0	0	0	0	0	0	0	0	0	0	0	0	0	0	0	0	0	0	0	0	0	0	0	0	0	0	0	0	0	0	0	0	0	0	0	0	0	0	0	0	0	0	0	0	0	0	0	0	0
0.47685	0.2382	0	0.37268	0.67449	0.78749	0.28183	0.52256	0.36426	0.096417	0.047162	0.30769	0.28279	0.87867	0.34592	0.54039	1.168	0.57412	0	0.089542	0	1.1301	0.23964	0.51356	0.80113	0.26542	0.21418	0	0	0.25664	0.83377	0.95765	0	0.43117	0.65174	0.24781	0.13909	0.66624	0.41053	0.51939	0	0.77091	0	0.66722	0	0.20535	0.56967	0.23762	0.53191	1.4057
0.83141	1.1893	0.40809	0.53164	0.96218	0.59913	0.75941	0.96908	0.97431	1.3754	1.0092	0.58524	0.72614	0.80579	1.1843	1.1563	0.64081	0.86211	0.7898	1.3199	0.74166	1.0021	0.73255	0.68028	0.84209	1.0097	0.72565	0.74187	1.147	1.3424	0.77926	1.171	0.88987	0.61508	0.86774	0.88377	0.39682	0.51841	0.937	0.79791	1.1762	1.1684	0.2468	0.77334	0	0.75328	0.86683	0.67795	0.82202	0.41414
0	0	0	0	0	0	0	0	0	0	0	0	0	0	0	0	0	0	0	0	0	0	0	0	0	0	0	0	0	0	0	0	0	0	0	0	0	0	0	0	0	0	0	0	0	0	0	0	0	0
0.6446	0.51748	0	1.4926	0.16747	0.57787	0.054424	0.45411	0.89687	0.25136	0.081968	0.17825	0.049149	0.87264	0.12024	0.62613	0.097591	0.9453	1.2155	0.62249	1.6781	0.69007	1.2495	1.6576	0.58626	0.51254	0.55837	0.66806	0.82809	0.39648	0.54965	0.23777	0	0.37469	0.67963	0.32302	0	0.52633	0.2854	0.76382	0.60625	0.4187	1.9545	1.5945	0	0.66282	0.33003	1.3422	0.53927	0.26556
2.5213	1.4169	0.49503	1.4721	2.3621	0.83276	1.3547	2.0346	1.6415	1.6684	1.2242	3.9933	0.97871	1.3576	0.59859	1.9482	1.9433	1.5687	1.2606	1.4203	0.32131	2.3783	0.74051	1.2696	2.0065	2.0413	1.7373	1.3694	1.4171	0.74018	1.3682	2.0714	1.8553	0.93265	0.84584	1.8761	2.808	1.3101	2.1312	1.2099	1.7834	0.41688	1.3098	1.804	0	1.7767	1.3144	1.1565	1.7258	1.3881
0.79276	1.2474	0.74192	1.3092	0.51261	1.4314	1.3744	0.62551	0.8781	0.72132	1.2231	0.86961	0.78984	1.0017	0.20703	0.80856	0.34727	0.99466	0.81387	0.655	1.3335	0.54839	0	0.73182	0.7781	0.79425	0.77447	0.63152	0.98025	1.0524	1.4626	0.75056	1.225	0.86019	0.88848	0.55618	0.73994	0.84582	0.5733	0	0.94896	0	1.0355	0.70715	0	0.81935	0.60613	0.8296	0.70744	1.3107
0	0	0	0	0	0	0	0	0	0	0	0	0	0	0	0	0	0	0	0	0	0	0	0	0	0	0	0	0	0	0	0	0	0	0	0	0	0	0	0	0	0	0	0	0	0	0	0	0	0
0	0	0	0	0	0	0	0	0	0	0	0	0	0	0	0	0	0	0	0	0	0	0	0	0	0	0	0	0	0	0	0	0	0	0	0	0	0	0	0	0	0	0	0	0	0	0	0	0	0
0.49041	0.18373	0	0	0	0.16197	0	0.16123	0.093654	0.14874	0	0.63287	0	0	0	0.13894	0	0	0.089904	0.092087	0	0.18846	0.21125	0	0.19514	0.090987	0.082602	0	0.27563	0.35192	0	0	0	0	0.13405	0	0.14304	0.37374	0	0	0	0	0	0	0	0.18102	0	0	0.13676	0
2.4809	3.921	0.50231	0.66387	2.1619	1.9973	1.8328	4.7407	2.132	4.6557	1.7942	4.6523	0.82759	2.2041	1.8222	2.7675	0.82163	3.2719	5.0313	1.7469	0.43471	1.877	3.3062	1.1809	2.2828	2.4165	3.4474	1.5881	4.0088	4.4229	3.4497	2.202	0.79868	1.8927	3.4331	1.9943	2.7136	2.6587	0.6007	2.3384	0.92802	1.269	1.8987	1.2204	0	2.1463	1.2226	1.3039	3.1133	1.0284
0	0	0	0	0	0	0	0	0	0	0	0	0	0	0	0	0	0	0	0	0	0	0	0	0	0	0	0	0	0	0	0	0	0	0	0	0	0	0	0	0	0	0	0	0	0	0	0	0	0
0.41871	0.12834	0.32883	0.081486	0.53071	0.11315	0.6749	0.56312	0.20717	0.2078	0.40658	0	0.34538	0.49598	0.34792	0.12941	0.096816	0.065125	0.27215	0.42885	0.10672	0.10971	0.14757	0.026353	0.48467	0.21186	0.71166	1.0721	0.44927	0.081945	0.35113	0.51599	0.014005	0.15488	0.51504	0.044508	0.73276	0.3481	0.029493	0.45924	0.56954	0.2423	0.09322	0.77893	0	0.14753	0.054568	0.81088	0.47767	0.45006
0.21628	0	0	0.033072	0	0.035717	0.57522	0	0.12391	0	0.4813	0.314	0.51947	0.3843	0	0.7353	0.27506	0	0.17843	0.24368	0.60636	0.12468	0	0.37435	0.04303	0.060191	0	0.55379	0.42546	0.1164	0.46945	0.27923	0	0	0.35472	0.63224	0.18925	0.37086	0.08379	0.081545	0.51779	0	0.08828	0.34045	0	0	0.31006	0.36375	0.090471	0
0	0	0	0	0	0	0	0	0	0	0	0	0	0	0	0	0	0	0	0	0	0	0	0	0	0	0	0	0	0	0	0	0	0	0	0	0	0	0	0	0	0	0	0	0	0	0	0	0	0
0.041106	0.5775	0.66583	0.36457	0.22427	0.12219	0.12147	0.12163	0.49456	0.41142	0.21954	0.39786	0.1097	0.43824	0.26838	0.13975	0.20911	0.25788	0.49736	0.18525	0.40336	0.82935	0.37184	0.62611	0.16356	0.38895	0.062313	0.57889	0.67	0.30973	0.022306	0.23881	0.15124	0.78054	0.43822	0.33645	0.39566	0.18796	0.15925	0.27897	0.39364	0.37381	0.13423	1.0353	0	0.25036	0.35357	0.53002	0.10317	0.30821
0.92785	1.2324	0.6376	0.25796	0.86926	0.72435	0.099706	0.83192	0.8457	0.61399	0.52558	0.89805	0.2251	0.69942	0.77099	1.2188	0.94757	1.7318	0.92781	0.90282	0.94593	1.3128	1.1445	0	1.3425	0.56339	0.25573	0.93591	1.1378	1.5889	0.27463	1.1979	0.96207	0.91524	0.62254	0.59178	0.14762	1.3499	0.78427	0.57245	1.1107	0.30682	1.5837	0.13278	0	0.37362	1.1488	0.7093	1.2702	0.24325
0.47388	1.5978	0.76757	1.4492	1.4363	1.4869	0.98025	0.93474	1.2896	2.3714	1.4763	1.6053	1.644	1.684	1.2375	0.60415	1.4062	1.081	0.39093	1.4682	1.6607	2.5951	1.2248	0.49213	1.6027	1.4507	1.1973	1.7189	1.7312	1.5303	1.4143	1.8354	0.87175	1.9282	1.0687	0.83115	1.244	1.6251	2.203	0.89333	1.4181	1.0773	1.5474	1.1189	0	1.0495	1.1888	0.79697	1.1893	1.4349
1.0573	0.7262	0.76116	0.79041	1.0682	0.69843	0.79848	0.6952	0.75719	0.90858	0.88886	0.51168	0.75244	1.1133	0.8437	0.94857	0.87152	1.0385	0.64611	0.6618	0.98809	1.1513	1.2525	1.5861	0.72456	0.98083	1.2466	0.82722	0.89138	1.0116	1.02	1.1754	0.84286	1.434	1.0116	0.61815	0.46259	1.0072	0.95576	1.4174	0.91406	0.90807	0.86313	0.73971	0	0.71551	0.58946	0.85617	0.93369	1.1011
0.39051	0.16459	0.9488	0.14928	1.2428	0.06449	0	1.348	0.41949	0	0.52141	1.5119	0	1.5034	0.63739	0	0.12416	0.11136	0.053693	0.21999	0	0	0	0	0	0.43471	0	1.1249	0	1.3661	0.90059	1.5125	0	0.79448	1.0808	1.0274	0.59799	0.2232	0	0.80979	0	1.1541	0	0.76839	0	1.3514	0	0.60203	0.9801	0.16892
0.96527	0.62589	0.8018	0.93102	0.8102	0.76025	1.0093	0.95202	0.74445	0.87828	1.1897	1.2936	0.87188	0.52773	0.58173	0.6942	0.39346	0.84693	0.69422	1.0457	0.31226	1.0701	1.1035	1.0282	0.88635	0.90923	1.0881	0.60206	0.75119	0.9591	0.72525	1.0065	0.90153	0.90637	0.97424	1.6496	1.1695	1.0186	0.63285	0.61589	1.0221	1.0804	0	0.81817	0	0.78113	0.90479	1.0406	1.4287	0.92075
1.5336	0.93366	4.4162	1.2507	1.1621	1.4774	1.2086	3.9075	1.2814	2.2094	0.68257	1.6081	0.61392	3.1792	1.335	3.5846	3.034	1.8951	1.4058	1.7999	0.71661	2.4312	0.57805	1.3273	1.2205	0.92476	0.58121	1.418	1.293	1.5132	0.34675	0.90749	1.8809	1.3867	0.99565	1.7933	1.5657	2.1914	0.89122	1.8311	0.9179	1.2784	1.9823	1.71	0	1.1322	1.4657	1.3613	1.7107	1.6585
0.64885	0.65111	0.45042	0	0.61809	0.030615	0.10957	0.13713	0.66381	0	0.45379	0.53829	0.07421	0.3294	0.060517	0.82722	0.74658	0.37004	1.198	0.41773	0.97451	0.56104	0.68876	0.032088	0.33194	0.28376	1.288	0.51424	0.8075	0.47393	0.15089	0.56843	1.1936	1.1315	0.83614	0.32515	0.081109	0.63576	0.21546	0.59411	0.66573	0.042146	0.90802	0.036477	0	0	0.69763	0.077946	0.54282	1.2697
0.93244	1.2495	1.4716	1.7987	1.087	1.5636	1.3565	1.3441	1.1712	1.24	1.0215	1.1108	1.1868	0.59475	0.37463	1.4631	1.8244	1.4726	1.0256	1.2526	1.4076	0.78559	1.1123	1.1422	1.3699	1.2775	1.0511	1.0713	0.9272	1.2739	1.4401	1.3427	1.5306	1.1674	1.1176	1.7612	4.0168	1.2299	1.3894	1.7308	0.90151	1.5654	1.4053	1.6371	0	1.2708	3.0848	1.1259	1.7402	1.51
0.55381	0.81396	0.55203	0.33874	0.61979	0.33769	0.88124	0.92436	0.41492	0.23257	0.22752	0.57726	0.8413	0.40371	0.8344	0.68795	1.228	0.60739	0.16401	0.19199	0.71661	0.31925	1.046	0.14747	0.15256	0.4031	0.60274	0.16362	0.26338	0.27514	0.94779	1.1275	1.2226	0.05778	0.15721	0.14944	0.074555	0.87658	0.52813	0.6746	0.15298	0.65858	0.86942	0.26824	0	0.16511	0.94662	0.71647	0.81972	0.31942
0.47827	0.68414	0.28171	0.22605	0.5535	0.21541	0.41116	0.17153	0.51066	0.1978	0.54183	0.42083	0.30169	0.41203	0.51096	0.25868	0.35942	0.44634	0.50217	0.29392	0.60949	0.42608	0.70234	0.51175	0.50172	0.53241	0.17576	0.3711	0.36656	0.53822	0.63702	0.421	0.46392	0.70766	0.49917	0.35588	0.19023	0.74554	0.26951	0.45901	0.46841	0.47447	0.31945	0.58176	0	0.36111	0.18699	0.58499	0.50925	0.18808
3.3037	0.67152	1.1386	1.6338	0.76699	1.0912	0.99706	0.62394	0.94638	1.3431	0.50055	1.3607	0.82538	1.9151	1.285	0.65718	1.4005	0	0.96647	0.11879	1.0839	1.3777	0	1.0707	1.0628	0.78249	1.1011	1.1099	0.79014	0	0.41957	0.95287	1.7069	1.5254	0.23057	0.82191	0.92262	0	1.3616	0.37103	0	1.4702	1.0903	0.88518	0	0.89514	0	1.3004	1.4113	0.81084
0.099002	0.44508	0	0.87804	0	0.19619	0.23405	0.097643	0.17016	0.18016	0	0	0.36989	0	0	0.084146	0.062953	0	0	0	0	0	0	0	0	0.055105	0.50026	0.38025	0.055644	0	0.16117	0	0.72851	0	0.12178	0	0	0	0	0.22396	0	0.63021	0.4041	0	0	0	0.28386	0.222	0	0
0	0.57406	0	0	0.44233	0.0723	0	0	0.18812	0.066391	0	0	0	1.2965	0	0.12403	0.030932	0	0.04013	0.16442	0	0	0	0	0.14517	0.28429	1.3642	0.031139	0	0.039271	0	0	0	0	0.059837	0	0	0	0.56536	0	0.21836	0	0	0	0	0	0	0.40906	0.73253	0
0	0.2079	0	0	0.44853	0	0	0	0.070652	0	0	0	0	0.43824	0	0	0	0	0	0	0	0.071087	0	0	0	0	0.49851	0	0	0	0	0	0	0	0	0	0	0	0.28665	0	0	0.11214	0	0	0	0	0	0.4148	0.41267	0
1.63	0	0	0.46732	0	0.30282	0.060209	0	0.321	0	0.72543	1.0846	0.16312	0.72404	0.13302	0.43292	1.274	0.98767	0	0.63126	0.28561	0.88086	0.59241	0.21159	1.0945	0.39691	0.82362	0	0	0.93207	0.11056	0.78912	1.7241	0.13817	0	0	0	0	0.63146	0.38409	1.0975	0.92639	1.1643	0.08018	0	0.45124	0.58417	0.74243	0.51136	0
0.53775	0	0.041478	0.035241	0.023285	0.025373	0.022702	0.075767	0.26407	0.069898	0.54705	0.74354	0	1.274	0.15047	0.71823	0.46406	0.24097	0.0845	0.38948	0.69997	0.39855	0.27301	0.053187	0.93231	0.14966	0.31055	0.098351	0.064765	0.35144	0	0.32233	1.1164	0.052097	0.15749	0.089826	0.033611	0.043909	0.23809	0.75307	0.4368	0.69859	1.5678	0	0	0.23394	0.33039	0.34453	0.51415	0
0.14903	0.29312	0	0.15952	0.18068	0.56605	0.57251	0.22047	0.40556	0.40679	0.33164	0.57697	0.5568	0.61787	0.1946	0.31666	0	0.38246	0.24589	0.79755	0.20891	0.12886	0.28888	0	0.38544	0.29032	0.30122	0.79498	0.54444	0.64166	0.44477	0	0	0.60638	0.091658	0.52277	0.52162	0	0.057735	0.28094	0.71356	0.3388	0.18249	0.11729	0	0.082514	0.26706	0.25064	0.56105	0.30084
1.4505	1.8026	1.3253	1.6549	1.3189	1.2161	1.3848	1.3205	1.654	1.1421	1.3656	1.1069	1.2208	1.2556	1.3841	1.541	1.4189	1.6067	1.9023	1.5399	1.0557	1.4954	1.2977	1.5063	1.6094	1.506	2.0578	1.5356	1.2385	1.3962	1.5136	1.2964	1.4163	1.7781	1.5783	1.1089	1.4401	1.3392	1.4048	1.3461	1.3523	0.91316	1.7306	1.2733	0	1.1892	1.0397	1.4699	1.0268	1.5686
0.88568	1.0665	0.54651	0.012898	0.84369	1.4348	0.77272	0	0.7128	1.1128	1.0512	0.53066	0.76536	1.249	0	0	0.071515	0.67348	0.88142	0.87906	0.88681	0.75367	0.79028	0.87599	0.85586	0.58686	0.70327	0.95391	1.0193	0.95335	0.98408	0.89842	0.031034	1.144	0.77818	0.78903	0	0.86781	0.75159	1.1131	0.90872	0.7287	1.1017	0.92944	0	0.60714	0.66507	1.0876	0	0.024325
0	0.22047	0.10591	0.17997	0.23783	0.25916	0.057968	0.096735	0.14048	0.17848	0.17461	0.28479	0.1047	0.11618	0.12807	0.25009	0.041578	0	0.16183	0	0.13749	0.056539	0.19012	0.20372	0.27319	0.10918	0.14868	0.083713	0.2205	0.21115	0.10644	0.12663	0.14435	0.26606	0.080432	0	0.085825	0	0.075995	0.22188	0.058703	0.089192	0.16014	0	0	0.10861	0.14061	0.054985	0.082055	0.05657
0.45349	0	0	0	0	0.22467	0.13401	0	0.12991	0.41263	0.20183	0	0	0	0.59216	0.38544	0.48061	0	0.12471	0.12773	0.6357	0.26142	0.14651	0.15699	0.090224	0	0	0	0.50977	0.36611	0.12304	0	0	0	0.092972	0	0.39682	0	0	0	0.13571	0	0.1851	0	0	0.25109	0.16253	0.12712	0.1897	0.52312
0	0.09258	0.7116	0.050383	0.19974	0.27207	0.19474	0	0.18877	0.2998	0	0	0.35173	0.58546	0	0	0.38411	0.093956	0.18121	0.18561	0	0.37987	0	0.22812	0.32777	0.18339	0.24974	0.21092	0.46297	0.088667	0.089397	0	0.18184	0.44689	0.20265	0.19264	0	0.37666	0.63824	0.12423	0.29581	0.29963	0	0	0	0.27365	0	0.6465	1.1026	0
0.049155	0.49721	0	0.15033	0.35757	0.081176	0.087155	0.096961	0.19713	0.044725	0	0.047576	0.052472	0.81518	0.064185	0.083557	0.12503	0.056067	0.10814	0.16614	0	0.14168	0	0.068064	0.13691	0.19152	0.96869	0.14684	0.027627	0.10582	0.08002	0.19038	0.090427	0	0.10077	0.057476	0.043012	0.056191	0.95215	0.074132	0.11768	0	0.040127	0.11606	0	0.081649	0.070468	0.82669	1.1926	0.099228
0.36358	0.7151	0.58891	0.41696	0.3306	0.36025	0.16116	0.71717	0.44264	0.33081	0.48545	0.3519	0.3396	0.21534	0.23737	0.38627	0.48165	0.62205	0.14997	0.30722	0.38224	0.47157	0.82223	0.31465	0.36167	0.45533	0.36743	0.50426	0.30652	0.4892	0.24661	0.29337	0.26754	0.24656	0.33542	0.42513	0.47722	0.1039	0.28171	0.82248	0.81602	0.33063	0.59361	0.28616	0	0.90588	0.45607	0.4586	0.91251	0.31455
0	0	0	0	0	0	0	0	0	0	0	0	0	0	0	0	0	0	0	0	0	0	0	0	0	0	0	0	0	0	0	0	0	0	0	0	0	0	0	0	0	0	0	0	0	0	0	0	0	0
0.096732	0.10872	0	0	0.11728	0.31949	0.057171	0.095404	0.083129	0.088014	0.25831	0.093625	0.051629	0.11458	0.37893	0.082216	0.14352	0.27583	0.1064	0.10898	0.40679	0.055761	0.125	0.40183	0.19245	0.10768	0.048879	0.16512	0.10873	0.36443	0.20996	0.12488	0.21354	0.39359	0.19831	0.33932	0.33858	0.22116	0.074949	0	0	0.35186	0.078966	0.15227	0	0.10712	0.13867	0.10846	0.16185	0.25106
0.52197	0.058665	0	0.063852	0.12657	0.20688	0	0.10296	0.029904	0	0	0.10104	0	0.37098	0.27263	0	0.066381	0	0.057414	0.17642	0	0.060178	0.067453	0.072276	0.041539	0.058105	0	0.22275	0	0.056185	0.1133	0.40433	0	0	0	0	0.091348	0.11934	0.080886	0	0.12496	0.094932	0.17044	0	0	0.057801	0.074828	0	0.087335	0
0.058414	0.26261	0.31539	0.35729	0.17705	0	0.34524	0.34567	0.1004	0.1063	0	0.22615	0.24942	0.069195	0.3051	0	0.061907	0.26651	0.38552	0	0.49131	0	0	0	0	0.09754	0.088551	0.12464	0.22982	0.37726	0	0.41478	0.085968	0.39614	0.21556	0.27321	0	0	0	0.35238	0	0.05312	0.047686	0	0	0.097029	0.33497	0.13099	0	0
0.85202	0.1197	0.46003	0.35828	0.38737	0.86182	1.1015	0.68276	0.47288	0.58143	0.80581	0.20616	0.71056	0.56771	0.48674	0.27156	0.11287	0.72887	0.64431	0.47997	0.29859	0.61394	0.75697	0.44242	0.44497	0.50387	0.59198	0.61358	1.1373	0.8598	0.17338	0.48125	0.72492	0.43335	0.67687	0.31133	0.65236	0.30437	0.86646	0.28108	0.60556	0.3874	0.56512	0.62868	0	0.41278	0.49621	0.38809	0.31185	0.26106
1.1965	1.1486	0.96899	0.89951	1.1786	0.82328	0.85445	1.1309	0.99964	0.58967	1.0206	1.4475	1.1441	0.8858	0.65095	1.1017	1.3208	1.3078	1.4257	0.89867	0.90847	1.1495	1.224	0.9319	1.4679	0.88793	1.1084	1.4254	0.98067	0.91224	1.1632	1.609	1.1189	0.33808	0.75631	0.99096	0.87245	1.5957	0.96566	0.78942	1.4023	0.99735	0.69184	0.86321	0	0.82807	1.608	1.2576	0.83413	1.2076
0.44867	1.0446	0.48449	0.86249	0.81595	0.48691	0.71976	0.88502	0.64263	0.69983	0.62759	0.74444	0.61579	0.9111	0.58586	0.27239	1.1819	1.1332	0.59927	0.46939	0.1797	0.77591	0.91112	1.1982	1.0457	0.60649	0.93925	0.65647	0.57639	0.9659	0.48693	0.8275	0.87255	1.1301	0.39421	0.52462	0.89738	0.36635	0.99325	1.1116	0.61379	1.0492	0.83718	0.50447	0	0.85173	0.55132	0.86238	0.58985	0.72088
0	0	0.36145	0	0	0	0	0	0	0	0	0	0	0	0	0	0.14189	0	0	0	0	0.3859	0	0	0.13319	0	0	0	0	0	0.36326	0.21607	0.86207	0.45399	0	0	0	0	0	0	0.20034	0	0.54649	0	0	0	0.23993	0.18765	0	0.38611
1.2253	1.8482	1.3927	1.2425	1.6419	1.1502	1.4483	1.2084	1.3855	1.1148	1.4351	1.3732	1.5833	1.2222	0.92626	1.6443	1.3942	0.95623	1.0995	1.8527	1.808	1.4126	1.0834	1.3394	1.5139	1.2204	1.1079	1.4035	1.5585	1.4577	1.3647	1.124	1.3287	2.0117	1.2956	1.1311	1.2979	0.73718	1.8987	1.0212	1.9684	1.5247	1.9478	1.4719	0	1.5353	1.3405	1.3738	1.7804	1.06
1.1502	0.86184	1.6561	0.58628	1.2783	0.69649	1.3596	1.8907	1.7024	0.34886	1.5358	1.6699	1.2278	1.1354	1.7522	1.4664	0.9752	1.968	1.7924	1.1879	0.53746	1.4366	0.86707	1.5927	1.8307	0.85362	1.1624	1.309	0.53873	1.5476	1.9765	0.74249	0.77586	1.04	1.2577	0.67247	1.6775	0.87658	2.0795	1.0119	1.7211	1.046	0.78248	0.60353	0	1.3799	1.2367	0.96723	0.96228	0.60813
0.65135	1.1896	1.9342	1.1952	0.93777	1.2908	1.1549	1.2848	1.0029	1.5557	1.5944	0.86684	0.95604	0.96446	0.85051	1.1072	1.1735	1.3001	1.209	0.91732	1.0272	1.2203	1.1574	1.1274	1.0691	1.1783	1.4399	0.8339	1.3728	0.96404	1.2371	0.89348	1.1982	1.1043	1.302	1.428	0.71245	0.83766	1.1355	1.7191	1.2183	1.3327	1.1299	1.0894	0	1.0819	1.0505	1.415	1.158	1.0801
0	0	0	0	0	0	0	0	0	0	0	0	0	0	0	0	0	0	0	0	0	0	0	0	0	0	0	0	0	0	0	0	0	0	0	0	0	0	0	0	0	0	0	0	0	0	0	0	0	0
0.61569	0.21625	0.083107	0.54134	0	0.63548	0	0.30362	0.19842	0.21008	0.27402	0.37245	0	0.18233	0.20099	0.13083	0.57094	0.26335	0.21164	0	0.32365	0	0	0	0.15312	0.12851	0.11667	0.16422	0.69209	0	0.25057	0.2484	0	0.20877	0.22089	0.17998	0.13469	0.17596	0.35779	0.1741	0	0	0.18848	0.60574	0	0.21306	0.33099	0.08629	0.19316	0.66583
0	0	0	0	0	0	0	0	0	0	0	0	0	0	0	0	0	0	0	0	0	0	0	0	0	0	0	0	0	0	0	0	0	0	0	0	0	0	0	0	0	0	0	0	0	0	0	0	0	0
0	0	0	0	0	0	0	0	0	0	0	0	0	0	0	0	0	0	0	0	0	0	0	0	0	0	0	0	0	0	0	0	0	0	0	0	0	0	0	0	0	0	0	0	0	0	0	0	0	0
0.28497	0.56049	0.07693	0.26145	0.12956	0.49413	0.58948	0.7729	0.42856	0.45375	0.57073	0.48267	0.53234	0.50634	0.27907	0.1211	0.2416	0.28441	0.23509	0.28093	0.49933	0.41067	0.46032	0.34527	0.28347	0.39653	0.14399	0.30403	0.12012	0.19171	0.57987	0.27593	0.34075	0.19325	0.46737	0.41651	0.43637	0.40719	0.3312	0.69837	0.34111	0.51828	0.11631	0.28036	0	0.51279	0.40852	0.15975	0.1788	0.22599
0	0	0	0	0	0	0	0	0	0	0	0	0	0	0	0	0	0	0	0	0	0	0	0	0	0	0	0	0	0	0	0	0	0	0	0	0	0	0	0	0	0	0	0	0	0	0	0	0	0
0.072967	0.9226	0.43336	0.33473	0.11058	0.0482	0.08625	0.61171	0.14631	0.79669	0.1299	0.10594	0.077891	0.64826	0.28583	0.83724	0.47171	0.12484	0.04013	0.10276	0.20457	0.021031	0.21216	0.10104	0.87102	0.24368	0.90333	0.40481	0.082021	0.62834	0.31676	0.094203	1.0604	0.049483	0.11967	0.04266	0.2554	0.79241	0.084804	0.082533	0.34937	0.099531	0.14891	0.31586	0	0.040401	0.078453	0.32725	0.030522	0.23147
4.1003	0.32917	1.2651	5.2846	3.5509	2.3216	1.731	4.0441	2.4331	1.3324	0.78211	2.2678	0.62529	2.4286	1.1473	3.485	1.6761	2.6725	1.6108	0.65996	1.2317	3.2078	1.1355	3.4472	0.93231	1.4672	1.184	0.74993	2.3046	4.256	1.1125	0.9453	1.4009	0.79448	3.7228	1.7123	2.8191	3.0132	4.0847	3.9753	3.3306	2.1307	2.1518	2.5357	0	1.2973	2.5192	2.4629	1.2251	1.5203
2.076	1.0438	0.8259	1.5371	0.86105	1.9848	0.64576	0.53881	1.0329	0.49707	0.97257	1.5863	0.75812	1.4237	0.85602	1.8573	1.6211	1.1839	1.0216	1.4157	1.2253	1.1337	1.3414	1.4373	0.91299	0.72978	0.66252	1.4921	1.044	1.1173	1.4229	1.1285	1.3266	1.1855	1.4784	1.6609	1.5297	0.99921	1.0159	1.2358	1.831	0.59616	0.98114	1.1179	0	1.5124	1.6447	1.4088	1.8282	1.796
0.14956	0.042022	0	0.045738	0.045331	0.074095	0.088391	0	0.042842	0	0.066562	0.21713	0.039912	0	0	0.12711	0.1268	0	0.041126	0	0	0.12932	0	0.051772	0	0	0.037786	0.12765	0.12609	0.040246	0.12173	0.14481	0.082538	0.10142	0.061322	0.17487	0	0	0.17382	0	0.089511	0	0.061045	0.058855	0	0	0.0536	0.041921	0.062559	0.021565
0.094141	0.37032	0.7116	0.2879	0.22827	0.12437	0.055639	0.1857	0.32361	0.25697	0.25139	0.091117	0.050247	0.11152	0.12293	0.080014	0.55871	0.75165	0.10355	0.37123	0.13197	0.32561	0.66911	0	0.41205	0.1572	0	0.040175	0.21164	0.10133	0.25542	0.18231	0	0	0.5404	0.22015	0.65901	1.399	0.072942	0.63889	0.28172	0.42804	0.3074	0.074094	0	0.052124	0.67479	0.31665	0.78758	0.67871
1.9948	10.409	1.2309	0.61004	3.9732	6.4002	6.4	1.1242	3.6734	5.1857	5.0731	7.7228	8.3654	6.4136	7.442	3.3908	4.2281	5.5256	6.4257	1.9264	1.5979	2.6283	6.4445	1.9729	14.854	3.1722	5.6158	5.2292	4.4846	0	6.4946	0.91975	2.726	4.2515	4.5569	7.6638	1.9948	8.1439	1.5456	1.2893	2.7289	6.9968	6.5136	3.14	0	4.1023	12.256	6.2304	6.1985	5.0129
0.83871	0.94264	0.73317	1.7344	1.0168	1.5961	0.99139	1.1423	1.0297	1.1629	1.1376	1.0437	1.1937	0.80426	1.2516	1.0523	1.346	0.95664	1.1861	1.0349	1.3996	1.059	1.3419	1.7973	1.3667	1.1559	1.4329	1.2953	1.0775	1.1822	1.4087	1.1086	1.1902	0.8667	1.2773	0.93399	1.2581	0.9131	1.114	0.9336	0.93224	1.0532	0.9781	1.2574	0	1.1057	1.3741	1.3434	1.2363	1.624
0	0	0.39775	0.5914	0.44658	0.45622	0	0	0.26379	0	0	0.35651	0	0.21816	0	0.2348	0	0	0	0.2075	0	0.21233	0.4165	0	0.40305	0.10251	0	0	0	0	0	0	0	0.62448	0.037757	0	0.24173	0	0	0	0.44091	0.33496	0	0.36238	0	0	0	0.20649	0	0
0	0	0	0	0	0.23477	0	0	0.033937	0	0	0	0	0	0	0	0	0	0	0	0	0	0	0	0	0	0.23945	0.20223	0	0	0.32143	0	0.17435	0	0	0	0	0	0	0	0	0	0	0	0	0.13119	0	0	0.29733	0
0	0.047977	0.18438	0.026109	0	0.056396	0.20183	0.16841	0.073369	0.07768	0.075994	0.082632	0.091135	0.10113	0	0	0.018096	0.04869	0.046954	0.14428	0.23935	0.049214	0.055164	0.11822	0.033971	0.047519	0.04314	0.14574	0.095968	0.13785	0.046327	0.055111	0.15706	0	0.035006	0	0.074706	0.19519	0.2646	0.064378	0.051098	0	0.069695	0	0	0.18908	0	0.14358	0	0.049241
0.49618	0.62737	1.4734	1.2898	0.90235	1.2291	0.95307	1.2234	1.2792	1.693	1.2146	1.0805	0.99311	1.1755	0.97183	0.73801	0.92023	1.1319	0.54577	1.9566	0.34777	1.2871	0.72135	1.3741	1.2339	0.69043	1.1909	1.3234	1.3246	1.2685	0.87504	0.8808	0.95841	0.67297	0.9155	1.7405	1.0854	0.8508	1.2495	1.0289	0.8909	1.9176	1.2151	1.0739	0	0.96153	1.3337	1.7385	1.1415	1.7886
0.54537	0.61295	0.58891	0.66714	0.3306	0.72051	0.64465	0.35859	0.57283	0	0.64726	1.4076	1.0673	1.5074	0	0.61804	1.0404	0.20735	0.79984	0.71685	0.25483	0.52396	0	0.25172	0.86802	0.6071	0.45929	0.54305	1.1239	0.39136	0.69051	0.11735	0	1.2328	0.44723	0.21256	0.47722	0.83124	1.2677	0.54832	0.54401	0	0.4452	0.85847	0	0.30196	0.65152	0.50956	0.30417	1.1009
0.59124	0.83063	0.95767	1.4767	0.95576	1.8877	1.1648	1.2634	1.2138	0.98625	0.78942	1.3352	1.4726	0.70036	1.0294	1.005	1.0234	1.124	1.3007	1.1657	1.3813	1.1361	0.95506	1.2962	0.8234	1.2066	0.89627	1.3036	1.1631	0.90158	1.2298	1.0177	1.4502	0.40095	1.0909	0.69133	1.3796	0.56322	0.7635	1.3375	1.4155	0.80648	1.2871	1.7063	0	0.87295	1.5539	1.1048	1.319	2.3302
1.4644	2.1396	0.79067	1.3883	0.71018	0.62878	1.1251	2.022	1.0907	0.66622	0.91246	0.14174	1.6414	1.5612	1.1473	0.24893	1.0243	0.083517	0.16108	0.98994	1.0264	1.2662	0.18924	0	1.3985	0.65207	0.36999	0.87492	0.57614	0.23645	1.5098	0.47265	1.1853	0.79448	1.321	1.3699	1.0251	1.5066	0.79426	1.2147	1.6653	0.79901	1.0759	0.11526	0	0.8919	0.83974	0.49257	0.36754	1.5625
2.0847	1.7122	2.1646	1.2751	1.4096	1.4301	1.5164	1.4234	2.0901	2.0427	1.2133	2.3282	1.7118	2.4695	2.408	1.7719	1.8355	2.2864	2.1608	1.7164	1.6859	2.1261	2.1759	1.6654	1.6271	1.8298	1.8232	1.9504	1.9378	1.7693	2.6105	1.9668	1.4455	2.5012	1.8082	1.9688	1.8943	1.9248	1.5531	2.2371	1.6796	2.1874	2.16	1.9563	0	1.3762	1.7242	1.7081	2.0124	1.2717
0.44677	0.10043	0.57893	0.4099	0.59583	0.67878	0.5281	0.52876	0.40954	0.48781	0.55675	0.69187	0.42922	0.52923	0.23335	0.37973	0.45454	0.45863	0.29486	0.90604	0.25051	0.66961	0.69282	0.55677	0.42665	0.59681	0.58696	0.68638	0.60265	0.62518	0.19395	0.40376	0.69038	0.84834	0.62284	1.1493	0.54732	0.10214	0.76156	0.20213	0.53479	0.97507	0.58354	0.84392	0	0.59368	0.51238	0.75138	0.29901	0.41229
1.0955	1.4877	1.5772	1.005	1.5495	1.3266	1.6725	1.1705	1.046	1.9104	0.73132	1.3253	1.8515	0.97323	1.0728	1.4742	0.89006	1.0412	1.5564	1.2342	1.0237	1.6313	1.6516	1.2009	0.9081	0.60973	1.5222	1.7531	1.334	1.6705	1.1889	0.82499	1.6458	1.362	0.8609	1.9213	1.7574	1.461	1.839	1.1702	1.0927	1.5773	1.0433	1.2214	0	0.9098	1.4396	0.87	2.062	1.1057
0.70968	1.0825	1.3137	2.5114	0.92187	0.87061	2.0373	5.5995	1.7135	1.5682	1.9854	1.1775	2.2727	1.5612	4.2362	0.43084	2.1274	4.9724	1.617	3.6552	1.9896	0.81819	0.9171	1.1231	2.0574	1.2414	1.5369	2.8555	1.4245	1.3641	0.38509	0.78533	0.78332	1.9251	3.1177	1.5411	3.2824	2.8973	2.5137	2.1406	3.8227	3.1346	1.9035	1.6757	0	1.6279	0.65403	1.3072	1.1874	1.4618
1.6475	1.4443	1.1386	0.88674	2.5167	1.1318	1.3242	1.4949	1.5479	1.9787	0.99719	1.5945	1.1255	1.8735	2.0651	1.6803	1.2292	1.8415	1.196	1.5963	1.0161	1.4815	1.4477	1.095	1.2848	1.4672	1.2321	1.2936	1.6667	1.2768	0.46486	1.7866	1.7214	2.0557	1.2699	1.0788	1.3839	1.4313	1.3275	1.5901	1.4593	1.3783	1.0221	1.3485	0	1.496	1.1336	1.6255	1.4334	1.1402
1.2948	1.4553	1.1985	0.56571	1.3456	0.54986	0.87461	1.4595	0.74184	2.188	2.4698	1.6113	1.3822	1.9721	1.9323	1.415	1.0978	0.94945	1.0173	1.9799	1.2965	1.0663	0.71713	1.4088	1.3249	1.4414	0.46735	1.4209	1.9753	0.99556	0.4015	1.3135	2.0417	1.2544	0.60677	2.8118	2.2661	1.0573	2.2932	1.3948	1.8821	2.1868	0.60402	0.58236	0	1.5363	1.7237	1.5555	1.857	0.42676
2.4359	1.8382	1.3527	1.277	1.561	1.724	2.0155	1.5101	1.8341	1.3931	2.7877	2.0882	1.6344	1.9786	1.8175	1.6563	1.3129	1.7067	2.22	1.6858	2.0487	2.1263	2.2484	1.6383	1.9662	1.7044	2.2507	2.0196	2.4252	1.4608	2.568	1.7072	1.1779	1.5103	2.1117	0.89515	1.218	1.6707	1.8873	1.8893	1.4579	1.6455	1.9885	2.191	0	1.657	1.3469	1.8337	1.7467	1.1841
3.8525	2.9626	1.9706	1.1162	2.8271	0.93758	2.8761	1.5998	2.5557	3.3208	1.9854	3.7288	3.3549	2.8822	2.3829	2.7574	1.5472	2.0815	2.5649	2.9698	2.8423	2.8052	1.8342	2.1057	1.8557	2.4829	1.127	2.5959	2.6211	2.0734	1.6504	1.8324	1.5666	1.3751	2.7436	1.8967	2.3065	2.3179	2.3566	4.434	2.5485	3.6878	0.99315	1.7555	0	2.9189	3.1975	2.6144	3.223	0.35084
13.564	10.03	1.0674	0.083972	3.5953	8.0169	1.1035	12.295	3.7754	9.2937	3.6172	1.4351	1.4362	12.685	6.1668	9.7083	0.72167	1.0335	0.030202	1.9799	0.84678	2.4692	11.638	2.6994	9.6145	4.5237	0	1.2655	0.030865	0.029556	5.3638	13.648	7.7788	2.16	1.2384	0	1.2013	1.8833	1.7871	12.547	1.3476	0.94883	1.5242	1.6424	0	11.98	0	1.293	1.2864	1.3936
0.58576	1.4264	2.9518	1.0151	2.0122	0.6449	1.154	1.9257	1.0627	1.7766	1.2166	1.5119	1.9801	1.1565	1.5297	0.99572	1.5313	2.0044	1.1812	0.65996	1.0948	1.2381	0.75697	1.0815	1.4762	1.3041	0.88797	1.4165	2.0851	1.4712	1.0595	0.88228	2.0115	0.79448	1.1208	1.1415	1.7086	0.89281	0.90772	1.1779	1.2855	1.9531	1.5939	1.8441	0	1.7297	1.3996	0.87568	1.6335	0.39416
1.3451	1.3167	1.1245	1.5658	1.5256	1.5048	1.6412	1.241	1.3797	1.2239	1.6221	1.3439	1.0885	1.285	1.983	1.4014	1.3427	1.3858	1.2409	1.2955	1.5206	1.0255	1.3177	1.8024	1.3121	1.4007	1.7321	1.4628	1.2925	1.4245	2.0719	1.5125	0.97382	1.177	1.3877	1.9787	1.3668	0.94241	1.2439	1.5378	1.4543	1.0259	1.4877	1.4685	0	1.4655	1.1508	1.2406	1.5972	1.414
2.4809	1.917	2.3441	0.66387	2.2559	1.2291	2.0161	0.61171	1.8655	1.9751	1.9323	0.6003	1.3241	0.73469	1.6197	0.79072	1.6433	1.5917	1.8761	0.87347	2.1735	1.4301	1.2022	2.3617	2.7147	1.7261	2.6639	1.4557	1.743	1.0014	2.1876	1.4013	1.5974	2.103	1.5258	2.1756	1.8995	1.7725	1.682	0.46768	1.6704	1.974	1.5189	2.9289	0	1.0302	2.2228	1.9123	1.8161	1.3415
1.2332	1.1088	1.1985	0.98056	1.1961	0.77388	1.4577	0.36488	1.1304	1.0098	1.6465	2.0291	0.9873	0.73039	0.6441	0.73369	0.96712	1.1956	1.4243	0.9031	1.2101	0.85305	1.9123	1.793	1.1286	1.5787	1.5578	1.3157	0.90103	1.3938	0.60225	1.1941	1.1343	1.5053	0.85959	1.0094	1.5107	1.1278	1.3377	0.65093	1.2547	0.56071	2.1141	0.87353	0	1.5704	1.4143	0.96786	1.1349	0.88907
1.2955	1.2942	0.77718	1.3206	1.0035	1.3074	0.9358	0.92278	1.1958	1.1132	1.2172	1.2539	0.92193	1.4493	1.2217	0.97873	1.1441	1.5187	0.9104	1.5407	1.4124	0.99571	1.5811	0.79726	1.0596	1.1617	0.87281	1.1364	1.3753	1.4332	1.1326	1.3938	1.377	1.3666	1.6526	1.1782	1.5115	1.3986	1.2268	0.86833	0.94766	0.65448	0.76379	1.6427	0	1.1955	1.4961	1.1701	1.0838	1.0378
0.91685	0.90165	0.74254	0.49069	0.83369	0	0.94829	0.45213	1.3132	0.62567	1.2242	1.1092	0.73404	1.6291	0.59859	0.97408	1.4089	3.0066	1.0085	0.64561	1.2852	1.1892	0.74051	1.1109	1.1857	1.6585	1.7373	1.4673	0.77296	1.1103	0.87065	0.7398	2.1083	0	1.5977	2.6801	1.0028	4.1923	1.4208	1.037	0.41156	1.6675	0.37423	1.6236	0	0.88837	1.3144	0.64249	3.0681	0.52881
0.58253	1.8987	2.1387	0.7126	1.3419	1.039	0.964	0.91925	1.8022	1.5901	1.4519	2.0297	1.3059	1.1041	1.6734	2.2775	1.1853	1.794	2.0504	1.8377	2.4497	1.3432	1.355	1.2906	1.5298	1.3618	1.4718	1.7899	1.7025	1.8811	1.0115	2.181	1.2002	1.4222	1.4809	1.771	1.937	1.5982	1.2638	1.9328	1.8827	1.6951	1.7119	1.0087	0	0.96761	2.1713	1.3063	1.3646	0.83995
0.52908	0.89196	0.97941	0.83213	0.54982	0.34949	0.40204	0.59636	0.36807	0.41263	0.26911	1.0973	0.52444	0.80579	0.39477	0.38544	0.14418	0.7759	0.45725	0.51094	0.4238	0.56641	0.63488	0.73261	0.87216	0.75724	0.80203	0.70961	0.29736	0.73222	0.53318	0.68306	0.50055	0.71759	0.77477	0.70702	0.72751	0.51841	0.64419	0.74092	0.72379	0.96225	0.3085	0.95181	0	0.62773	0.86683	0.80506	0.63232	0.98085
1.465	2.1954	1.0067	1.1133	1.5609	1.3343	0.99706	1.3136	1.5388	2.2217	0.98793	1.2461	1.2795	1.6828	0.92751	1.4338	1.8443	0.75956	1.1964	1.6506	0.80902	1.4075	2.8685	1.0758	1.3602	1.2108	1.8395	1.2315	1.4971	2.1982	1.3009	1.7195	1.8621	1.0236	2.0751	1.6092	1.787	0.91349	1.3759	2.5777	1.7537	1.09	1.0148	1.5724	0	1.524	1.1456	2.1901	0.85423	1.2803
1.7235	1.2534	2.0801	2.0153	1.3521	1.8417	1.6178	1.3999	1.6554	1.1992	1.4439	0.3925	1.2446	1.4411	1.0591	0.94785	1.1819	2.0815	1.7285	0.85668	1.279	1.1104	1.7032	1.1933	1.4523	1.0722	1.6393	1.2114	1.5385	0.92759	1.8705	1.8324	1.2682	1.3751	1.4134	0.94836	1.4194	2.0861	1.6496	1.8348	1.699	1.3829	1.9035	1.7555	0	1.2911	1.4534	1.7051	0.84816	1.725
1.3965	1.8835	1.2064	1.1531	1.0159	1.3838	0.90791	1.6528	1.0801	1.6519	1.8646	1.7572	1.0435	0.82713	2.3706	2.0178	1.4504	1.354	1.0753	1.1014	0.97882	1.6101	1.1731	1.3536	1.5559	1.7878	1.6936	1.4303	0.94189	1.1274	1.1367	1.6227	0.87348	0.94706	1.6033	2.2861	1.9552	0.47893	1.5149	0.84245	1.4209	2.0319	1.026	1.8686	0	1.0825	1.1011	1.1743	1.5188	1.0068
1.9969	1.5711	0.9488	1.0748	0.87158	1.24	0.89697	1.4968	1.922	2.6891	1.2087	1.0824	1.3643	1.4193	1.1473	1.4936	1.0497	1.5489	1.6694	1.3049	2.6873	1.3353	1.2903	0.99544	1.5256	1.1115	1.5338	2.1475	1.257	1.8486	1.517	1.3406	1.4694	2.1668	1.5066	1.6812	0.90864	1.6436	1.114	1.1444	1.5298	1.8886	2.217	1.3831	0	1.5037	1.8322	1.7464	1.2697	1.5434
1.3017	1.2435	1.9679	1.5924	1.4993	1.3328	1.8464	2.8244	1.0814	1.0659	1.6221	1.1339	1.2506	1.2336	2.5496	0.99572	1.5727	1.262	1.3602	1.2466	1.4598	1.951	1.1775	1.6222	1.1913	1.3041	1.2497	0.94436	1.9753	1.191	2.0484	1.2604	1.4847	2.1186	1.6012	0.91323	2.0503	1.9344	1.7146	1.6687	2.3372	0.59186	1.0626	0.92206	0	1.5135	1.3063	2.6271	1.3068	1.4265
1.9432	0.93023	1.4766	1.1886	1.0471	1.141	1.3612	1.0647	1.0308	1.1787	1.2813	0.76625	1.114	1.3641	0.84579	1.6516	1.0221	1.2724	1.0291	0.89196	1.6142	1.618	1.3951	1.5945	1.0882	1.362	1.2729	1.5357	0.76856	1.1621	1.445	1.0685	1.0062	1.1714	1.4755	1.094	1.3225	1.7277	1.1153	1.1397	1.8522	1.1126	0.88129	1.6427	0	1.2353	1.5476	1.2911	0.96337	1.5774
0	1.5193	0	1.0748	1.6389	1.6073	0.47935	0	0.697	1.7219	0.72195	1.0467	0.43289	0.6405	0	0	0	1.0793	1.9329	1.6753	1.5159	1.4026	0	0.56153	0	1.8057	1.3661	2.1921	2.4312	1.0185	0.88022	0	2.0889	2.5668	0.66511	0	0	0	1.2568	0.20386	1.6181	1.721	1.5449	0.85114	0	0.74845	1.5503	0.90936	0	0.93558
0	0	0	0.11434	0	0.024698	0	0	0	0	0.066562	0	0	0	0	0	0.04755	0	0	0	0	0	0	0	0	0	0	0	0	0	0	0	0.055026	0	0	0	0	0	0	0	0	0	0	0	0	0.041403	0	0	0	0.15095
1.4307	1.2584	2.0152	1.7502	1.2444	1.6436	1.5073	1.5951	1.7997	1.132	1.6611	0.96331	2.2245	1.179	1.2996	1.0045	1.2262	1.49	2.8053	1.4017	1.0464	0.8606	1.6479	1.1198	1.0643	1.9389	3.5519	1.5397	1.9928	2.7453	1.5527	1.3653	1.3274	1.1812	1.5048	1.382	1.5785	4.1954	1.2531	1.5948	1.4148	1.5839	1.6758	0.97918	0	1.5154	1.2931	1.4298	1.5092	1.8477
0	0.63711	0	0.20803	0.82472	0.14978	0.53605	0	0.25982	0.20631	1.8165	0.21946	0.4841	0.2686	0.29608	0.9636	0.096122	0.7759	0.24941	0.12773	0.95356	0.52284	0.43953	0.78494	0.27067	0.75724	0.22915	0.19353	0.25488	0.36611	0	0.14637	0	0.61508	0.37189	0	0.19841	1.0368	0.35138	0.34196	1.0857	0.2062	0.92551	0.35693	0	0.37664	0.48759	0	0	0.32695
0.17285	0.2914	0.18665	0.31717	0.31434	0.22836	0.40863	0	0.19806	0	0.30771	0.33459	0	0	0	0.73455	0.29309	0.39431	0	0.48685	0.2423	0.29892	0.44674	0.11967	0.13755	0.38483	0.17468	0.22129	0	0.093028	0	0.55788	0	0.23444	0.21262	0	0	0.59277	0.40178	0.39101	0.51726	0.9431	0.42331	0.13604	0	0.38281	0.24779	0.096899	0	0.44862
5.6132	4.6037	3.7679	9.372	3.4027	6.5139	1.8829	5.0873	4.6066	3.0368	2.9709	4.1114	2.834	2.6956	2.5752	3.2236	2.5082	3.7204	7.0086	1.9656	4.4659	4.635	5.3914	4.3064	4.95	3.8843	4.7529	2.5897	4.6897	5.7155	7.162	3.0359	4.577	7.819	4.7275	4.7895	3.8498	2.0811	1.5281	3.0887	2.9056	5.5184	5.9446	2.6269	0	1.764	1.5224	3.2318	5.2037	7.6563
0.40749	0.80147	0.22001	0.37386	0.55579	0.067294	0.12042	0.60284	0.46691	0.092691	0.090679	0.3944	0.48936	0.36202	0.79813	0.25975	0.79893	0.52289	0.22411	0.17216	0.42841	0.058724	0.59241	0.070531	0.44589	0.51032	0.46329	0.39127	0.45805	0.87725	0.77391	0.06576	0.22489	0.69085	0.75186	0.23823	0.26743	0.34936	0.47359	0.53772	0.18291	0.18528	0.41581	0.16036	0	0.22562	0.51115	0.34266	0.3409	0.058756
1.5063	4.1476	2.4398	1.2898	3.6524	2.6367	2.0475	1.9312	2.632	1.6446	5.363	2.4784	2.5726	2.6764	2.1635	2.3044	2.1391	2.4053	1.6568	2.9698	2.3226	3.2995	2.1411	2.0857	1.858	1.7606	1.5983	1.9284	1.4392	5.6747	2.2068	2.8197	2.2167	1.4301	4.632	2.2896	3.2951	2.0662	1.7506	1.9309	3.2454	2.4655	2.0903	2.2525	0	1.4178	1.8354	1.0133	3.0243	1.9547
0.96954	0.68105	0.78522	0.59302	2.0571	0.40028	1.0028	0.23906	0.8332	3.0876	1.9418	1.173	1.1643	0.86136	0.633	0.61804	1.3358	1.3823	0.79984	0.40963	2.0386	1.1178	1.0963	0.67126	0.86802	0.40473	0.24496	0.62063	1.771	1.3045	0.92069	0.62586	1.2485	1.315	0.5963	1.4171	0.42419	2.4937	1.1268	1.645	0.87042	1.1021	1.1872	0.19077	0	1.0736	1.0424	1.0871	0.40556	0.2796
1.0775	0.95148	1.9946	1.2239	1.3063	0.96594	0.63681	1.3663	1.1023	0.56021	1.3701	0.44694	0.98586	1.641	2.2109	1.1774	0.91351	1.4045	1.2698	0.78039	0.6473	1.5084	1.7902	1.7051	0.97995	1.7135	1.5556	1.3794	0.95163	1.8225	1.587	0.9936	0.90611	1.0438	1.4516	1.6198	0.80813	1.2317	1.0734	1.741	1.3819	1.5397	0.75392	1.5749	0	0.76702	0.66199	0.69032	0.77263	1.1541
1.9745	1.2723	1.2509	1.6747	1.548	1.4086	1.6026	1.1425	1.4027	1.557	1.4998	1.6563	1.2084	1.5905	1.5469	1.9691	1.5066	1.5164	1.4769	1.4682	1.9559	1.5479	1.2077	1.7316	2.0427	1.6705	2.1019	1.6178	1.746	1.091	1.4714	1.4955	1.5788	1.1783	1.4681	1.1698	1.4513	1.5047	1.6115	1.4293	1.2133	1.4125	2.0202	1.6576	0	1.4868	1.4342	1.4759	1.6959	1.6627
0.37265	0.36955	0.47342	0.38212	0.29234	0.29684	0.2332	0.34591	0.3642	0.21939	0.25366	0.27581	0.31589	0.31159	0.28623	0.33536	0.36241	0.13752	0.25317	0.37045	0.30728	0.35381	0.24078	0.34906	0.40122	0.29282	0.3323	0.18709	0.39425	0.34213	0.38063	0.29715	0.31454	0.059462	0.2966	0.43573	0.26854	0.50116	0.28873	0.19835	0.38047	0.27907	0.39368	0.36231	0	0.25488	0.56565	0.40553	0.38511	0.354
0	0	0	0	0	0	0	0	0	0	0	0	0	0	0	0	0	0	0	0	0	0	0	0	0	0	0	0	0	0	0	0	0	0	0	0	0	0	0	0	0	0	0	0	0	0	0	0	0	0
0.090894	0.051079	0	0.013899	0.02755	0.015011	0	0	0.052075	0.041351	0.080908	0	0	0	0	0.077254	0.028899	0.025919	0.04999	0.051204	0.063707	0	0.029365	0	0.054251	0.025296	0.068894	0.077579	0.07663	0.04892	0.098645	0.088011	0.066884	0	0.055904	0	0.039768	0.1039	0.035213	0	0.054401	0	0	0	0	0	0.032576	0.025478	0	0.013106
0	0	0	0	0	0	0	0	0	0	0	0	0	0	0	0	0	0	0	0	0	0	0	0	0	0	0	0	0	0	0	0	0	0	0	0	0	0	0	0	0	0	0	0	0	0	0	0	0	0
1.5255	1.6137	2.1318	2.3326	1.7407	1.6004	2.0153	1.5045	1.3881	0.97977	1.5176	1.1291	1.4847	0.74407	1.4061	2.1355	1.7498	1.6888	1.1844	1.567	1.761	1.8622	1.3915	1.4289	1.9281	1.4484	1.7684	1.3403	1.7148	2.0284	1.7042	1.7957	1.1886	1.3388	1.9868	1.2591	1.1778	1.5387	1.182	1.218	1.1278	0.73441	2.1976	1.6244	0	1.2918	1.8653	1.4085	1.7266	1.7079
1.4184	2.0725	1.9402	2.2846	2.293	1.7178	1.7884	1.0259	1.3544	1.6348	2.0202	2.5627	1.3627	2.0163	0.86434	2.4112	1.9242	1.7797	2.3403	1.9177	2.5186	1.9079	1.5886	2.7497	1.6556	1.4737	2.1024	2.0177	1.9133	1.5268	2.0012	1.526	1.7744	1.5391	1.8223	1.4374	1.7377	1.6215	2.1248	1.64	2.0941	1.2899	2.4703	2.1584	0	1.5184	1.6268	1.5374	1.7404	2.0453
1.7474	1.8724	1.839	1.8885	1.8582	1.5505	2.1881	1.8111	1.629	1.9672	1.8191	1.9206	1.9839	2.105	2.0884	1.9635	1.7452	1.9509	1.8976	1.8853	1.5984	2.1597	1.7702	2.1941	2.0034	1.7969	1.8408	1.7948	2.3721	2.0961	1.9848	1.7876	1.7707	1.7273	1.6576	1.7142	1.8141	2.116	1.8817	1.9207	1.7194	2.0873	2.1276	1.7949	0	1.7464	1.8682	1.7351	2.3663	1.6741
0	0	0	0	0	0	0	0	0	0	0	0	0	0	0	0	0	0	0	0	0	0	0	0	0	0	0	0	0	0	0	0	0	0	0	0	0	0	0	0	0	0	0	0	0	0	0	0	0	0
0	0	0	0	0	0	0	0	0	0	0	0	0	0	0	0	0	0	0	0	0	0	0	0	0	0	0	0	0	0	0	0	0	0	0	0	0	0	0	0	0	0	0	0	0	0	0	0	0	0
1.3308	1.4381	1.3265	1.8471	1.6134	1.8934	1.0285	0.90865	1.0557	1.0246	1.7313	1.4862	1.6937	1.6976	1.3367	1.2181	0.8462	1.2844	1.0697	1.4417	1.722	1.7703	1.3229	1.3466	1.2627	1.3674	0.62071	1.0484	1.5534	1.3773	1.222	0.92511	1.1676	1.1107	1.4271	2.0348	1.4332	1.1702	1.269	1.2351	1.593	0.8378	0.91922	0.96683	0	0.85018	1.3941	1.6068	1.5415	1.6532
0	0.01801	0.10382	0.029403	0	0	0.037882	0.094824	0	0.02916	0.028527	0	0.017105	0	0.041847	0.054477	0.013586	0	0.017626	0.018054	0.044924	0.036948	0.020707	0	0.025504	0.017838	0.032388	0.027353	0	0.034497	0.052171	0.020687	0	0	0	0	0	0	0	0.048332	0.038362	0.029143	0.052324	0	0	0.017744	0.022972	0.017966	0	0.018484
0	0	0	0	0	0	0	0	0	0	0	0	0	0	0	0	0	0	0	0	0	0	0	0	0	0	0	0	0	0	0	0	0	0	0	0	0	0	0	0	0	0	0	0	0	0	0	0	0	0
1.9378	1.8256	1.4771	1.5687	1.5893	1.5436	1.7853	1.6863	1.8285	1.8668	1.5727	1.8755	1.5818	2.0254	1.8605	1.9861	1.51	1.4302	2.0688	1.1879	1.5979	1.117	1.3994	1.5389	1.5421	1.4592	1.9295	1.6053	1.7298	1.9938	1.9174	1.7291	1.5308	2.7055	1.963	1.4661	1.8951	2.4106	1.7664	1.1604	1.9102	1.503	1.8145	1.3906	0	1.6409	1.6749	1.6934	1.4304	1.8408
0.61659	0.8316	1.3317	0.8297	0.6728	0.85534	0.72884	0.85138	0.74184	0.78544	0.65862	0.95486	0.59238	0.87647	1.1272	0.73369	0.73188	0.42198	0.74605	0.69469	0.86433	0.71087	0.71713	0.76841	0.68697	0.75503	1.2463	0.42101	0.97034	0.92919	1.4722	0.63684	0.81669	0.33452	0.96071	0.43258	0.86327	0.28194	0.7644	0.74392	0.81188	0.785	1.208	0.38824	0	0.95591	0.26518	0.69133	0.82535	0.56901
0	0	0	0	0	0	0	0	0	0	0	0	0	0	0	0	0	0	0	0	0	0	0	0	0	0	0	0	0	0	0	0	0	0	0	0	0	0	0	0	0	0	0	0	0	0	0	0	0	0
0.15116	0.19113	0.28566	0.1618	0.20618	0.14978	0.15635	0.18636	0.19486	0.13754	0.10092	0.14631	0.16137	0.2686	0.14804	0.12848	0.18423	0.23708	0.18706	0.12773	0.26488	0.26142	0.34186	0.34014	0.21052	0.16828	0.09548	0.22579	0.16992	0.24407	0.16405	0.34153	0.13904	0.51257	0.12396	0.044189	0.13227	0.216	0.20497	0.056994	0.33928	0.2062	0.092551	0.2677	0	0.20924	0.32506	0.31779	0.22131	0.098085
0	0	0	0	0	0	0	0	0	0	0	0	0	0	0	0	0	0	0	0	0	0	0	0	0	0	0	0	0	0	0	0	0	0	0	0	0	0	0	0	0	0	0	0	0	0	0	0	0	0
0	0	0	0	0	0	0	0	0	0	0	0	0	0	0	0	0	0	0	0	0	0	0	0	0	0	0	0	0	0	0	0	0	0	0	0	0	0	0	0	0	0	0	0	0	0	0	0	0	0
0	0	0	0	0	0	0	0	0	0	0	0	0	0	0	0	0	0	0	0	0	0	0	0	0	0	0	0	0	0	0	0	0	0	0	0	0	0	0	0	0	0	0	0	0	0	0	0	0	0
1.4514	1.1754	1.4751	1.7102	1.6561	1.5368	1.3119	1.5156	1.235	1.942	1.8239	1.7766	1.481	2.1743	1.6164	1.5601	1.6558	1.1929	1.526	1.6352	1.3763	1.7717	1.2412	1.3299	1.5287	1.4256	1.6178	1.8399	1.5355	1.9758	1.3435	0.99199	1.4135	1.5632	1.8028	1.3976	1.3074	0.97595	1.3891	1.8348	1.6607	1.4751	1.5681	1.5455	0	1.3708	1.4075	1.5316	1.8927	1.6003
1.2917	1.4011	1.0704	1.9843	1.475	1.776	1.5801	1.1554	1.2133	1.2299	1.6043	1.3665	1.1063	1.5657	1.7651	1.3021	1.4071	1.7132	1.4538	1.2353	1.6001	1.8701	1.4557	1.6222	1.6495	1.5382	1.5179	1.4229	1.0299	1.4227	1.467	1.2604	1.5031	1.4667	1.4534	1.2645	1.0777	1.8543	1.3965	1.3591	1.6001	1.2293	1.3978	1.2294	0	1.1476	1.2704	1.4146	0.95497	1.9491
2.1665	2.1509	1.9496	1.5902	1.7511	1.8366	1.8353	1.7807	1.7791	1.5113	2.1213	2.4464	1.5804	2.3953	2.4518	2.0255	1.9287	2.5535	1.827	1.668	2.3284	2.4978	1.7732	1.95	2.2701	2.251	2.4085	1.8491	2.4354	2.1766	1.7634	1.6316	1.5677	2.6446	1.9543	1.4355	2.4013	2.972	2.4061	1.307	2.0315	2.1015	1.8865	1.8757	0	1.5594	1.9153	1.7409	1.5104	1.6244
0	0	0	0	0	0	0	0	0	0	0	0	0	0	0	0	0	0	0	0	0	0	0	0	0	0	0	0	0	0	0	0	0	0	0	0	0	0	0	0	0	0	0	0	0	0	0	0	0	0
0	0	0	0	0	0	0	0	0	0	0	0	0	0	0	0	0	0	0	0	0	0	0	0	0	0	0	0	0	0	0	0	0	0	0	0	0	0	0	0	0	0	0	0	0	0	0	0	0	0
0	0.049583	0	0.0089945	0.017829	0	0	0.058014	0.0337	0	0.052359	0	0.015698	0	0	0	0.012468	0.016773	0.03235	0.016568	0	0.050862	0.019003	0.08145	0.023405	0	0	0.012551	0.06612	0.015829	0.015959	0.018985	0.010821	0.03989	0.036177	0	0	0	0	0	0	0	0.048018	0	0	0	0	0	0	0.0084815
0	0.016528	0.031759	0.0089945	0.017829	0.009714	0	0.058014	0.042125	0.02676	0	0.028466	0.015698	0.10452	0	0	0.012468	0.016773	0.016175	0.066272	0	0	0.038007	0.020362	0.035108	0.01637	0.044584	0.037653	0.03306	0.015829	0.031919	0.018985	0.043284	0	0.024118	0	0	0	0.022788	0	0.035205	0.026745	0	0	0	0	0.021081	0.049463	0	0.0084815
1.5357	1.305	1.5774	1.2142	1.7483	1.3484	1.7488	1.8101	1.6523	1.5677	1.2669	1.8126	1.4994	1.9522	1.7607	1.2734	1.5322	1.7943	1.7922	1.688	1.3126	2.008	1.3795	1.8671	1.237	1.501	1.8548	1.2148	1.7683	2.1167	1.9512	1.4265	1.7088	1.8288	1.2593	1.4015	1.0488	1.7983	1.2479	1.7229	1.6365	0.98777	1.5288	1.5624	0	1.742	1.2082	1.5538	1.1907	1.3826
0.29237	0.28753	0.43411	0.26824	0.31017	0.25349	0.3672	0.10814	0.21985	0.29928	0.26025	0.31836	0.25358	0.086584	0.14316	0.31062	0.19366	0.22927	0.1608	0.28823	0.46108	0.21067	0.37783	0.22773	0.30539	0.18308	0.25854	0.18716	0.30811	0.29504	0.17848	0.23592	0.1748	0.39655	0.1049	0.17093	0.1599	0.16711	0.25485	0.35826	0.26248	0.16617	0.35802	0.25888	0	0.22259	0.28816	0.18439	0.15287	0.25295
0	0	0.04744	0.16123	0	0.058041	0	0	0	0.039973	0	0	0	0	0	0	0.055871	0.025055	0	0	0	0	0	0	0	0	0	0	0	0	0	0	0.048491	0	0	0	0	0	0	0	0	0	0	0.034577	0	0	0	0	0	0.050677
0	0	0	0	0	0	0	0	0	0	0	0	0	0	0	0	0	0	0	0	0	0	0	0	0	0	0	0	0	0	0	0	0	0	0	0	0	0	0	0	0	0	0	0	0	0	0	0	0	0
2.2271	2.0337	2.4049	2.2774	2.1938	2.2757	2.4268	1.9219	1.9737	1.6464	2.2921	2.2903	1.8944	2.3083	1.9993	2.0703	2.0652	2.2624	2.6793	2.0779	2.6341	2.1263	1.7538	3.0838	2.2431	2.5954	2.954	2.2275	2.1514	2.4721	2.5303	2.2912	2.1765	1.9823	2.0546	1.4648	1.7052	3.3414	1.8334	1.9417	2.0827	1.7721	2.3294	2.0267	0	2.1194	1.746	1.9898	2.2707	1.8063
1.4543	2.2183	2.0191	1.8426	2.4559	1.8527	2.0874	1.8442	2.0532	1.7958	2.1267	2.9157	1.6633	1.4766	1.7633	2.119	1.8936	1.3626	1.314	1.58	2.1843	1.9162	1.9465	2.1576	1.9427	1.5611	1.8897	1.8619	2.2186	2.0127	1.8602	1.4082	1.0319	1.6907	1.4908	1.9434	1.3635	2.1375	2.2536	1.9583	1.5543	2.4561	1.6112	1.7169	0	1.9555	1.936	1.98	2.3464	1.7075
0	0	0	0	0	0	0	0	0	0	0	0	0	0	0	0	0	0	0	0	0	0	0	0	0	0	0	0	0	0	0	0	0	0	0	0	0	0	0	0	0	0	0	0	0	0	0	0	0	0
0	0	0	0	0	0	0	0	0	0	0	0	0	0	0	0	0	0	0	0	0	0	0	0	0	0	0	0	0	0	0	0	0	0	0	0	0	0	0	0	0	0	0	0	0	0	0	0	0	0
0	0	0	0	0	0	0	0	0	0	0	0	0	0	0	0	0	0	0	0	0	0	0	0	0	0	0	0	0	0	0	0	0	0	0	0	0	0	0	0	0	0	0	0	0	0	0	0	0	0
1.61	1.7213	1.6962	1.8134	1.9282	1.4397	1.439	1.7816	1.5636	1.4292	1.7827	2.1284	1.4043	1.7676	1.6408	1.7022	1.7313	1.8588	1.555	1.7697	1.6514	2.2637	1.5478	1.9031	1.8438	1.6611	1.6668	1.7093	1.7877	2.1557	1.3425	1.6984	1.5604	1.438	2.0127	1.6989	1.5119	1.5712	1.7952	1.5398	1.3632	1.6427	1.9555	1.8544	0	1.6524	1.6044	1.4309	1.6098	1.4609
1.321	1.2098	1.5322	1.5262	1.216	1.7129	1.3591	1.3029	1.2474	1.291	1.3065	1.2786	1.0185	1.1012	0.76664	1.4555	1.4519	1.4231	1.48	1.2403	1.7146	1.1564	1.5807	1.3211	1.2265	1.0621	1.2609	1.3363	1.1825	1.5273	1.1682	0.9475	1.3321	0.53088	1.3642	1.6019	1.1988	1.1186	1.0994	1.2544	1.142	1.1568	1.8772	1.4248	0	1.219	1.2275	1.2343	1.4326	1.6649
2.3718	2.1326	1.8161	2.519	2.2743	2.4071	1.9625	2.1266	2.2359	1.8442	2.4951	2.4626	1.6112	1.839	1.6893	1.2462	2.1663	2.6069	2.7986	1.7005	1.874	2.4362	1.7554	1.881	1.6473	2.1602	2.3316	1.233	2.2298	2.5298	2.2932	1.9764	2.1102	2.4565	1.6975	2.3699	1.9245	1.824	1.8711	1.1706	1.3937	2.2353	2.3938	2.0025	0	2.125	1.6692	2.5868	2.9944	2.1763
0.98289	1.657	1.5921	2.1861	1.6521	2.2577	1.6107	1.6744	1.6893	1.5041	1.8293	1.4702	1.6215	1.4818	1.3418	1.2911	1.5625	1.7581	1.7937	1.5856	1.8788	1.9058	1.7032	1.4847	1.7955	1.9148	2.1447	1.3537	1.6322	1.7553	1.7698	1.5862	1.6438	1.6361	1.8135	1.4105	1.3683	1.5322	1.1077	1.8192	1.6846	1.7876	2.4801	2.0043	0	1.41	1.2169	1.4777	1.3082	2.2032
1.3351	1.3183	1.4552	1.7058	1.4901	1.5949	1.4602	1.5875	1.4905	1.351	1.3773	1.4372	1.3453	1.1677	1.4175	1.262	1.444	1.3877	1.4068	1.2582	1.3293	1.2012	1.29	1.3304	1.5441	1.3821	1.5763	1.4111	1.2062	1.3566	1.5235	1.4579	1.414	1.2862	1.5144	1.4152	1.2338	1.4692	1.1408	1.3361	1.165	1.4864	1.589	1.1687	0	1.1883	1.2522	1.2102	1.3049	1.6157
2.0992	1.7159	2.782	1.7801	1.5039	1.7018	1.6354	1.8822	1.6127	1.8232	1.6138	1.57	1.5788	1.9215	1.6197	2.9196	1.4966	1.2516	1.8892	1.2901	0.9363	1.8151	2.4661	1.4534	1.3668	1.2215	1.5911	1.7102	1.8234	1.8488	1.9675	2.0942	1.6149	2.4589	1.252	2.1199	2.0874	1.1998	1.4047	1.7988	1.5419	1.7354	2.3368	1.0514	0	1.7963	1.6415	2.0862	1.3571	1.7886
1.3955	1.8298	1.8418	3.4142	1.5039	2.8679	1.7412	1.8351	1.6434	1.693	1.6562	0.75037	1.4069	1.2857	2.6321	1.7132	1.216	2.5644	1.9614	1.0482	2.1735	1.6983	2.6049	1.6103	2.036	2.5028	1.8804	1.9189	1.3944	2.0028	2.5241	1.2011	1.0269	2.7339	1.653	0.90652	2.0352	1.2407	1.0813	1.7538	2.2273	2.397	1.5189	2.1967	0	1.1161	1.4448	1.5646	0.90803	1.8333
1.4378	2.6932	3.4502	2.3451	2.7116	1.1081	6.0428	0.47268	2.3339	3.0525	4.977	3.5563	6.1392	8.8942	1.8774	6.5175	4.4358	7.1065	4.5688	1.5299	2.2394	4.3282	1.5483	4.6454	4.3861	4.5349	3.4711	1.4317	2.963	2.8373	5.8948	1.65	2.0572	6.0669	7.5329	2.2416	6.7099	4.5655	2.7232	4.6981	1.7211	5.3752	2.6083	3.6463	0	1.946	1.2596	3.5823	2.9403	1.8428
1.7743	1.6182	2.4499	1.9392	1.8161	1.6716	1.805	2.0655	1.6247	1.7467	1.6052	1.5765	1.3817	1.9639	1.937	1.7552	1.6214	1.5925	1.9836	1.573	1.9979	1.9785	2.0485	1.6513	1.4698	1.2466	1.8666	1.7502	1.8309	2.2073	1.9413	1.5021	1.6694	1.2229	1.6577	1.2244	1.3744	1.6957	1.9607	1.6011	1.8801	1.587	1.7333	1.6941	0	1.852	1.2092	1.5654	1.5573	1.8202
1.1589	1.1893	1.2243	1.6257	1.1149	1.4895	1.2508	1.0933	1.2341	1.2608	0.96432	1.1461	1.1699	1.2236	1.5133	0.94219	1.5273	1.2069	1.2609	1.3483	1.5893	1.1473	1.4	1.0291	1.3233	1.2761	1.4513	1.4085	1.2036	1.2068	1.2167	1.2523	1.2699	1.4694	1.0743	1.2373	1.1905	1.2096	1.2298	1.2539	1.1611	1.3059	1.3163	1.0311	0	1.1439	0.97518	1.1017	0.88525	1.6638
1.2992	1.741	1.6908	2.5572	1.7771	2.1786	1.2207	1.38	1.4601	1.2125	1.6013	0.99955	1.2447	2.0126	1.566	1.4724	1.4193	1.6909	1.539	1.2198	2.2415	1.4595	1.3991	1.3377	1.8028	1.4092	2.0537	1.1942	1.3668	1.5419	2.2235	1.3763	1.4708	1.8525	1.8304	1.3634	1.1952	1.6375	1.4455	1.5072	1.4156	1.5147	1.6045	1.6256	0	1.2727	1.2656	1.5688	1.1148	2.2769
1.2575	0.76103	0.73119	1.3608	1.466	1.7253	0.74322	1.4311	1.5517	1.4082	1.2916	1.1235	1.4973	1.1458	0.75785	1.0688	1.1277	1.2137	1.4896	0.98086	2.034	1.2825	1.3125	1.3394	1.1547	1.9921	1.4664	1.6512	1.3048	0.72886	1.1548	1.2488	1.388	1.1808	1.0312	0.67864	1.5236	1.2164	1.2741	1.3129	1.6211	1.2315	0.31586	0.98974	0	1.3925	1.04	1.5726	1.2139	1.5064
2.5636	1.8124	1.786	2.2508	2.0052	2.3216	2.0528	2.9362	2.0846	2.3325	2.2819	1.921	1.6772	2.449	2.4836	1.8977	1.7703	1.6978	2.365	2.0963	3.014	2.0975	2.1373	1.7749	2.0072	1.8872	1.4625	2.1527	1.7662	2.4924	2.6924	1.815	2.3428	2.6919	2.1023	1.0636	1.8091	1.7016	2.1145	1.9331	2.7717	1.88	2.8353	2.7337	0	1.9689	1.3633	1.159	1.9371	2.5756
2.7585	2.5492	2.383	1.9872	2.3783	2.0652	2.1376	2.237	2.0721	1.6175	2.1281	3.0259	2.1267	2.1784	2.6415	2.1883	1.4163	1.6781	2.124	2.2101	1.8046	1.9789	2.535	2.504	2.1221	2.3202	2.571	2.3021	1.4815	1.9465	3.2931	1.8203	1.5788	1.746	1.8097	1.9353	1.5556	2.5928	1.6149	1.7103	1.7611	2.2856	3.3028	1.8817	0	2.3419	1.7137	1.9245	1.6924	2.1744
1.9609	1.9871	1.9439	1.8089	1.5979	1.5501	1.7859	1.9023	1.5654	2.1059	1.8599	2.0535	1.6643	2.0562	1.637	2.1311	1.8805	2.0166	1.7149	2.4084	2.0728	2.2051	1.8278	1.3354	1.6628	1.8787	1.5431	1.7148	2.2042	1.6436	1.4652	2.3656	1.987	1.2644	2.0693	1.9921	1.6877	1.4331	1.7186	1.818	1.7316	1.6078	2.1518	1.771	0	2.1358	1.5899	2.1265	1.8018	1.6223
1.2486	1.5008	1.9101	2.1744	1.1354	1.9932	1.3324	1.5393	1.4009	0.8205	1.451	1.0407	1.2403	1.3969	1.721	1.356	1.3159	1.6615	1.8121	1.0551	1.021	1.1596	1.4343	1.2727	1.5871	1.332	1.8577	1.2433	0.97468	0.98934	1.8256	1.4105	1.2378	1.3642	1.3652	0.97331	1.305	1.467	0.96744	1.4384	1.2663	1.1039	1.359	1.3922	0	1.2674	0.99443	1.2444	1.1316	2.2805
1.6459	1.3295	1.333	1.6044	0.873	1.8686	1.1855	1.674	1.4144	1.4975	1.465	1.3441	1.0432	1.8887	2.0819	0.87429	1.33	1.8773	1.6689	1.3328	1.2978	1.7789	1.5952	1.4956	1.8828	1.6031	1.8972	1.1633	1.4165	1.6332	2.1211	1.0292	1.1922	1.4649	1.3708	1.2028	0.90011	1.5287	1.1158	1.5513	1.0466	1.2161	2.0993	1.4978	0	1.3384	1.0323	1.4128	0.9036	2.5512
1.6016	1.65	1.7295	1.9388	1.8204	1.5649	1.2621	0.98725	1.4337	1.518	1.782	1.6147	1.211	1.581	1.5685	1.8717	1.7115	1.6746	1.7984	1.6165	1.4967	1.1925	1.5523	2.0329	1.726	1.82	1.7872	1.1391	1.5378	1.688	2.3175	1.5939	1.7678	1.6292	1.587	1.3265	1.1679	1.2206	1.1375	1.409	1.6775	1.0316	1.8522	2.1534	0	1.2563	1.2437	1.3842	1.1166	1.5973
1.4	1.2785	1.8425	1.5387	1.6178	1.6329	1.4739	1.3376	1.2031	1.5525	1.6356	1.7361	1.1442	1.4511	1.5424	1.5989	1.6321	1.6468	1.0346	1.5773	2.2691	1.9419	1.3569	1.8174	1.6886	1.4854	1.3706	1.9977	1.6229	1.7424	1.5669	1.5815	1.6419	1.1274	1.453	1.2278	1.0336	1.7004	1.9661	1.2866	1.5711	1.3129	1.5715	1.4807	0	1.5503	0.97215	1.7659	1.1346	1.7663
1.4869	1.8611	1.8246	1.5089	2.2535	1.3617	1.8775	2.1331	1.9555	2.1524	1.5642	2.5513	2.0923	2.0016	1.9416	2.1829	1.977	1.7346	1.3382	1.6753	2.1791	2.1039	1.3975	1.5442	1.8826	2.0315	1.8101	1.8171	2.0513	2.1462	2.4573	1.7888	1.5915	1.7417	2.1062	1.5806	1.5377	2.1634	1.7805	1.9877	1.8204	1.7824	2.0966	2.0746	0	1.422	1.6472	1.4777	1.5267	1.9686
1.5915	1.5092	1.0741	1.6427	1.8089	1.232	1.6167	1.5206	1.6099	1.5386	1.5937	1.4441	1.3804	1.7674	1.9483	1.7331	1.6023	1.5033	1.2035	2.2694	1.7429	1.9495	1.7032	1.5495	1.7217	1.6886	1.4073	2.0375	1.789	1.6596	1.7272	1.6373	1.409	1.2817	1.713	1.6283	1.6537	1.3645	1.9268	1.9127	1.5479	1.2664	1.3398	1.6832	0	1.6798	1.4616	1.8402	1.914	2.137
2.1056	1.6314	1.4813	2.2928	1.2764	2.1811	1.4141	1.4788	1.6998	1.5384	1.6186	1.4513	1.5836	1.436	2.0412	0.97614	1.3794	1.5647	1.544	1.7073	1.2969	1.2505	2.082	1.7228	1.701	1.8822	2.4342	1.7018	1.6137	1.5625	1.5753	1.318	1.1503	1.1683	1.5174	1.4921	1.5912	1.787	1.5326	1.6839	1.6994	1.4796	1.224	1.607	0	1.5368	1.2348	1.4487	1.4145	2.2908
0.11982	0.47132	0.51753	0.18321	0.58106	0.23744	0.070814	0.35451	0.3089	0.32705	0.63991	0.3479	0.19185	0.56771	0.6258	0.50918	0.12698	0.34166	0.13179	0.47247	0	0.27627	0.4645	0.41477	0.23838	0.20007	0.30272	0.25566	0.20202	0.25794	0.32508	0.23203	0.39675	0.16251	0.44215	0.1401	0.41937	0.13697	0.37134	0.36139	0.21513	0.43583	0.39124	0.28291	0	0.39804	0.17177	0.47018	0.40095	0.20732
0.13098	0.22081	0	0.040056	0.1588	0.12978	0.077411	0	0.11256	0.23835	0.11659	0	0	0.3103	0	0.22265	0.2221	0.074698	0.21611	0.14757	0	0.22651	0.42315	0.090682	0.10423	0.36451	0.26474	0.22358	0	0.21148	0.14215	0.1691	0.04819	0.35529	0.16111	0	0	0	0	0.098766	0	0.23822	0.10692	0	0	0.07252	0.18777	0.29371	0	0.11332
2.4895	1.2344	1.8976	2.1945	1.5979	1.7412	1.731	1.5887	1.5521	1.3324	1.6946	1.5591	1.7195	2.2551	0.95609	1.2447	1.7692	2.1714	2.3356	1.5674	2.0528	1.5195	1.2301	1.825	1.515	2.6083	2.2939	1.4999	1.8107	2.0492	1.9866	1.0398	1.5625	2.1848	1.321	1.8835	1.5377	1.5066	1.0212	0.99383	0.96411	1.9975	1.315	1.4984	0	2.4325	1.3646	2.2987	1.4701	1.4781
0	0	0	0	0	0	0	0	0	0	0	0	0	0	0	0	0	0	0	0	0	0	0	0	0	0	0	0	0	0	0	0	0	0	0	0	0	0	0	0	0	0	0	0	0	0	0	0	0	0
0	0	0	0	0	0	0	0	0	0	0	0	0	0	0	0	0	0	0	0	0	0	0	0	0	0	0	0	0	0	0	0	0	0	0	0	0	0	0	0	0	0	0	0	0	0	0	0	0	0
1.0745	0.86801	1.2328	1.4377	1.0992	1.2421	1.3098	1.391	0.94266	1.5887	0.83691	1.04	1.147	1.1137	1.2277	1.1987	1.0676	1.2256	1.2189	1.0971	1.4121	1.4324	1.3018	0.60445	1.2025	1.0093	1.3235	1.0604	0.98138	1.0843	1.1297	1.3005	1.0625	0.72869	1.5696	1.492	1.0578	0.7677	0.93663	1.3167	1.4068	0.97714	0.98682	1.11	0	1.1155	1.3479	1.0918	1.1237	1.5687
1.0198	1.2756	1.4565	1.9518	1.1766	1.7168	0.99161	1.1356	1.2157	1.2273	1.1713	1.3373	1.3696	0.81836	1.3317	1.454	1.4713	1.4447	0.92275	1.2973	1.6602	1.4223	1.2116	1.5944	1.5054	1.1353	1.5626	1.4601	1.4977	1.3102	1.5709	1.4441	1.3435	1.4724	1.1331	1.4233	1.0363	1.2034	1.2745	1.1907	1.5161	1.6454	1.1011	1.5536	0	1.0383	1.2262	1.3832	1.1284	1.9544
1.3779	1.01	0.97037	2.0886	1.2711	2.2161	1.1684	1.2408	1.8191	0.98116	1.5998	1.4496	1.3749	1.5612	1.4863	1.4766	1.4603	1.5033	1.285	1.3837	1.5116	0.89788	1.0451	1.2028	1.5733	1.6672	2.0282	1.2272	1.5488	1.2897	1.6904	1.4308	1.3886	1.6251	1.2773	1.0507	0.7339	1.3697	1.0676	1.6714	1.2549	2.0702	1.565	1.6031	0	1.4926	1.0306	1.5785	1.8043	2.4014
2.1869	1.7556	1.5181	1.0032	1.515	1.2898	1.2925	2.465	1.8793	2.274	2.2247	1.0583	1.2506	0.92516	1.6317	1.5932	1.0926	2.138	1.6323	1.5839	1.5328	1.3507	1.0093	2.0548	1.3052	1.2172	1.184	1.4665	1.5803	2.1017	1.1867	1.3108	1.2069	1.2712	1.281	0.54794	1.0935	2.1427	0.96823	0.70672	1.3089	1.7046	1.7852	1.3524	0	1.3838	0.78376	1.226	0.78408	0.76579
1.9718	1.0773	0.7689	1.2563	1.3945	1.3025	0.97116	0.59423	0.97279	1.4453	1.1214	1.1663	0.9355	1.3625	1.0728	1.1638	1.4512	1.0621	1.7171	0.92566	0.99814	1.2314	1.0617	1.441	1.3948	1.0975	1.1348	1.0986	1.2622	1.1792	1.4861	1.5557	1.3905	1.4115	1.1005	1.0888	1.1503	0.75135	1.2732	1.1978	1.2129	1.1456	1.1178	1.164	0	1.2434	0.90299	1.4125	1.0081	1.3268
0.39539	0.37032	0.56928	0.32245	0.47937	0.21765	0.15579	0.25998	0.60407	0.47968	0.11732	0.12756	0.42207	0.62449	0.51629	0.89615	0.41903	0.22549	0.43491	0.37123	0.73901	0.3039	0.4258	0.365	0.89152	0.36679	0.39958	0.5062	0.5926	0.4256	0.21455	0.85077	0.24246	0.35751	0.32424	0.30822	0.34598	0.30132	0.40847	0.19877	0.23665	0.2397	0.32277	0.3112	0	0.36487	0.37788	0.44332	0.99235	0.45609
0	0.2614	0.33487	0.2371	0	0.10243	0.091641	0	0.088834	0	0	0	0.16552	0.55102	0	0	0.36152	0	0.085277	0	0.43471	0	0.20037	0.10735	0	0	0.1567	0.06617	0.1743	0	0.084138	0	0.057048	0	0.063577	0	0.54272	0	0	0	0.27841	0	0	0	0	0.25755	0	0.26077	0	0.044715
1.1455	1.346	1.1245	1.5127	1.1679	1.5993	1.0771	1.0271	1.0888	1.4213	0.7879	1.1591	0.83372	1.4186	1.3598	1.9914	1.4457	1.3957	1.3745	1.2319	1.2408	1.1706	1.1439	1.4059	1.3467	1.0433	1.4997	1.2221	1.3754	1.5693	1.4692	1.1764	1.4559	1.3418	1.2169	0.97412	0.8201	1.5475	0.92789	1.0601	1.3089	1.6099	0.8501	1.7212	0	1.0955	1.045	1.3135	0.8712	1.5466
1.1399	1.0523	0.79128	1.0956	1.6288	1.2101	1.2993	1.1242	1.446	1.5557	1.4495	1.8125	1.043	0.96446	1.2758	0.76121	1.2253	1.2537	1.3881	1.6512	1.2555	1.455	0.78912	1.4092	2.0734	1.1329	1.1931	1.3551	1.3271	1.3146	0.97198	1.6293	1.2282	1.9877	1.2018	1.428	0.78369	1.303	1.3248	1.2279	0.87714	1.6289	0.73112	0.83306	0	1.8483	1.5174	1.2324	1.2261	1.6436
0	1.422	0	1.2898	0	0	0	0	0.24163	0.51166	0	2.7214	0	0	0	0	1.7879	0	0	0.95034	0.78827	0	0	0	0	0.46949	0	1.6798	0	0	1.2206	0	0	0.38135	0.23057	0	0	0	0.87141	0	1.5145	1.2784	1.8362	0.88518	0	0.62271	1.2092	0	0	0
1.6691	1.7615	1.2748	1.5438	1.5547	1.5059	1.2271	1.606	1.4344	1.4446	1.4495	0.94565	1.521	1.3985	1.5416	1.3148	1.5273	1.4859	1.1419	1.2154	1.9973	1.4315	1.473	1.4374	1.636	1.6768	1.5222	1.5809	1.7389	1.6432	1.1487	1.1825	1.2432	2.0982	1.2352	1.3328	0.9618	1.303	1.3879	1.2893	1.6568	1.851	1.3625	1.538	0	1.1495	1.3715	1.3237	1.5326	1.0214
1.2225	0.6011	2.3101	0.88791	1.76	0.75706	0.99344	1.8085	0.70037	2.2246	0.81611	1.6269	0.89716	0.90505	0.99766	0.90914	1.5223	0.87148	0.92445	1.2912	1.7136	1.2332	0.78988	0.95216	1.0337	1.3608	1.081	1.0434	0.68708	1.3159	0.58043	0.88776	1.0682	0.62176	1.2531	1.0721	1.2034	1.0481	1.3024	1.2675	1.2804	1.2506	0.74846	0.72162	0	1.1845	1.0953	1.285	1.6619	1.0576
1.7098	0.96083	0.30772	1.438	1.1229	1.2236	0.92632	1.1242	1.102	1.1668	1.2683	1.1033	0.68444	0.16878	1.6744	1.8165	1.2986	0.73133	1.2538	0.56186	0.99866	0.98562	1.0127	0.69053	1.5308	1.2689	1.152	0.97288	0.96098	1.3803	0.85048	1.4716	0.99604	0.773	0.87633	0.99962	1.2468	1.4659	1.3248	0.64465	1.1939	0.90699	0.93052	1.0093	0	1.42	1.1234	1.0384	0.95361	1.0272
1.7573	1.659	1.9735	1.4188	1.6618	1.5091	1.6202	1.8718	1.3894	1.9187	1.5016	1.7008	1.7633	1.6653	1.9275	1.4936	1.773	1.363	1.4304	1.2671	1.7736	1.4992	1.4534	1.8493	1.846	1.2911	1.4207	1.2599	1.7383	1.7024	1.2587	0.81674	1.4224	1.144	1.4699	1.5616	1.0456	1.0446	1.9062	1.1131	1.6407	0.95882	1.4919	1.4384	0	1.6346	1.6123	1.655	1.1761	1.4392
0	0.25137	0.48303	0.097713	0.11621	0.042212	0.15107	0.063024	0.23797	0.23257	0.22752	0.061849	0.27285	0.37848	0.33376	0.27156	0.094811	0.18222	0.28115	0.14399	0.089577	0.14734	0.082579	0.13273	0.17799	0.071135	0.064579	0.35451	0.25141	0.24074	0.10403	0.12375	0.094044	0.17334	0.15721	0.074719	0.16775	0.073048	0.099024	0.096371	0.076492	0.17433	0.1565	0.45265	0	0.035381	0.091608	0.14329	0.21384	0.055284
0	0	0	0	0	0	0	0	0	0	0	0	0	0	0	0	0	0	0	0	0	0	0	0	0	0	0	0	0	0	0	0	0	0	0	0	0	0	0	0	0	0	0	0	0	0	0	0	0	0
0	0	0	0.020344	0	0	0	0	0	0	0.059213	0	0	0	0	0	0	0	0	0	0	0	0	0	0.026469	0	0	0	0	0	0	0	0.04895	0.090224	0	0	0	0	0	0	0	0	0	0	0	0	0	0	0	0
0.48415	0.51392	0.63899	0.44419	0.48915	0.31982	0.76305	0.47751	0.36984	0.44052	0.43096	0.20827	0.48811	0.31862	0.4917	0.45722	0.60432	0.3068	0.50296	0.57578	0.60327	0.37212	0.38235	0.59591	0.34248	0.3593	0.38056	0.41323	0.18141	0.28952	0.58382	0.31253	0.63335	0.36481	0.3088	0.31451	0.37658	0.24598	0.33345	0.36508	0.41856	0.29352	0.26349	0.25404	0	0.35742	0.34704	0.4222	0.40504	0.37232
0.27656	0	0	0.12687	0.083824	0.13701	0.16345	0.06819	0.11883	0	0.12309	0.13384	0.073805	0.2457	0.18056	0.11753	0.058619	0.11829	0.11408	0.077897	0	0.19928	0.22337	0	0.055022	0.076966	0.069873	0.059011	0.34973	0.14884	0.18759	0.044631	0.12719	0.18755	0.1134	0.32337	0.121	0.23711	0.16071	0	0.2069	0.062873	0.11288	0.16325	0	0.22969	0.14868	0.15504	0.057842	0.13957
0	0.17687	1.6993	1.7326	0.76318	2.0791	1.6742	2.1729	1.1721	1.7182	1.4008	0.91389	1.1759	0.37283	0.41097	1.07	1.2008	1.6155	0.3462	2.4822	0.4412	1.0886	1.0168	2.1791	2.129	1.0511	1.5904	1.4775	1.5921	0.50818	1.5371	1.8285	2.4318	1.7075	1.2905	0.36802	1.1016	0.71958	1.2193	1.6613	1.507	2.0035	1.5416	0.49544	0	1.3941	2.0304	1.4116	2.1065	2.1784
1.4194	1.7092	2.518	1.6743	1.6286	1.691	1.8575	1.0999	1.7861	1.6604	1.7146	1.2266	2.0562	1.9215	1.3238	2.4558	1.4827	1.6768	1.2546	1.5135	1.7054	1.5195	1.6049	1.5442	1.2909	1.58	1.6393	1.5792	1.9943	1.6642	1.7879	1.8324	1.7904	1.8563	1.4341	1.6596	1.5081	1.7384	1.5318	2.1023	1.8204	1.6134	1.8208	1.7156	0	1.9927	1.3444	1.3072	1.3995	1.6226
0.97785	1.3379	1.3773	1.4692	1.7783	1.0532	1.4323	1.2579	1.3031	1.1992	1.2867	1.7694	1.2708	1.2087	1.3879	1.6984	1.4418	1.7458	1.2393	1.5328	1.3111	1.3724	1.5933	1.5012	1.1842	1.1832	1.3105	1.27	1.7444	1.6933	0.92281	1.0429	1.3765	1.3263	1.168	1.5411	1.3393	0.87481	1.4165	1.4106	1.5013	1.3918	1.1106	1.4054	0	1.4595	1.158	1.6446	1.1737	1.3364
0.80079	1.3	1.2491	1.8776	1.0248	1.4694	1.4199	1.4918	1.4528	1.862	0.87121	0.94731	1.4247	1.4756	0.6971	1.5881	1.7728	1.2686	1.517	0.95234	1.8709	1.59	1.3798	1.4169	1.31	1.1391	0.98913	0.94928	1.6503	1.4366	1.3036	1.1487	1.7678	1.5688	1.2039	0.93635	1.1679	0.91542	1.0341	1.0735	1.0118	0.6473	1.4527	0.91039	0	1.1824	1.5944	1.4465	1.2654	1.5909
2.0282	2.1702	2.1901	1.6356	2.1221	1.6426	1.7816	2.1648	1.9937	1.8201	2.1639	2.0437	2.1057	1.9582	2.1948	1.9954	1.7225	1.838	1.9864	1.9094	1.7721	1.9459	1.9029	2.164	2.1171	1.9176	2.3936	1.9504	2.0456	2.071	2.284	1.8383	1.7838	2.0914	1.8056	1.6406	1.799	2.0485	1.6899	2.1684	1.9123	1.7938	2.3588	2.0227	0	1.969	1.9317	1.9937	1.6619	1.9029
0	0.487	0.31194	0	0	0.76328	0	0	0.41375	0	0	0	0	1.7109	0.3772	0.98208	1.347	2.1417	0	0	0.40493	0.8326	1.4932	0	1.4943	0.48235	0.29193	0	0	0	1.5675	0	1.4879	1.959	0.11844	0	0	0.33022	1.1191	0.65348	0	1.5761	0.70745	0	0	0.47983	1.8635	0	0	0.91635
0	0	0	0.022549	0	0.048706	0	0	0	0	0	0	0	0	0	0	0.015628	0	0	0	0	0	0	0	0.029339	0	0	0.031466	0.041441	0	0	0.047596	0.13564	0	0	0	0	0	0	0	0	0	0	0	0	0	0	0	0	0.042526
0.074514	0.041874	0	0	0.04517	0.024611	0	0.14698	0.021345	0.1356	0.066327	0.072121	0.039771	0.17653	0	0.12666	0.047382	0	0.040981	0	0	0.042954	0.048146	0.05159	0.088949	0.082949	0	0.063598	0	0	0	0.1443	0.13708	0	0.061105	0	0	0.08518	0.057735	0.056188	0.044598	0.067761	0.12166	0	0	0.082514	0.053411	0.041773	0.12468	0
1.8682	1.7498	1.6232	1.3791	1.6272	1.4327	1.7134	1.4402	1.7532	1.7976	1.8924	2.1408	1.5473	2.0604	1.7946	1.7339	1.5794	1.7268	1.7007	1.4637	1.9265	1.8197	1.8732	1.8138	1.6662	1.506	1.5191	1.6495	1.8345	1.7567	1.2934	1.5941	1.5012	2.2135	1.5056	1.2052	1.8227	1.4238	1.6139	1.7488	1.7094	1.6599	1.4375	1.8761	0	1.4387	1.1544	1.8298	1.545	1.2509
0	0	0	0	0	0	0	0	0	0	0	0	0	0	0	0	0	0	0	0	0	0	0	0	0	0	0	0	0	0	0	0	0	0	0	0	0	0	0	0	0	0	0	0	0	0	0	0	0	0
0	0	0	0	0	0	0	0	0	0	0	0	0	0	0	0	0	0	0	0	0	0	0	0	0	0	0	0	0	0	0	0	0	0	0	0	0	0	0	0	0	0	0	0	0	0	0	0	0	0
0	0	0	0	0	0	0	0	0	0	0	0	0	0	0	0	0	0	0	0	0	0	0	0	0	0	0	0	0	0	0	0	0	0	0	0	0	0	0	0	0	0	0	0	0	0	0	0	0	0
0	0	0	0	0	0	0	0	0	0	0	0	0	0	0	0	0	0	0	0	0	0	0	0	0	0	0	0	0	0	0	0	0	0	0	0	0	0	0	0	0	0	0	0	0	0	0	0	0	0
3.9416	1.9935	1.0641	0.4219	2.031	0.58583	0.81535	1.3606	1.0726	1.7932	0.35085	0.95375	1.5778	1.1673	0.77202	1.34	0.79368	0.44958	1.4091	1.4433	0.55253	0.45443	1.1461	0.54579	1.49	0.98725	1.2946	1.0934	1.2184	1.0607	1.818	0.63609	1.0877	1.6038	1.1313	1.6131	2.0694	0.67587	1.3743	1.9319	1.0616	1.0753	0.64353	0.93068	0	0.10912	1.2714	1.3258	0.98926	0.79568
1.4058	1.0688	1.2502	1.4921	1.6042	1.311	1.6129	1.6312	1.2081	1.5801	1.0305	1.2806	1.28	1.6653	1.5117	1.8977	1.4022	1.6978	1.5009	1.3976	1.0433	1.7638	1.603	2.0612	1.5794	1.565	1.6715	1.5528	1.0225	1.6913	1.6155	0.96087	1.3387	1.3459	1.3224	1.6438	1.8091	1.3235	1.6659	1.2472	1.7323	1.128	1.2827	1.3017	0	1.9231	1.4226	1.6226	1.4529	1.7648
1.1331	1.227	1.2535	1.6566	1.5246	1.4423	1.3721	1.69	1.528	1.2825	1.9435	0.93625	1.1949	1.6369	1.9849	1.5504	1.5407	1.4343	1.3832	1.3078	1.8984	1.163	1.4286	1.2246	1.5836	1.5691	1.6619	1.6158	1.4135	1.428	1.4397	1.4451	1.3219	2.0242	1.3145	1.228	1.2576	1.2953	1.3277	1.5422	1.406	1.2818	1.4214	1.3269	0	1.2242	1.3075	1.5649	1.2717	1.5462
1.7315	1.2163	2.1369	1.9101	1.2746	1.6136	1.0599	1.2808	1.1337	0.90027	1.156	0.95766	0.92418	1.4651	1.2112	1.5768	1.337	1.5871	1.2584	1.2193	1.387	1.5329	0.87906	1.1132	1.4518	0.96376	0.87495	1.4251	1.6683	1.764	1.6107	1.5568	1.934	1.4259	1.065	1.1569	1.3528	1.6259	1.5812	0.88599	1.3694	1.3497	1.464	1.8009	0	1.1642	1.1082	1.248	0.77603	1.498
1.0449	0.90745	2.154	1.2491	0.9789	1.5687	1.0105	1.4053	1.5238	1.21	1.5219	1.471	1.4196	0.67512	0.99226	1.534	1.4094	1.6252	1.306	1.4448	0.66577	1.4237	1.5344	0.98647	1.5497	1.7447	1.3439	1.0945	1.7084	1.4826	1.4948	1.4103	1.1184	0.64417	1.519	1.4439	1.0805	1.1944	1.6928	1.0744	1.1939	2.3323	1.5509	1.4952	0	1.2622	1.4298	1.3845	1.1125	1.4792
1.4999	2.1816	2.0961	1.1333	2.1929	1.2822	2.4509	2.0015	1.7945	1.6056	1.8064	1.8788	2.3546	2.7174	1.8434	1.7248	1.8328	1.5599	1.7955	2.3858	1.8552	1.5767	2.1664	2.2602	2.1065	2.0626	1.3821	1.8827	1.934	2.2794	1.58	1.6517	1.9153	2.1541	2.0983	1.1349	1.2353	1.5129	1.4356	1.9294	2.6932	1.5245	2.2329	2.1528	0	1.6121	1.3281	1.6323	1.4763	1.0941
1.575	1.5735	1.7952	1.9869	1.4189	1.8352	1.3316	1.6181	1.6292	1.8709	2.025	1.842	1.7513	1.6843	1.6281	1.4502	1.5486	1.6842	1.8046	1.3925	1.8398	1.7149	1.5972	1.3933	1.4884	1.4854	1.6912	1.7737	1.4631	1.66	2.0061	1.4262	1.5694	1.8692	1.5068	0.8185	1.4547	1.7254	1.3559	1.732	1.4271	1.2333	1.6072	1.7906	0	1.2354	1.4739	1.815	0.87843	1.9808
1.4433	1.3968	0.64937	1.7287	1.2151	1.7876	1.5875	1.2257	1.1599	1.2402	1.4274	1.4745	1.2197	1.3772	1.204	1.397	1.3511	1.3032	1.9182	1.355	1.1802	1.3866	1.3211	0.99923	1.675	1.7628	1.5396	1.3858	0.99143	1.0788	1.6751	1.8633	1.2685	1.1419	1.3479	1.2188	0.84193	1.329	1.2425	1.2999	1.4157	1.2031	1.7673	1.7039	0	1.2874	1.5518	1.3934	1.1403	1.4452
1.4451	1.564	1.1559	0.98209	1.1031	1.096	1.8663	1.3725	1.3952	1.607	2.1438	1.0361	1.8854	1.2046	1.4676	1.0463	1.1231	1.0989	1.5895	1.206	2.1007	1.8203	1.4525	1.6675	1.1926	1.132	1.1629	1.713	1.0528	1.5843	1.0165	2.2111	1.4178	0.79851	1.3825	1.6897	1.1708	1.2848	1.2441	1.009	1.5696	1.2168	1.6603	1.8535	0	1.1854	1.688	1.3202	1.5224	1.6669
1.5108	1.5174	1.3885	1.6418	1.3446	1.8368	1.7669	1.4584	1.6851	1.7549	1.7168	1.7112	1.7672	1.5231	1.8469	1.5847	1.499	1.7416	1.8563	1.666	1.487	1.538	1.5786	1.4466	1.471	1.5208	1.6406	1.3444	1.4815	1.6436	1.6746	1.743	1.4902	2.0928	1.5948	1.1276	1.3783	2.2048	1.4695	1.3332	1.5776	1.4616	1.522	1.6192	0	1.6019	1.1982	1.8381	1.1026	1.5945
2.8497	1.8149	1.2309	1.4525	1.9578	0.9412	1.1228	1.3116	1.5238	1.6421	1.4374	1.471	1.5717	1.9128	2.1086	1.211	1.8322	1.3543	1.7762	1.5518	1.4647	2.1355	1.5344	2.6964	2.041	1.7976	1.5839	1.4999	1.9753	1.4315	1.0824	1.349	1.5727	0.90184	1.4411	1.3328	1.5793	1.0859	1.472	1.6474	1.8761	1.6412	1.5509	1.6448	0	1.4726	1.1575	1.491	2.2251	1.2327
3.6236	1.3858	1.5761	4.1249	3.0509	3.9063	3.5099	2.6308	2.2923	2.1522	4.2111	2.9227	3.3309	2.027	2.3658	3.1654	2.1442	3.2721	3.2938	1.7861	1.6932	3.1623	3.9998	3.9723	2.4432	2.3811	3.5095	2.1478	2.9701	2.3836	3.3318	3.5087	3.1479	3.2082	2.8477	2.1185	3.435	4.3149	1.9888	2.9222	1.717	1.7849	2.0132	2.4559	0	3.4275	2.0923	2.0596	2.8631	1.2772
0	0.026871	0	0.087742	0.20291	0	0	0.047161	0	0	0	0	0	0.056643	0	0	0.030406	0.027271	0.052597	0	0	0	0.09269	0	0.019027	0	0.048325	0	0.080626	0	0	0	0.05278	0	0	0	0.041842	0.054662	0	0	0	0	0	0.037635	0	0	0.034275	0	0	0.041369
0	0	0	0	0	0	0	0	0	0	0	0	0	0	0	0	0	0	0	0	0	0	0	0	0	0	0	0	0	0	0	0	0	0	0	0	0	0	0	0	0	0	0	0	0	0	0	0	0	0
0	0	0	0	0	0	0	0	0	0	0	0	0	0	0	0	0	0	0	0	0	0	0	0	0	0	0	0	0	0	0	0	0	0	0	0	0	0	0	0	0	0	0	0	0	0	0	0	0	0
0	0	0	0	0	0	0	0	0	0	0	0	0	0	0	0	0	0	0	0	0	0	0	0	0	0	0	0	0	0	0	0	0	0	0	0	0	0	0	0	0	0	0	0	0	0	0	0	0	0
0	0	0	0	0	0	0	0	0	0	0	0	0	0	0	0	0	0	0	0	0	0	0	0	0	0	0	0	0	0	0	0	0	0	0	0	0	0	0	0	0	0	0	0	0	0	0	0	0	0
0	0	0	0	0	0	0	0	0	0	0	0	0	0	0	0	0	0	0	0	0	0	0	0	0	0	0	0	0	0	0	0	0	0	0	0	0	0	0	0	0	0	0	0	0	0	0	0	0	0
0	0	0	0	0	0	0	0	0	0	0	0	0	0	0	0	0	0	0	0	0	0	0	0	0	0	0	0	0	0	0	0	0	0	0	0	0	0	0	0	0	0	0	0	0	0	0	0	0	0
0.25716	0.21677	0	0.039323	0	0	0.15199	0.12682	0.1105	0.058497	0.057227	0.062226	0.034315	0	0.083949	0.10929	0.095389	0	0.035359	0.25352	0	0.074121	0	0.044512	0.076745	0.10735	0.09746	0.13718	0.036134	0	0.034887	0.083002	0.16558	0	0.026361	0	0.11251	0	0.099628	0	0.038479	0.058464	0.10497	0.050601	0	0.071194	0.2765	0.072084	0	0.01854
1.6727	1.5442	1.4192	1.3154	1.9555	0.74976	1.5535	1.8265	1.5059	1.848	1.9675	1.6189	1.0203	2.2644	2.1841	1.4724	1.4308	1.8057	2.2013	2.1874	1.8423	1.4119	1.7756	1.4062	1.5688	1.33	1.4187	1.9375	1.6452	1.8326	1.1994	1.3111	1.7803	1.3774	1.7636	1.8161	1.4114	1.3658	1.3886	1.2613	0.96535	1.7927	2.2433	1.0344	0	1.4553	1.1561	1.3396	1.4993	1.0681
1.1247	1.5168	1.1234	1.2726	1.2101	1.328	1.1134	1.1092	0.8457	1.4582	1.0261	1.3607	1.0655	1.2989	1.1748	1.2905	1.3945	1.0263	0.91235	1.3146	1.5371	1.4101	1.2899	1.168	1.1412	1.1581	0.80983	1.1039	0.96397	1.1955	1.1443	1.216	1.3552	0.72456	0.95687	1.3479	1.0333	0.80353	1.1764	1.1873	0.9592	1.2273	0.89516	0.79666	0	1.4167	1.2495	1.1506	1.1291	1.3298
1.0572	1.2525	0.83309	1.6341	1.1779	1.6233	1.1821	1.24	0.99041	1.1959	1.3226	1.4381	1.1591	1.117	1.082	0.97144	1.4536	1.3852	1.2258	1.3199	1.1616	1.2518	1.237	1.0881	1.1142	1.0497	0.99625	1.2072	1.2527	1.0611	1.1784	0.95914	1.5875	1.0076	1.0076	0.80186	1.0001	1.3066	1.0184	1.2281	1.1287	1.4031	1.0963	0.71966	0	1.1233	1.2289	1.3456	1.5299	1.3761
0.89036	1.106	1.2145	0.94586	0.88062	0.94413	1.4125	0.7857	1.2216	1.1512	0.79254	1.406	0.80037	1.5543	1.7745	1.2745	1.2118	1.0957	0.97936	1.4783	0.72258	1.2426	0.87808	1.7195	1.0442	1.0955	1.1129	1.1199	1.3696	1.1854	0.94085	0.93774	1.3793	0.82626	1.0952	0.98629	1.1071	1.2856	1.3434	0.98941	1.0658	1.2358	1.3772	0.81142	0	0.85622	1.4444	1.2084	1.0585	1.0406
1.4297	0.94687	1.2681	1.1555	1.5476	1.2479	1.0562	0.90645	1.3018	0.97561	0.68174	1.3837	1.0628	0.90724	1.1334	1.0849	1.3312	1.0192	0.92669	1.2368	1.0736	1.2656	0.98974	1.0605	1.1581	1.0515	1.0062	1.0895	1.2053	1.0168	1.0806	1.3184	1.2211	0.55402	1.1096	1.9105	1.385	0.99225	1.5033	1.1936	1.039	1.3465	0.79195	1.4065	0	1.2156	1.5006	0.91597	2.264	1.1338
1.7469	1.3673	1.28	1.5455	1.3615	1.2776	1.2906	1.5998	1.8051	1.8733	1.666	1.57	1.3986	1.2564	1.222	1.8559	1.4811	1.4588	1.8872	1.5816	1.7491	1.5824	1.6931	2.0733	1.7874	1.3196	1.5763	1.4111	1.4377	1.8468	1.2526	1.4096	1.2625	1.8616	1.3558	1.6049	1.747	1.3551	1.8853	1.1761	1.5683	1.3616	1.7316	1.5713	0	1.209	1.1627	1.2941	1.1483	1.5473
1.9581	0.97342	1.1386	1.9002	1.2327	2.0024	1.3576	1.597	1.2189	1.2677	1.0391	1.3121	1.1456	0.98134	1.2293	0.89615	1.3728	1.2241	1.3254	1.1243	1.2141	1.3241	1.4112	1.2253	1.1537	1.6348	1.1988	1.3659	1.4603	1.4187	1.3486	1.2154	1.0945	1.379	1.3896	1.1888	1.1862	1.4636	1.4005	1.6185	1.4424	1.1985	1.1989	1.2448	0	1.2927	1.1606	1.3933	0.81908	1.933
1.0577	0.96585	1.0707	1.7184	1.4827	1.8122	1.3674	1.1736	1.5149	0.78192	1.2357	0.83176	0.59981	1.801	2.2443	1.4608	0.92476	1.3949	1.4179	1.0799	1.7606	1.4099	1.5377	1.6019	1.4467	1.435	1.8372	1.0438	1.0403	1.2452	1.399	1.3655	1.5079	1.4345	1.0842	1.0821	1.0412	0.75567	1.2805	1.645	1.1078	1.1422	1.1332	1.3007	0	1.281	0.75814	1.3341	0.99546	1.4679
1.1328	1.2242	1.3644	1.9187	1.0829	1.5398	1.545	1.2032	1.3729	1.665	1.1247	1.0542	0.97669	1.3419	1.5361	1.7034	1.2744	1.3915	1.27	1.3499	1.3436	1.8334	1.6047	1.4178	1.5603	1.2368	1.2989	1.3945	1.1754	1.0083	1.4895	1.2937	1.2023	1.891	1.447	1.1717	0.87687	0.8467	1.114	0.98562	0.96484	0.71317	1.6361	1.5088	0	1.1579	1.3429	1.3922	0.98415	0.16334
1.6256	1.3703	1.2678	1.9057	1.2865	1.6256	1.6813	1.4697	1.397	1.1915	1.8087	1.18	1.0604	1.2303	1.592	1.6503	1.3878	1.3906	1.8626	1.0175	1.6458	1.5358	1.5464	1.0942	1.4374	1.5834	1.5287	1.2718	1.5989	1.2637	1.4212	1.4574	1.5451	1.9598	1.2405	1.0032	1.1459	1.8583	1.5744	1.3279	1.1081	1.2729	1.1796	1.5993	0	1.2001	1.586	1.4429	1.4355	1.6408
1.3687	1.8801	1.6969	2.0153	1.5364	2.2435	1.5879	1.8498	1.5973	1.7065	1.85	1.2756	1.3528	1.5612	1.8533	1.4218	1.1711	1.7924	1.3939	1.5706	1.6343	1.6948	1.3429	1.8952	1.8758	1.4107	1.5625	0.9951	1.4245	1.255	1.8154	1.1453	1.119	1.8563	1.9122	0.77054	1.1533	1.8543	1.139	1.4907	1.2742	1.6595	1.7794	1.6757	0	1.3472	1.4171	1.4777	1.5267	1.7104
2.0036	1.8296	1.4604	3.8296	1.6397	3.2591	1.3618	2.1737	2.0805	2.4155	2.5414	1.5998	0.96244	1.602	2.2892	2.0861	1.4757	1.8282	1.9559	2.5113	1.3341	2.0212	1.9095	2.1501	2.1525	1.84	2.3792	2.2444	1.4639	1.941	1.3862	2.037	1.935	1.3587	1.8484	0.99566	1.534	2.1186	1.9017	1.5108	2.3683	2.4597	1.5947	2.7596	0	2.0523	1.9029	1.5163	1.3828	3.019
1.1587	0.97667	1.6265	1.7008	0.91309	0.95672	1.2326	0.9142	1.4272	1.2651	1.3408	0.67286	1.3605	0.41175	1.0591	1.5757	1.0069	1.652	1.2107	1.6318	1.4618	1.2022	1.7968	1.6846	1.1987	1.6768	1.0539	1.6317	1.1722	0.87303	1.4461	1.4211	1.3215	0.78575	1.5678	1.3548	1.5208	1.8543	0.80797	2.0095	1.0402	1.5805	1.7025	2.0974	0	1.2189	1.7441	1.364	1.2601	1.537
1.735	1.125	1.0089	2	2.0227	2.16	1.8931	1.0531	1.5293	1.7001	1.6632	1.0334	1.3535	0.79049	1.0456	1.3612	1.075	1.8268	0.80743	1.4285	2.058	1.3849	1.5523	1.2937	1.3277	2.08	1.6186	1.1961	1.3502	1.2211	2.1003	1.8092	0.78568	1.4482	1.6964	1.5606	1.2847	1.3731	1.0341	0.90577	1.1183	1.0923	1.1985	1.6807	0	1.0346	0.861	1.1223	1.1166	1.578
0.29405	0.49573	0.31753	0.30832	0.38197	0.27749	0.22344	0.66289	0.42116	0.34399	0.18696	0.24395	0.22421	0.39808	0.43881	0.32133	0.34725	0.35935	0.23103	0.37862	0.29442	0.33901	0.35285	0.40717	0.35101	0.46762	0.27594	0.37646	0.51941	0.51999	0.36471	0.24405	0.29365	0.28487	0.31003	0.24559	0.14703	0.43218	0.35803	0.22173	0.32684	0.4584	0.24004	0.52899	0	0.37214	0.45165	0.47099	0.28114	0.36342
0	0	0	0	0	0	0	0	0	0	0	0	0	0	0	0	0	0	0	0	0	0	0	0	0	0	0	0	0	0	0	0	0	0	0	0	0	0	0	0	0	0	0	0	0	0	0	0	0	0
1.8437	1.6836	0.7466	2.3611	2.1655	1.5985	1.9069	2.1594	1.9475	1.5727	1.2309	2.3422	1.5376	2.3205	1.6551	3.6238	1.1968	2.2344	1.9013	1.493	2.5845	1.8599	1.638	2.3136	1.7424	2.0524	1.5721	1.967	2.3316	2.0466	1.4382	1.3389	1.7807	1.094	1.5119	1.3474	1.1092	1.5807	1.5178	0.78203	1.3104	1.991	2.3517	1.5418	0	1.276	1.4042	1.8088	1.6389	1.6615
1.6892	1.8373	1.3533	2.9996	1.8498	1.5298	2.0933	2.9021	1.7794	1.7353	1.6006	1.8986	1.8613	1.5491	2.2057	3.5198	1.7324	0.99443	1.3785	1.5962	1.1457	1.6019	1.69	1.2072	1.6044	1.4861	1.5144	1.465	2.2357	1.6423	1.6854	1.407	1.4836	1.1825	1.4969	1.4654	1.6211	1.1212	1.731	1.6846	1.6306	0.84237	1.7348	1.887	0	1.599	1.1327	1.3441	1.869	2.0428
2.9477	1.0194	2.2037	1.7336	2.1993	1.6476	2.5462	2.9073	2.0785	1.4442	1.0092	2.853	1.8154	1.6116	2.9608	2.1199	2.1147	2.1984	2.4941	1.7883	1.5893	2.0913	2.7837	1.7269	2.1654	1.6407	1.9478	1.4515	2.2939	3.539	1.4765	2.6347	1.168	3.3829	1.9524	1.3257	2.9762	2.8512	2.2839	2.2228	1.6285	3.2992	1.4808	1.7846	0	1.6321	1.7878	2.5423	2.2764	1.7001
0.095852	0.16159	0.051753	0.10993	0.10168	0.13455	0.070814	0.070902	0.12356	0.21803	0.19197	0.13916	0.1279	0.056771	0.09387	0.1222	0.091425	0.164	0.13179	0.16199	0.10077	0.082881	0.092901	0.033181	0.066745	0.026676	0.096869	0.092037	0.18856	0.090279	0.11703	0.17015	0.12343	0.16251	0.10808	0.084059	0.083874	0.10957	0.092835	0.12649	0.14342	0.15254	0.078248	0.075442	0	0.10614	0.10306	0.053735	0.12028	0.15894
0.050998	0.028658	0	0.077981	0.046372	0.025266	0	0.025149	0.058435	0.023201	0.090789	0.04936	0.040829	0.030205	0	0.043345	0.027023	0.058169	0.042071	0.014364	0.071488	0.058795	0.032952	0.08827	0.030438	0.05677	0.10308	0.087053	0.057326	0.041171	0.11069	0.01646	0.05629	0.034584	0.02091	0	0	0.058297	0.059271	0.038455	0.045784	0.046376	0.10408	0.040138	0	0.056473	0.036555	0.028589	0.021332	0.02206
0	0	0	0	0	0	0	0	0	0	0	0	0	0	0	0	0	0	0	0	0	0	0	0	0	0	0	0	0	0	0	0	0	0	0	0	0	0	0	0	0	0	0	0	0	0	0	0	0	0
0	0	0	0	0	0	0	0	0	0	0	0	0	0	0	0	0	0	0	0	0	0	0	0	0	0	0	0	0	0	0	0	0	0	0	0	0	0	0	0	0	0	0	0	0	0	0	0	0	0
0	0	0	0	0	0	0	0	0	0	0	0	0	0	0	0	0	0	0	0	0	0	0	0	0	0	0	0	0	0	0	0	0	0	0	0	0	0	0	0	0	0	0	0	0	0	0	0	0	0
0	0	0	0	0	0	0	0	0	0	0	0	0	0	0	0	0	0	0	0	0	0	0	0	0	0	0	0	0	0	0	0	0	0	0	0	0	0	0	0	0	0	0	0	0	0	0	0	0	0
0.88479	0.99443	1.4332	1.6686	0.98333	1.5099	1.0459	1.309	1.0983	0.80505	2.1002	1.4273	0.78708	1.3975	1.9255	1.0027	1.4065	1.5138	0.97323	0.49843	1.2403	1.7851	0.85755	1.3273	1.0562	0.57455	0.67063	1.1957	0.74593	1.1111	1.6804	1.3327	1.9532	1	1.0884	0.86214	0.38711	1.6857	1.2568	1.2232	2.2065	1.4751	1.8057	0.81245	0	1.633	0.73991	0.99203	0.74021	1.9137
1.3926	2.2359	1.9334	1.0951	0.96477	1.8398	0.94062	1.7659	1.5387	1.6291	0.17708	2.118	1.5927	1.8852	2.8574	2.3672	2.2348	1.4749	1.4224	1.7931	1.6732	1.4908	1.5425	1.3773	1.8998	0.7751	0.4021	1.4433	2.7953	0.85656	1.7272	1.6694	1.4639	1.8888	1.9577	1.8609	1.3926	1.8193	2.3121	1.8001	1.3097	1.4473	1.7864	2.0355	0	1.9827	2.4242	0.66915	2.33	1.8932
0.039713	0	0	0.060725	0	0.026233	0	0.039168	0.011376	0	0	0	0.021196	0	0	0.033753	0.06734	0	0.043682	0	0	0	0	0	0	0	0	0	0	0	0	0	0.014611	0	0	0	0	0	0	0	0	0	0	0	0	0	0	0.022263	0	0.10307
0	0	0	0	0	0	0	0	0	0	0	0	0	0	0	0	0	0	0	0	0	0	0	0	0	0	0	0	0	0	0	0	0	0	0	0	0	0	0	0	0	0	0	0	0	0	0	0	0	0
0	0	0	0	0	0	0	0	0	0	0	0	0	0	0	0	0	0	0	0	0	0	0	0	0	0	0	0	0	0	0	0	0	0	0	0	0	0	0	0	0	0	0	0	0	0	0	0	0	0
0	0	0	0	0	0	0	0	0	0	0	0	0	0	0	0	0	0	0	0	0	0	0	0	0	0	0	0	0	0	0	0	0	0	0	0	0	0	0	0	0	0	0	0	0	0	0	0	0	0
0	0	0	0	0	0	0	0	0	0	0	0	0	0	0	0	0	0	0	0	0	0	0	0	0	0	0	0	0	0	0	0	0	0	0	0	0	0	0	0	0	0	0	0	0	0	0	0	0	0
0.30785	0.2595	0.16621	0.23537	0	0.35587	0.18194	0	0.17637	0.2801	0	0.44694	0.24646	0	0	0.39248	0.261	0.087784	0.084654	0.52026	0.43154	0	0.19891	0.10657	0.30623	0.17135	0.54445	0.19706	0.25953	0.33137	0.16705	0.19872	0.1699	0.20877	0.31556	0.35996	0	0.17596	0.11926	0	0.55275	0.27995	0.12565	0.48459	0	0.17045	0.22066	0.08629	0.12877	0.22194
0.12189	0	0	0.14911	0.14778	0.04026	0.14408	0	0.24442	0.33272	0.1085	0.11798	0.13012	0.14439	0	0	0.025836	0	0	0.206	0.34174	0	0.07876	0.084392	0.048502	0.067846	0.061593	0.31211	0.068509	0.065603	0.13229	0.15737	0.35878	0.16532	0.099959	0	0.10666	0	0	0.091915	0.21886	0	0.19901	0.19187	0	0	0	0	0.20395	0.21091
1.0544	1.2838	1.8976	0.69865	1.1718	0.9867	1.7656	1.3865	1.4598	0.95935	1.7206	1.0205	2.5324	1.249	2.5241	1.9417	1.4899	1.4031	1.2564	1.4849	2.4634	1.8234	1.249	1.7033	1.1188	1.0759	0.53278	1.4999	1.5803	1.3241	1.7164	1.0209	1.2931	1.6684	1.297	0.82191	2.1528	1.6071	0.54463	1.5901	1.3673	1.1186	1.7215	0.69155	0	1.5568	1.7635	1.3792	1.3231	1.0135
0	0	0	0	0	0	0	0	0	0	0	0	0	0	0	0	0	0	0	0	0	0	0	0	0	0	0	0	0	0	0	0	0	0	0	0	0	0	0	0	0	0	0	0	0	0	0	0	0	0
0	0	0	0	0	0	0	0	0	0	0	0	0	0	0	0	0	0	0	0	0	0	0	0	0	0	0	0	0	0	0	0	0	0	0	0	0	0	0	0	0	0	0	0	0	0	0	0	0	0
1.3054	1.2979	1.0843	0.70632	1.0348	0.66332	0.83088	1.1885	1.1218	0.91367	1.3408	1.9438	0.96473	0.83265	1.5734	1.3656	0.55339	0.68722	0.66272	1.1879	0.84458	1.2156	0.90836	1.46	0.91899	0.78249	0.96408	1.157	1.0723	1.0268	1.1443	0.84267	0.96059	1.2258	0.6176	1.409	2.1088	0.91832	1.3227	1.4387	1.5025	0.91316	0.98369	0.94841	0	0.88958	0.93571	0.78812	0.92409	0.78188
1.6144	1.3041	1.6343	1.9748	1.4679	1.7995	1.6697	0.89561	1.4162	2.0197	1.5268	1.6602	1.1848	0.83663	1.8445	1.6294	1.2832	1.381	1.7202	1.5915	1.9801	1.5704	1.3039	2.0258	1.6862	1.4601	1.1726	1.464	1.4177	1.249	1.4235	0.91183	1.0394	1.9159	1.4893	1.5337	1.3243	1.3841	1.5635	1.0652	1.5097	1.3763	1.2355	1.6677	0	1.5642	1.3018	1.2444	1.9414	1.6876
1.1247	1.1376	1.5181	1.651	1.0227	1.3558	1.2629	1.7193	1.1759	1.4326	1.0512	1.143	1.6508	1.0658	1.542	0.86031	1.3826	1.5714	1.3299	1.4255	1.1036	1.4263	1.0537	1.0901	1.1635	1.1581	1.1366	1.4159	1.4855	1.5132	1.2816	1.089	1.1172	1.8305	1.0145	1.8411	1.1317	1.4142	1.1328	1.6537	1.2116	1.1761	1.4231	1.2835	0	1.0897	1.3301	1.3871	1.035	1.6217
1.0999	1.0444	1.0648	2.1226	1.1726	2.1296	1.5467	1.5711	1.2712	0.93175	1.1141	1.2114	1.4575	1.1232	1.6838	1.1605	1.3505	1.6006	1.4601	1.3033	1.3823	1.0713	1.4214	1.1029	1.6148	1.3511	1.7248	1.3434	1.1937	1.633	1.3789	1.1752	1.4652	1.3889	1.2907	1.2417	1.4934	1.4307	1.1755	1.43	1.4301	1.4141	1.641	1.2836	0	1.281	1.0331	1.2332	1.3009	2.0891
2.122	2.0868	1.2889	1.6224	1.206	1.7084	1.3325	1.3081	1.2157	1.4481	1.7708	1.412	1.4158	0.47131	2.0781	2.3672	1.7991	2.0422	1.6776	1.7931	1.3014	1.8349	1.1997	1.6528	1.161	1.3287	1.2063	1.415	1.5654	1.9986	2.303	1.6266	1.9031	0.71953	1.3051	1.8609	1.1605	1.3645	1.2331	1.3001	1.1113	1.3267	1.2992	1.2526	0	0.58746	2.3766	2.0818	1.3315	1.6064
0.54537	1.6345	1.963	1.779	1.4326	1.8013	2.2563	0.89647	1.1457	0.99243	1.1327	1.0557	0.77622	2.5841	2.3737	1.3906	1.7339	1.0368	1.6997	1.3313	1.0193	1.7815	0.82223	2.0138	1.2297	1.0118	1.3779	1.3188	1.5326	1.3698	1.677	1.2908	1.6052	1.4794	2.3107	1.0628	1.1135	1.2469	1.8311	0.95956	0.97922	0.66125	1.9292	1.5739	0	1.1072	1.1727	1.2229	1.3688	1.363
1.2999	1.6233	1.4037	1.3104	1.0215	1.0813	1.1097	1.0921	1.3654	1.577	1.2857	2.0503	1.0793	0.96952	1.3202	1.6777	1.3878	1.8397	1.3504	1.5459	1.0798	0.8881	0.90214	1.6333	1.4176	1.3935	0.8758	1.1506	1.6777	1.5547	1.1234	1.3364	1.5765	0.78359	0.94755	2.0266	1.643	1.2658	1.4548	1.307	1.2391	1.1821	0.98257	1.1368	0	1.5461	0.86275	1.0526	1.8931	1.1107
0.61055	0.44867	0.6593	0.64634	0.51247	0.31024	0.58291	0.2316	0.59196	0.47006	0.66889	1.0455	0.55148	0.6676	0.73591	0.99794	0.37828	0.56248	0.85239	0.66143	0.65836	0.67683	0.66762	0.61781	0.41113	0.67966	0.42717	0.38081	0.92388	0.90997	0.48422	0.63666	0.58751	0.5733	0.48143	0.98849	0.86303	0.96638	0.94613	0.7083	0.42164	1.1531	0.30672	0.59144	0	0.46807	0.80795	0.60557	0.47149	0.69074
0.2801	0.56216	1.3395	1.3583	0.36385	0.35684	0.56758	0.35518	0.56166	0.76457	0.64112	1.5492	0.42714	0.1896	0.62699	1.3264	0.39014	0.79872	0.70422	0.24795	0.44873	0.92265	0.95663	0.96963	0.35028	0.69043	0.44483	0.27322	1.2144	0.58147	0.41255	1.2657	1.3692	1.0854	0.42658	0.84219	0.87535	0.64039	1.2712	0.33191	0.40713	1.6011	0.55531	0.34643	0	0.42095	0.45891	0.51594	0.23433	1.0962
0.88603	0.24896	1.6265	1.3277	0.91309	0.35117	0.52366	0.61171	0.78681	0.72556	0.39434	1.6294	0.70936	0.62973	1.1569	1.4308	0.69486	0.8085	1.1208	0.3993	0.24841	1.379	1.145	1.3496	0.6346	0.78906	0.53726	0.49155	1.1952	1.0968	0.96158	1.0867	1.2388	1.2017	0.9809	1.6576	0.69778	0.60771	1.3044	0.66812	0.26515	1.4503	0.50631	0.55789	0	0.68681	0.38106	0.64573	0.37063	1.1498
0.11277	0.12674	0.30443	0.41384	0	0.11174	0.19994	0.16683	0.20997	0.1026	0.050189	1.146	0.060188	0.20037	0	0.33546	0.059755	0.12862	0.15505	0.031763	0.079038	0.39003	0.40075	0.3123	0.20192	0.25106	0.056982	0.072186	0.12676	0.18208	0.33655	0.40036	0.16596	0.076474	0.13871	0.19779	0.29603	0.25782	0.69899	0.21258	0.16873	0.61528	0.092056	0.13313	0	0.062437	0.040415	0.063218	0.04717	0.2439
1.5576	1.3466	1.1644	1.6855	1.5979	1.4246	1.4871	1.1817	1.7848	2.3984	1.2798	1.2756	2.1104	1.987	1.0952	1.6294	1.2444	1.025	1.252	1.5524	2.1834	1.4504	2.3999	1.3273	1.3826	1.8006	1.8768	1.6873	0.87544	0.96728	1.7554	1.5469	0.96982	1.3001	1.7686	2.3817	1.5726	0.95876	0.74268	1.9877	1.004	1.8523	0.9781	1.6031	0	1.3931	1.9753	1.0747	1.4033	1.3476
1.5678	1.3436	1.1005	1.3306	1.5207	1.3464	1.3668	0.96645	1.3698	1.5692	1.1514	1.0622	1.6109	0.55716	1.5866	1.1327	1.2047	1.2518	1.2934	1.3911	1.2088	1.3557	1.241	1.0855	1.3101	1.3308	1.2082	1.0036	1.2116	1.1603	0.78696	1.2145	1.1537	1.0632	1.3821	1.1	0.82315	0.98574	0.88072	1.1231	1.0557	1.1406	1.0879	1.2648	0	1.4106	1.4329	1.4063	1.3444	0.96079
0	0	0	0	0	0	0	0	0	0	0	0	0	0	0	0	0	0	0	0	0	0	0	0	0	0	0	0	0	0	0	0	0	0	0	0	0	0	0	0	0	0	0	0	0	0	0	0	0	0
0	0.043092	0.16561	0.046902	0.046484	0.075981	0.045321	0.15126	0.065899	0	0.13651	0	0	0	0.20026	0.065175	0.016253	0.087465	0	0.043197	0	0.088407	0.14864	0.10618	0.091536	0.042681	0.077495	0	0.043098	0	0.04161	0	0	0	0.031442	0.089663	0	0.087658	0	0	0.045895	0	0.062598	0.060353	0	0	0.054965	0	0.064152	0.066341
0	0	0	0	0	0	0	0	0	0	0	0	0	0	0	0	0.01847	0	0	0.049088	0	0.050231	0	0	0	0	0	0	0	0	0	0	0	0	0.035729	0	0	0	0	0	0	0	0	0	0	0	0	0	0	0
1.4348	1.3438	1.1268	1.4095	0.89614	1.4361	1.3363	1.3722	1.2704	1.5033	1.432	1.2204	1.2764	1.1331	0.96516	1.2565	1.4837	1.6118	1.5304	0.95524	0.97518	1.2532	1.208	1.746	1.2629	1.4762	1.5819	1.169	1.1241	1.17	1.3684	1.2911	1.3598	1.4743	1.141	0.7626	1.674	1.4414	1.078	1.3442	1.6915	1.0675	1.5972	1.0608	0	1.4204	0.84147	1.17	1.2004	1.6676
1.1297	1.4813	1.3724	2.2169	1.2555	1.8656	1.2797	1.1142	1.3888	1.2848	1.5502	1.4123	1.1808	1.3382	1.6595	1.1202	1.0576	1.557	1.3462	1.1667	0.98974	0.73261	1.247	1.108	1.386	1.2052	1.7839	1.1249	1.1376	1.0133	1.8135	1.1546	1.2989	1.0215	1.5247	0.88062	0.86495	0.96854	0.98471	1.3488	1.634	1.1129	0.84536	1.2226	0	1.277	1.4845	0.94996	0.98447	2.1312
1.6444	1.5764	0.52228	1.0354	1.8764	0.95847	1.4293	0.76323	1.2192	1.1442	1.2916	0.93625	0.98096	1.6042	0.63154	0.98659	1.3122	0.993	1.6492	1.0898	1.6272	1.7286	1.1875	1.3394	1.6936	1.346	1.4175	1.032	1.3048	1.4577	1.1023	0.56198	1.6015	1.4432	1.1502	1.1311	1.0157	2.101	1.1992	1.1671	0.98421	1.4954	1.4214	0.98974	0	1.1783	1.2481	1.3015	1.2948	0.94845
0.83741	0.72727	1.1509	1.4668	0.46149	1.0812	0.85488	0.60067	1.0686	0.76194	1.0165	0.95788	0.60949	1.0821	0.99405	1.2294	0.74226	1.1722	1.0886	1.4152	0.64029	0.8338	0.78703	1.3177	0.75729	0.97458	1.1156	1.1696	0.72738	0.94237	0.90882	0.83542	0.84028	0.20651	0.78036	0.89016	1.2657	0.95728	0.64884	0.91848	0.91127	0.89997	0.74576	0.89876	0	0.92732	0.60025	0.93891	0.82795	1.3172
1.3678	1.3452	1.4155	1.7081	1.071	1.4495	1.3811	1.0118	1.1755	1.1409	1.1668	1.1033	1.1255	1.1477	1.7861	1.211	1.5221	1.5277	1.6299	0.93108	1.4381	1.4456	1.1784	1.3811	1.1566	1.2372	1.296	1.2647	1.5055	1.1043	1.2371	1.2509	1.3211	0.8503	1.3086	1.5994	1.9948	1.1076	1.3689	0.94548	0.88689	1.814	0.83746	1.256	0	1.3569	1.1439	1.7573	1.3351	1.3313
0.89561	0.77782	1.055	1.3197	0.83905	1.4521	0.72181	1.1242	1.2128	1.1853	1.0871	0.94565	0.95604	1.736	1.0631	0.96881	1.3461	1.1608	0.98513	1.6053	0.45653	0.84481	1.1574	1.1274	1.1015	0.99699	1.152	0.79915	1.0067	1.5775	0.97198	0.42046	1.3181	1.1043	0.86798	0.85682	0.85494	1.1169	1.3879	1.2279	1.2183	0.96252	0.86405	1.2176	0	1.1721	0.99213	1.4606	1.5666	1.4557
1.6379	1.4957	1.3818	0.64177	0.71363	0.71001	1.089	0.60577	1.4222	0.41913	1.1846	0.94125	1.5572	1.0913	1.4703	0.52203	1.5731	1.4303	1.8016	1.4993	2.0807	1.1802	1.6536	2.3388	1.3849	1.282	0.95693	1.3542	2.0712	1.7079	1.8053	0.69383	1.563	1.7355	1.0073	0.47878	1.5228	2.0478	1.5466	1.2736	1.3479	1.2567	1.3371	1.7725	0	0.70848	1.174	1.1477	0.38538	0.82658
1.2886	1.6436	1.4798	1.3886	1.5747	1.4592	1.4506	1.513	1.4531	1.526	1.1834	1.5837	1.31	1.7202	1.2285	1.5472	1.6908	1.5981	1.5186	1.5555	1.6343	1.6271	1.8766	1.8267	1.6033	1.5027	1.5606	1.4315	1.5749	1.42	1.232	1.2279	1.648	1.6922	1.5599	1.7937	1.1096	1.5432	1.5055	1.4652	1.6037	1.488	1.3691	1.2878	0	1.4949	1.4074	1.5365	1.3518	1.6575
1.5719	1.7803	1.6974	1.6271	1.5246	1.5016	1.5579	1.7173	1.6418	1.5182	1.6144	1.5448	1.8199	1.862	1.7052	1.2127	1.6454	1.5585	1.5561	1.4032	1.8306	1.4637	1.3907	1.691	1.4626	1.3056	1.8085	1.4242	1.6854	1.5488	1.7453	1.4518	1.6371	1.7712	1.4278	1.2159	1.3755	1.4928	1.3304	1.4224	1.4763	1.6713	1.7965	1.9033	0	1.7005	1.5081	1.5455	1.315	1.5064
0	0.18885	0.18144	0.17985	0.25465	0.19424	0.19862	0.24858	0.24067	0.22933	0.37392	0.16263	0.089683	0.29856	0.32911	0.14281	0.19588	0.095828	0.23103	0.18931	0.47108	0.33901	0.10857	0.349	0.3343	0.23381	0.42453	0.32268	0.47219	0.36173	0.22794	0.27116	0.21638	0	0.34448	0.19647	0.29406	0.28812	0.32548	0.19006	0.3017	0.1528	0.27434	0.066124	0	0.32562	0.06022	0.23549	0.35143	0.33919
0.17006	0.095567	0.09182	0.15603	0.051545	0.28084	0.10051	0.083863	0.14615	0.2321	0.22706	0.3292	0.045384	0.10072	0.33309	0.28908	0.18023	0.29096	0.093529	0.1437	0.11919	0.098032	0.43953	0.05887	0.30451	0.094655	0.2578	0.14515	0.47791	0.22882	0.18456	0.32933	0.12514	0.11533	0.069729	0.29827	0.14881	0	0.13177	0.19235	0.20357	0.077324	0.20824	0.066924	0	0.04708	0.060949	0.047668	0.28454	0.17165
0.35484	0.39881	0.43791	0.27905	0.36875	0.31811	0.44939	0.24998	0.29042	0.64572	0.31585	0.19625	0.35173	0.36028	0.39714	0.25851	0.42978	0.49146	0.69697	0.39978	0.28423	0.5552	0.36029	0.35096	0.36306	0.31036	0.43545	0.47592	0.56981	0.68205	0.22005	0.39266	0.31706	0.55002	0.37412	0.23709	0.44357	0.46358	0.39276	0.22935	0.60678	0.46097	0.49657	0.47876	0	0.39293	0.47235	0.4831	0.46649	0.35084
0	0	0	0	0	0	0	0	0	0	0	0	0	0	0	0	0	0	0	0	0	0	0	0	0	0	0	0	0	0	0	0	0	0	0	0	0	0	0	0	0	0	0	0	0	0	0	0	0	0
2.519	1.9818	2.215	2.2671	1.7233	2.0087	2.0205	2.0585	1.9277	1.8008	1.8578	1.9505	2.0167	2.2166	1.7856	1.988	1.6094	1.9291	1.3854	2.0677	2.1691	2.1366	1.9996	2.2423	2.2767	2.2233	2.1638	2.1653	2.063	1.898	2.2261	2.1371	1.5756	2.0499	2.0214	1.3465	2.0468	2.5916	1.8402	2.0894	2.1968	2.2907	2.2326	2.1525	0	2.112	1.7282	2.0577	1.3547	1.9614
0.49041	1.1712	0.92674	1.3123	1.7837	1.4983	1.2318	0.96735	1.4048	1.5617	1.7461	1.5426	1.1779	0.58092	1.6009	1.042	0.88354	2.0277	1.0114	1.5885	1.3749	1.6255	1.3467	1.1884	1.5123	1.9107	1.5488	1.4127	0.9647	1.3197	2.1289	1.662	1.3532	0.49886	1.307	1.5769	1.0728	0.5606	1.3299	1.849	1.6143	1.2264	1.5013	0.86846	0	1.2898	1.0546	1.5121	0.82055	1.1314
1.3879	1.2328	1.2087	1.5883	1.4113	1.9224	1.3231	1.2364	1.1543	1.3443	1.2753	1.4733	1.1948	0.95463	1.4031	1.4841	1.2242	1.3533	1.5759	1.5385	1.0042	1.084	1.4754	1.6119	1.639	1.3955	0.81444	1.4521	1.4343	1.1566	1.3605	1.2138	1.6637	0.66797	1.2116	1.4658	1.332	0.87007	1.561	1.2829	1.2326	1.2621	1.3523	1.621	124.88	1.5865	1.2516	1.4056	1.3484	1.6914
2.4239	2.1794	1.8322	1.2787	1.9836	1.6011	2.3637	1.6136	1.9962	1.4887	2.0497	2.4046	1.8759	2.0098	1.7407	2.0086	1.644	2.661	2.0662	2.6285	2.6332	2.026	1.6053	2.0977	1.7843	1.5178	2.5108	1.6292	1.9072	1.598	2.236	2.2687	1.7836	2.7122	2.1616	1.2754	1.4847	1.8703	1.878	2.4674	2.6113	1.9287	2.968	2.1462	0	2.2479	1.7808	2.1741	2.1292	1.5553
1.2308	2.2133	1.8164	1.8946	2.1886	1.87	1.7943	2.185	1.9274	1.8291	1.7894	1.7869	2.2773	2.2841	1.3393	1.4645	1.5392	1.8952	1.8502	1.9182	2.588	1.6791	2.0942	1.3918	1.7304	1.8725	2.2596	1.7858	1.6833	1.7885	2.0036	1.7214	1.5245	2.2814	1.9345	1.9668	2.0463	2.3449	1.6848	1.8252	1.8416	1.5669	1.5406	1.8083	0	1.84	2.3232	2.2539	2.0937	1.6209
1.652	1.6929	1.3642	2.1695	1.8262	1.9579	2.1825	1.9169	1.6146	1.2379	2.1625	1.7871	1.556	1.2662	1.3958	1.8171	1.7302	2.0506	1.7103	1.7518	0.95356	1.6805	1.507	1.9511	1.392	1.8931	2.4552	1.4929	1.7478	2.0397	2.162	1.7564	1.3944	2.3724	1.6735	2.3862	1.9558	1.4441	2.3341	1.6854	1.8612	0.79533	2.0626	1.6062	0	1.937	1.8807	1.4709	2.1951	2.0458
1.614	1.6957	1.6292	1.953	1.8718	1.7036	1.3272	1.6957	1.7187	1.0855	2.155	1.2565	1.2547	1.995	1.9701	1.6104	1.6287	2.1011	1.7753	1.522	1.9182	1.3956	2.3805	1.7976	1.7871	1.6991	1.9325	1.6621	1.8537	1.4352	2.2657	1.4722	1.1877	2.1415	1.7696	1.2308	1.5658	1.6044	1.3865	1.3494	1.596	1.1487	1.8618	1.3532	0	1.593	1.1821	1.2195	1.1742	2.0541
1.4667	1.3996	1.3746	1.6419	1.5434	1.8189	1.5211	2.6748	1.4745	1.259	1.4534	1.2857	1.3146	1.2785	2.0597	1.2937	1.2963	1.594	1.5677	1.3719	1.6681	1.4038	1.4305	1.437	1.6738	1.3247	1.6081	1.1456	1.1354	1.3852	1.5617	1.1612	0.88582	1.4638	1.5092	1.1973	1.3803	1.1705	1.0936	0.93905	1.5901	1.1576	1.2651	1.394	0	1.3484	0.89264	1.5824	1.0881	2.0271
0.079576	0.1118	0.042965	0.036504	0.072358	0.13141	0.094062	0.27469	0.056988	0.072404	0.070832	0	0.021236	0	0.051953	0.033817	0.067467	0.090765	0.15318	0.089655	0.055774	0.068807	0.025708	0.055094	0.14249	0.066437	0.12063	0.033959	0.11181	0.085656	0.064771	0	0.058555	0.21586	0.032628	0.046523	0	0.045483	0.030828	0.060005	0.047627	0.036182	0.03248	0.093946	0	0.04406	0.085558	0.066915	0.099859	0.011474
0	0	0	0	0	0	0	0	0	0	0	0	0	0	0	0	0	0	0	0	0	0	0	0	0	0	0	0	0	0	0	0	0	0	0	0	0	0	0	0	0	0	0	0	0	0	0	0	0	0
3.1888	2.8903	2.5548	1.6988	3.1802	1.5629	2.675	4.0582	2.5636	1.9655	2.5638	2.3895	2.0863	2.1933	3.6266	2.7977	1.6789	2.8159	2.6024	2.6076	2.1629	2.9649	2.5257	3.8458	2.4149	2.0612	1.9752	2.1949	2.4282	2.3252	1.7304	2.3905	2.0437	1.6742	2.4463	1.3231	2.2503	2.4694	1.8332	2.0943	2.8936	2.5257	2.0993	2.7527	0	2.6199	1.6959	1.903	2.4096	1.5722
0.96651	0.51845	0.85392	1.7869	0.63916	1.8863	1.1165	1.5165	0.86835	0.35976	1.1341	0.97799	0.91449	0.93673	1.0899	0.70945	0.75426	0.55121	0.60404	0.74245	1.1701	0.78507	0.65289	0.97332	0.83908	0.78249	0.73257	1.0124	0.46914	0.96942	1.3112	0.70898	0.43642	0.71503	1.0628	0.61643	0.61508	0.90397	0.57867	0.82819	1.0255	0.99877	0.96832	0.89901	0	0.80271	0.9762	0.66497	0.51455	1.6597
1.2714	0.96083	1.1835	2.2391	1.1694	2.4326	1.3733	2.6376	1.3438	0.99725	1.1707	1.4003	0.98278	1.2983	1.3167	1.416	1.5704	1.2751	1.6637	1.3336	1.2291	1.6427	1.5863	1.3659	1.5526	1.0493	1.2849	1.2535	1.577	1.4865	1.6177	1.5282	1.3872	1.3082	1.3302	1.2303	1.1125	1.1527	1.3587	1.4546	1.4432	1.3954	1.36	0.93165	0	1.505	1.5084	1.4992	1.3571	2.5539
1.7637	1.853	1.3249	1.5478	1.8129	1.469	1.4503	1.8151	1.4937	1.3954	2.2525	2.0039	2.0464	1.5442	2.6033	0.97762	1.3815	1.5744	1.9821	1.8143	0.96743	2.0776	1.3873	1.8582	1.5256	2.1341	1.7049	1.309	1.7239	1.5683	1.8309	1.0395	1.5235	1.3521	1.8236	1.3449	1.342	2.2791	1.1289	1.0408	1.744	1.5341	1.3146	1.1467	0	1.2737	1.3192	1.2896	1.4113	1.5037
1.1608	1.2321	0.83564	0.90721	1.0946	0.70288	1.1815	2.8621	0.94213	1.1735	1.0332	1.498	1.2735	1.2986	1.7683	1.3155	1.6129	1.655	1.7024	1.7074	1.6272	1.8215	1.2084	1.6966	1.2573	1.364	0.87982	1.1834	1.6673	1.423	1.0848	0.79093	1.471	1.6618	1.0841	0.98026	0.84644	1.1058	1.2991	1.4588	1.3509	1.2315	1.5793	1.4719	0	1.4639	1.4792	1.5907	1.2948	0.87407
1.687	1.3272	1.0019	1.3156	2.1476	1.6994	1.346	2.8285	1.8605	1.1512	1.7269	1.9594	0.99046	1.5987	2.0927	2.0074	1.4482	1.2026	1.8556	1.378	1.8919	1.4587	1.5806	1.5768	1.4768	1.4554	1.7901	1.7278	1.9911	1.8159	2.0139	2.0691	1.3965	1.3729	1.7639	1.1836	1.55	0.96424	2.4182	1.6537	1.1107	1.9176	1.9969	2.3236	0	1.6813	1.6929	1.1822	1.0585	1.8001
1.5218	1.6859	1.7841	1.4228	1.9504	1.3786	1.3363	1.6724	1.5195	1.5429	1.6642	1.6833	1.5084	2.3177	1.6464	1.4043	1.6496	1.3638	1.4826	1.7635	1.3409	1.8798	1.7137	1.9868	1.6436	1.936	1.6038	1.6143	1.9794	1.7785	1.5336	1.3191	1.4397	1.7102	1.8184	0.81344	1.2175	1.3917	1.5834	1.4426	1.3272	1.4629	1.5617	1.711	0	2.1426	1.4336	1.6575	1.164	1.5673
1.187	1.4911	1.7342	1.4307	1.4815	1.107	0.99045	1.2396	1.2201	1.4613	1.3674	1.7572	0.89445	0.99256	1.55	1.187	1.0952	0.91592	1.7281	1.2981	1.2725	1.4088	1.4438	1.4987	1.417	1.438	1.2349	1.2515	1.8445	1.0523	1.2125	1.3522	1.4387	1.4206	1.317	1.3063	0.85541	1.1175	1.5149	1.5796	0.96121	1.0795	0.74102	1.319	0	1.6238	1.6016	1.1743	1.2267	1.2485
0.95852	1.2568	1.0351	0.87942	0.77474	1.8995	1.133	1.2605	1.4644	0.58143	1.1376	2.1647	2.558	0	1.6688	2.1725	1.1513	1.64	1.4058	2.1599	2.6873	2.7627	2.6838	0.88484	1.0171	1.9562	1.9374	1.4999	1.0775	1.5476	2.774	1.2375	1.2931	3.4668	1.0481	1.1208	1.1183	0.36524	1.2378	2.1684	1.5298	0.87165	2.3474	2.2632	0	1.0614	2.0612	1.9703	1.0692	1.1978
1.0926	1.5043	1.0619	1.3199	1.2585	1.66	1.4853	1.6164	1.3615	1.3918	1.702	0.95177	1.1955	1.4237	1.7834	1.3465	1.3432	1.3397	1.8027	1.3849	1.2253	1.1652	1.4826	1.5508	1.4999	1.6116	1.7115	1.3988	1.3817	1.3819	1.7787	1.199	1.5075	2.297	1.6352	0.63879	1.3385	1.4988	1.0159	1.0299	1.7329	1.0433	1.8731	1.3759	0	1.0284	0.93981	1.5619	1.0969	1.3391
0.75764	0.42576	0.27271	0.38617	0.30619	0.62559	0.07463	0.74724	0.54258	0.22979	0.56199	0.24443	0.13479	0.74789	0.65953	0.53662	0.50853	0.36007	0.20834	0.4268	0.88504	0.14558	0.57113	0.61197	0.85416	0.14057	0.57425	0.53887	0.49679	0.54368	0.20556	0.32604	0.60396	0.17126	0.4142	0	0.11049	0.28869	0.39135	0.38087	0.37788	0.57414	0.41232	0.79507	0	0.69915	0.36204	0.42473	0.31692	0.36415
0	0	0	0	0	0	0	0	0	0	0	0	0	0	0	0	0	0	0	0	0	0	0	0	0	0	0	0	0	0	0	0	0	0	0	0	0	0	0	0	0	0	0	0	0	0	0	0	0	0
0.99823	1.2972	1.0779	1.2784	1.0211	1.0097	1.3274	1.4153	0.87572	1.0218	1.4439	1.0265	0.83249	1.4781	1.0591	1.0075	1.3224	1.3165	1.3382	1.4761	1.6617	1.1509	1.0481	1.339	1.0178	1.0765	1.2925	1.3046	1.3325	1.0745	1.1849	0.96656	1.0559	0.93081	0.79301	1.0943	1.1464	1.2124	1.1602	0.89386	1.3443	0.79429	1.2733	0.98208	0	0.96722	1.1627	0.90936	1.1483	1.3674
1.7417	2.2023	1.8136	2.0165	1.5461	1.8285	1.7647	2.6381	2.1918	2.3772	2.0487	2.7093	1.7265	2.1369	1.8682	2.1677	1.9118	2.0221	1.8816	2.3829	2.5288	1.7929	2.3312	2.6702	2.1286	2.389	1.9488	2.6812	1.853	2.2766	2.4978	2.2085	1.6707	2.6998	2.321	1.6002	2.2861	1.4933	2.2653	2.2046	2.4572	2.0364	2.082	2.2521	0	1.9632	2.0065	2.1621	2.2377	2.045
1.9382	1.7863	2.0511	1.4581	1.8799	1.6132	1.6725	1.6822	1.7434	1.0581	2.0358	1.4257	1.6966	1.6071	2.1259	1.7791	1.8076	1.7686	1.3218	1.7688	1.2498	1.6312	1.9036	1.664	1.3728	1.8339	1.7041	1.7701	1.9826	1.7107	1.7248	1.3763	1.7257	2.7865	1.955	1.2238	1.255	1.5952	1.8922	1.8707	1.6936	1.6215	1.2025	2.0441	0	1.9102	1.0003	1.8254	1.3945	1.7439
0	0	0	0	0	0	0	0	0	0	0	0	0	0	0	0	0	0	0	0	0	0	0	0	0	0	0	0	0	0	0	0	0	0	0	0	0	0	0	0	0	0	0	0	0	0	0	0	0	0
0.54915	0.06172	0	0.067178	0.13316	0.10883	0.064912	0.10832	0.12585	0.099933	0.097763	0.21261	0.11724	0	0.14341	0.093349	0.1164	0	0	0.061871	0.30792	0.063312	0.2129	0.15208	0.13111	0	0.16649	0.093741	0.18519	0.11822	0.1192	0.070898	0.040409	0.59586	0.090067	0	0	0.12555	0	0	0.065735	0	0.089659	0.086444	0	0.12162	0.15745	0	0.091884	0.031673
0	0	0	0	0	0	0	0	0	0	0	0	0	0	0	0	0	0	0	0	0	0	0	0	0	0	0	0	0	0	0	0	0	0	0	0	0	0	0	0	0	0	0	0	0	0	0	0	0	0
0	0.095183	0.091451	0.1813	0.15401	0.11189	0.050053	0.083526	0.02426	0.077056	0.075384	0	0.13561	0	0.11058	0.14396	0.21541	0	0	0.047708	0.11872	0.048819	0.054721	0	0.033698	0	0.042794	0	0.095197	0.09116	0	0.054668	0.12464	0.22973	0.034725	0.099025	0.074106	0	0.065618	0.12772	0.10137	0	0	0	0	0	0.12141	0.23738	0.07085	0.097691
0	0.048968	0.18819	0.026649	0.052823	0	0.103	0.085942	0.074885	0.079285	0.31026	0	0.18604	0	0	0.074062	0.036939	0	0.095848	0	0.2443	0.10046	0	0.06033	0.10402	0.1455	0.17613	0.037187	0.048975	0.14069	0.047284	0.225	0.064121	0	0.14292	0	0	0	0	0	0	0	0.071135	0.13717	0	0.048247	0.12492	0.14655	0	0.025129
1.2338	1.3237	0.90843	2.1611	2.0399	1.7968	1.4253	1.1616	1.3656	1.1226	1.4477	0.81424	1.377	1.1294	1.0253	1.5254	1.7118	1.0875	1.4805	0.97941	1.022	1.5841	1.4133	1.5143	1.5398	1.8105	2.6356	1.2924	0.8826	1.2074	1.4912	1.3757	0.84602	1.2931	1.5177	0.26231	0.68706	1.5387	0.86909	0.93039	1.242	1.581	1.4193	1.236	0	1.1489	0.68341	1.9493	0.84455	2.2158
0.057148	0.17128	0.14399	0.10486	0.18476	0.12583	0.090068	0.18788	0.13642	0.12133	0.11869	0.092187	0.050837	0.11282	0.099495	0.080953	0.092866	0.065184	0.09429	0.053655	0.080109	0.12079	0.17232	0.14508	0.12128	0.063617	0.096257	0.081293	0.085652	0.11278	0.20674	0.13526	0.10513	0.12918	0.039053	0.044548	0.050006	0.15243	0.17712	0.11491	0.091209	0.034646	0.12441	0.059972	0	0.11602	0.10923	0.074754	0.063746	0.060428
0	0	0	0	0	0	0	0	0	0	0	0	0	0	0	0	0	0	0	0	0	0	0	0	0	0	0	0	0	0	0	0	0	0	0	0	0	0	0	0	0	0	0	0	0	0	0	0	0	0
1.648	1.5576	1.3347	1.4089	1.9073	1.3237	1.6824	1.3299	1.5558	1.5336	1.9004	1.6676	1.4594	1.2423	1.1249	1.2734	1.4449	1.7303	1.2772	1.688	1.8902	1.2307	1.4763	1.6078	1.699	1.3343	1.2491	1.5824	1.7052	1.5119	1.626	1.4991	1.5986	1.27	1.2133	0.91972	1.1799	1.4986	1.5962	1.4687	1.5244	1.4987	1.2842	1.1792	0	1.3687	1.3155	1.4908	1.5041	1.2098
1.5135	1.8156	1.823	1.9316	1.7027	1.8938	1.8149	1.8085	1.8343	1.3639	1.9302	1.4227	1.7011	1.7239	1.7293	1.6327	1.8477	1.6932	1.8969	1.738	2.2849	1.8708	1.9277	2.1663	1.6735	1.8226	2.1105	1.8383	1.685	1.7858	2.0611	1.6252	1.6224	1.9146	1.7305	1.2082	1.5154	1.9464	1.6914	1.6461	1.7856	1.5352	1.7464	1.8098	0	1.7324	1.8047	1.5746	1.5584	1.8886
0	0	0	0	0	0	0	0	0	0	0	0	0	0	0	0	0	0	0	0	0	0	0	0	0	0	0	0	0	0	0	0	0	0	0	0	0	0	0	0	0	0	0	0	0	0	0	0	0	0
0	0	0	0	0	0	0	0	0	0	0	0	0	0	0	0	0	0	0	0	0	0	0	0	0	0	0	0	0	0	0	0	0	0	0	0	0	0	0	0	0	0	0	0	0	0	0	0	0	0
1.6478	1.3496	1.9654	1.5711	1.5538	1.2841	1.5977	1.3596	1.4963	1.4209	1.7064	1.4594	1.3624	1.4799	1.7157	1.4554	1.5135	1.5724	1.5874	1.444	1.6456	1.5831	1.5866	1.536	1.6199	1.6965	1.4857	1.5397	1.4891	1.5998	1.6539	1.4182	1.589	1.5192	1.5191	1.4608	1.2911	1.6744	1.4937	1.3156	1.6244	1.567	1.5298	1.5004	0	1.7353	1.4513	1.4309	1.2434	1.4535
2.0879	1.3493	1.6909	1.9475	2.5313	1.9998	2.2212	2.3681	2.0335	1.5198	1.7656	1.6166	1.2258	1.6076	1.3631	1.8633	2.2348	2.5005	2.4114	1.3526	1.7561	1.8655	2.0236	1.5178	2.5339	1.8594	1.9518	1.7375	2.9924	3.0902	2.0393	1.2804	1.882	1.6991	1.969	1.831	1.9183	1.6707	1.5368	1.2595	1.687	2.6581	1.534	1.5611	0	1.9652	1.6462	1.6972	1.9214	1.8665
1.5673	1.5213	1.6925	1.5687	1.7275	1.4589	1.8526	0.84316	1.5102	1.6854	1.5219	0.96535	1.521	1.1815	0.3721	1.211	1.2986	1.7877	1.8807	1.3645	1.1984	1.3963	1.1048	1.9729	1.8142	1.031	1.7279	1.5201	1.1211	1.9171	1.6236	1.5636	1.3106	2.5123	1.3437	1.666	1.6208	2.4432	0.99359	1.5042	1.4497	1.6844	1.2795	1.3457	0	0.94668	0.40852	0.87864	0.83441	1.6025
0	0	0	0	0	0	0	0	0	0	0	0	0	0	0	0	0	0	0	0	0	0	0	0	0	0	0	0	0.083465	0	0	0	0	0	0	0	0	0	0	0	0	0	0	0	0	0	0	0	0	0
1.7871	1.406	1.621	1.8582	1.7333	1.6527	1.6054	1.128	1.5153	1.2358	2.227	1.8681	1.6406	2.0322	1.8668	1.5797	2.1212	1.9976	1.7691	1.0873	1.6033	1.8131	2.0785	1.8312	1.4506	1.8302	1.8783	1.6778	1.6071	1.5004	1.9007	1.3382	1.9462	1.7452	1.3776	2.4239	1.5012	1.5526	1.7724	1.671	1.2835	1.7551	1.6339	2.0817	0	1.3457	1.7421	1.8033	2.0333	1.5461
0	0.024184	0	0.026323	0.026088	0	0.025435	0	0.049312	0	0	0	0	0	0	0	0.027365	0.024544	0.023669	0.024243	0	0	0	0	0	0.023954	0.021746	0.036731	0.048376	0	0.070058	0	0	0	0.017646	0	0	0	0	0	0.025757	0.039135	0	0	0	0	0	0.048252	0	0
0.043036	0.12092	0.046472	0.039484	0.15653	0.042642	0.10174	0.08489	0.13561	0.078315	0.19154	0.16661	0.04594	0.15294	0.11239	0.073155	0.063852	0.049087	0.071006	0.19395	0.12065	0.19846	0.083421	0.23836	0.11987	0.095815	0.13048	0.16529	0.12094	0.11581	0.21017	0.083341	0.079169	0.05837	0.12352	0.10064	0.18829	0.049196	0.033345	0.16226	0.025757	0.039135	0.24592	0.13549	0	0.11914	0.092543	0.12063	0.072007	0.086875
0	0	0	0	0	0	0	0	0	0	0	0	0	0	0	0	0	0	0	0	0	0	0	0	0	0	0	0	0	0	0	0	0	0	0	0	0	0	0	0	0	0	0	0	0	0	0	0	0	0
0	0	0	0	0	0	0	0	0	0	0	0	0	0	0	0	0	0	0	0	0	0	0	0	0	0	0	0	0	0	0	0	0	0	0	0	0	0	0	0	0	0	0	0	0	0	0	0	0	0
1.1183	1.8853	1.2076	0.7817	1.6463	0.897	1.7939	1.8907	1.739	2.035	2.133	1.3916	1.1937	1.1354	1.2516	1.4936	1.6253	2.1866	1.5815	2.6098	1.7915	0.73672	1.858	1.106	1.8434	1.7784	1.6952	1.568	3.1426	2.1495	1.387	2.3719	1.5282	1.5167	1.7031	1.868	1.9571	0.9131	2.8469	1.3251	1.5298	2.615	1.4345	1.6346	0	1.5037	1.2596	2.0598	2.0047	1.2439
0.74646	0.83896	1.6121	0.85607	0.4525	0.49309	1.1029	1.6565	1.1761	1.5282	0.99667	0.72248	0.89643	1.3263	0.48735	0.79305	0.79109	0.745	1.129	1.3666	1.308	0.8606	0.72348	1.1628	0.6683	1.1426	0.47149	0.87602	1.3635	1.1048	1.2152	1.2046	0.75526	0.75932	0.9182	0.43641	0.1633	0.63998	1.4459	1.1258	0.55846	0.84851	0.60936	1.0281	0	0.51663	1.2039	0.94155	1.249	1.184
1.1587	1.172	0.50047	0.42521	0.98333	0.15307	0.13696	1.5998	0.53105	1.0542	0	0	0.24737	0	0	0.98478	1.2279	0.39647	0.89213	1.0443	0	0.26716	0.89838	0.32088	0.18441	0.64491	1.1709	0.98892	0.78146	1.2472	1.006	1.0471	1.0231	0.6286	0.95016	0.54192	0.60832	0.7947	0.3591	0.8737	1.1095	0	0.18917	1.2767	0	0.64153	0.66441	1.1692	1.1632	0.20048
1.6303	1.9717	1.6074	1.9076	1.6973	1.6973	1.3196	1.8526	1.9087	1.8703	2.1768	1.6465	1.6457	1.5114	1.6197	1.5363	1.6151	1.7787	1.9492	2.0165	1.5401	2.043	1.8549	2.3311	1.9884	1.657	1.7371	1.4671	1.8923	1.6213	2.0962	2.1505	1.7604	2.2593	1.6276	1.3261	1.2715	1.7421	1.8673	1.6035	1.6121	2.0627	2.2278	1.7852	0	1.8838	1.7275	2.0465	1.6308	2.1259
1.1117	1.3275	1.1629	1.3068	1.2215	1.5146	1.3962	1.6447	1.2539	1.5173	1.3606	1.4795	1.1496	1.1934	1.0887	1.2106	1.3181	1.1095	1.1655	1.4874	1.2175	1.1014	1.4366	1.2748	1.0644	1.6243	1.2639	1.3047	1.1325	1.2153	1.4139	1.4801	1.406	1.602	1.396	1.4218	1.1856	1.0325	1.2651	1.4408	1.5802	1.1689	1.4747	1.3125	0	1.1926	1.2202	1.4996	1.0754	1.3525
1.271	1.3474	1.3413	1.1573	0.64792	1.4216	0.90486	1.2821	1.0592	0.89364	0.95139	1.4539	0.72465	1.4372	1.207	1.2276	0.7776	1.3509	0.81025	1.5134	1.0933	1.4154	1.5305	1.54	1.2874	0.90039	0.81742	1.2328	0.81179	1.1349	1.1286	1.585	1.4136	1.4496	0.91202	0.94576	0.5561	1.453	1.1639	1.1109	1.1411	1.2609	1.2027	1.1368	0	0.65576	0.72471	0.89068	0.53167	1.2246
1.4906	1.5521	1.4676	1.1665	1.3554	1.2453	1.5806	1.3404	1.5824	1.2366	1.5219	1.7397	1.521	2.1292	1.0877	1.3414	1.366	1.5502	1.302	1.9758	1.7208	1.9207	1.4447	1.4873	1.3083	1.2689	1.1741	1.3845	1.2074	1.6045	1.3084	1.5848	1.2904	1.3676	1.3482	1.0765	1.4194	1.4033	1.2229	1.686	1.4432	1.515	1.5031	1.4147	0	1.1651	1.5398	1.6221	1.6138	0.93558
1.2293	1.7536	1.5317	1.8219	1.4331	1.7803	1.4531	1.5855	1.4628	1.2906	1.6835	1.3729	1.3627	2.1283	1.4817	1.3663	1.2828	1.2404	2.2883	1.2785	2.5186	1.0902	2.2607	2.0296	1.618	1.1053	1.8158	1.3721	1.7007	1.4759	2.7196	1.2208	0.97417	1.2826	1.8611	1.6586	1.1584	2.3782	1.2456	1.7113	1.2451	1.5479	1.5439	1.2653	0	1.2042	1.3556	1.6964	1.1867	2.0453
1.6648	2.4948	2.397	0.67885	0.3364	0.6415	2.1319	1.642	1.4307	1.0098	1.7289	2.417	1.481	2.3007	0.72461	3.3016	0.88217	1.5824	1.0682	2.032	0.38895	2.0793	1.9721	1.921	1.1041	1.0811	0.84123	0.71046	2.1833	1.1947	1.0539	1.2538	1.3271	1.8817	0.56884	0.97331	1.6996	1.9031	3.2248	1.6738	0.83034	1.5139	2.0386	0.65515	0	1.3827	0.59666	1.0888	1.3928	0.64013
0	0.1893	0.072752	0.18544	0	0.089008	0.11946	0.13289	0.096497	0	0.11994	0.065208	0.21576	0	0	0.22905	0	0.038423	0.22232	0.075906	0	0.19418	0.17413	0.09329	0.10723	0.037499	0	0	0.15146	0.10878	0.14623	0.26094	0.049576	0	0.055249	0.078777	0	0.077016	0.2088	0.15241	0	0.061266	0.054999	0	0	0.037303	0.096584	0.075538	0	0.15543
0	0	0	0	0	0	0	0	0	0	0	0	0	0	0	0	0	0	0	0	0	0	0	0	0	0	0	0	0	0	0	0	0	0	0	0	0	0	0	0	0	0	0	0	0	0	0	0	0	0
0	0	0	0	0	0	0	0	0	0	0	0	0	0	0	0	0	0	0	0	0	0	0	0	0	0	0	0	0	0	0	0	0	0	0	0	0	0	0	0	0	0	0	0	0	0	0	0	0	0
2.6731	1.9194	1.2829	1.4987	2.3406	1.1281	1.8431	1.4647	1.8292	2.5673	1.5862	2.156	2.1401	1.935	2.133	2.0195	2.0775	1.2704	1.3884	2.426	1.6654	2.0545	2.015	2.1591	1.5363	1.5705	1.3507	1.2041	2.4205	2.4777	0.72525	1.3421	1.4752	1.8127	1.4005	3.2992	1.2995	1.8674	1.4958	1.6797	2.222	2.1607	1.4548	1.8701	0	1.8911	1.7031	1.332	2.2363	0.98499
2.0338	1.8447	2.0806	1.3749	1.5573	1.2492	1.8769	2.3578	1.7478	1.8181	1.8104	2.4175	1.8663	1.7752	2.2364	1.7589	1.8151	1.8518	1.4129	1.7085	1.2504	1.5632	1.4294	1.6798	1.9877	1.6682	1.803	1.6445	1.8249	1.6899	1.7619	1.8887	1.7854	1.839	1.6971	1.3768	1.8421	2.0802	1.7141	1.8296	1.6444	1.7522	1.602	1.8254	0	1.6793	1.7136	1.9403	1.3134	1.3583
2.7397	2.0528	2.3309	1.625	2.3151	1.563	1.6683	1.5558	2.2831	2.4928	1.8475	2.4107	2.9689	1.9669	1.4093	2.1169	2.0061	1.8939	2.0547	2.2917	1.8621	2.7758	2.0385	1.7244	2.1473	1.8022	1.3844	1.7361	2.753	2.6363	1.5317	2.1437	1.7106	1.9143	1.7021	2.0386	2.3247	1.044	2.6374	2.0033	1.8882	2.7179	1.6943	2.0256	0	1.8387	2.0828	2.234	2.431	2.0111
1.0907	0.88537	1.1778	1.2602	1.0285	0.80056	1.2177	1.5539	1.4234	0.88216	1.5103	0.8211	1.4878	0.57424	1.4242	1.1331	0.69357	1.2441	1.2664	0.81926	1.3591	0.83834	0.93969	1.1747	1.2538	1.0793	1.1635	1.1895	0.74927	1.3045	0.98645	1.017	1.2039	1.6437	0.89446	1.8422	1.1665	1.6625	1.5024	1.188	1.1606	0.77146	0.79147	1.24	0	1.0736	1.4768	1.0191	0.81112	0.7689
1.498	1.2304	1.2443	1.1277	1.5368	1.1798	1.2259	1.9321	1.4854	1.1533	1.3334	0.89225	0.98406	1.2285	1.6551	1.665	1.4166	1.1172	0.7605	1.0386	0.80766	1.0628	1.1913	1.436	1.2838	1.2186	1.5721	1.3277	0.71242	1.3024	1.3131	1.4133	1.2295	0.78145	1.134	0.53896	1.4117	1.9759	0.80356	1.9985	1.3794	1.991	0.65848	1.7232	0	1.2122	1.239	0.9044	0.67482	0.864
1.7964	1.9569	1.7011	1.8088	1.8764	1.5609	1.5844	1.5537	1.623	1.8357	1.8205	1.7387	1.4751	1.7351	1.624	1.5738	1.3532	1.655	1.672	2.1641	1.5497	1.9596	1.7679	1.7987	1.6716	1.4922	1.9971	1.604	1.7864	1.6957	1.7097	1.6949	1.566	2.0242	1.3825	1.0341	1.0399	1.5797	1.756	1.7714	1.6872	1.5834	1.8501	1.3052	0	1.7139	1.5848	1.1156	1.6185	2.0404
1.6329	1.7304	2.2167	1.6693	1.8949	1.8953	1.7096	1.4724	1.7775	1.2735	1.7857	1.4901	1.7182	2.2658	1.5839	1.7447	1.8195	2.0221	1.6935	1.7346	2.0274	1.8557	1.7484	1.4535	1.3737	1.4542	2.1217	1.4136	1.9666	1.9334	1.7215	1.7166	1.5277	1.6452	1.8364	1.5274	1.633	1.7066	1.229	1.372	1.6754	1.3576	1.8662	1.4321	0	1.5757	1.672	1.7785	1.8344	1.6145
0	0	0	0	0	0	0	0	0	0	0	0	0	0	0	0	0	0	0	0	0	0	0	0	0	0	0	0	0	0	0	0	0	0	0	0	0	0	0	0	0	0	0	0	0	0	0	0	0	0
0	0	0	0	0	0	0	0	0	0	0	0	0	0	0	0	0	0	0	0	0	0	0	0	0	0	0	0	0	0	0	0	0	0	0	0	0	0	0	0	0	0	0	0	0	0	0	0	0	0
1.0597	1.9651	1.2587	1.5555	0.96356	1.96	1.2526	1.8812	1.5178	1.3498	0.7546	1.3333	1.2443	0.75315	1.1069	1.7112	1.2803	1.3295	1.1073	0.89542	1.7825	1.0995	1.3009	1.0271	1.3914	1.8874	1.6064	1.3567	1.1912	1.5399	1.15	1.1629	1.0137	1.4372	1.738	0.37172	0.83453	1.3325	1.2316	1.2785	1.0782	1.3491	1.6436	1.0008	0	0.88008	1.1393	1.2475	2.039	1.1612
1.1019	1.2142	1.0499	1.2687	0.95612	1.2774	0.94495	0.66059	1.0769	1.3171	1.077	1.1502	1.0494	0.94697	0.9028	0.91819	1.3418	1.0597	0.85556	0.99805	1.0298	0.97148	1.0331	0.95737	1.1004	1.0944	1.0699	1.254	1.2994	0.91865	0.83242	1.325	1.2719	1.0843	1.0985	1.3895	1.002	1.2102	1.289	1.0427	0.91813	1.2182	0.82898	1.1564	0	1.1125	1.208	0.96899	1.3195	1.0717
1.8851	3.178	1.3842	1.422	1.417	1.1456	1.3666	1.4626	1.5048	1.578	1.5213	1.6056	1.5696	1.578	2.002	1.709	1.5662	1.5911	1.8661	1.6566	1.7616	1.8111	1.5103	1.5661	1.6702	1.5948	1.3716	1.7483	1.6387	1.4609	1.1047	1.4927	1.5721	1.2954	1.5458	1.2931	1.4296	1.7526	1.5774	1.3646	1.6848	1.9428	1.1695	1.5826	0	1.8509	1.5674	1.6627	1.8714	1.196
1.7032	1.4585	2.8026	1.7115	2.1633	1.7144	2.3968	2.2398	2.0213	2.2877	2.5268	2.9045	2.0346	3.1705	2.0122	2.6885	1.7707	1.9427	2.3641	2.1017	2.7286	2.6182	2.2534	2.0215	2.4204	2.0315	1.9262	2.3882	2.3248	1.877	2.4206	2.0942	2.0889	3.8502	2.1616	2.0864	1.8452	1.8543	2.4508	2.2017	1.8446	2.0651	2.1849	2.7449	0	2.3801	1.6278	2.4553	2.1034	2.1518
1.351	1.0563	1.0783	0.93412	1.638	1.0282	1.1109	1.3325	1.0937	1.2827	1.1503	1.2508	1.0973	1.1133	0.767	0.94857	0.98358	1.1055	0.83994	0.76107	1.8115	1.3544	1.4422	1.098	1.3089	1.3405	1.5434	1.6294	1.1225	1.7071	0.82873	1.3271	0.7348	0.87636	1.5414	0.8242	1.0794	2.0144	0.63717	1.2402	1.2656	1.282	0.81517	1.2483	0	1.3985	1.0526	1.1196	0.68798	1.2535
0.60997	1.0773	0.84687	1.7588	1.1093	1.7844	1.2875	1.0313	1.323	1.4271	1.8615	1.0964	1.2092	1.3419	1.4792	1.2591	0.99736	1.4412	1.0064	0.93267	1.0993	1.5572	1.5202	1.2669	1.4563	1.843	1.8053	1.19	0.97951	1.8759	1.1348	1.2937	1.0259	0.82731	1.4292	1.7321	1.2962	1.4942	1.2828	1.3142	1.1474	1.1886	1.1382	1.7146	0	1.1579	0.37476	1.4167	0.8748	1.8596
1.491	1.6957	1.1501	1.7371	1.3988	1.9347	1.5946	1.5756	1.7187	1.3244	1.0112	1.4431	1.1748	1.598	0.97347	0.9052	1.5275	1.478	1.5424	1.2599	1.2939	1.5348	1.6516	1.8926	1.5821	1.6005	1.6145	1.2878	1.3368	1.2993	1.5411	1.5583	1.5935	1.2519	1.5721	1.5774	1.3047	1.8262	1.5679	1.3653	1.3174	1.2268	1.2462	1.3691	0	1.5135	1.0179	1.4329	1.0395	1.72
1.0878	1.2462	1.0392	2.0217	0.93845	1.6998	1.5332	1.1554	1.2345	0.79946	1.1173	0.93142	0.9826	0.89212	1.1473	1.3869	1.144	0.97834	1.5417	1.0842	1.349	1.013	1.1625	1.2746	1.2486	1.2343	1.3531	1.2142	1.0817	0.92326	1.226	1.3774	0.75431	1.6457	1.3553	1.0763	1.2814	1.0522	1.0374	1.1674	1.4775	0.83706	1.3321	1.0867	0	1.0425	1.1696	1.2901	0.77008	1.7013
0	0	0	0	0	0	0	0	0	0	0	0	0	0	0	0	0	0	0	0	0	0	0	0	0	0	0	0	0	0	0	0	0	0	0	0	0	0	0	0	0	0	0	0	0	0	0	0	0	0
0	0	0	0	0	0	0	0	0	0	0	0	0	0	0	0	0	0	0	0	0	0	0	0	0	0	0	0	0	0	0	0	0	0	0	0	0	0	0	0	0	0	0	0	0	0	0	0	0	0
1.389	1.1827	1.4545	1.7185	1.4544	1.6752	1.2936	1.536	1.4529	1.3979	1.686	1.1203	1.303	1.3213	1.5664	1.1448	1.3471	1.5483	1.3774	1.5175	1.3571	1.4315	1.591	1.5882	1.6581	1.3471	1.8716	1.4729	1.3011	1.3592	1.5303	1.2906	1.5099	1.1703	1.2685	1.6241	1.0129	1.66	1.6796	1.2696	1.4737	1.3397	1.5978	1.3251	0	1.3633	1.3275	1.522	1.0916	1.76
2.0493	1.7088	1.2135	1.4556	1.6029	1.3755	1.4456	1.2388	1.5717	1.624	0.82379	1.7275	1.5172	1.7227	1.3811	2.135	1.6253	1.6965	1.7815	1.564	2.0386	2.134	1.6231	2.2884	1.9465	0.95664	1.5699	1.6926	1.5605	1.7789	1.399	1.6215	1.4593	2.4208	1.4637	1.7778	0.98335	2.0403	1.2293	1.645	1.1869	1.2624	1.511	1.1446	0	1.464	1.1846	1.1488	1.7697	1.6967
1.2247	1.3549	1.4051	1.2641	1.276	0.91012	1.3798	1.6608	1.4362	1.0447	1.5671	1.4446	1.6342	1.7681	1.4492	1.7565	1.0464	1.6588	1.7891	1.2073	1.5022	1.3899	1.3601	1.6163	1.1117	1.342	1.1797	1.3229	1.2476	1.7096	1.5368	1.3835	1.2391	1.8168	1.5221	1.5215	1.2726	1.2687	1.1268	1.5872	1.3056	1.2529	1.7808	1.4157	0	1.0595	0.96014	1.3731	1.2167	1.2582
1.6625	1.2293	0.66141	1.7394	0.90172	1.4161	1.2929	1.8123	1.6794	1.4331	1.2462	1.355	1.3544	1.762	1.4853	1.2643	0.92732	1.1976	1.1068	1.3802	0.98125	1.3114	1.6961	1.0299	1.1838	1.4124	1.238	1.9791	1.3278	0.94186	1.5669	1.2991	1.159	1.3054	1.7939	1.3301	1.3016	1.9005	1.2203	1.1217	1.0998	1.671	0.92859	1.5151	0	1.1627	1.9443	1.5697	1.3908	1.4888
2.9982	0.78627	1.0792	1.4976	1.2723	1.0563	1.6539	1.8728	1.4887	2.0915	0.71168	2.3215	1.3336	0.47354	1.305	1.7838	1.4616	1.3679	1.2092	1.7453	1.2609	1.4403	1.6144	1.1763	1.2725	1.3907	1.2625	1.1942	1.8536	1.3985	0.8677	1.2903	1.3973	1.22	1.1884	1.5192	1.6616	1.0282	1.8585	1.2058	1.8543	1.0906	1.5501	1.4945	0	1.3834	1.5044	1.0085	1.2542	1.1528
1.4811	1.2881	1.4851	1.4882	1.4322	0.92011	1.584	1.0434	1.1819	1.0588	1.4125	1.3652	0.97871	0.96075	1.6116	1.4686	1.465	1.4882	1.0279	1.3111	1.0381	1.0774	1.2987	1.1719	1.0664	1.158	1.6393	1.5952	0.99098	1.2716	1.0907	1.1382	1.3493	1.2435	1.2435	0.98959	1.2651	1.2093	1.3388	1.3561	1.203	0.96202	0.80603	1.4155	0	1.152	1.1122	1.4431	0.91454	1.2305
1.1449	1.1207	0.79759	1.649	1.3209	1.8175	1.3314	1.3841	1.2801	1.1425	1.5122	1.1081	1.4586	1.3124	1.2538	1.4439	1.2916	1.2427	1.3202	1.6435	1.3978	1.2135	1.3124	1.0995	1.5136	1.1511	1.4742	1.182	1.4322	1.1528	1.6032	1.3827	1.2093	1.8533	1.4688	1.3387	1.2926	1.0976	1.0015	1.281	1.3925	1.5449	1.839	0.95921	0	1.1042	1.0853	1.2422	1.6375	1.2993
1.5063	1.3185	1.2512	1.568	1.2818	1.9517	1.2669	0.94277	1.2447	1.1069	1.1861	1.1495	1.0822	1.2352	1.3616	1.3295	1.3323	1.652	1.5453	1.338	1.0963	1.0854	1.516	1.484	1.5445	0.95124	1.7857	1.3845	1.221	1.3095	1.729	1.1967	1.3215	1.1	1.2233	1.1854	0.78575	1.5563	1.212	1.3979	1.7857	1.1063	1.3478	1.3907	0	1.2349	1.1212	1.4777	1.0905	1.7542
2.6792	1.6998	1.5865	1.718	2.3576	1.5129	2.1964	2.2162	2.0548	2.3591	1.3078	2.5094	1.43	1.8427	1.6927	2.1302	1.5021	1.873	1.8537	2.2882	2.3018	1.9928	2.4012	2.3336	2.3728	1.876	1.5285	1.6966	2.283	2.4187	1.9228	2.6778	1.7489	2.9304	2.197	1.7179	1.5125	2.4699	2.0089	1.5641	2.2759	2.122	2.8221	2.3807	0	1.627	1.9823	2.1318	1.5907	2.268
1.2486	1.2318	1.1685	1.9602	1.312	2.0253	1.2791	0.82098	1.6532	0.9846	1.2843	1.0474	1.0663	0.9203	1.1956	1.1556	1.3468	1.4084	0.9919	1.2817	2.2559	1.2316	2.0617	1.2679	1.4905	1.7606	1.6404	1.2078	1.2788	1.1051	1.5809	1.0388	1.5211	1.129	1.5473	1.3302	1.1897	1.2687	1.2469	1.4227	1.3618	0.85789	2.1292	1.1574	0	1.1061	1.8496	1.3222	1.2767	1.6723
1.8085	1.7481	1.4452	1.8141	1.3156	1.3978	1.1544	1.0346	1.5853	1.7114	1.1591	1.4704	1.5831	1.0283	1.1808	1.5371	1.3417	1.4646	1.4721	1.4059	1.5718	1.4595	1.7061	1.5777	1.6695	1.1677	1.0784	1.6516	1.4027	1.3238	1.2562	1.471	1.557	0.78494	1.5869	1.1842	1.3926	1.902	2.158	1.3637	1.6886	1.5459	1.2402	1.5088	0	1.5421	1.0889	1.2978	1.513	1.5125
1.5543	1.3692	0.99794	1.9527	1.1968	1.6788	1.0676	1.1186	1.4199	1.2613	1.6452	0.93513	1.0762	1.5426	1.3164	1.1782	1.4068	1.5812	1.4786	1.2778	1.1188	1.4771	1.33	1.5123	1.4876	1.2392	1.8467	1.6672	1.1805	1.3113	1.6184	1.0575	1.2055	1.4244	1.5674	1.0806	1.213	1.0084	1.2694	1.2987	1.2822	1.4898	1.5088	1.4217	0	1.256	1.2044	0.91842	1.1246	2.0473
1.3003	0.98488	0.85469	1.8154	0.89106	1.6059	1.1695	1.0037	1.1984	1.4403	0.90582	1.2038	1.4182	1.1385	0.73821	1.6337	1.3181	1.5154	1.2437	1.3058	1.0303	1.5969	1.3881	1.0568	1.2822	1.0384	0.85702	1.1822	1.2392	1.2779	1.3191	1.7517	1.4352	0.92014	1.5531	1.256	1.0883	0.96941	1.6208	0.85261	1.2181	1.3881	0.92303	2.0468	0	0.87647	1.0131	1.2994	0.80405	1.4347
0.99592	1.314	1.2157	1.4302	1.05	1.373	1.0237	1.4093	1.1288	0.94556	1.0792	0.62865	1.2018	0.76939	1.357	1.1041	1.0738	1.6299	1.5241	1.0733	1.3354	1.3229	1.3709	1.1092	1.3784	1.2533	1.6848	1.1642	0.85179	1.1419	1.4568	1.5932	0.93995	1.0571	1.5801	1.1645	1.2883	1.3365	1.5433	1.404	0.93298	1.5751	0.84836	1.1928	0	1.2467	0.9932	1.2623	1.1954	1.4985
1.5367	1.4873	1.4751	0.8355	1.2938	0.90234	1.0092	1.0104	1.4185	1.0875	1.5199	1.1569	1.4126	1.7192	2.1181	0.72563	1.2124	1.3146	1.5025	1.2985	1.6755	1.3288	1.5997	2.0688	1.5966	2.0909	1.1648	1.3481	1.4395	1.3785	1.7141	1.4329	1.1308	1.3895	1.2602	1.0981	1.1206	1.5615	2.1168	1.5451	1.7884	1.1646	2.0211	1.7471	0	0.94541	1.8971	1.4837	1.3571	1.1079
0	0	0	0	0	0	0	0	0	0	0	0	0	0	0	0	0	0	0	0	0	0	0	0	0	0	0	0	0	0	0	0	0	0	0	0	0	0	0	0	0	0	0	0	0	0	0	0	0	0
0	0	0	0	0	0	0	0	0.014486	0	0	0	0	0	0	0	0	0	0	0	0	0	0	0	0	0.028147	0	0	0	0	0	0	0	0	0	0	0	0	0	0	0	0	0	0	0	0	0	0	0	0
0	0	0	0	0	0	0	0	0	0	0	0	0	0	0	0	0	0	0	0	0	0	0	0	0	0	0	0	0	0	0	0	0	0	0	0	0	0	0	0	0	0	0	0	0	0	0	0	0	0
0.059401	0.16691	0.064144	0.054499	0.036009	0.039239	0.14043	0.11717	0.13613	0.16214	0.10575	0.17248	0.06341	0.070365	0.077564	0.10097	0.088134	0.16939	0.098008	0.16731	0.58288	0.13697	0.15353	0.16451	0.047272	0.13225	0.030016	0.17745	0.2337	0.03197	0.12893	0.15338	0.1967	0.080567	0.14614	0.069457	0.051978	0.067904	0	0.13438	0.14221	0.054018	0.14548	0.14026	0	0.19734	0.12774	0.1332	0.049695	0.051391
0	0	0	0	0	0	0	0	0	0	0	0	0	0	0	0	0	0	0	0	0	0	0	0	0	0	0	0	0	0	0	0	0	0	0	0	0	0	0	0	0	0	0	0	0	0	0	0	0	0
2.9821	2.7292	3.3122	3.2832	4.0028	3.4613	3.6257	4.2857	3.8807	2.8684	4.1712	2.8863	4.593	3.9866	2.837	3.7656	3.964	3.9602	3.8659	4.2477	2.9859	3.5854	3.6335	2.684	3.3902	4.197	3.4658	3.9451	4.3338	2.8431	3.5138	3.52	3.2132	3.3512	3.9477	4.3337	3.9514	4.1881	3.7959	3.0518	4.717	3.3316	2.8169	3.5877	0	3.8683	3.0841	3.8212	4.2768	2.3711
0.94989	1.0676	1.2309	1.5106	1.2668	1.5687	1.5719	1.6863	0.92515	2.2471	1.1837	1.1033	1.3182	0.90016	0.7442	2.0991	1.3691	0.97511	1.0448	1.3913	1.5979	1.6427	0.98201	1.1838	1.0583	2.1148	1.248	2.1079	1.3881	1.227	0.72162	1.9621	1.8173	1.0307	0.85685	0.22214	0.83119	1.7374	0.73599	0.57302	1.3644	1.7276	0.77543	1.3457	0	1.3674	1.6341	0.95852	2.0662	1.8627
1.0362	1.3685	1.2868	1.6479	1.3506	1.215	1.133	1.7374	1.4397	1.2257	0.96851	1.1534	1.2444	1.2275	1.4207	1.6294	1.3069	1.2411	1.2253	1.3134	1.0168	1.4635	1.4061	1.2555	1.072	1.1535	1.597	1.2824	1.5434	1.0318	1.2933	1.2709	1.1628	1.546	1.1472	1.454	0.95209	1.8953	1.5255	1.0549	0.96131	1.3193	1.0574	1.0603	0	1.4917	1.3741	1.1618	1.0403	1.285
0	0	0	0	0	0	0	0	0	0	0	0	0	0	0	0	0	0	0	0	0	0	0	0	0	0	0	0	0	0	0	0	0	0	0	0	0	0	0	0	0	0	0	0	0	0	0	0	0	0
0	0	0	0	0	0	0	0	0	0	0	0	0	0	0	0	0	0	0	0	0	0	0	0	0	0	0	0	0	0	0	0	0	0	0	0	0	0	0	0	0	0	0	0	0	0	0	0	0	0
[truncated: 33,340 more rows]
[truncated: 114 more columns]
