# Supplementary material for: Population genetics of transposable element load: A mechanistic account of observed overdispersion
Source: PLoS One. 2022 Jul 14;17(7):e0270839. doi: 10.1371/journal.pone.0270839 (PMC9282655; doi:10.1371/journal.pone.0270839)
Supplement: S1 File — This compressed directory contains the two data sets discussed in ‘Appendix: Data Analysis’ (above) and the scripts used to generate Figs 1 and 2. (ZIP) [file pone.0270839.s001.zip › S1_File/TEPopGen/Mimulus/Mgut_TE_SummaryByType.csv]

type	IM_1042	IM_1054	IM_106	IM_109	IM_1133	IM_1145	IM_1152	IM_115	IM_1168	IM_116	IM_1189	IM_1192	IM_1209	IM_124	IM_125	IM_138	IM_155	IM_170	IM_179	IM_191	IM_201	IM_221	IM_232	IM_238	IM_239	IM_245	IM_266	IM_273	IM_274	IM_275	IM_294	IM_299	IM_320	IM_323	IM_330	IM_331	IM_343	IM_359	IM_392	IM_408	IM_409	IM_411	IM_412	IM_413	IM_415	IM_416	IM_420	IM_430	IM_444
DNA	27240.1519488	28406.4196218	25662.490271399998	19017.8485871	28645.7664524	19543.7168952	23702.2150295	25445.163539099998	23908.3300395	31017.1640069	26200.6214403	31951.23994	27166.0920372	27535.670981799998	24455.757606	30081.1158467	29088.85477674	23720.5680321	22535.2294797	32099.0852025	25079.1420219	27287.6351627	23897.9806863	23559.8536292	23183.8780657	22234.2075035	16950.0663052	25974.795673	29128.141016999998	25004.8761401	16719.1022038	25764.3174397	31979.776578599998	24022.6409052	22433.6688408	33766.7837649	28244.5969271	27323.9241661	28418.7250547	26430.4599758	25658.3244054	28324.5428804	22577.0025366	24334.560186400002	31323.662	26199.4737928	28902.6796285	25824.0032458	33923.9940181
LINE	990.18045	734.76361	761.35263	787.213777	723.60755	769.47258	804.1204	862.68099	840.41976	650.1923830000001	744.99928	681.74573	816.56184	717.89518	802.09291	699.49998	664.25982	761.792875	1182.55707	708.2624500000001	815.04593	713.47932	926.08114	804.17457	778.2569	858.23399	820.64039	721.68167	872.89765	807.61667	899.99577	893.33928	737.4652600000001	894.8582	870.65468	967.89395	789.95359	783.68301	665.32883	893.90029	682.09479	907.4848000000001	898.91306	910.94825	908.941	854.41643	879.8346300000001	867.3748899999999	702.16981
LTR	6592.216529	6219.129603	5817.729543	6070.882245100001	5968.31229	6409.07731	6360.1653400000005	6592.60434	6208.85736	5916.699995	6469.117413	5893.15612	6550.3566035	6760.8262	5864.51323	5789.06593	5966.835143	6175.869002	6106.645438	5629.55534	6188.894709	5663.62182	6851.517573	5495.477488	5954.963171	5906.56809	5749.1730657	5782.7137299999995	5581.885479	6033.965442	6629.828853	6742.62072	5963.058256	6690.95257	6315.23081	6976.29632	6302.21404	6458.815615	5852.87944	6720.356235	5734.716254	6391.258602	6988.436956	6040.76148	6615.49	6284.6388799999995	6830.935065	6103.0014599999995	5938.406273
SINE	819.3724	924.6170000000001	892.0962	725.2667	901.1568	739.3489999999999	939.2927999999999	964.2454	880.3435999999999	777.4571	990.3094	813.5698	805.77657	935.47402	992.8761000000001	772.2622	924.7579000000001	971.1336	1115.7705	745.6972	830.2793	919.5110000000001	809.1822000000001	974.4704	814.8150999999999	833.1059700000001	797.7604	734.4669	920.5649	933.131	890.2755999999999	739.714	962.9163	1096.2415	855.5165	681.56	844.9161	1035.2756000000002	758.4809	847.8514	853.9456	761.9394	951.7551000000001	762.832	2169.6	770.13877	781.0633	826.5952000000001	722.9796
[truncated: 114 more columns]
