# Supplementary material for: Population genetics of transposable element load: A mechanistic account of observed overdispersion
Source: PLoS One. 2022 Jul 14;17(7):e0270839. doi: 10.1371/journal.pone.0270839 (PMC9282655; doi:10.1371/journal.pone.0270839)
Supplement: S1 File — This compressed directory contains the two data sets discussed in ‘Appendix: Data Analysis’ (above) and the scripts used to generate Figs 1 and 2. (ZIP) [file pone.0270839.s001.zip › S1_File/TEPopGen/Mimulus/Mgut_TE_SummaryByFamily.csv]

family	IM_1042	IM_1054	IM_106	IM_109	IM_1133	IM_1145	IM_1152	IM_115	IM_1168	IM_116	IM_1189	IM_1192	IM_1209	IM_124	IM_125	IM_138	IM_155	IM_170	IM_179	IM_191	IM_201	IM_221	IM_232	IM_238	IM_239	IM_245	IM_266	IM_273	IM_274	IM_275	IM_294	IM_299	IM_320	IM_323	IM_330	IM_331	IM_343	IM_359	IM_392	IM_408	IM_409	IM_411	IM_412	IM_413	IM_415	IM_416	IM_420	IM_430	IM_444
CACTA	554.22952	589.4824	622.7825	416.92712	575.4538	425.1861	487.56607	554.28112	496.09139999999996	623.97926	511.37753	591.91219	568.48545	535.70289	507.0573	575.0904	595.2767	497.89076	510.94857	606.8308	529.0354	544.77022	498.50748000000004	477.66611	470.07993	478.8078	373.26833	515.6563	592.861	523.97955	451.45754999999997	549.6523	617.6816	504.95301	505.01189999999997	740.4214499999999	597.3024	573.60502	587.7025	553.6061199999999	516.9204	577.66342	513.4382	487.52368	369.51200000000006	538.83	643.30734	531.2851	660.07557
Copia	2877.3408	2815.706743	2682.712443	2664.5153951	2651.75183	2917.4134	2944.73931	3020.36056	2795.35313	2586.290885	2889.83393	2514.15434	2950.56934	3127.9743000000003	2740.86524	2576.12914	2569.710433	2865.424034	2822.8265499999998	2485.77741	2811.133519	2544.42642	3105.387346	2521.0998680000002	2746.599081	2673.72582	2650.4664757	2518.50761	2468.30888	2740.1778719999998	3027.03252	3118.8021700000004	2603.1114159999997	3107.8211300000003	2802.94732	3189.56114	2819.84281	3065.083294	2643.89357	2979.822735	2500.398204	2798.207152	3165.143726	2656.95113	2671.866	2879.69387	2956.8337500000002	2653.63566	2487.240093
Gypsy	2964.17629	2623.3214	2441.38014	2743.41265	2587.79792	2830.59016	2704.23015	2809.25338	2717.18923	2562.35123	2830.9942	2574.84714	2815.27274	2838.59533	2472.65537	2461.27329	2590.48189	2661.55828	2661.0035	2410.23855	2682.445	2402.76269	3024.93454	2339.68793	2518.16239	2590.37517	2546.44829	2561.39504	2399.10736	2541.29056	2941.4487	2855.09742	2515.2104	2843.8394200000002	2806.92239	2933.74282	2654.84803	2655.1725	2461.16527	2956.4992	2532.7961	2811.4228200000002	3077.909	2698.9800999999998	3254.083	2673.22889	3047.083705	2745.59443	2639.55747
Helitron	2359.7233688	2561.4073818	2169.6078114	1700.5386271	2420.5647924	1950.9825951999999	1972.6367395	2218.0744381	2049.1017595	2432.3659969	2221.8840953	2742.28446	2331.7195472	2414.2618417999997	1975.917446	2681.4587367	2469.70208674	2001.1375121	1845.6576197	2673.5637225	2170.0971219	2265.3366227	1993.5429363	1846.4259392	1779.9624957	1782.5777835	1239.7414251999999	2183.975333	2330.801067	2050.5915401	1357.1547038	2294.3071797000002	2924.6823186	2000.9180952	1889.9701208	3209.4520749	2502.0397771	2342.3035261	2285.8349547	2289.9300358	2108.8315154	2468.2590204	2018.6843566	1969.2395264	2024.384	2165.7431528	2927.4747365	2224.8413498	3425.5270581
L1	990.18045	734.76361	761.35263	787.213777	723.60755	769.47258	804.1204	862.68099	840.41976	650.1923830000001	744.99928	681.74573	816.56184	717.89518	802.09291	699.49998	664.25982	761.792875	1182.55707	708.2624500000001	815.04593	713.47932	926.08114	804.17457	778.2569	858.23399	820.64039	721.68167	872.89765	807.61667	899.99577	893.33928	737.4652600000001	894.8582	870.65468	967.89395	789.95359	783.68301	665.32883	893.90029	682.09479	907.4848000000001	898.91306	910.94825	908.941	854.41643	879.8346300000001	867.3748899999999	702.16981
MULE	13673.96146	13917.63567	12784.13441	10190.88769	14144.92226	10386.7964	12152.22307	13003.408301	12099.21148	15358.87344	13410.791476	15533.26951	13644.7056	13797.27716	12382.57411	14473.1544	14845.19179	12016.94241	11722.19015	15560.52288	12354.01479	13528.25299	12206.11157	11954.1752	11610.09936	11316.6522	9133.053530000001	12876.06149	14563.21099	12820.66328	9685.00762	12821.70703	15782.13636	12627.202800000001	11518.4442	15611.21563	13855.21507	13637.01909	14057.05181	13268.66132	12985.636989999999	13874.13745	11796.23668	12317.33964	15092.99	13090.68874	14050.888562	12955.609596	15864.36339
PIF-Harbinger	3847.3996	4015.29657	3811.65975	2698.31151	4029.0851000000002	2762.61377	3284.4964	3344.64884	3241.6657999999998	4552.60834	3454.460349	4672.08907	3893.2958	3712.38952	3258.60043	4411.81639	4500.9437	3179.4874	2908.15743	4756.0415	3502.24763	3914.3133000000003	3285.37563	3253.91387	3306.80191	3060.2102	2459.67791	3756.1236	4191.69836	3525.81237	2243.89128	3757.1226	4645.8523	3201.53526	3040.4724	5037.96403	4017.5735	3768.83473	4120.8964	3679.9256	3628.1318	4011.1002000000003	3086.40449	3422.89809	6955.721	3704.8248	4106.78484	3658.48349	4975.551
SINE	819.3724	924.6170000000001	892.0962	725.2667	901.1568	739.3489999999999	939.2927999999999	964.2454	880.3435999999999	777.4571	990.3094	813.5698	805.77657	935.47402	992.8761000000001	772.2622	924.7579000000001	971.1336	1115.7705	745.6972	830.2793	919.5110000000001	809.1822000000001	974.4704	814.8150999999999	833.1059700000001	797.7604	734.4669	920.5649	933.131	890.2755999999999	739.714	962.9163	1096.2415	855.5165	681.56	844.9161	1035.2756000000002	758.4809	847.8514	853.9456	761.9394	951.7551000000001	762.832	2169.6	770.13877	781.0633	826.5952000000001	722.9796
Tc1-Mariner	2354.4284	2648.2633	2351.4702	1504.4056	2623.1594	1558.9405	2082.5774	2309.8923	2079.5362	2894.7675	2318.7581999999998	2934.1299	2375.1742	2449.9679	2229.8979999999997	2719.6709	2395.3948	2068.6146	1935.906	2881.0885	2339.9755	2646.3815	2099.0879	2175.5405	2192.3669	1905.8789	1395.3772999999999	2348.4813	2676.8489	2345.5278000000003	1009.5374999999999	2293.2917	2701.7783	2058.8043000000002	1861.6799	2783.4815	2404.0451	2468.8373	2607.184	2296.7195	2259.855	2583.3336	1891.8838	2158.2358	3051.87	2381.1511	2481.8505	2337.9398	2743.147
hAT	4450.4096	4674.3343	3922.8356	2506.77804	4852.5811	2459.19753	3722.71535	4014.85854	3942.7234	5154.56947	4283.34979	5477.55481	4352.71144	4626.07167	4101.71032	5219.92502	4282.3457	3956.49535	3612.36971	5621.0378	4183.77158	4388.58053	3815.35517	3852.13201	3824.56747	3690.0806199999997	2348.94781	4294.49765	4772.7207	3738.3016	1972.05355	4048.23663	5307.6457	3629.22744	3618.09032	6384.24908	4868.42108	4533.3245	4760.05539	4341.6174	4158.9487	4810.04919	3270.35501	3979.32345	3829.185	4318.236	4692.37365	4115.84391	6255.33
unknown	750.699439	780.10146	693.63696	662.9542	728.76254	661.07375	711.19588	762.9904	696.3149999999999	768.05788	748.289283	804.15464	784.5145235	794.25657	650.99262	751.6635	806.64282	648.8866879999999	622.815388	733.53938	695.31619	716.43271	721.195687	634.68969	690.2017	642.4671	552.2583	702.81108	714.469239	752.49701	661.347633	768.72113	844.73644	739.29202	705.3611	852.99236	827.5232	738.559821	747.8206	784.0343	701.52195	781.6286299999999	745.38423	684.83025	689.5409999999999	731.71612	827.01761	703.77137	811.60871
[truncated: 114 more columns]
