# Supplementary material for: Population genetics of transposable element load: A mechanistic account of observed overdispersion
Source: PLoS One. 2022 Jul 14;17(7):e0270839. doi: 10.1371/journal.pone.0270839 (PMC9282655; doi:10.1371/journal.pone.0270839)
Supplement: S1 File — This compressed directory contains the two data sets discussed in ‘Appendix: Data Analysis’ (above) and the scripts used to generate Figs 1 and 2. (ZIP) [file pone.0270839.s001.zip › S1_File/TEPopGen/Mimulus/Mgut_TE_SummaryByPaste.csv]

paste	IM_1042	IM_1054	IM_106	IM_109	IM_1133	IM_1145	IM_1152	IM_115	IM_1168	IM_116	IM_1189	IM_1192	IM_1209	IM_124	IM_125	IM_138	IM_155	IM_170	IM_179	IM_191	IM_201	IM_221	IM_232	IM_238	IM_239	IM_245	IM_266	IM_273	IM_274	IM_275	IM_294	IM_299	IM_320	IM_323	IM_330	IM_331	IM_343	IM_359	IM_392	IM_408	IM_409	IM_411	IM_412	IM_413	IM_415	IM_416	IM_420	IM_430	IM_444
DNA	27240.1519488	28406.4196218	25662.490271399998	19017.8485871	28645.7664524	19543.7168952	23702.2150295	25445.163539099998	23908.3300395	31017.1640069	26200.6214403	31951.23994	27166.0920372	27535.670981799998	24455.757606	30081.1158467	29088.85477674	23720.5680321	22535.2294797	32099.0852025	25079.1420219	27287.6351627	23897.9806863	23559.8536292	23183.8780657	22234.2075035	16950.0663052	25974.795673	29128.141016999998	25004.8761401	16719.1022038	25764.3174397	31979.776578599998	24022.6409052	22433.6688408	33766.7837649	28244.5969271	27323.9241661	28418.7250547	26430.4599758	25658.3244054	28324.5428804	22577.0025366	24334.560186400002	31323.662	26199.4737928	28902.6796285	25824.0032458	33923.9940181
RNA	8401.769379	7878.510213	7471.178373	7583.3627221	7593.07664	7917.89889	8103.57854	8419.53073	7929.62072	7344.349478	8204.426093	7388.47165	8172.6950135	8414.1954	7659.48224	7260.82811	7555.852863	7908.795477	8404.973008	7083.51499	7834.2199390000005	7296.61214	8586.780913	7274.122458	7548.0351709999995	7597.90805	7367.5738557	7238.8623	7375.348029	7774.7131119999995	8420.100223	8375.674	7663.439816	8682.05227	8041.40199	8625.75027	7937.08373	8277.774225	7276.68917	8462.107925	7270.756644	8060.682802	8839.105116	7714.54173	9694.030999999999	7909.19408	8491.832995	7796.97155	7363.555683
[truncated: 114 more columns]
