# Supplementary material for: Population genetics of transposable element load: A mechanistic account of observed overdispersion
Source: PLoS One. 2022 Jul 14;17(7):e0270839. doi: 10.1371/journal.pone.0270839 (PMC9282655; doi:10.1371/journal.pone.0270839)
Supplement: S1 File — This compressed directory contains the two data sets discussed in ‘Appendix: Data Analysis’ (above) and the scripts used to generate Figs 1 and 2. (ZIP) [file pone.0270839.s001.zip › S1_File/TEPopGen/Mimulus/CurrentData_v3.csv]

Element	Counts_1042	Counts_1054	Counts_106	Counts_109	Counts_1133	Counts_1145	Counts_1152	Counts_115	Counts_1168	Counts_116	Counts_1189	Counts_1192	Counts_1209	Counts_124	Counts_125	Counts_138	Counts_155	Counts_170	Counts_179	Counts_191	Counts_201	Counts_221	Counts_232	Counts_238	Counts_239	Counts_245	Counts_266	Counts_273	Counts_274	Counts_275	Counts_294	Counts_299	Counts_320	Counts_323	Counts_330	Counts_331	Counts_343	Counts_359	Counts_392	Counts_408	Counts_409	Counts_411	Counts_412	Counts_413	Counts_415	Counts_416	Counts_420	Counts_430	Counts_444
CACTA1#DNA/CACTA	682	1075	856	855	1302	1674	918	596	1968	757	330	366	1084	424	295	889	1204	951	412	771	429	692	1299	440	1279	977	993	624	439	1005	1277	1452	2159	227	1038	334	649	373	763	954	571	316	698	261	1	1176	1299	758	289
CACTA10#DNA/CACTA	453	1000	1302	1415	1138	1159	719	387	1407	644	669	668	755	333	318	520	2817	459	751	797	208	972	601	190	1068	707	616	1237	698	1186	887	660	1286	265	1627	345	554	577	932	690	693	583	328	357	0	978	597	1016	435
CACTA11#DNA/CACTA	821	1243	2292	2487	1649	2872	967	365	2096	738	746	1038	1115	509	455	561	3844	1392	1119	1273	604	912	1031	1041	1056	1093	992	1632	1136	946	846	1964	2254	678	1221	552	828	618	730	1033	1036	802	1112	772	0	1391	1104	1310	969
CACTA12#DNA/CACTA	1023	1342	2140	2234	1758	2345	1390	807	3322	954	948	1321	1851	943	639	819	3499	2238	2605	1857	1018	2193	2208	1271	2284	1587	1113	1626	2725	1587	1378	1428	3633	1077	2605	918	938	884	1387	1195	1386	1315	1708	1010	1	1733	2615	1453	1497
CACTA13#DNA/CACTA	448	791	940	816	512	2047	1332	646	1215	687	232	43	1615	359	394	472	1244	541	807	482	226	461	689	519	1330	674	542	744	825	337	373	1191	1465	97	1061	539	477	506	352	804	355	435	368	52	0	1223	671	401	271
CACTA14#DNA/CACTA	361	1020	1206	117	856	1350	734	624	1526	556	516	522	935	486	414	969	1512	691	537	936	331	613	709	576	1288	751	667	690	526	619	645	1215	2175	412	1011	674	391	110	767	916	754	111	555	547	0	897	878	605	323
CACTA15#DNA/CACTA	599	1099	528	588	562	1711	459	563	1131	574	210	290	560	423	317	620	1319	328	494	410	261	396	792	465	1095	644	392	540	496	482	694	917	1583	162	716	291	458	235	322	733	281	327	434	281	0	1046	385	359	562
CACTA16#DNA/CACTA	530	1466	1314	1506	1044	1941	593	686	1809	607	683	523	735	452	616	972	3579	797	568	1076	260	753	928	359	1244	848	830	974	621	774	813	781	1587	287	940	234	248	316	508	683	809	541	419	592	1	1175	428	1023	398
CACTA17#DNA/CACTA	899	1402	1776	3310	1678	3111	1539	882	3182	752	1215	866	1728	858	708	779	4614	1302	1646	1165	593	1233	1085	1093	1782	1497	1303	2009	1473	1682	1445	1477	2632	831	2112	728	845	992	1019	1204	994	821	1221	926	0	1628	1184	1432	1000
CACTA18#DNA/CACTA	1312	3181	2672	3424	2433	2542	2142	1401	4549	1938	1374	1626	2690	1352	1160	1920	7485	2519	2917	3131	1178	2976	1557	1677	3803	2456	1544	2985	3176	2937	1761	3129	4089	941	3607	1735	1551	1630	1387	1897	2379	2445	1843	1613	1	2703	2497	2170	2789
CACTA19#DNA/CACTA	1581	3423	2650	5271	2752	5385	3345	2129	5696	2501	2019	1903	4039	1514	1513	1550	9199	2593	3467	3490	1404	2692	2834	2348	4648	3048	2407	3738	3763	2500	2365	2698	5821	994	3399	2360	1994	1728	2185	1936	2685	1993	2379	1930	1	3323	3043	3463	2913
CACTA2#DNA/CACTA	507	874	956	1097	840	761	359	266	1071	404	375	202	426	210	242	246	2781	75	623	685	356	743	277	752	789	605	766	563	625	1210	505	486	710	147	1197	876	284	299	358	466	481	645	561	364	0	479	864	823	396
CACTA20#DNA/CACTA	1906	3320	3690	4585	2827	5373	2802	1835	5528	2314	1965	2439	3764	1517	1093	2169	8637	2736	2810	3467	1072	3183	2889	2292	3433	2799	2424	4742	3187	3459	2341	2452	6667	874	3930	2336	2215	1531	2941	2199	2554	2260	1848	2445	0	3836	3271	2780	3331
CACTA21#DNA/CACTA	767	791	2054	1759	1032	733	599	669	1660	640	561	644	765	775	498	860	2993	1278	1612	1470	316	1134	841	797	1916	917	657	1472	1751	1572	346	1195	1877	474	1129	1327	280	252	1470	573	1137	978	513	763	0	668	950	2064	1270
CACTA22#DNA/CACTA	551	1145	688	1578	1258	1726	1006	770	2031	1030	590	647	1248	594	491	844	4183	972	1486	1202	382	844	958	854	1120	1067	952	1102	1632	1595	1448	820	2057	268	1100	921	911	502	872	947	832	807	597	566	0	1049	1380	1190	1265
CACTA23#DNA/CACTA	57	263	808	458	307	521	189	834	287	254	66	129	256	279	239	531	1597	153	81	158	73	348	134	129	115	139	133	142	107	60	55	184	760	72	160	130	80	298	130	114	100	117	90	51	0	171	187	152	110
CACTA24#DNA/CACTA	313	647	982	991	515	1057	479	263	839	446	220	382	530	190	235	141	2265	425	616	519	124	406	173	402	727	479	718	475	672	295	160	649	1321	295	510	269	346	274	509	336	407	443	174	378	1	374	447	372	718
CACTA3#DNA/CACTA	524	635	350	175	336	403	511	44	840	186	404	224	559	94	125	258	1144	222	671	392	219	502	39	567	560	361	415	244	621	881	865	227	847	221	595	41	247	205	182	365	267	508	319	302	0	446	366	385	552
CACTA4#DNA/CACTA	800	1143	890	3720	974	1752	599	545	1805	640	558	634	768	536	319	449	3756	1012	1267	1230	490	2463	464	1036	1699	936	185	1672	1280	1210	1125	635	3028	1170	1422	1208	258	718	642	777	1028	957	822	481	2	1116	578	911	591
CACTA5#DNA/CACTA	156	1289	1178	1093	1437	1033	225	352	1481	180	172	388	256	148	479	1015	893	1282	543	939	515	633	500	934	358	897	1590	706	642	223	461	1424	2408	760	776	124	468	940	751	659	706	406	767	748	0	1254	866	1816	232
CACTA6#DNA/CACTA	190	306	492	304	300	342	773	31	614	115	212	147	934	163	169	166	743	357	452	359	214	408	244	278	736	347	315	484	483	158	326	201	408	17	343	88	175	96	187	74	265	146	342	129	0	361	570	548	317
CACTA7#DNA/CACTA	385	618	562	649	264	865	380	237	653	528	213	115	492	190	135	344	893	362	176	297	166	277	410	186	545	390	209	284	247	235	248	567	958	185	360	241	257	162	238	390	225	208	274	117	0	612	243	338	452
CACTA8#DNA/CACTA	801	1854	1312	2235	1845	1911	999	713	2332	768	814	811	1192	1216	445	562	4137	1772	1360	1342	507	1427	1101	1447	1655	1169	624	1467	1394	1299	1059	1048	2760	441	1674	1103	909	698	1274	1121	1126	1425	882	1136	0	1183	887	1557	855
CACTA9#DNA/CACTA	709	881	374	1145	776	1520	1373	508	1277	458	461	567	1759	494	335	622	1724	549	446	713	260	497	784	636	797	634	450	627	475	103	643	604	1491	216	624	746	310	253	671	630	595	332	465	434	0	815	438	795	359
CACTA_MITE1a#DNA/CACTA	196	382	332	502	321	485	263	178	595	285	198	242	339	155	101	186	1028	298	282	426	110	296	265	197	383	289	233	492	361	300	278	293	646	138	432	232	248	162	308	255	304	183	204	236	0	340	319	382	259
CACTA_MITE1b#DNA/CACTA	678	1175	1424	1519	1093	1503	1076	729	2261	864	725	799	1434	565	454	879	3388	1121	1061	1422	469	1234	1080	878	1496	1088	951	1557	1282	1212	1101	1093	1854	501	1655	781	889	586	922	907	1189	711	846	832	0	1224	1150	1203	966
CACTA_na1#DNA/CACTA	179	174	204	498	162	258	215	61	268	146	144	97	249	78	74	162	676	198	426	116	129	72	102	27	381	165	35	317	519	44	240	215	567	74	298	59	93	50	222	177	143	132	230	145	1	115	35	80	158
CACTA_na10#DNA/CACTA	216	466	478	725	535	515	402	161	795	288	294	243	546	303	138	349	1631	297	208	423	129	310	228	112	576	366	384	777	248	386	349	431	1156	140	433	341	286	107	238	304	249	167	190	279	0	485	293	366	425
CACTA_na2a#DNA/CACTA	170	503	388	791	347	544	225	166	608	108	207	134	343	129	149	291	1456	332	243	510	121	366	253	232	368	299	256	488	293	264	299	280	548	149	358	256	409	161	357	274	361	240	168	217	0	400	364	264	331
CACTA_na2b#DNA/CACTA	266	626	728	1087	303	476	358	273	777	295	271	255	515	231	194	263	1457	353	597	473	242	657	282	364	733	385	304	523	700	393	301	343	937	127	546	270	354	211	248	419	342	426	357	227	0	305	268	468	271
CACTA_na2c#DNA/CACTA	446	1122	962	1928	883	1068	792	428	1472	511	576	653	1043	457	365	610	3283	825	748	898	383	811	662	478	1144	709	861	941	882	877	547	602	1578	336	853	726	482	421	648	539	665	664	536	508	0	913	872	847	793
CACTA_na2d#DNA/CACTA	470	787	892	1145	743	1141	702	323	1362	523	488	482	842	295	362	484	1907	680	815	1059	273	891	338	566	887	655	610	1153	960	773	625	543	1507	278	820	622	718	475	606	465	687	628	339	447	1	802	700	637	678
CACTA_na3#DNA/CACTA	280	577	748	695	534	523	411	317	980	417	336	324	513	224	245	412	1393	507	625	612	214	537	417	435	602	492	398	707	647	671	499	425	676	203	808	295	384	341	483	436	562	392	322	350	0	510	420	538	398
CACTA_na4#DNA/CACTA	517	652	1456	1235	1063	1208	883	488	1634	872	354	756	1264	429	371	776	3304	675	1043	995	314	664	653	597	1738	765	793	967	1268	1204	681	734	1099	534	940	471	689	327	585	745	769	464	538	433	0	1001	1105	558	788
CACTA_na5a#DNA/CACTA	1129	1687	1642	2211	1891	2813	1223	996	3224	1154	1042	1207	1659	684	637	1408	5308	1955	1569	1707	677	1423	1607	1081	1832	1553	1279	2401	1915	1887	1870	1489	3018	621	2540	1860	1713	1061	1607	1320	1340	1217	1255	1352	0	2068	2170	1758	1960
CACTA_na5b#DNA/CACTA	1153	1698	1694	1932	1705	2351	1805	946	2830	1143	1076	1261	2431	763	552	1066	5437	1429	1155	1555	609	1349	1417	1141	1550	1465	1122	2041	1432	1858	1537	1574	3381	647	2080	984	1354	1072	1294	1106	1326	1141	1132	1125	0	1626	1745	1640	1856
CACTA_na5c#DNA/CACTA	1527	1842	2506	2483	2253	3227	1858	1065	4212	1490	1394	1147	2427	869	692	1673	6872	1733	2168	2345	873	2291	1568	1691	2913	2101	1960	2941	2205	1958	1673	2543	3935	787	2884	1505	1491	1008	1548	1823	2149	1327	1555	1601	0	2175	2755	2510	2213
CACTA_na6#DNA/CACTA	58	194	256	371	242	271	140	187	442	134	171	173	168	125	173	147	1064	159	220	271	80	282	160	278	355	184	43	246	238	180	193	246	462	116	187	108	68	207	166	169	208	35	145	171	0	186	148	274	71
CACTA_na7#DNA/CACTA	321	1123	530	639	723	716	647	259	905	371	355	193	811	160	226	410	1352	856	445	631	224	496	325	299	572	528	389	552	521	533	528	349	932	147	818	409	431	382	390	403	434	292	240	260	0	579	340	366	382
CACTA_na8#DNA/CACTA	287	887	612	214	760	578	230	531	822	258	165	332	289	422	252	354	1101	230	519	601	195	606	467	521	587	476	448	445	522	270	561	348	1646	113	341	126	371	143	304	730	471	471	337	378	0	381	476	335	285
CACTA_na9#DNA/CACTA	188	956	892	671	547	489	282	325	746	253	221	217	394	242	256	265	1069	449	392	233	239	223	393	152	393	355	297	390	448	495	340	289	1414	64	353	276	263	226	320	271	146	310	385	77	0	426	323	336	150
Copia10a#LTR/Copia	2578	6054	6104	16744	4395	16816	6574	3281	11576	2553	4541	2478	6167	3193	2757	2888	11410	7204	6379	4281	2240	4586	5017	4877	7540	5788	7955	6620	4305	6510	8678	4147	5032	3433	7044	2048	3576	4326	4662	4245	4675	2795	4475	4536	2	5033	2995	5271	2638
Copia10b#LTR/Copia	7989	11765	13268	34040	12746	32363	14099	8595	30529	6745	10922	6936	14591	7473	5940	7924	33181	16032	17099	11405	5832	13799	13999	11435	20902	14960	19084	17006	12187	16498	21188	12911	15939	8073	20811	7325	9306	7730	9350	10869	12166	8133	11776	10175	1	13247	12021	13301	9546
Copia11#LTR/Copia	4884	10635	10322	17765	9205	15149	10614	6540	19708	5121	7274	5284	10903	5193	4885	5656	26201	9970	10383	9041	3613	9297	9078	8687	11307	9628	11104	11882	8690	10622	13415	8827	13145	5313	13780	4275	5696	4947	5511	7794	9022	6270	7528	7438	4	8572	8044	9776	5527
Copia12#LTR/Copia	992	1916	2584	3966	2197	4837	3242	1962	5051	1578	1846	906	3230	1630	1279	1352	3500	1599	2806	2580	1054	2455	1283	2472	3259	2595	3087	2367	2056	2988	3304	2462	3533	1376	2823	1393	1672	1361	1782	1414	2572	1189	2002	2159	0	2543	1613	2367	1151
Copia13#LTR/Copia	291	302	952	1292	3629	1367	7352	505	2356	282	1572	246	9038	128	301	299	1304	442	486	924	233	411	119	341	374	1085	217	858	486	475	463	441	11022	507	1186	5635	339	135	384	1410	716	93	447	423	0	726	272	416	526
Copia14#LTR/Copia	2769	4353	4630	8414	4149	7003	4513	2841	8457	2956	2666	2918	4991	2554	2147	3218	13249	4480	4432	4004	1924	5300	3370	3944	7651	4518	4517	4981	3872	5851	5036	3423	7864	1931	6228	2877	2361	2768	3537	2726	3382	2796	3336	2736	0	4798	5057	4056	3085
Copia15#LTR/Copia	1883	3281	4190	5680	3695	5111	3133	2279	7666	1974	2753	1852	3367	1795	1544	1791	12376	2894	4275	3791	1909	3357	2468	4240	5801	3663	2783	4721	3766	3577	4576	2351	5088	1875	5028	2437	2284	2421	2533	2701	3585	2519	3769	3144	0	3448	3056	3483	2368
Copia16#LTR/Copia	585	1533	2108	4152	1969	4226	2139	754	3826	944	1214	1098	2468	643	961	1412	5737	1888	1676	1812	620	1774	1885	1452	2236	1806	2193	2601	1486	2780	2780	1597	2373	704	2141	1007	1298	1051	1275	1283	1879	1078	1243	1467	0	1916	995	1430	1229
Copia17#LTR/Copia	2134	3304	4000	7391	3826	9243	4525	1769	7353	2120	2623	2008	4857	1719	1657	2761	12133	4548	4363	3850	1291	3496	3671	2591	5080	3597	4178	4356	3760	3374	3952	3750	6515	2099	4751	2040	3648	1937	2616	2999	3399	2786	2452	2567	0	4298	2940	3829	3083
Copia18#LTR/Copia	682	1201	1354	3253	1045	2478	1351	1087	2656	772	976	524	1290	675	689	763	1854	1897	1082	838	476	1198	1637	834	1570	1257	1257	1483	835	1110	1834	807	1806	571	1989	563	788	611	612	754	867	494	999	898	1	1044	1225	1524	650
Copia19#LTR/Copia	302	615	1074	1438	582	1289	766	384	1379	552	464	444	879	230	370	790	2087	758	393	592	349	582	567	588	1164	707	692	382	377	268	1111	651	1471	279	1212	307	546	435	664	618	498	392	630	437	0	491	984	600	441
Copia1a#LTR/Copia	56883	86072	70646	143726	64226	178024	75039	56976	166878	49758	50398	35818	83868	52399	38286	50006	179046	87019	83299	70287	34430	70564	100750	58769	136506	83751	86734	91946	63588	77575	84690	88153	118082	37400	114243	46651	52911	43242	51934	70509	66029	52427	65041	56554	16	103162	64504	77166	49298
Copia1b#LTR/Copia	133586	238270	219886	358678	191092	397127	220536	144105	447765	119501	144288	113358	243166	126615	93662	141059	508382	224251	241639	186532	94996	183877	226572	155588	311317	219845	232532	266049	194746	217721	246060	247063	308634	102216	316861	127097	140292	130090	155473	183810	181699	137595	182730	151430	41	247813	187042	207041	121729
Copia2#LTR/Copia	27906	51787	62114	92054	45740	88193	57058	30508	101004	28982	34912	27845	61768	27608	22979	27989	133749	53391	53941	46967	20770	49360	46079	39513	71555	50360	58313	61468	45709	56187	60413	45038	74647	25496	74876	31472	34785	28803	38505	39791	41769	31884	38313	32683	12	56141	40977	48753	28744
Copia20#LTR/Copia	1024	1959	2536	3728	1741	4002	2051	924	3905	1919	1120	1000	2620	808	838	1423	6451	2397	1335	2168	589	2019	2714	1414	2414	1980	1720	3001	1558	1453	1863	1501	4400	702	2328	1483	2609	817	1668	1181	1600	886	1141	1501	1	2006	1832	1801	2279
Copia21#LTR/Copia	841	1525	1500	2429	1695	2198	1640	837	2864	1345	703	914	2350	626	539	1155	4072	989	1181	1567	658	1611	1231	1063	2673	1414	1558	2189	1474	1591	1487	1650	2291	477	1997	1094	1211	691	1096	1146	1241	972	1261	1068	1	1733	1777	1611	1765
Copia22#LTR/Copia	1890	3234	4266	6829	3126	8303	3271	1904	6465	1917	2044	2347	3796	1505	1405	2313	9172	3646	3180	3764	1296	4080	3543	3264	4983	3111	3410	4604	3037	3793	3748	3309	5477	1346	4515	2266	2258	1780	2476	2054	3122	2776	2384	2272	0	3445	2980	3170	2425
Copia23#LTR/Copia	243	625	492	869	502	1179	580	291	1063	396	447	291	677	290	184	297	1586	614	526	570	238	695	495	441	628	576	816	704	532	551	673	327	769	259	700	223	470	264	277	496	574	275	444	398	0	587	568	611	455
Copia24#LTR/Copia	626	776	2034	2096	1553	2475	1835	1183	3120	1446	999	961	2216	618	681	964	2789	817	1765	2146	352	1609	1208	1468	1833	1609	1603	3209	1687	1451	1863	2228	2493	583	1856	895	1029	716	900	905	1841	801	635	1699	0	1330	2015	1712	856
Copia25#LTR/Copia	393	735	462	645	487	1331	577	308	1174	277	447	210	715	246	228	309	993	551	432	562	233	355	703	243	814	580	576	708	468	470	787	840	1017	163	729	253	251	160	266	645	556	237	503	359	0	643	544	358	438
Copia26#LTR/Copia	65	325	738	320	484	165	211	283	650	290	92	245	276	173	115	245	721	513	179	234	228	179	569	107	623	375	673	251	135	387	707	251	292	80	684	266	317	294	303	237	189	221	390	93	0	322	369	386	355
Copia27#LTR/Copia	274	666	154	516	396	668	257	236	643	324	65	179	280	157	188	342	1626	338	127	174	137	117	368	230	407	343	577	115	113	127	353	325	469	72	581	138	226	85	99	309	161	413	254	161	0	314	275	562	185
Copia28#LTR/Copia	55	57	358	110	391	343	34	226	616	134	92	130	38	122	200	294	1006	535	329	297	87	188	431	28	90	310	358	666	271	363	237	160	325	84	401	217	285	275	212	182	251	34	162	230	0	187	436	337	171
Copia29#LTR/Copia	309	446	338	1055	403	1172	308	461	1201	192	510	393	327	150	241	178	284	712	603	596	374	183	565	316	523	623	1280	642	482	728	586	574	887	397	942	276	614	251	258	260	581	325	783	307	0	646	412	736	563
Copia3#LTR/Copia	8246	16204	20228	23142	14084	22273	15631	8570	28823	8034	10043	8698	16934	6879	6109	10094	40914	16137	17855	14620	5884	14911	11826	11014	21597	14823	16961	18017	15834	17314	14003	15347	22352	7221	19284	8661	10647	8302	11673	11398	12630	9838	10726	9057	1	15718	13827	13193	10554
Copia30#LTR/Copia	218	193	226	796	308	1084	525	354	966	307	320	97	555	187	225	252	966	591	763	460	392	663	597	397	721	438	227	830	658	369	699	473	1071	216	601	347	446	104	158	244	364	254	613	328	0	741	452	369	324
Copia31#LTR/Copia	392	474	824	1032	429	856	450	431	978	497	263	530	544	390	196	467	1082	507	718	310	188	664	470	373	1010	555	730	217	607	734	575	689	514	211	899	716	734	250	510	359	233	486	359	174	0	547	827	614	539
Copia32#LTR/Copia	612	939	1132	2544	870	2725	1419	942	2345	650	437	609	1407	583	408	631	1922	1590	1484	369	332	834	1784	752	1737	1144	1437	751	1091	922	2305	661	1645	447	1870	410	688	554	602	878	309	461	718	464	1	1142	951	1400	640
Copia33#LTR/Copia	1375	1798	4476	4840	3227	3928	3089	1070	5309	1902	1563	1239	3542	890	1133	1099	9851	2488	3395	2801	1345	2768	1626	1617	3843	2738	3153	3299	3300	3783	2204	2458	3707	1112	3417	1828	2293	1602	1923	2054	2297	1769	2356	1451	0	2916	2319	3789	1812
Copia34#LTR/Copia	164	129	414	216	313	568	170	306	554	173	204	114	226	165	141	75	1792	369	154	313	54	202	238	87	552	306	567	229	143	116	431	332	784	199	460	69	82	170	92	160	325	125	114	185	0	371	147	205	62
Copia35#LTR/Copia	276	353	376	665	472	861	514	376	954	657	439	323	607	307	191	418	1973	415	732	534	174	477	489	334	949	591	419	645	633	669	530	992	790	136	858	341	427	75	488	474	426	318	302	344	0	583	430	735	332
Copia36#LTR/Copia	826	1108	992	2828	1281	2161	1095	995	2558	980	737	600	1155	614	731	495	3196	1452	1017	1087	650	1894	882	1018	1881	1217	1903	1612	863	1660	1682	1152	2199	436	1724	784	626	779	1333	910	960	655	1178	635	0	1277	1392	1474	1119
Copia37#LTR/Copia	203	415	290	904	646	694	594	502	1154	278	379	222	683	138	392	182	2423	991	473	832	216	757	805	669	702	569	647	528	485	206	713	334	779	141	868	524	350	414	412	670	619	155	419	543	0	580	790	989	650
Copia38#LTR/Copia	345	735	540	2244	897	998	410	370	1364	377	545	386	559	440	362	793	2153	1025	1317	859	262	663	696	630	760	795	426	1476	1205	1161	801	685	804	416	704	409	746	301	612	857	737	429	515	633	0	802	709	967	467
Copia39#LTR/Copia	180	354	12	35	172	330	392	12	379	3	236	247	426	98	9	115	550	351	22	333	17	122	170	25	250	242	30	248	25	13	35	160	285	11	380	77	268	83	33	166	329	119	26	225	0	150	371	178	91
Copia4#LTR/Copia	2962	6623	6118	12459	4421	9440	6654	3671	11390	2986	4508	2335	6078	2620	2998	3358	11660	6756	7506	5783	1954	6283	4516	6641	8219	6056	7032	6432	5641	6073	6082	4308	7541	2996	9680	3172	3755	3188	3104	3911	5995	3471	3762	4528	0	5350	4884	5427	2283
Copia40#LTR/Copia	311	907	1452	1432	629	1166	486	305	1014	316	322	230	583	47	342	659	3569	682	421	539	406	470	816	520	811	554	700	779	426	725	844	677	1580	402	1069	145	231	312	763	466	464	806	779	168	0	344	587	468	227
Copia41#LTR/Copia	188	191	390	30	357	311	190	220	446	102	142	115	205	177	178	205	60	375	358	182	117	448	161	147	537	260	46	239	394	337	196	184	545	0	413	100	244	136	117	162	169	5	296	127	0	182	139	337	224
Copia42#LTR/Copia	784	1361	1850	3788	1005	2136	1467	289	2621	500	1108	476	1536	584	505	766	3991	1960	1772	1380	576	1734	1526	1079	1965	1408	1521	2181	1356	1597	2007	1010	2360	473	1146	558	961	589	792	1405	1354	954	1148	884	1	996	1267	1226	642
Copia43#LTR/Copia	470	500	88	341	616	543	147	504	894	672	122	336	181	353	369	329	1818	513	449	370	58	420	744	82	964	532	1081	755	382	784	385	580	553	304	630	378	534	457	155	633	245	794	148	197	0	244	357	577	521
Copia44#LTR/Copia	271	484	748	1495	520	923	345	81	1088	307	253	489	350	315	76	327	1753	864	560	353	209	788	656	986	468	674	885	484	517	531	918	782	950	111	570	432	468	418	603	461	264	573	367	611	0	700	739	733	598
Copia45#LTR/Copia	413	771	1634	1543	1069	1156	550	443	1768	440	519	353	527	351	380	649	1628	1491	1171	1341	276	916	1463	572	571	937	111	1420	970	1134	1235	902	1897	384	1142	322	423	564	744	765	1473	611	567	1009	1	839	965	1224	440
Copia46#LTR/Copia	9139	14497	11276	21066	11796	20268	11677	8050	24325	10195	7924	8816	15420	7365	4687	8831	41681	9971	10232	12994	5081	11953	11949	8717	17719	11623	12136	15501	12072	14302	11209	12610	22756	4796	18484	7212	9797	6380	10147	11280	10605	8447	9760	8367	1	14224	11603	13720	10948
Copia47#LTR/Copia	331	1293	746	1137	1018	3082	906	890	1856	784	620	336	954	552	704	635	2425	1363	776	1111	428	797	696	762	1060	968	1384	1382	666	1273	1380	480	1973	523	1601	399	708	606	1026	576	1060	466	778	711	1	918	621	1201	414
Copia48#LTR/Copia	475	1124	978	1698	861	1450	1413	495	2521	695	872	599	1254	652	352	613	3012	1345	1917	1105	229	1017	1280	1246	1719	1103	1711	1297	1578	1578	1382	348	1397	476	1744	411	1030	620	659	1187	1162	634	489	1305	2	897	1113	996	781
Copia49#LTR/Copia	341	550	702	1898	733	618	807	397	1533	253	192	475	866	400	259	432	1595	697	815	598	192	565	323	393	740	693	884	704	705	652	615	652	1032	425	1756	411	349	216	550	726	451	803	359	297	1	790	404	898	437
Copia5#LTR/Copia	3096	5945	4848	14451	5403	11224	5013	3431	11767	3650	3247	3593	5975	2735	2342	3818	13672	5098	5673	5773	2011	4400	5670	3710	9024	5640	5991	8235	5308	5809	6612	5106	9802	2731	8445	2861	3484	2246	3843	4897	5597	2971	4062	3723	4	6381	4977	5585	3912
Copia50#LTR/Copia	281	9	8	770	323	18	169	90	323	104	120	93	169	80	38	211	35	4	369	43	5	166	4	145	23	163	9	255	346	181	526	8	17	185	216	272	55	13	118	134	10	450	4	70	0	170	12	64	137
Copia51#LTR/Copia	239	471	286	605	149	520	362	225	628	466	178	105	359	126	114	186	1062	278	414	242	247	393	267	267	525	295	622	428	372	63	505	174	225	127	509	82	135	214	483	118	226	272	458	200	0	364	220	301	99
Copia52#LTR/Copia	8	422	202	596	115	956	54	148	350	141	64	188	51	11	115	118	339	214	626	86	4	20	177	8	120	177	689	318	494	380	422	251	246	136	365	114	278	127	44	105	69	379	25	50	0	266	83	333	131
Copia53#LTR/Copia	75	308	364	345	411	579	267	196	652	184	399	180	273	92	119	392	1022	41	185	302	183	44	141	131	266	358	247	481	191	378	238	401	723	148	390	210	338	170	386	325	308	128	310	187	0	292	329	546	386
Copia54#LTR/Copia	59	230	284	732	572	69	321	82	525	235	143	216	366	287	99	222	777	477	173	276	87	144	309	389	311	320	344	214	145	486	103	185	998	109	383	223	172	180	202	243	181	239	128	120	0	238	284	532	243
Copia55#LTR/Copia	579	673	890	1388	705	1193	570	329	1345	354	450	377	639	376	138	456	2461	318	530	883	297	593	422	390	1141	748	571	1374	534	604	1072	876	973	208	868	612	487	285	451	472	834	685	565	459	0	777	711	950	309
Copia56#LTR/Copia	100	198	454	329	368	573	494	12	528	102	182	289	539	126	43	11	621	383	583	297	182	554	262	445	451	226	169	385	570	178	191	149	345	148	393	161	245	179	131	175	233	146	327	162	1	335	562	380	233
Copia57#LTR/Copia	215	669	564	820	125	1149	632	44	1331	149	407	48	703	178	38	187	761	284	82	888	307	553	283	152	496	596	354	928	48	79	97	747	19	29	489	421	40	372	63	372	887	64	531	485	0	825	33	884	603
Copia58#LTR/Copia	674	683	682	1401	411	1058	838	354	1479	636	544	78	1067	189	278	284	676	1258	574	895	257	1074	805	235	897	734	1240	1081	653	1100	547	776	740	204	1128	314	818	436	556	434	834	407	505	191	0	716	786	462	398
Copia59#LTR/Copia	439	434	300	783	593	938	823	141	962	477	324	76	908	227	176	434	847	146	264	155	282	525	391	638	1033	428	485	199	260	298	246	256	471	136	297	375	188	2	318	285	63	505	520	309	0	531	3	662	212
Copia6#LTR/Copia	6841	10823	11108	19415	8528	17858	11480	7500	21364	6129	7808	6122	12757	6600	5508	7577	29125	12890	13259	10514	3055	9638	11697	8697	15177	10649	11248	12865	10965	10472	10447	10447	17007	5007	14357	6455	5287	6016	7438	8527	9861	6874	5824	8681	6	10546	6713	10744	6186
Copia60#LTR/Copia	274	407	480	504	357	1911	469	191	678	252	196	239	472	180	167	202	982	378	475	392	192	506	612	462	468	344	456	167	357	99	483	449	736	235	366	192	279	126	344	156	361	140	333	325	0	565	344	243	104
Copia61#LTR/Copia	64	450	446	1	192	356	165	191	270	98	40	170	162	81	137	62	431	360	299	47	3	160	167	7	5	189	12	19	269	326	213	396	23	75	80	251	117	93	329	5	18	107	17	10	0	493	6	142	6
Copia62#LTR/Copia	193	226	286	1458	164	342	582	561	668	125	278	205	627	115	305	125	866	312	638	468	14	431	222	193	344	287	188	908	536	731	280	309	444	266	429	278	321	356	196	215	474	134	28	349	1	289	422	229	59
Copia63#LTR/Copia	179	400	198	1222	250	1418	434	132	610	116	256	95	460	121	138	257	935	54	634	357	162	150	350	129	311	357	236	464	474	234	399	129	559	114	328	162	26	192	159	191	325	130	274	101	1	567	202	216	228
Copia64#LTR/Copia	320	325	370	702	457	266	130	75	649	189	97	124	177	184	139	272	800	488	169	286	207	302	369	155	680	302	1	175	154	353	472	386	225	179	267	133	255	158	183	369	265	206	486	208	0	395	417	90	106
Copia65#LTR/Copia	139	50	294	426	464	123	731	147	575	26	682	104	732	164	101	43	116	46	311	111	112	75	341	206	352	258	51	311	249	273	446	181	478	27	171	15	48	126	122	294	78	248	224	184	0	189	247	274	30
Copia66#LTR/Copia	513	741	1020	2910	464	1194	995	255	1401	275	462	213	1116	322	328	381	2650	847	1370	449	271	584	605	934	427	682	890	638	1144	1110	1550	243	952	326	657	301	508	403	351	476	357	648	572	587	0	786	425	432	634
Copia67#LTR/Copia	32	940	252	844	576	873	161	476	1104	500	368	154	215	258	309	261	1488	681	701	689	73	338	737	137	939	563	620	581	533	624	847	641	625	255	963	317	460	519	339	430	635	345	140	447	0	580	409	944	222
Copia68#LTR/Copia	315	557	510	466	414	1195	503	131	861	259	173	303	477	238	237	432	2073	1320	234	465	258	420	677	305	308	368	771	353	182	484	646	412	791	193	575	26	357	379	225	422	451	427	535	181	0	199	451	809	266
Copia69#LTR/Copia	351	367	442	1434	573	671	480	645	1000	381	296	172	448	385	287	265	461	456	180	216	297	555	474	482	497	489	644	265	162	242	292	414	563	271	792	386	303	421	401	331	160	264	588	186	0	592	532	416	364
Copia7#LTR/Copia	2725	4390	4468	8143	3296	9631	4110	3306	8936	2587	2578	2441	4241	2477	2012	2069	11657	5727	4336	4322	1966	4688	4708	4187	6216	4409	5702	5741	3895	4761	7603	4632	7277	2312	6817	2677	3407	2549	3380	3696	4028	3862	3950	2951	1	5081	4113	4096	2738
Copia70#LTR/Copia	131	221	616	180	525	898	30	211	653	186	151	288	47	173	169	141	588	663	1088	449	197	306	172	18	1144	354	40	762	800	826	942	32	339	101	659	331	287	252	178	331	476	351	335	119	0	481	29	534	24
Copia71#LTR/Copia	313	677	404	753	427	892	309	283	940	341	373	325	316	186	184	323	1278	497	555	463	182	399	661	335	835	501	563	681	504	392	667	425	739	214	655	274	298	283	327	314	480	322	351	320	0	494	377	483	330
Copia72#LTR/Copia	191	491	804	1009	209	416	209	213	920	207	321	84	229	105	55	200	894	715	376	599	80	202	579	15	500	447	416	617	324	407	687	368	505	67	659	154	202	240	170	239	560	208	156	265	0	525	496	179	412
Copia73#LTR/Copia	29	43	220	755	158	47	54	33	251	29	136	14	66	78	49	22	137	226	198	176	11	306	17	242	280	118	46	271	190	211	137	207	193	93	97	160	41	74	137	49	197	226	27	111	0	44	189	160	49
Copia74#LTR/Copia	206	504	452	667	590	826	803	258	1133	223	517	324	796	209	258	84	1608	591	473	437	269	738	244	463	669	575	995	826	434	509	204	623	839	258	1117	402	541	342	465	332	438	345	438	273	0	334	360	284	278
Copia8#LTR/Copia	820	746	2376	3124	1514	1788	1560	829	2896	795	887	519	1707	893	607	1148	3090	1173	1437	1179	581	1113	1261	1443	2536	1453	1252	1377	1286	1761	2199	2179	2054	903	1846	884	1411	856	578	1118	1059	661	1124	1041	0	1332	1231	1451	720
Copia9#LTR/Copia	3114	4931	5818	10650	4279	9496	5266	3117	10478	2865	3715	3503	5509	2427	2355	3093	14792	5865	4736	4015	2607	5779	4842	5010	8379	5055	7369	6095	4419	5840	5958	5442	6911	2946	6746	1766	4639	3053	4759	4227	3443	2958	5198	2955	1	6303	4417	4933	3051
Gypsy10#LTR/Gypsy	9134	13889	13160	32911	12438	24774	16528	10498	30338	8279	9925	5947	18220	7995	7891	7785	40241	15286	19119	16716	7015	13911	15613	12187	22417	15001	21202	17673	15576	18628	20559	16209	23384	5625	23817	7696	11797	8106	10916	11429	15731	11553	12557	12500	8	14050	11109	14157	9116
Gypsy11#LTR/Gypsy	6764	11195	14388	23515	10862	22686	10327	6737	19831	5405	5370	4967	11984	5980	4902	5478	33396	12976	11922	8894	4765	12211	7856	9667	9551	10707	11318	12614	9331	11139	9290	8914	15501	4382	13829	7795	6907	6710	9338	7582	7746	8400	8019	5581	6	11744	11339	12700	8402
Gypsy12a#LTR/Gypsy	1979	2335	1814	9104	2721	6981	2018	1547	6197	1783	2088	1115	2006	1150	1036	1285	4927	2456	2672	2127	1545	1885	3219	1415	2850	2955	2940	4071	2018	2634	3567	1694	3977	1070	3480	966	1097	1179	1075	2318	2850	1532	3281	2225	0	2526	2421	3233	1055
Gypsy12b#LTR/Gypsy	2281	3641	2948	9301	3702	8113	3798	1847	8440	2290	2769	1788	3990	1915	1503	2011	7403	4141	4429	2910	1824	3172	4296	2448	5597	4293	5345	5195	3307	4026	5432	3351	5439	1917	5596	1838	2175	2076	2117	3114	3584	2175	3757	3023	1	3523	3290	4340	1827
Gypsy13#LTR/Gypsy	10682	17450	13628	30770	14253	31501	16782	11004	33663	10274	11359	9497	21074	8966	5652	9682	43073	12597	15827	14083	6214	13792	15753	9726	22512	15741	16730	21239	15545	16909	19113	14388	24941	6353	24559	7699	9533	7763	12287	14380	14781	11393	13393	10827	8	17550	13978	17875	11928
Gypsy14#LTR/Gypsy	1618	2198	2126	3834	927	5060	2462	1084	5263	1116	2041	1208	2268	590	753	1475	3863	3661	3698	1850	1060	1500	2022	1308	2513	2322	4339	3375	2440	1801	4029	2053	2545	1162	4696	1123	1386	1453	1465	1191	2175	1472	2116	1495	0	1971	1773	2421	1479
Gypsy15#LTR/Gypsy	3864	5810	5950	12924	5718	12218	5077	3323	12171	2338	3769	3248	5183	2818	2371	2614	15974	7653	8479	3798	2795	3677	5626	3858	5507	6253	11131	6324	5598	5847	8307	4557	6713	2164	9991	3077	3989	3383	3795	4354	3721	4367	5209	3330	1	6107	4157	6733	3375
Gypsy16#LTR/Gypsy	2109	5077	3260	4385	3898	7021	6031	2420	8947	2403	3167	2170	6512	2119	1894	2542	8743	5600	5581	4757	1738	3502	3766	3150	7222	4824	6584	7512	4187	5626	6751	4838	8110	1730	5663	2373	2847	1846	2463	3617	4879	1977	3315	3637	0	4128	2481	4018	2377
Gypsy17#LTR/Gypsy	429	890	770	1170	934	1689	989	839	1964	830	731	668	904	543	474	381	1433	754	933	995	416	772	721	817	1076	883	1451	600	681	752	1089	495	844	266	1159	398	362	345	250	776	1148	474	877	592	0	927	450	1009	634
Gypsy18#LTR/Gypsy	276	314	376	836	589	652	696	292	1142	270	394	284	665	291	193	327	735	564	876	540	245	261	644	404	738	500	732	696	689	1044	711	531	722	403	611	237	192	300	224	581	542	224	452	304	0	345	196	558	404
Gypsy19#LTR/Gypsy	7136	10855	10884	15535	10099	13099	11153	5712	19810	7307	6177	7132	14842	6544	3576	5797	34834	12626	8086	10110	3231	10434	10739	9105	11772	9802	11249	16981	8019	9168	8409	11492	16720	3986	14543	5898	7576	5650	8919	8961	9477	7283	6206	8117	2	11554	12111	13919	7114
Gypsy1a#LTR/Gypsy	6696	11176	11296	23108	9325	23067	12772	6648	25240	5678	9950	5691	13178	6188	4294	6186	28243	12032	12860	9245	5240	10492	12755	8581	17168	11517	15058	13655	9689	11719	17649	10153	14871	6250	17865	4705	6341	6289	6815	9903	11052	6520	11449	8621	7	10407	8876	11053	5887
Gypsy1b#LTR/Gypsy	7338	11485	11500	25196	10105	24788	13733	7153	26602	6133	10773	5773	13891	6736	4708	6806	29572	12344	14054	10141	5845	11322	14672	9361	19671	12475	15735	14372	10739	12553	17910	10303	16253	6758	18663	5209	6878	6659	7129	10413	11475	7084	12049	9225	3	11211	10002	11722	6344
Gypsy20#LTR/Gypsy	9363	13541	13236	25612	11751	22018	15736	8563	27560	8446	9428	8600	20006	6582	5480	8839	36409	13067	10911	12867	5321	12096	13242	9403	18181	13065	13340	18761	10668	15370	14595	13865	18575	5655	21075	7357	10441	6587	9793	12083	12031	9330	10519	10224	1	13638	13478	14396	9296
Gypsy21#LTR/Gypsy	3887	4665	5628	8912	5017	10764	5866	3838	12037	3552	3971	2862	6700	2895	2362	3830	15777	5380	5112	5681	2857	5692	6307	5801	7874	5904	6577	6584	4291	7122	6766	4585	6197	2725	10293	3322	3659	3369	4285	5094	5241	3854	5226	4159	0	7066	6816	5155	4730
Gypsy22#LTR/Gypsy	1069	1567	2742	4817	1933	4214	946	963	3341	1029	1235	835	905	736	686	1049	6289	1711	1315	1022	263	884	1087	807	1349	1725	3200	2403	946	1360	2386	1317	2085	870	2582	1047	900	254	732	1071	856	1465	551	1333	1	1559	951	1609	818
Gypsy23#LTR/Gypsy	2303	2976	3022	10705	2199	5301	1953	1743	6227	1502	1660	2381	2167	1432	1276	1965	9776	2835	2471	2038	834	2169	3732	1974	3879	3343	3260	2687	1892	3228	2820	2983	3871	1376	6172	1816	1406	1649	1201	1910	1788	636	1559	1827	0	2881	1876	3229	1471
Gypsy24#LTR/Gypsy	2231	2618	3680	9221	2724	8653	3760	1994	7350	1790	2468	1476	3739	1878	1815	2351	10940	4955	3209	2815	1484	2295	4087	3472	5758	3510	6177	3439	2203	3660	3721	4334	4950	1771	5326	2071	1829	1887	2435	2747	2728	2122	3078	2604	0	3753	2992	3816	2174
Gypsy25#LTR/Gypsy	290	374	532	764	320	1495	1090	345	1123	203	399	120	1126	142	249	507	1063	785	600	697	323	464	1036	263	565	570	528	872	486	399	596	516	420	319	589	272	309	379	371	477	800	346	672	504	0	548	399	412	178
Gypsy26#LTR/Gypsy	183	246	454	1605	167	404	221	351	553	45	231	98	221	141	233	388	582	596	496	245	206	161	341	350	312	315	174	507	341	507	574	198	386	148	449	31	119	185	266	130	189	229	367	166	0	222	380	200	139
Gypsy27#LTR/Gypsy	751	902	646	798	658	1395	788	647	1608	487	620	314	718	478	378	424	1509	644	1800	545	507	802	966	461	1395	851	1220	649	1237	1059	1109	896	1318	923	1125	565	319	387	699	614	648	563	935	591	0	949	848	647	392
Gypsy28#LTR/Gypsy	3604	5619	7384	14717	5627	11675	5018	5098	11804	2724	3199	4683	5880	2357	3745	4029	15222	7201	5921	5928	2288	5002	6607	3865	6313	6035	7601	9459	4889	5812	6092	4107	7941	1841	7764	3484	4857	3673	4737	4430	5281	2963	4125	3286	0	5375	5979	6282	3765
Gypsy29#LTR/Gypsy	4216	7925	7452	11043	4619	7946	7551	2941	13044	3116	3598	3548	9176	3042	1873	3876	17313	5717	7035	4904	3516	4982	6606	3774	7040	6489	7143	6556	5988	5343	9480	8273	6863	2675	7754	2871	4182	3333	4119	4356	4565	3939	6390	4030	1	6014	6115	8378	4660
Gypsy2a#LTR/Gypsy	4540	7417	8668	19694	7319	16142	7683	4350	16764	4417	5200	4219	7950	4283	3459	4322	17456	9488	11754	5833	3371	8514	8465	6290	10943	8300	12100	8780	8958	8585	12217	7553	9691	4318	13974	2938	4667	4361	5267	5636	5999	5324	6508	5727	2	7240	7042	7326	5079
Gypsy2b#LTR/Gypsy	5749	8575	9190	21231	9594	22583	8846	5023	19105	5572	6096	4924	9220	4959	3976	4963	18450	11331	12241	7036	3951	9902	10497	9920	13918	9664	13115	12573	9016	10302	10879	8431	14435	3686	15347	3603	6600	5294	6011	6789	6990	7887	7486	6427	3	8679	8172	10484	6504
Gypsy3#LTR/Gypsy	17947	26199	29042	61388	24868	55009	29158	14646	52986	15933	18231	13092	34312	12323	10607	16555	78673	34556	29280	27278	11288	25129	31208	20273	42603	28589	31920	33001	24863	25907	27783	29807	40357	11197	40675	15553	18688	14355	18815	22567	24345	17113	21030	20512	7	28999	27674	28368	17684
Gypsy30#LTR/Gypsy	1062	1592	2158	1734	1594	2924	2343	969	4118	805	1604	662	2368	994	615	969	2482	1674	1822	1391	993	1467	1906	1122	2009	2040	2344	2315	1246	1330	2527	1411	1742	929	2725	862	1162	924	1137	1494	1502	947	2048	1169	0	2140	1063	1748	756
Gypsy31#LTR/Gypsy	388	1251	868	3222	1030	1922	1142	244	1506	295	535	581	1336	569	388	234	2032	1173	930	971	152	1031	854	661	558	844	1339	656	637	873	1282	567	589	476	2183	606	487	550	639	462	940	841	277	598	0	793	218	1149	610
Gypsy32#LTR/Gypsy	2838	4923	3794	4882	2744	6250	2427	2765	6695	2066	2047	1743	3117	1630	1773	2328	8901	4152	2787	3683	1274	2845	4523	2669	4038	3338	1973	4106	2663	2597	2158	5041	5253	1741	5515	1766	3122	1133	1736	3341	3367	2943	2282	2786	1	4396	2743	2875	2104
Gypsy33#LTR/Gypsy	682	1213	542	1588	904	1439	430	473	1937	1024	544	509	479	541	394	417	2576	985	617	1038	382	598	1210	597	1594	1026	2256	1080	492	1106	1709	998	1555	640	1448	402	391	106	1207	767	947	418	745	685	0	765	752	1302	467
Gypsy34#LTR/Gypsy	199	591	416	416	514	609	225	232	900	225	438	79	193	215	148	213	1056	673	761	389	108	367	379	368	613	407	564	690	553	231	686	504	897	327	538	161	176	114	493	205	385	137	205	421	0	102	237	204	101
Gypsy35#LTR/Gypsy	396	1358	780	461	643	1373	1034	398	1720	413	526	211	954	521	438	380	1455	1433	1301	510	227	944	1352	1088	957	816	1492	439	913	1092	735	779	830	678	855	354	601	444	351	786	495	354	498	552	0	866	498	789	294
Gypsy36#LTR/Gypsy	217	369	122	650	438	922	121	429	957	280	318	186	106	101	255	190	291	525	197	365	208	209	422	88	216	423	658	932	183	166	530	145	417	40	370	209	143	356	147	333	394	308	358	307	0	608	63	524	235
Gypsy37#LTR/Gypsy	44	300	560	923	305	730	378	242	765	122	377	91	344	415	130	161	92	276	612	363	166	478	384	395	567	405	83	782	470	407	655	114	346	104	1060	153	95	130	314	334	373	54	319	408	0	378	542	96	156
Gypsy38#LTR/Gypsy	320	472	464	1414	346	987	720	433	1593	396	627	289	686	409	310	384	1090	763	1229	791	371	951	726	974	1058	718	467	777	852	328	830	380	1174	458	1275	237	310	317	376	800	868	290	1077	901	0	410	442	474	321
Gypsy39#LTR/Gypsy	320	251	718	1225	684	1119	825	475	1208	396	517	197	732	523	233	85	1349	351	762	305	93	633	488	411	928	591	901	1182	496	660	1266	695	257	348	1072	233	228	307	281	387	295	221	170	229	1	618	468	537	326
Gypsy4#LTR/Gypsy	13195	18791	18846	28612	17680	32777	19037	12968	41487	12243	11169	11687	25419	9753	9687	16621	44992	20753	18809	22366	6936	18466	20094	16966	30906	21293	19187	30721	17171	22576	24548	26077	27986	10065	34525	14765	15837	11216	16003	18160	20270	17349	12798	16501	4	22414	18573	22346	17784
Gypsy40#LTR/Gypsy	11531	18948	16944	34865	15861	34460	16944	11637	36141	12887	12355	11754	22374	9618	6480	12545	52786	14537	16219	19237	6848	16441	15487	11827	24747	16776	15558	24490	17769	18675	17600	16024	30046	6583	25766	10251	11680	8765	14181	15884	17411	13009	13231	12546	5	20010	16434	19013	15175
Gypsy41#LTR/Gypsy	182	369	94	820	190	159	366	250	474	36	255	139	394	151	180	205	148	504	122	270	179	346	364	307	589	210	107	368	102	98	544	55	519	41	539	248	215	180	66	291	281	223	321	253	0	82	234	80	205
Gypsy42#LTR/Gypsy	671	1742	1568	3581	2613	1577	1740	1217	3920	988	1841	936	1531	648	938	1035	5633	1580	3254	1742	805	2016	1277	1367	2681	2163	2980	1908	1965	1761	2848	1667	2252	955	2891	970	1444	989	505	1460	1904	1301	1454	1315	0	1692	1006	1008	604
Gypsy43#LTR/Gypsy	1108	1195	1142	2306	945	1308	700	336	1796	561	335	443	644	275	414	732	1420	1491	781	780	280	859	851	1249	768	947	1008	870	546	970	1629	833	1834	471	1322	492	867	1194	723	884	745	1077	545	383	1	837	496	936	335
Gypsy44#LTR/Gypsy	702	464	390	89	206	776	389	306	1331	364	343	367	357	646	447	693	1259	655	711	281	530	735	241	1876	1225	472	1733	966	448	955	1648	562	1078	226	1037	265	293	369	541	490	282	560	1071	440	1	143	20	326	94
Gypsy45#LTR/Gypsy	858	1359	1290	3261	1269	1107	1144	856	3568	866	848	723	1288	945	503	975	2116	1366	1745	1535	789	1400	953	1461	3241	1650	1987	1837	1516	1726	946	1887	3007	821	3472	508	1885	696	1077	1073	1453	1028	1565	868	0	1260	907	1012	709
Gypsy46#LTR/Gypsy	611	474	974	1615	898	1742	1003	521	1789	792	456	888	995	687	413	323	3958	804	925	654	380	724	746	518	1846	861	989	959	750	693	1055	839	821	303	1382	528	553	517	636	604	686	671	741	319	0	1071	880	887	538
Gypsy47#LTR/Gypsy	564	1391	2056	4591	1431	2433	2446	842	2870	576	1618	338	2623	559	775	665	4236	1798	1326	1608	597	399	1264	941	1340	1554	1757	2041	976	1817	822	1062	1367	256	2038	315	691	1031	1160	767	1813	789	1045	1771	2	1549	1166	2303	738
Gypsy48#LTR/Gypsy	1697	3715	4914	3883	3630	4064	3286	2078	5584	2334	1984	2182	4344	1258	1622	2016	7758	3414	2809	4138	1082	3371	3140	2869	3832	2836	2157	4422	3000	2115	2099	2722	6187	890	3882	2756	2111	1661	2076	2693	3069	2083	1731	2504	2	3489	3496	3199	2216
Gypsy49#LTR/Gypsy	164	743	188	1383	136	771	387	26	641	26	236	124	457	102	57	158	577	74	220	224	86	326	117	199	357	320	624	682	224	53	792	50	587	238	341	102	200	118	342	157	199	511	186	174	0	531	382	163	446
Gypsy5#LTR/Gypsy	9078	13984	10966	12534	9034	17738	17073	9315	24556	7590	9331	8074	21583	6342	5495	11476	19848	11213	11897	10575	4954	10439	13167	9843	16246	12824	12105	15432	9334	8609	13286	13357	12760	5907	19146	7444	10879	5183	7297	13661	10181	6436	9122	10077	2	13281	8346	11313	9203
Gypsy50#LTR/Gypsy	211	259	558	560	292	856	122	183	939	281	188	256	139	142	140	269	238	482	591	450	264	637	284	90	679	539	1014	616	489	335	401	284	440	134	663	325	298	202	334	194	421	178	475	184	0	619	378	392	296
Gypsy51#LTR/Gypsy	191	437	242	791	402	935	392	39	647	99	396	91	364	149	18	117	777	500	387	244	232	129	467	22	328	318	143	132	281	500	204	275	786	143	534	301	95	143	38	306	271	77	433	209	0	375	254	381	169
Gypsy52#LTR/Gypsy	378	405	526	1280	608	903	403	506	1048	378	292	201	544	316	400	163	1078	349	308	444	276	424	407	279	661	529	738	672	297	853	654	337	584	302	791	279	388	124	231	458	396	309	516	355	1	360	674	337	561
Gypsy53#LTR/Gypsy	268	269	92	411	402	764	322	39	441	287	216	115	277	32	28	45	163	739	639	208	136	263	428	44	400	247	332	335	450	251	361	373	338	55	190	152	154	206	47	164	212	179	255	120	0	358	50	320	35
Gypsy54#LTR/Gypsy	207	746	376	340	253	359	243	181	1039	138	385	313	255	204	141	471	2555	808	191	400	284	318	319	340	569	407	185	351	163	238	520	394	319	220	638	327	202	234	228	278	338	451	561	286	0	277	832	210	324
Gypsy55#LTR/Gypsy	5464	9339	7884	10895	8901	11872	9177	4062	16483	6065	5301	5509	11818	5216	3269	4700	24807	8314	7111	8110	3116	7466	7887	7120	12135	8275	10674	9019	6868	7465	10328	7881	10077	3706	12141	6624	8311	5667	4945	7040	7433	6218	6154	6000	1	8839	11331	9814	7247
Gypsy56#LTR/Gypsy	4596	6948	8578	10848	6690	10043	5955	2676	13607	4821	4796	4192	7253	2679	2237	5021	23291	9279	6677	8442	3060	5698	8120	2701	11279	6933	5676	12546	7418	10673	4001	7240	8979	2164	9212	4510	4017	4723	5137	4679	6498	5568	4967	3553	3	7919	6128	6368	5946
Gypsy6#LTR/Gypsy	6360	9373	10598	22863	9079	19904	9519	6561	19677	4731	5637	4728	11265	4675	4797	5462	31005	7687	11458	8915	5110	10651	7810	9232	14265	10142	10799	11901	9828	9459	10938	8271	13935	4085	11730	6627	7312	4695	7136	9351	8208	6642	9254	7599	3	11300	8913	8658	8005
Gypsy7#LTR/Gypsy	772	1353	2410	2930	1911	3374	1264	1558	4194	639	906	836	1286	526	1150	1284	6776	2450	1473	919	823	908	1770	616	1384	1832	2324	1669	1137	2737	2655	1767	2256	683	2893	406	909	1611	1358	1190	848	1154	1596	787	1	1474	935	2103	1326
Gypsy8#LTR/Gypsy	9046	13996	9904	22610	14925	19155	9532	10108	25500	9749	5631	6215	12607	10414	6290	10957	29002	16390	7419	12558	4621	9820	14248	8150	20587	13356	11470	16568	7116	8861	13316	17970	24906	4256	19204	7643	6380	5257	11725	14769	11358	10080	8687	7339	3	15018	11720	17400	6894
Gypsy9#LTR/Gypsy	1586	1680	2776	5685	2115	4376	1420	1850	4976	1129	1478	1101	1594	1025	984	1702	4357	1944	1568	1815	1142	1660	1253	1340	2730	2504	2939	2691	1222	3005	2425	2695	2945	1597	3036	1209	1429	1657	1693	1652	1816	2281	2271	2042	0	2996	1919	1481	1679
Harbinger1#DNA/PIF-Harbinger	979	2836	2324	3022	1824	2913	1728	1197	3326	1376	1232	1214	2254	1098	887	1684	5703	1758	1728	2172	1177	1941	1329	1933	2427	1707	1215	1983	1839	2252	1389	1497	4304	755	2319	1438	1553	1838	1396	1428	1450	1661	1066	1086	0	1868	1986	1565	1830
Harbinger10#DNA/PIF-Harbinger	2510	4545	5192	6125	4969	5604	5588	2582	9348	3022	3514	2824	6431	2512	1993	2888	14522	4785	5039	4967	2160	4559	3567	3855	6318	4507	4580	6320	4617	5205	3889	4116	7751	2197	6000	2250	3765	2659	3468	3299	4571	3083	3672	3391	1	4324	4009	4488	3075
Harbinger11#DNA/PIF-Harbinger	321	510	818	722	370	737	482	107	843	278	227	378	569	231	156	446	2035	453	422	648	139	347	387	381	552	439	229	398	437	367	319	356	817	385	501	280	465	233	424	390	455	253	236	260	1	463	477	341	719
Harbinger12#DNA/PIF-Harbinger	393	898	962	1154	599	1214	673	387	1323	370	487	488	894	370	328	497	1571	521	883	850	287	694	650	549	615	586	507	746	966	949	641	511	975	306	776	567	687	388	594	526	706	593	398	503	0	782	549	759	369
Harbinger13#DNA/PIF-Harbinger	1213	1703	1632	2663	1595	2970	1533	905	3120	1144	1083	838	1739	849	684	1618	5677	2304	1785	1674	508	1481	1749	1153	2060	1708	2162	2719	1731	1292	1417	1697	2560	747	2644	1222	1209	729	1021	1217	1385	738	885	1109	1	1752	1981	1666	1493
Harbinger2#DNA/PIF-Harbinger	645	1644	1532	1968	1275	1836	1142	668	2372	1150	848	639	1354	648	519	902	3743	675	1047	1737	588	1263	807	894	1331	1242	1124	1644	1158	1698	1332	1053	2466	440	1511	685	976	648	945	975	1406	911	945	732	0	1246	1155	1167	985
Harbinger3#DNA/PIF-Harbinger	744	1670	1350	1842	1297	1826	929	778	2313	940	599	687	1163	698	519	921	2963	1185	1081	1496	524	1123	959	1032	1889	1034	726	1683	1243	1154	899	1057	2431	464	1365	681	1170	660	900	831	1105	813	868	816	0	1384	1018	1367	1377
Harbinger4#DNA/PIF-Harbinger	347	1059	824	1152	882	1447	812	595	1339	377	577	256	936	262	367	501	2946	772	592	1048	294	774	603	719	1019	693	784	1219	651	570	355	590	849	426	824	539	613	452	469	673	784	796	452	701	0	758	557	745	772
Harbinger5#DNA/PIF-Harbinger	286	445	392	626	386	415	321	216	706	254	292	248	412	235	182	227	920	287	280	454	189	524	298	437	593	301	133	496	349	425	272	418	524	155	494	251	378	257	372	310	287	306	249	311	0	419	322	473	314
Harbinger6#DNA/PIF-Harbinger	316	899	626	916	701	703	613	327	1048	482	423	537	674	270	247	439	1705	447	540	743	272	819	335	518	815	483	346	650	585	606	252	442	1148	188	560	343	589	385	344	363	503	395	357	356	0	656	514	700	589
Harbinger7#DNA/PIF-Harbinger	178	298	250	508	332	643	160	161	745	199	202	297	214	173	202	263	1502	457	346	435	210	478	286	378	570	307	135	648	421	332	320	410	553	152	389	171	401	176	326	265	395	220	304	232	0	448	293	345	344
Harbinger8#DNA/PIF-Harbinger	157	330	612	214	210	290	477	207	516	138	353	110	611	141	288	160	1163	248	253	404	257	305	154	227	616	289	119	313	305	412	206	333	239	93	337	163	315	151	301	204	292	223	416	256	0	151	90	312	196
Harbinger9#DNA/PIF-Harbinger	364	879	662	1120	881	1324	1033	273	1527	511	572	436	1336	395	336	395	3375	731	940	1144	430	790	521	658	995	758	868	896	984	1155	528	732	1504	454	1210	557	964	527	749	539	810	740	732	618	0	807	610	797	688
Hop1#DNA/MULE	5228	8905	9220	24732	7629	20528	9438	5486	17059	5555	6162	5353	10029	4638	4215	5185	23143	9920	11075	8927	3502	8947	6982	6373	11803	8615	10330	10091	9492	8934	9239	7510	15307	4510	11651	4706	5254	5595	5722	6386	7909	6317	6708	4968	3	8807	6773	7898	5927
Hop10#DNA/MULE	928	2443	2062	3738	2063	3459	2255	1218	4163	1441	1633	1336	2727	1120	1039	1246	5964	2337	2537	2285	773	1716	1498	1557	2471	2021	1760	2534	2713	2429	1722	1862	3000	1085	3507	1299	1608	1087	1549	1582	1938	1667	1279	1502	3	2287	1960	2068	2109
Hop11#DNA/MULE	4176	8483	9432	18403	8034	14983	7389	3898	15578	5323	4811	4227	7962	3970	3449	4824	21510	8430	7132	8170	3102	7173	6076	6861	10181	8157	8974	9774	6568	6265	6977	5962	12278	4033	10800	4606	5046	4165	5439	6166	6663	4961	5097	5339	0	7973	7173	8297	5214
Hop12#DNA/MULE	4077	7294	6708	14464	7085	14111	6552	3690	14622	3119	4871	3571	6966	4570	3249	4603	13947	8339	9055	6777	2693	7924	6950	6066	8871	7436	7018	10466	7278	8068	8778	5896	8654	4200	10078	3953	4460	3110	4971	5420	5998	4657	5236	5233	1	8001	5931	7116	4318
Hop2#DNA/MULE	8387	15785	15336	27397	13323	26248	13211	8376	29204	8420	10058	8999	14461	6955	6431	8700	41515	14491	17040	16372	5491	15809	12228	12701	19652	14555	16098	18479	15953	14211	15642	11518	21546	6388	21816	9166	10113	7298	10925	11674	13937	9403	9634	10024	4	14316	14111	14099	11876
Hop3#DNA/MULE	909	2067	2296	4111	1842	3645	1834	937	3687	1194	1210	1066	2100	776	645	1083	3583	1804	1725	1745	672	1679	1535	1316	2283	1706	2214	1943	1581	1924	2200	1247	2230	872	2266	1451	1417	917	1375	1383	1310	1303	1182	1016	0	1755	2202	1764	1569
Hop4#DNA/MULE	1261	1918	2574	5700	2392	4752	3146	1334	4221	1194	2109	1225	3138	1278	1002	1328	4450	1565	1371	2399	920	1661	1499	1951	2829	2216	2728	2150	1326	2518	2000	2057	3373	1408	3155	1396	1384	1203	1591	1736	2125	1726	1651	1621	1	2396	947	1994	1456
Hop5#DNA/MULE	2279	4463	4074	4460	3697	4459	2833	2048	6937	3205	2103	2848	3963	1784	1491	2967	11749	3659	3770	4443	1473	4113	2983	2797	5182	3490	2950	5095	4922	4211	2733	3497	6520	1406	4712	2513	2827	1944	3076	2930	3327	2562	2374	2512	1	4151	3330	3575	3459
Hop6#DNA/MULE	4769	7438	8026	15400	6662	13253	8045	4130	15782	4157	6432	3443	8156	3984	3296	4226	19377	8923	8830	7975	3617	7504	7256	6585	11330	7798	9159	9265	7009	8100	8840	7008	10657	4384	10400	3526	4199	5358	5620	5469	7508	4277	6648	6335	3	7260	6475	7906	5867
Hop7#DNA/MULE	793	1426	1960	2790	1814	3268	1721	884	3715	1131	1477	1303	1995	949	686	1567	4809	1917	1782	1979	598	1580	1804	1373	2368	1731	1424	2819	1808	1973	1850	1644	2425	1004	2432	1465	1544	1135	1443	1474	1677	1246	1067	1558	1	2080	1638	1848	1491
Hop8#DNA/MULE	1574	3161	3282	4995	3011	3810	2327	1858	5812	2355	2130	1836	2685	1383	1444	2211	6913	3130	2571	3580	1259	2404	2214	2288	3488	2911	3565	4581	2573	2626	2890	2419	4502	1566	4175	1504	2504	1606	2059	2285	3018	2147	2218	2326	1	2368	2437	3435	1989
Hop9#DNA/MULE	2480	4058	4898	10298	4137	9983	5259	3344	9385	2414	3660	2018	5484	2387	1936	2354	13318	4734	4520	4484	1756	4665	3290	3769	6830	4594	4510	6204	3537	4441	5501	4109	8608	2383	6682	2298	2517	2436	2792	3499	4356	2961	3514	3220	2	5117	3555	4744	2672
Jittery1#DNA/MULE	184	105	738	497	496	893	190	217	603	193	121	99	188	165	193	528	1920	496	197	309	233	182	148	163	554	347	309	274	219	348	481	280	1126	178	474	247	275	212	255	262	237	160	397	125	0	419	503	448	151
Jittery2#DNA/MULE	72	483	156	872	216	559	209	78	601	297	111	200	268	189	103	438	134	212	519	424	70	233	118	259	498	276	296	598	513	569	588	514	1156	156	849	131	111	70	169	540	368	369	111	436	0	478	24	322	232
Jittery3#DNA/MULE	151	227	232	251	185	366	177	206	380	149	139	192	183	19	206	126	95	128	387	216	119	214	91	109	63	212	159	436	369	316	244	392	1239	72	140	283	72	26	59	332	142	726	201	161	0	266	222	416	352
Jittery4#DNA/MULE	439	528	606	967	594	572	580	467	999	364	286	344	746	232	257	416	1385	604	583	750	186	577	433	239	609	562	559	1125	690	532	563	753	1240	189	576	397	259	338	439	455	559	552	382	296	0	479	451	736	520
Jittery5#DNA/MULE	647	1096	548	2315	930	1624	1355	283	1630	806	627	769	1418	416	215	569	4022	1722	932	855	295	817	1208	596	1215	840	819	1533	980	1234	594	978	2543	226	1067	231	812	535	365	702	737	616	551	539	0	864	998	708	543
Jittery6#DNA/MULE	1484	2776	3062	3810	2360	3089	1647	2327	4866	1532	1850	1184	1880	1195	1174	1685	9305	2395	2698	3658	1283	2281	1759	1874	3132	2554	2295	3374	2850	2895	2725	2429	4898	1189	2562	1533	1379	1100	1759	2161	3064	1601	2258	1707	1	2102	1548	1522	1491
Jittery7#DNA/MULE	1849	3478	4036	4322	2636	3708	2414	1424	5186	2379	1704	2143	3041	1652	1020	2412	11356	2062	3099	3838	1122	2965	2349	2227	3964	2469	2699	3304	3634	3281	2001	2322	5037	818	3165	1627	1849	1935	2496	2322	3124	1661	1762	1940	0	2961	2762	2823	2334
Jittery8#DNA/MULE	1058	2715	3942	4670	2389	5109	2904	1615	5014	1677	1887	1872	3483	1664	1394	2284	6375	3361	2830	3376	1118	2844	1752	2038	2931	2542	2338	3490	3147	2814	2507	2454	4088	1186	2827	1821	1923	1003	1985	2015	2837	1619	1780	2039	0	2538	2376	2064	1883
Jittery9#DNA/MULE	674	1244	1086	1317	899	1210	1557	457	1888	821	711	493	1822	338	367	608	2726	1293	1300	767	340	940	980	630	922	950	1396	948	1206	1308	1317	1115	1810	410	2049	282	900	453	670	510	671	1059	711	573	0	530	1196	933	866
KU705476.1	658994	632353	1574440	870655	531952	632115	1560791	465890	1908437	581572	1715170	349158	1466535	344022	550911	788968	786171	1335246	1020411	1267291	454650	1739735	755922	1764534	895730	1017065	615061	1056065	1638401	1629978	1436409	637410	943064	710227	1174004	2442323	542809	304150	502154	775183	1098386	1070623	784786	1062705	216	664304	517207	807373	813807
LARD10a#LTR/Gypsy	3946	3021	2746	9213	4655	11604	3319	2806	10825	2711	3146	3689	3498	1517	1831	2295	10188	2886	6329	3165	849	2217	5314	3278	4905	5946	3519	5165	4957	5023	4854	4185	7029	1783	7519	2245	1759	1538	1963	4377	3454	4374	1696	5104	1	4964	5838	7844	2300
LARD10b#LTR/Gypsy	3718	3468	2774	9181	4641	11916	3688	3030	10843	2730	3406	3725	3941	1967	1795	2585	10242	3244	6206	3092	1037	2762	6000	3314	5286	5874	4528	5235	5147	5256	5957	4277	6649	2118	7834	2476	1982	1723	2016	4602	3527	3999	2195	5365	0	5066	5998	7629	2514
LARD11#LTR/Gypsy	265	650	568	1152	228	1287	656	155	1374	383	463	444	662	150	147	504	2326	505	1070	529	240	935	482	1022	491	697	678	802	800	533	1026	267	554	218	1185	344	401	434	417	337	603	229	511	727	0	730	202	760	473
LARD12#LTR/unknown	4	231	122	181	115	328	11	118	396	102	74	92	25	18	29	179	825	2	7	189	70	481	10	400	238	199	336	415	3	86	4	21	684	27	241	200	137	7	163	223	138	204	102	220	0	121	206	105	13
LARD13#LTR/unknown	1404	2599	3020	3755	2313	3492	2083	1651	5189	1660	1471	1638	2272	1434	1099	1009	5347	2191	3357	2579	1457	2417	1439	2006	3215	2512	2558	3249	3289	3860	2738	2400	3810	1450	2881	1410	1542	2054	2707	1703	2460	1832	2762	1729	0	2770	2424	2188	1599
LARD14#LTR/unknown	558	641	618	3404	924	1828	984	373	1520	667	643	774	1281	455	364	982	3948	991	827	908	241	770	718	544	870	794	812	1282	979	934	543	665	4197	474	1530	476	822	381	453	490	607	458	375	584	0	1038	775	1114	976
LARD15#LTR/Copia	2462	5401	5508	9957	4896	7331	4767	3311	9913	2841	3094	3474	5401	2679	1937	2955	14333	4517	5433	4795	2221	4187	4635	3783	7010	4580	5419	5497	5564	6276	5347	4322	8675	2608	6456	2401	3064	2627	3428	4216	5170	3566	4340	4102	1	4634	4540	5357	2992
LARD16#LTR/Gypsy	641	1695	1378	1867	1153	2567	977	765	2438	849	936	522	1023	546	429	579	2330	974	1205	1247	445	1386	915	953	1064	1203	1526	1801	1036	760	1305	1045	1365	420	1760	336	779	613	572	1089	1647	859	1019	908	0	1258	876	1011	552
LARD17#LTR/Gypsy	4144	6876	6500	15809	5890	14793	7486	4131	15068	3167	5849	3428	7390	4130	2771	3801	16645	7059	7818	5531	3065	6163	8120	5301	10065	7064	8573	8020	6017	7232	9644	5696	9129	3949	10574	2604	3784	3749	3818	5953	6601	3825	6533	5348	3	6048	5436	6627	3523
LARD18#LTR/Gypsy	2209	3471	3590	8066	3027	7777	4364	2185	8360	1843	3578	1852	4273	2108	1384	2036	8903	3818	4107	2923	1730	3443	4517	2694	5415	3700	4796	4445	3088	3808	5533	3239	4762	2111	5949	1231	2012	2108	2091	3112	3755	2188	3778	3024	1	3289	3012	3576	1830
LARD19#LTR/unknown	4736	6566	10674	11074	8140	12157	7860	4854	14783	5250	5002	5285	9594	4231	3679	5577	24007	8547	7141	8415	3202	7770	5646	7021	9995	7085	6143	10374	8083	9444	7441	7984	13094	4049	10813	4714	6505	4214	6677	5988	6695	5680	5985	5814	2	7731	7432	7761	6971
LARD1a#LTR/Gypsy	731	852	1362	1827	1312	2315	1648	941	2828	680	928	887	1846	744	464	810	5395	1455	1183	999	601	1218	1714	1151	1749	1215	1089	1443	1025	1418	1340	842	1356	701	2882	569	806	881	907	1303	1055	677	1236	1187	1	1621	1527	1376	1022
LARD1b#LTR/Gypsy	356	327	536	648	445	857	554	283	982	311	319	264	633	222	171	335	1637	526	346	439	180	453	533	430	649	462	323	623	416	534	508	372	610	208	922	272	329	266	339	525	441	237	397	423	0	658	639	522	440
LARD20a#LTR/unknown	3688	6149	7212	11213	5574	9606	5180	3997	11367	4292	4102	4546	6576	3139	2751	4541	21938	5214	4696	6147	2247	5890	4994	4660	8446	5300	4422	8446	5374	7334	4482	5623	12020	2485	7766	3506	4438	3117	3982	4803	5373	4622	4012	4027	1	6575	6281	5364	4214
LARD20b#LTR/unknown	6469	12444	11962	21200	9402	15608	9767	6888	19763	6434	7216	6831	10848	5668	4931	7746	36820	9053	10060	10150	4256	11717	9293	8914	15066	9060	8914	13559	10606	13903	11595	8768	22510	4850	13556	4879	7851	5208	7153	8320	9104	7705	7842	6593	2	10223	8928	9415	7071
LARD21#LTR/Copia	13673	22227	16598	35678	17446	36745	20413	14557	40312	12174	14492	10646	23286	11729	9197	13036	53139	20962	18904	17703	8516	18124	20610	15411	27248	18435	18475	24843	16759	20110	24289	20081	27362	9242	28700	9754	11203	10040	14494	17475	18314	12869	17283	15334	6	21755	16514	18743	10111
LARD22#LTR/Copia	2267	4829	4484	9869	4058	6905	4137	3039	8843	2492	3122	3028	4710	2303	1882	2662	13596	4268	4700	4495	2037	3843	4198	3447	6219	4222	4487	5317	4628	5660	5030	4045	7636	2221	6165	2013	2817	2408	2979	3726	4571	3380	3907	3775	0	4168	3898	4740	2797
LARD23a#LTR/unknown	946	2303	1648	2454	1678	2471	1762	935	3345	1046	1387	926	2047	896	619	1343	4845	1533	1219	2071	652	1839	1323	1244	2103	1516	1221	2584	1550	1874	2103	1830	2835	905	2126	715	1068	766	1280	1443	2010	1141	1398	1573	0	1610	1540	1654	1728
LARD23b#LTR/unknown	1071	2380	1734	2605	1718	2341	1968	938	3173	1040	1238	841	2245	972	669	1388	4394	1308	1230	2031	606	1904	1351	1380	2079	1519	1329	2615	1496	1602	1855	1673	3192	778	1932	654	1289	850	1470	1440	1772	1022	1222	1684	0	1524	1547	1672	1651
LARD24#LTR/unknown	3149	4967	4714	6481	5080	7566	4645	2650	8356	2473	2596	2995	5403	2676	2198	2914	15315	4386	5156	4659	2017	4348	4011	3376	5491	4101	4713	5243	5389	4884	5144	3718	5986	1852	5280	2622	3734	2039	3613	3547	3645	2786	3711	2327	1	4848	3554	4968	3943
LARD25a#LTR/unknown	142	511	224	715	252	446	91	200	492	171	101	188	99	165	187	296	944	289	307	272	108	142	303	130	485	201	126	170	279	241	375	96	562	73	434	73	99	193	217	160	266	60	216	46	0	279	188	356	198
LARD25b#LTR/unknown	222	507	332	780	657	875	257	245	862	409	246	329	347	288	314	450	1723	547	368	389	240	198	510	291	672	455	570	403	345	408	576	243	773	121	736	341	262	350	299	478	330	331	344	201	0	437	481	502	540
LARD26#LTR/Gypsy	460	927	406	1319	485	1622	1398	363	1490	579	509	332	1540	332	172	520	1594	913	898	433	313	814	1208	491	854	774	1015	1107	654	1111	1058	854	765	318	1131	400	787	412	637	613	435	780	644	429	0	751	533	716	450
LARD27#LTR/Gypsy	661	901	634	3978	734	2655	1121	413	1782	566	523	617	1450	376	310	445	2866	481	541	537	440	903	659	750	1519	934	873	893	557	992	716	826	1766	631	1375	686	1086	690	641	570	466	677	864	549	0	1594	978	952	870
LARD28#LTR/unknown	725	1543	2006	2904	1387	1915	1086	972	2564	1046	1005	995	1358	598	531	884	5236	974	847	1982	421	1481	659	1119	1926	1343	1429	2064	999	1184	800	1125	2111	444	1809	806	1160	728	804	953	1444	904	593	1105	0	1227	1472	1772	867
LARD29#LTR/unknown	6916	14570	12670	18053	12611	12488	10997	7372	23864	9143	7757	7145	14432	6342	4869	8974	29512	12126	13156	13353	4442	11672	12564	8559	15967	11294	9614	17528	14257	14772	9767	11708	18943	4717	17395	7024	10359	5062	9351	10480	12132	7501	7394	8527	0	11612	12091	13695	8868
LARD2a#LTR/Copia	4472	7574	7204	13326	7160	13173	8250	4189	15124	4615	5314	4677	9661	4110	2815	4805	20492	6686	6889	7211	3293	6483	6461	5288	10384	7223	6947	10765	7144	8417	8714	7007	12943	3154	11144	4085	4710	3684	5397	6806	7030	4675	6675	5744	3	7313	6331	7979	4991
LARD2b#LTR/Copia	2569	4865	4610	8081	4250	7074	5393	2555	8919	2727	3339	2857	5949	2455	1602	2864	11536	3880	4521	3932	1937	4063	3828	3353	6300	4189	4279	5980	4566	5428	5617	4246	6601	1813	6425	1969	2893	2305	3258	3835	4112	2826	3960	3298	0	4540	3908	4926	2750
LARD2c#LTR/Copia	3962	6961	7668	14805	6926	14677	8662	4133	14121	3973	4948	4313	10097	3644	2871	4613	22263	6564	8084	6682	2987	7037	6479	5593	11087	7127	6681	9570	7452	8301	9404	7010	13356	3309	10450	3570	4983	3488	5497	6088	6487	4665	6221	5344	0	7281	6266	6847	4698
LARD3#LTR/Copia	1719	2890	2282	6120	2957	6889	3284	1598	5771	1700	1732	1725	3880	1362	1121	2285	8417	2045	2801	2895	947	2136	2630	1951	4510	2735	2377	4439	2828	3009	3937	2417	5459	1060	4397	1025	1535	1304	2160	2724	3165	1639	1896	2119	0	3215	2409	3059	2077
LARD30#LTR/unknown	655	895	868	2516	642	1737	716	743	1980	563	708	528	864	318	371	808	1428	733	755	1056	423	1132	798	748	2310	1043	1122	1521	768	1008	1330	831	2110	513	1388	604	600	496	810	784	1102	859	805	626	0	866	854	1038	813
LARD31#LTR/unknown	468	765	504	1123	573	1174	606	230	1460	394	507	480	689	249	209	512	1766	398	838	913	456	659	390	244	1121	750	574	1083	805	833	395	606	955	349	1198	339	513	400	428	467	961	467	871	526	0	910	682	656	710
LARD32#LTR/unknown	1122	1705	1428	2110	1192	3112	1528	546	2696	652	1345	869	1757	657	452	795	3884	1397	765	1409	675	1173	1351	852	4683	1293	1357	2008	672	1129	2132	1364	2079	563	1873	653	859	432	745	1078	1554	678	1423	1181	0	1422	1069	1154	759
LARD33#LTR/unknown	667	818	504	1732	832	1042	1645	342	1586	294	1032	507	1852	253	251	535	2608	667	950	997	333	413	534	144	570	803	708	1317	888	553	994	783	825	232	834	410	460	388	419	652	1079	344	653	547	0	535	719	610	699
LARD34#LTR/Gypsy	220	328	458	1224	383	1271	376	197	772	209	224	198	451	149	167	250	1745	389	395	343	137	357	361	296	507	374	462	445	403	455	344	383	911	182	438	282	325	259	268	316	312	266	292	243	0	393	361	362	282
LARD35#LTR/unknown	762	1167	1650	1193	923	1995	1394	675	2216	745	726	974	1572	885	312	708	4169	1189	1724	1299	569	906	1086	888	1589	1117	1748	1617	1728	1357	1557	1165	1556	695	1976	987	613	862	1347	890	1130	668	1066	844	1	1307	1465	1415	1461
LARD36a#LTR/unknown	2294	3332	2434	2142	2607	3655	3158	2166	4974	2346	1709	2280	4568	1763	1142	2963	6663	2074	2298	2904	1090	2378	2831	1401	4092	2443	2269	3114	2875	2388	2320	3285	4789	1198	4302	2702	2247	1265	1803	2689	1925	1810	2106	1414	0	3225	2903	2567	2745
LARD36b#LTR/unknown	837	1597	928	1900	1248	1397	889	842	2260	900	635	778	1002	1236	441	1042	1845	1076	1340	1072	555	1033	1539	553	2139	1016	1109	1034	1556	884	1058	1232	2329	648	1913	743	782	447	771	1110	813	793	945	527	0	1254	1255	1112	673
LARD37#LTR/Gypsy	430	575	604	1508	552	997	674	495	1484	395	673	414	645	319	269	275	1370	852	1283	555	246	534	704	416	700	691	1266	830	900	722	1617	490	1072	496	1487	274	171	335	404	439	777	390	595	744	0	607	433	727	305
LARD38#LTR/unknown	511	627	2310	4029	1103	2034	1634	833	2515	644	1169	1303	1921	949	700	1255	5368	1861	876	1236	459	1301	1146	1180	2171	1261	1378	1949	969	1345	1275	1603	2347	813	1989	744	670	478	545	947	999	1063	730	1113	0	1359	863	1369	1122
LARD39#LTR/Gypsy	1453	2173	2618	3943	1946	4673	2476	1598	5207	1582	1972	1898	2584	1476	1044	1258	5481	2314	3097	2211	874	2668	2453	1680	3172	2394	3363	3368	2732	2709	3395	2056	3212	1309	3739	1024	1479	1208	1825	2019	2596	1717	1912	1918	0	2484	2360	2335	1954
LARD4#LTR/Gypsy	8486	15957	13278	32361	12986	35401	15904	9375	32370	7133	12664	7260	14057	9195	6003	7132	34673	16959	19328	10465	6622	13131	17330	11277	19720	14959	18682	15861	14261	16318	25968	11147	22403	9528	23729	4808	8143	7264	8073	10931	13330	7989	15365	10712	2	14696	9441	14519	6021
LARD40#LTR/Gypsy	1268	1277	1684	4730	1721	2536	2051	750	3637	729	1131	982	2623	1174	498	990	6797	1917	2139	1414	829	1968	1846	995	1313	1685	1486	1630	2021	1759	1170	1352	2480	842	2989	726	1030	1153	1892	1174	1392	1363	1660	1070	0	1767	1819	3143	1378
LARD41#LTR/unknown	1039	2194	1558	1041	874	2620	1665	1532	2774	1280	1024	1075	1970	1382	296	737	3446	1958	1282	1255	519	1237	1810	1268	3285	1295	2638	1617	1082	1724	744	2024	2879	777	2457	1531	1214	902	944	1318	1082	1042	900	890	0	1524	1243	1835	870
LARD42a#LTR/unknown	1807	3168	2754	4975	2629	3248	2534	1679	5533	1850	1912	1996	3429	1195	975	1693	6593	2534	2967	2736	1085	2737	3097	1712	3451	2521	2506	3377	3331	3193	2565	2567	4199	1300	4303	1532	2400	1673	2495	2302	2637	2160	1936	2013	1	2963	2726	3178	1916
LARD42b#LTR/unknown	1071	1885	1748	3161	1643	1985	1818	1023	3599	1138	1310	1287	2461	731	523	1124	4819	1604	1862	1795	648	1458	2099	1171	2272	1678	1522	1986	2144	1875	1442	1675	2891	808	2628	1157	1375	976	1573	1345	1810	1274	1137	1260	1	1761	1622	1921	1218
LARD43#LTR/Gypsy	467	644	1254	2155	720	1607	620	620	1747	610	568	414	787	288	405	484	1122	622	467	836	251	849	543	669	1049	865	894	1399	452	673	716	739	1007	413	1241	586	483	538	819	526	770	812	493	604	0	906	588	859	590
LARD44#LTR/Gypsy	1095	1726	1348	3172	1226	2262	1258	790	3534	1128	1306	746	1255	695	587	943	2876	1633	1924	1428	624	1711	1547	1570	2159	1617	1705	2432	1576	1556	2131	1532	1731	845	2516	597	890	739	1092	1212	1892	918	1279	1944	1	1343	1145	1303	1064
LARD45#LTR/unknown	1770	4103	2142	2411	1823	2531	3112	1097	3990	1450	1466	1203	4230	1339	694	1464	8785	2532	2418	1988	1104	3040	2212	1657	2692	2031	2307	2313	2581	2118	2001	1867	2588	933	2479	1615	2094	1303	1916	1559	1779	1746	2097	1410	0	2509	3374	2396	2124
LARD46#LTR/unknown	1287	2118	1218	2558	1487	2802	2304	602	3144	756	1498	1181	2640	716	445	1000	5377	1596	1015	1798	749	1819	1682	1126	4417	1476	1652	2307	876	1395	2625	1709	2275	736	2268	946	1067	565	945	1280	1784	795	1491	1344	0	1509	1018	987	881
LARD5#LTR/Gypsy	8754	14320	14062	21187	12357	22462	12744	7879	26548	10112	8836	9256	16994	7595	5476	9753	38395	14918	12714	16233	5341	12688	12516	8966	21484	13103	12947	18183	13819	14365	10953	15400	19135	5648	18885	9504	10337	6825	10771	11621	14291	10156	9751	10894	8	15117	15598	13119	12936
LARD6a#LTR/Gypsy	19456	31856	31176	50780	28667	45942	32446	18251	59721	21310	19230	19469	42365	15257	11470	21788	82432	27059	27315	30744	11948	29540	28558	22103	43927	29469	31510	45180	28447	31502	31744	33723	44358	12007	43381	20376	23354	14347	23612	27191	27281	21195	21873	22524	6	34040	32396	31589	24256
LARD6b#LTR/Gypsy	11556	20496	17992	29548	16351	27596	18428	12470	35285	11958	11754	10551	22305	10290	7139	13153	48750	16594	16994	16476	6668	17547	17233	12466	26547	17464	15087	22199	16810	15814	18328	18206	28752	7771	24675	10168	12389	8557	12337	16288	15018	11174	12630	11562	2	20068	16958	18747	14826
LARD6c#LTR/Gypsy	6765	10242	10586	16362	10105	15123	9243	5904	19469	7175	6479	7380	12098	5139	3809	7634	29020	9707	8811	11628	3719	9338	9183	6992	13651	9500	8652	14759	9922	9643	8627	10237	17428	4233	13791	6687	7582	4934	8183	9019	9591	7514	6397	6951	3	11226	10551	10178	8937
LARD6d#LTR/Gypsy	5542	8065	7540	10939	7834	9536	7771	4833	15386	6397	5313	6246	10960	3944	2837	6121	21137	6649	6215	9333	2753	7457	7743	5044	10204	7032	5997	12361	8174	8037	6677	8946	12465	3080	10681	5472	6225	3584	6512	7309	7786	5977	5233	6039	3	8912	9031	9156	7342
LARD6e#LTR/Gypsy	5569	9238	9834	14826	8601	14293	7627	5402	16553	6872	5191	6257	10555	4471	3353	7770	27348	7989	7789	10494	3393	8210	8476	5679	12392	8310	6472	11994	9547	8098	6575	9506	16031	3350	11095	5871	7118	3685	7391	8058	8090	6002	5800	6283	2	10522	9140	9589	8379
LARD7a#LTR/Copia	7063	10080	9934	21401	11305	16700	9474	7475	21838	6920	6153	7928	10669	5222	4929	6782	25716	10957	11215	9624	4585	11118	9612	8486	15205	10676	12875	10994	10142	10135	13193	9798	16946	5345	15352	6236	8101	7543	8432	9430	8668	9020	8749	7469	5	9765	11707	11682	7440
LARD7b#LTR/Copia	2885	4276	4766	7804	3922	5714	3741	2537	8339	2572	2648	2095	4495	1789	1757	2604	11693	3920	4436	4542	1881	3243	3019	2130	4823	4344	4273	5850	4244	4274	4028	3578	4961	1537	6218	3209	2762	1838	2834	3123	3957	2889	3452	2416	0	4194	4779	4145	3236
LARD8#LTR/Copia	3303	7887	7340	8639	6763	9223	6039	4149	12179	4677	4317	3384	6637	2730	3270	4555	19509	7954	6791	7535	2968	7411	5785	5088	8646	5878	5445	7197	6912	7918	5896	6281	10058	4985	7674	3482	3893	3570	5015	5444	6741	3587	5653	4349	0	5829	5914	6311	4192
LARD9#LTR/Gypsy	9017	17821	14582	34061	13537	37436	17427	10224	34613	7995	13296	7877	15675	9637	6333	8132	38038	17687	19920	11462	7238	14211	17698	11864	21930	15930	19575	17540	15192	17959	26807	12726	24248	9463	25028	5287	8860	7683	8827	12016	14210	9163	16108	11341	2	15616	11124	15692	6949
LINE1#LINE/L1	15686	25065	31050	47525	24060	52781	29517	15598	57289	12604	19186	12739	32749	13573	13182	11386	69163	29656	36461	26684	11018	30357	21903	24874	40826	29996	34324	28169	23856	31049	28350	24050	37695	11077	41346	16754	16591	11926	17843	21839	25177	18154	20731	19073	8	28220	24546	26690	15892
LINE10#LINE/L1	391	290	556	2113	734	538	1412	208	1615	367	752	298	1550	753	293	403	1844	1160	761	651	318	862	194	1079	1191	802	558	1109	557	672	919	587	1034	402	1087	665	965	385	415	585	613	135	605	737	0	523	524	880	1100
LINE100#LINE/L1	13532	11032	11982	33420	12203	22150	13270	8233	36961	7727	8238	7266	14838	4256	6943	10791	31735	5857	26373	12625	6151	10122	15621	11301	18656	19478	19156	19908	18447	12655	22005	19089	23187	8563	26801	10001	8025	6635	8011	14095	11554	9255	11746	14431	7	17439	15197	19864	6171
LINE101#LINE/L1	450	685	750	1597	439	612	753	607	1698	363	401	292	989	94	566	509	963	309	866	907	279	589	979	709	678	919	725	1285	524	668	516	1200	507	395	1542	835	523	760	335	1363	964	163	588	819	0	1069	432	1027	417
LINE102#LINE/L1	795	606	598	973	731	900	869	333	2476	408	873	61	921	437	359	774	1289	710	1262	1377	331	1510	555	1264	1412	1218	346	2635	856	961	860	375	1175	638	1670	778	84	170	428	1473	1433	892	558	1483	0	1013	153	665	332
LINE103#LINE/L1	319	261	100	224	696	1406	839	426	1413	61	209	342	1127	196	95	257	433	169	632	688	71	405	351	541	488	843	879	639	496	573	692	1115	2617	283	713	337	423	164	168	526	529	529	155	680	0	1212	785	643	239
LINE104#LINE/L1	199	340	42	44	273	229	259	34	678	4	108	283	362	125	14	39	1061	14	70	161	219	222	45	218	362	327	1021	466	48	176	653	275	666	133	515	31	194	161	191	181	111	44	462	251	0	497	276	349	153
LINE105#LINE/L1	6841	6838	3248	9150	3089	8073	7146	3696	12280	2992	3215	3281	7864	1904	1785	3280	11244	3673	12824	4015	3014	4277	5053	4522	5946	5740	3384	5771	8589	6637	6928	6684	9792	4275	10000	3683	3106	2680	3206	4677	3246	5820	5728	5221	2	4972	7592	5190	2715
LINE11#LINE/L1	582	1267	1826	3681	1198	3018	2232	789	2805	713	1216	582	2579	937	832	789	3726	1709	2502	1576	466	1421	1295	1652	1813	1475	1279	2068	1894	1837	1531	1264	1924	872	2294	872	839	659	1353	1011	1603	873	848	1486	1	1347	1377	1426	1188
LINE12#LINE/L1	903	1488	1520	2557	770	2991	936	617	2354	581	361	916	1045	748	555	620	3952	1527	787	1185	505	1631	1353	1081	1816	1148	1800	656	686	1360	1217	1735	2387	765	2747	1207	834	759	810	1011	1000	809	919	571	1	1876	1434	1695	850
LINE13#LINE/L1	487	586	1010	2143	504	899	1117	362	1713	533	658	380	1351	476	323	399	2145	896	950	910	458	997	695	631	1573	839	1034	1654	716	1163	745	1055	1483	571	1885	374	919	260	550	629	892	795	850	482	0	638	833	754	919
LINE14#LINE/L1	447	832	1460	1392	1007	1352	751	853	1684	359	547	335	861	583	432	962	2755	762	852	813	335	868	242	779	883	868	945	799	587	568	788	690	1036	349	1381	445	612	528	561	673	815	732	648	471	0	970	1115	777	605
LINE15#LINE/L1	380	722	932	1685	757	1216	673	460	1342	408	445	431	650	438	368	411	2865	932	959	578	263	654	664	566	1220	664	592	857	798	536	505	512	1126	330	767	407	532	458	527	433	582	448	462	356	0	621	646	676	215
LINE16#LINE/L1	180	290	460	856	333	758	392	147	822	246	298	93	405	37	129	247	458	567	230	353	200	310	275	244	622	432	550	660	223	741	417	484	508	181	612	249	239	81	163	200	342	215	436	355	0	441	249	359	195
LINE17#LINE/L1	242	425	424	557	422	1088	643	165	840	122	384	243	633	300	120	398	909	543	831	442	142	529	450	317	731	458	435	478	654	715	481	366	753	267	748	249	87	322	284	395	452	274	271	366	2	516	243	302	258
LINE18#LINE/L1	199	481	476	626	642	1455	426	118	934	215	365	177	530	246	158	121	975	485	412	580	159	485	473	626	847	448	398	680	333	479	733	490	1167	168	984	115	375	182	229	153	538	186	335	440	0	847	518	457	262
LINE19#LINE/L1	146	268	498	723	397	551	739	255	757	199	328	221	852	183	113	235	1143	284	407	355	235	302	422	281	455	397	536	502	340	482	650	369	603	106	609	259	443	245	79	335	329	345	421	313	0	544	90	249	160
LINE2#LINE/L1	21661	16897	15502	38108	19306	24971	14741	17032	43124	8764	8812	8657	17261	4782	7386	11166	31894	21229	51905	12485	6520	15127	38050	17051	23259	23907	23055	22763	34832	22019	19762	21637	22355	9452	29393	9822	11503	11858	9056	19490	10294	18138	12871	22953	3	24864	12402	32146	13292
LINE20#LINE/L1	285	302	370	553	364	960	318	275	849	88	198	219	325	148	275	402	2001	385	615	381	82	437	375	398	578	435	761	306	514	574	414	377	364	248	666	141	279	196	328	243	316	547	188	312	0	465	548	503	255
LINE21#LINE/L1	206	603	586	877	357	201	567	396	843	250	391	216	611	389	300	432	700	257	599	580	149	699	408	445	936	450	237	889	548	732	660	283	445	270	476	344	548	324	425	411	601	359	232	526	0	194	132	354	286
LINE22#LINE/L1	295	988	642	831	509	1456	327	344	1080	233	296	303	393	335	239	94	2138	775	955	500	248	575	551	522	388	553	529	725	780	782	1144	430	625	159	767	389	249	148	291	586	484	164	511	431	0	641	674	378	148
LINE23#LINE/L1	303	540	718	716	483	1144	500	368	955	276	284	206	613	251	245	548	870	382	218	559	200	586	453	403	978	543	447	446	186	490	798	453	1060	242	704	277	440	326	399	372	474	443	392	315	0	801	662	466	327
LINE24#LINE/L1	233	318	590	1335	433	757	309	177	1001	377	215	161	278	271	186	450	528	259	561	526	286	301	158	386	832	497	191	775	401	674	527	225	637	145	495	243	152	188	331	278	489	233	496	511	0	574	405	639	114
LINE25#LINE/L1	452	723	1264	1178	416	1896	885	446	1420	344	667	154	1025	159	470	426	1357	908	579	756	207	551	734	391	773	726	827	1065	477	583	693	571	1327	568	735	454	427	318	526	385	647	342	338	314	0	1129	1153	544	136
LINE26#LINE/L1	298	539	340	1573	577	1504	776	292	1143	278	458	387	802	185	130	380	1443	971	476	656	144	442	787	286	541	555	611	817	413	431	1182	271	712	98	717	295	347	254	315	326	597	99	333	554	0	549	685	629	241
LINE27#LINE/L1	221	257	240	495	293	574	519	287	651	113	328	112	570	132	201	286	896	294	1042	291	33	322	146	202	443	312	273	379	768	721	434	267	554	234	200	73	101	89	71	301	214	104	65	194	0	315	330	296	300
LINE28#LINE/L1	348	765	892	1341	553	1256	973	493	1493	355	592	172	1015	522	318	325	1158	936	812	667	285	348	1013	620	1412	780	938	1121	618	943	786	596	1018	468	1197	445	162	384	736	839	558	238	569	578	0	657	590	665	356
LINE29#LINE/L1	219	453	496	1044	329	476	440	280	691	237	183	144	471	297	207	278	711	446	291	325	43	183	360	184	692	363	611	758	231	422	518	416	711	237	399	189	379	98	287	309	290	270	84	244	0	226	193	136	297
LINE3#LINE/L1	2758	5666	5858	12478	3674	9052	4160	3239	12723	2658	2817	4615	4579	3576	2847	2636	9410	3917	7478	4799	5120	3165	5053	4332	12793	6893	7461	5623	5068	4593	8537	6353	6438	2260	10585	3161	2882	1942	3201	4734	4065	4897	9137	4440	0	6855	3829	4961	3141
LINE30#LINE/L1	269	257	246	41	293	517	731	51	709	390	321	201	783	56	17	186	1469	177	305	297	161	177	33	272	384	354	306	680	232	497	348	261	478	17	631	319	354	212	127	407	257	153	306	338	0	233	245	598	93
LINE31#LINE/L1	283	722	792	999	815	319	386	335	1132	522	333	335	444	378	319	488	2303	693	1003	617	242	946	692	574	859	574	643	889	854	1019	953	474	868	265	1110	371	414	261	473	527	564	598	392	419	0	482	549	931	606
LINE32#LINE/L1	318	767	836	502	419	754	800	479	919	151	370	357	916	327	274	175	1656	459	396	619	205	349	442	78	279	548	555	528	326	599	683	480	918	112	775	192	328	270	589	262	667	460	405	275	0	439	501	676	494
LINE33#LINE/L1	146	456	270	705	279	616	429	227	675	232	172	174	496	234	149	151	765	537	322	276	182	313	356	326	520	370	371	355	256	558	298	305	483	215	558	178	352	213	259	342	254	197	343	213	1	284	373	372	200
LINE34#LINE/L1	257	479	810	1560	615	734	396	309	1231	445	460	521	422	157	279	496	1713	620	720	800	372	385	223	319	410	655	1258	1000	566	410	696	374	1304	124	949	176	268	244	357	432	826	416	576	442	0	428	373	484	239
LINE35#LINE/L1	156	443	512	930	228	911	204	275	728	309	141	110	227	222	198	243	733	627	514	394	95	382	428	189	621	413	272	565	414	257	303	377	617	113	610	366	340	232	397	325	405	317	197	206	0	400	250	539	313
LINE36#LINE/L1	217	382	372	482	298	425	479	261	859	250	295	183	421	246	223	217	1260	603	803	500	144	296	265	234	803	463	1005	620	625	238	366	506	375	246	793	220	404	133	224	371	477	273	289	281	1	348	496	213	291
LINE37#LINE/L1	278	782	582	1222	514	554	101	222	859	122	44	398	103	193	204	360	1267	681	318	133	203	516	568	479	418	432	257	518	263	304	561	286	315	162	677	159	289	279	305	379	78	232	431	142	0	326	453	797	256
LINE38#LINE/L1	238	141	110	236	83	204	202	124	399	69	181	167	261	61	97	35	331	170	222	266	62	337	145	119	154	234	154	340	159	333	305	27	344	80	355	141	110	261	97	104	238	234	115	267	0	80	170	211	171
LINE39#LINE/L1	113	258	1068	1001	330	609	116	32	732	180	53	132	109	32	54	50	332	143	174	203	182	253	215	339	33	308	514	318	134	562	421	541	587	224	481	88	369	181	353	112	183	101	364	226	0	331	534	229	317
LINE4#LINE/L1	182	469	840	1417	867	1181	515	550	1276	663	390	466	565	592	411	711	4044	938	1974	678	396	1137	645	1108	1214	750	958	598	1462	1758	2029	872	792	246	1139	884	1131	199	740	605	547	287	778	760	0	652	843	385	550
LINE40#LINE/L1	239	48	182	749	122	673	223	374	756	182	331	59	259	282	330	74	470	462	132	611	159	526	265	385	1038	396	340	859	115	154	613	232	569	169	344	292	144	120	203	194	652	171	263	369	0	441	365	259	224
LINE41#LINE/L1	114	403	314	1051	258	646	342	182	460	181	158	226	337	138	96	199	489	165	235	264	136	60	153	119	92	277	94	386	165	149	501	237	449	251	333	83	207	161	212	261	300	262	243	69	0	341	405	163	212
LINE42#LINE/L1	69	42	372	521	128	223	150	167	533	166	71	217	165	264	112	326	797	260	166	182	255	254	35	275	241	258	102	49	118	131	372	298	138	90	336	62	582	152	88	132	136	164	501	107	0	209	278	375	137
LINE43#LINE/L1	197	240	434	188	291	819	530	154	570	331	160	91	635	152	110	74	440	354	374	307	152	260	396	125	338	322	411	217	280	258	428	417	674	146	503	214	200	217	270	205	273	203	255	144	0	479	281	325	322
LINE44#LINE/L1	305	539	548	792	487	859	346	273	890	303	263	204	412	167	240	278	1289	346	425	527	256	628	325	621	688	508	626	499	372	198	664	381	790	252	669	209	558	241	514	311	455	249	434	360	0	499	454	420	317
LINE45#LINE/L1	92	191	772	1134	349	1148	268	31	658	158	186	90	254	218	122	108	869	655	462	260	216	445	501	350	511	382	382	385	362	297	384	207	754	92	445	345	321	54	258	282	242	128	447	254	0	654	193	437	284
LINE46#LINE/L1	61	245	384	202	203	507	291	64	599	64	317	232	292	124	48	399	249	427	379	307	100	89	358	211	138	300	374	589	302	123	193	548	448	169	214	186	36	43	199	223	252	60	183	261	0	118	236	348	218
LINE47#LINE/L1	419	650	714	1022	507	1240	661	338	1137	227	381	237	791	321	212	402	1948	765	805	522	234	532	498	555	707	598	482	992	665	406	480	452	803	71	696	511	375	144	436	433	490	441	440	410	0	653	207	822	409
LINE48#LINE/L1	176	673	550	1079	450	773	144	355	846	277	203	246	181	193	231	301	2271	555	528	363	188	259	39	166	482	479	395	763	401	361	487	513	665	263	411	143	389	338	447	272	305	145	393	295	0	397	234	556	307
LINE49#LINE/L1	259	704	754	1273	573	1065	712	139	1168	334	527	276	757	241	213	431	2047	949	437	410	333	694	667	351	697	564	580	778	308	613	691	594	823	252	955	211	511	387	161	382	447	183	686	362	0	408	804	625	342
LINE5#LINE/L1	730	986	1326	1787	1077	1587	1753	990	2384	935	897	554	2006	648	776	824	2729	869	880	1190	481	1021	761	1091	2168	1277	1924	1117	815	792	1161	1310	2156	527	1788	834	1151	998	808	1211	893	838	943	734	1	1027	1317	1588	1410
LINE50#LINE/L1	115	924	542	575	259	1111	261	367	912	512	425	143	256	417	271	476	374	332	470	507	173	493	312	683	996	471	612	1007	390	699	409	776	673	185	624	246	621	164	450	331	549	196	314	636	0	737	173	370	306
LINE51#LINE/L1	244	253	32	69	210	272	234	239	683	128	177	88	220	127	146	62	598	298	372	192	179	188	154	46	421	324	333	221	233	555	737	343	480	42	354	178	71	192	185	261	189	459	351	112	0	282	442	152	276
LINE52#LINE/L1	63	158	196	732	200	105	493	249	646	118	384	246	540	57	95	88	524	424	130	401	56	136	163	61	133	299	160	451	121	298	150	89	668	50	492	445	162	84	60	299	340	257	127	153	0	192	105	192	181
LINE53#LINE/L1	167	302	690	807	362	961	253	149	806	408	113	128	277	158	122	262	992	239	635	262	149	566	266	437	735	389	846	482	515	539	518	447	289	182	710	324	112	226	205	401	212	509	300	325	0	566	377	280	207
LINE54#LINE/L1	214	240	498	467	353	910	453	291	732	222	192	158	470	288	180	270	1148	261	516	282	113	244	482	210	875	393	240	497	328	353	415	323	538	150	427	227	283	214	300	445	361	380	251	196	0	576	38	517	107
LINE55#LINE/L1	159	538	316	636	402	680	387	169	831	139	294	237	441	237	151	279	657	330	565	409	103	279	247	206	1047	391	631	220	455	497	617	314	728	160	566	248	257	228	274	466	380	416	174	187	0	396	133	385	197
LINE56#LINE/L1	185	452	544	663	419	863	236	285	902	210	272	284	253	272	210	241	962	547	178	517	130	337	417	301	788	485	490	615	169	318	683	560	697	81	756	316	373	157	238	392	454	194	260	383	0	461	155	507	210
LINE57#LINE/L1	100	310	198	671	186	336	268	110	533	91	172	195	298	128	72	149	711	313	347	228	58	234	371	210	194	286	139	271	274	379	319	214	308	36	571	139	171	67	229	215	262	111	103	199	0	188	455	290	117
LINE58#LINE/L1	358	289	434	1807	328	605	489	239	743	263	356	217	525	43	150	146	1268	508	662	379	175	306	240	392	224	469	660	432	560	510	673	193	485	223	421	220	518	98	434	255	328	256	321	449	0	324	434	536	364
LINE59#LINE/L1	303	405	722	541	444	728	458	252	900	182	309	261	528	290	226	232	730	609	1056	399	106	760	502	555	814	496	383	372	788	621	670	344	680	227	728	416	339	425	280	270	343	191	199	210	0	353	537	476	265
LINE6#LINE/L1	234	428	318	964	334	492	558	302	1036	359	333	187	689	275	225	438	1146	538	541	860	216	426	642	135	823	489	584	693	497	395	313	395	629	193	660	138	271	151	430	448	829	333	354	575	0	357	478	440	453
LINE60#LINE/L1	258	481	1122	1112	440	1118	528	225	1138	268	344	68	525	310	212	272	2325	319	786	517	265	439	484	287	1176	556	220	151	616	1034	465	463	479	297	787	234	463	214	417	380	457	299	569	390	0	568	227	419	242
LINE61#LINE/L1	235	345	672	914	292	889	391	315	1069	238	314	281	422	192	260	142	1267	893	599	647	125	572	697	437	414	541	505	387	485	453	948	197	834	156	719	406	443	329	479	696	599	403	283	404	0	570	402	313	224
LINE62#LINE/L1	441	628	626	1095	249	701	412	432	986	353	322	365	434	211	275	351	1103	446	776	336	238	236	254	399	680	550	563	645	662	439	813	688	408	149	563	433	164	390	365	299	278	470	459	252	0	416	407	926	194
LINE63#LINE/L1	478	851	686	659	412	936	424	336	1101	436	319	193	534	214	256	271	459	262	393	467	176	390	357	380	598	547	814	403	280	189	507	469	917	145	570	555	667	331	178	324	414	251	282	288	0	476	282	377	616
LINE64#LINE/L1	244	373	308	1438	360	1384	450	203	864	219	213	173	532	268	176	194	767	510	489	400	113	515	406	412	643	425	643	615	423	602	462	434	425	244	705	417	352	212	366	185	352	254	241	376	0	465	453	489	418
LINE65#LINE/L1	316	450	748	813	696	630	412	334	1072	287	148	155	425	190	186	233	1213	580	618	352	388	349	608	331	457	580	964	682	449	643	789	154	1084	295	962	483	355	500	367	170	271	453	714	137	0	538	373	503	543
LINE66#LINE/L1	206	441	480	770	301	626	463	242	790	274	258	184	506	236	176	181	1094	391	527	424	107	409	330	374	580	379	536	538	425	446	425	401	573	197	520	209	281	221	246	327	405	323	211	314	0	423	215	329	155
LINE67#LINE/L1	227	286	284	933	261	508	326	166	810	341	278	270	304	216	142	140	2041	316	324	395	257	351	155	532	567	422	290	378	322	617	773	370	391	201	748	306	455	182	429	288	366	341	445	396	0	480	213	287	244
LINE68#LINE/L1	422	357	344	259	495	1099	989	80	957	499	201	70	1124	109	150	181	1327	610	644	615	210	325	678	356	1051	575	926	178	558	76	273	281	1202	84	392	264	197	269	448	336	640	68	471	261	0	792	480	609	209
LINE69#LINE/L1	52	74	112	447	69	124	155	48	321	45	48	155	145	105	38	209	114	173	276	78	36	66	9	141	79	141	82	86	192	51	233	164	424	31	98	84	39	40	84	56	80	154	68	68	0	61	96	54	12
LINE7#LINE/L1	212	480	536	305	388	1109	317	304	815	243	146	184	391	157	145	379	574	339	449	428	100	352	317	206	1040	418	322	663	388	229	613	505	834	184	648	216	459	303	357	416	387	251	231	144	0	585	333	426	203
LINE70#LINE/L1	126	199	354	295	331	956	318	207	713	313	249	182	388	125	128	335	1117	418	350	365	90	443	357	293	690	381	351	344	301	351	396	442	632	198	596	198	250	169	312	289	335	112	161	264	0	653	366	234	320
LINE71#LINE/L1	270	414	380	636	459	1297	883	523	926	611	553	245	981	180	113	492	843	352	286	729	240	379	182	585	580	530	541	878	205	377	179	233	481	70	579	114	343	149	159	164	722	345	474	616	0	583	628	468	241
LINE72#LINE/L1	109	401	158	449	403	478	300	205	568	162	177	39	328	171	195	432	775	496	306	177	137	410	289	351	743	308	500	178	290	241	555	441	723	247	458	161	111	185	320	325	118	281	227	220	0	268	290	319	227
LINE73#LINE/L1	176	455	254	871	457	878	578	176	937	157	355	476	608	155	143	332	1967	549	454	355	94	467	515	450	567	476	889	593	354	442	818	270	1223	206	621	71	493	110	219	298	370	310	194	327	0	480	339	231	283
LINE74#LINE/L1	362	487	854	1107	501	1247	999	353	1406	420	479	347	1165	469	270	279	1400	427	1223	723	197	593	514	583	1020	712	744	1320	1061	1024	597	912	854	257	966	581	465	345	621	525	590	528	348	544	0	779	764	527	451
LINE75#LINE/L1	161	284	188	813	243	357	144	119	525	84	130	149	147	100	90	128	230	279	245	115	90	90	212	143	471	276	312	349	198	351	332	106	322	171	341	144	160	144	175	137	117	67	168	123	0	228	242	171	138
LINE76#LINE/L1	168	432	458	643	437	1159	394	423	1069	280	231	243	450	171	230	362	1386	517	500	488	243	427	344	400	682	599	260	628	425	832	599	446	730	246	795	379	575	352	315	539	418	263	524	290	0	719	459	455	444
LINE77#LINE/L1	195	600	1034	767	673	1082	426	538	1357	339	443	344	519	306	311	471	1598	629	772	730	213	490	471	364	1138	739	653	817	575	921	803	601	552	310	904	381	426	322	564	596	658	500	405	392	0	704	548	629	374
LINE78#LINE/L1	442	549	508	59	129	749	542	176	780	288	177	106	590	232	269	262	1065	218	714	294	262	452	233	233	726	373	586	104	551	46	502	243	447	143	439	232	296	180	401	264	288	289	512	175	0	411	147	197	282
LINE79#LINE/L1	151	523	336	2088	723	379	267	390	1073	190	292	374	284	324	415	356	837	335	440	567	352	95	256	204	426	522	643	682	378	458	625	215	145	263	944	173	371	318	123	258	507	230	673	156	0	435	377	655	229
LINE8#LINE/L1	494	1112	914	2441	1019	1884	1147	789	2050	505	706	805	1339	358	628	294	3006	2320	1602	1068	267	1119	1320	564	623	986	1610	1117	1274	550	1475	1564	2415	472	2006	637	739	667	848	471	917	951	501	448	0	874	967	1571	862
LINE80#LINE/L1	832	1705	510	862	784	1625	585	985	1532	697	630	265	649	739	472	833	1560	524	855	675	263	633	1427	772	2427	867	776	995	644	145	914	1512	848	373	598	34	202	97	398	1035	648	433	442	720	0	1356	303	613	196
LINE81#LINE/L1	115	350	494	562	172	729	112	153	561	128	70	200	133	231	144	76	1007	355	245	204	127	324	87	322	552	280	344	332	210	100	245	152	73	233	204	253	192	91	111	140	148	71	226	176	0	531	300	90	353
LINE82#LINE/L1	31	141	180	44	175	749	242	106	410	90	132	163	204	102	62	127	679	58	46	114	55	58	40	32	243	164	282	320	49	196	313	200	87	188	219	29	97	55	218	127	97	103	106	85	0	398	354	123	99
LINE83#LINE/L1	580	935	528	823	744	958	711	324	1275	310	321	347	764	242	404	542	1588	1018	599	586	302	711	594	553	975	648	995	872	421	646	940	291	971	370	873	343	776	439	458	643	543	591	661	291	1	559	669	538	503
LINE84#LINE/L1	39	467	312	29	76	168	49	269	241	138	24	220	50	35	145	56	675	24	296	134	29	71	410	32	54	128	379	201	271	325	48	50	74	39	126	57	236	177	63	86	120	32	53	40	0	51	240	55	180
LINE85#LINE/L1	284	481	752	974	358	621	810	230	967	290	226	82	840	179	72	255	536	703	746	330	124	512	528	384	417	540	853	376	614	580	350	192	795	152	567	269	402	335	521	383	259	308	270	308	0	403	47	695	382
LINE86#LINE/L1	259	336	490	580	246	1184	268	169	913	158	325	92	292	190	127	240	1274	343	344	527	237	536	295	589	696	480	596	726	310	357	613	134	694	148	490	267	207	255	301	352	463	315	484	420	0	501	431	243	301
LINE87#LINE/L1	615	730	318	853	402	1139	360	178	963	289	295	404	368	52	361	533	652	512	345	415	196	488	489	191	355	476	917	868	288	353	224	153	196	189	515	190	309	283	104	285	430	80	361	417	0	464	450	511	225
LINE88#LINE/L1	85	139	118	304	136	323	138	67	311	90	104	91	152	60	56	87	261	161	136	167	44	128	101	108	188	161	380	227	134	120	354	109	251	67	192	80	216	42	86	112	140	64	99	98	0	186	121	161	104
LINE89#LINE/L1	252	354	342	1298	383	672	213	310	968	383	287	456	319	135	206	391	1540	549	288	684	209	372	367	362	630	433	276	1063	383	668	535	447	910	306	528	254	316	185	238	424	572	342	337	368	0	436	539	398	527
LINE9#LINE/L1	120	282	304	411	168	369	537	227	420	101	283	263	588	153	66	198	376	286	418	363	126	337	141	154	231	313	213	483	356	433	214	298	537	7	290	297	137	157	151	302	355	270	208	244	0	196	177	525	164
LINE90#LINE/L1	22	75	264	102	86	687	43	37	253	33	31	36	66	15	23	63	387	252	260	161	24	44	207	28	56	170	281	244	243	258	219	33	318	168	369	26	37	27	35	76	158	155	25	134	1	238	72	61	41
LINE91#LINE/L1	114	125	50	85	210	320	228	92	379	187	212	124	270	80	109	160	616	333	185	320	63	209	123	171	288	221	327	406	208	209	179	203	396	60	265	107	116	135	303	250	273	220	119	193	0	67	150	225	63
LINE92#LINE/L1	20	187	24	246	170	52	145	16	349	99	35	160	190	59	41	109	473	150	171	175	71	143	23	119	32	156	303	30	147	276	149	20	47	72	221	113	125	53	101	142	141	113	112	122	0	139	21	149	297
LINE93#LINE/L1	397	507	982	254	405	468	355	302	774	156	197	61	419	258	172	446	832	912	173	527	137	198	857	246	1161	408	1022	821	143	647	545	492	1051	167	482	222	193	222	245	637	530	257	284	357	0	445	285	205	136
LINE94#LINE/L1	224	313	574	1164	193	733	457	224	753	119	436	334	503	149	111	147	1010	509	441	549	168	340	382	187	631	411	161	966	401	442	462	454	291	85	500	254	362	56	214	240	485	482	293	407	0	334	172	138	213
LINE95#LINE/L1	290	424	454	449	391	599	699	62	787	247	440	429	881	175	106	539	978	357	426	521	235	218	309	203	466	350	307	783	468	483	489	527	782	210	422	271	208	236	244	331	467	298	395	210	0	625	435	340	92
LINE96#LINE/L1	121	525	182	220	273	832	359	124	674	326	293	244	414	153	131	216	706	392	610	501	131	313	200	281	433	306	786	620	598	548	482	165	459	155	528	111	110	69	180	215	437	141	228	352	0	274	419	382	84
LINE97#LINE/L1	513	701	1864	1659	1042	1076	815	985	1814	547	475	653	1086	398	826	337	1509	445	1449	911	419	938	339	718	1519	955	1080	1187	1484	1473	846	662	1470	324	1319	625	838	275	366	783	828	549	750	507	1	860	798	1530	370
LINE98#LINE/L1	250	244	360	624	228	789	293	258	792	207	167	310	327	154	265	316	1541	459	277	272	243	365	276	332	793	381	748	255	214	524	499	326	785	162	484	128	165	182	190	343	191	228	430	193	0	414	517	298	399
LINE99#LINE/L1	758	610	898	736	456	998	328	149	1037	173	167	160	393	172	257	207	1456	556	798	557	136	701	365	769	963	524	423	630	617	943	776	620	1159	117	477	207	343	192	300	609	542	195	245	590	0	704	944	934	216
MLE#DNA/Tc1-Mariner	104	134	502	349	175	180	284	122	340	152	134	268	349	54	82	191	71	256	170	157	40	180	284	102	299	213	194	140	168	170	168	194	352	91	323	125	86	132	92	257	119	136	64	153	0	164	219	210	169
MLE1#DNA/Tc1-Mariner	205	382	338	747	295	429	508	99	679	227	334	132	643	158	103	206	1658	629	506	617	182	393	319	339	465	349	135	220	623	274	247	312	999	99	402	159	229	168	409	217	433	190	326	277	0	307	560	479	411
MLE3#DNA/Tc1-Mariner	152	165	342	490	256	271	166	159	364	151	141	179	244	137	137	118	618	272	155	306	85	233	150	122	362	213	167	280	186	176	118	198	318	108	212	220	135	121	279	181	208	152	118	119	0	268	291	205	183
MLE4#DNA/Tc1-Mariner	204	449	558	557	424	532	417	259	691	298	270	192	569	186	213	351	927	192	521	498	183	396	162	291	643	340	279	302	652	442	311	307	507	156	551	329	400	240	378	364	356	304	349	293	0	407	206	511	477
MLE_na1#DNA/Tc1-Mariner	34	56	30	27	45	58	31	18	69	27	23	27	51	21	16	48	149	41	29	69	15	23	31	51	99	37	36	47	51	48	21	25	119	8	27	36	10	21	23	31	50	19	26	42	0	45	51	47	48
MULE_MITE10a#DNA/MULE	563	813	890	1425	910	1372	594	424	1369	849	441	832	873	382	312	746	4469	726	522	1584	291	977	595	556	1012	685	403	1188	1111	758	249	728	2024	237	844	940	647	374	829	638	818	524	394	567	1	978	775	929	1177
MULE_MITE10b#DNA/MULE	283	472	494	639	459	673	289	233	717	407	203	380	460	202	170	468	2187	311	257	774	135	443	328	263	462	365	198	690	647	389	94	384	1076	124	378	498	292	221	449	384	335	308	203	301	0	553	418	450	587
MULE_MITE11a#DNA/MULE	85	147	188	201	130	232	181	106	296	110	108	116	180	60	59	88	523	148	134	190	47	163	138	118	196	177	153	229	181	163	128	185	331	55	184	133	110	84	146	110	173	101	89	120	0	179	133	169	110
MULE_MITE11b#DNA/MULE	1078	1803	1764	1880	1660	1980	1501	1064	3163	1250	1158	1098	1797	834	755	1216	4655	1549	1575	2088	729	1775	1416	1279	2266	1507	1416	2360	1947	1738	1223	1466	2695	779	2102	826	1095	893	1388	1304	1597	1070	1081	1178	0	1727	1290	1652	1205
MULE_MITE12a#DNA/MULE	63	115	86	142	115	139	82	46	178	56	73	35	86	44	41	57	290	78	90	97	37	110	70	86	164	86	113	106	100	82	75	43	189	44	112	31	58	46	66	64	79	67	58	68	0	87	67	78	46
MULE_MITE12b#DNA/MULE	1337	2680	2272	2790	2325	2553	2546	1558	4877	1349	1881	1278	2543	1441	1157	1452	5269	2415	2723	2390	999	2629	2022	2085	2990	2236	2179	3010	2333	2705	1949	1881	3563	1157	3242	869	1246	1486	1654	1752	2297	1384	1790	1662	1	2233	1640	2299	1215
MULE_MITE12c#DNA/MULE	170	329	330	367	242	349	267	165	548	211	199	141	274	164	155	163	798	290	342	255	106	313	241	248	310	249	262	337	297	285	214	195	494	114	368	104	138	184	192	200	265	155	220	207	0	270	204	264	158
MULE_MITE13a#DNA/MULE	13	23	20	39	17	61	17	16	46	14	18	12	12	5	6	11	98	21	20	30	8	17	9	27	18	17	16	28	17	26	11	32	68	8	35	10	11	4	24	19	24	8	10	16	0	21	15	11	9
MULE_MITE13b#DNA/MULE	283	568	540	563	482	513	498	311	1032	364	341	339	571	284	239	344	1449	473	519	513	236	575	380	428	668	493	352	634	594	608	175	416	960	226	727	224	390	283	457	393	493	368	300	320	0	549	432	482	355
MULE_MITE14#DNA/MULE	325	615	636	569	611	659	478	310	1000	475	404	455	642	272	238	421	1777	502	457	756	251	533	468	409	692	419	344	748	634	607	239	487	1023	219	586	371	388	274	494	424	519	378	344	378	0	631	478	502	473
MULE_MITE15a#DNA/MULE	110	254	254	313	234	315	193	126	431	137	147	118	226	119	111	131	589	234	223	253	102	231	155	206	271	231	217	290	204	226	185	224	360	103	293	84	120	124	141	181	252	155	152	175	1	179	144	231	104
MULE_MITE15b#DNA/MULE	377	667	622	856	603	749	624	345	1176	303	457	334	567	344	291	284	1449	639	789	480	278	589	538	588	754	519	689	673	670	673	738	469	803	386	774	193	302	348	392	417	607	304	568	403	0	503	364	594	275
MULE_MITE15c#DNA/MULE	45	117	82	101	108	97	99	55	158	52	64	55	69	49	51	56	199	86	100	71	38	65	78	52	130	82	93	109	95	101	105	68	111	35	126	19	41	47	54	51	75	30	63	56	0	70	57	78	38
MULE_MITE16a#DNA/MULE	261	460	430	825	373	812	362	269	758	373	261	333	506	210	172	321	1594	373	313	543	172	421	359	287	566	404	298	628	454	496	333	433	970	175	558	274	312	230	368	375	422	338	228	306	1	503	449	444	457
MULE_MITE16b#DNA/MULE	1036	1504	1452	2250	1549	2165	1344	838	2624	1312	895	1290	1846	693	517	1214	4642	1212	1157	2015	531	1475	1374	1086	1944	1297	1185	2322	1779	1565	1202	1469	2866	513	1893	983	1189	731	1304	1258	1510	1038	930	1041	0	1742	1478	1584	1484
MULE_MITE16c#DNA/MULE	523	981	1018	1327	865	1279	785	505	1610	731	527	669	1085	410	349	731	2839	765	688	1203	344	970	809	701	1131	848	718	1289	1056	996	702	946	1811	327	1114	631	692	398	793	697	867	572	543	632	0	1066	827	837	922
MULE_MITE17a#DNA/MULE	1733	3206	2644	4255	2702	3811	2587	1618	5268	1887	1588	1841	3166	1353	1282	1975	9189	2816	3136	3096	964	2795	2543	2468	3764	2610	2466	3815	3725	3447	3209	2616	4589	1097	3893	1531	2155	1524	2405	2314	2510	1838	1902	2041	0	3005	2696	3169	2425
MULE_MITE17b#DNA/MULE	81	104	116	336	156	314	139	53	262	80	71	78	162	61	40	68	635	142	115	150	79	187	102	150	182	124	130	167	122	95	140	127	461	39	174	102	94	66	112	102	118	81	114	100	0	140	170	173	110
MULE_MITE18a#DNA/MULE	283	355	330	440	372	436	292	194	646	318	217	314	437	178	134	278	1273	323	305	511	123	387	368	259	463	324	258	602	529	389	258	372	743	112	432	283	299	150	324	334	352	265	200	294	0	389	422	399	455
MULE_MITE18b#DNA/MULE	348	514	526	804	499	805	396	270	845	439	301	448	560	227	151	348	2478	376	386	690	162	470	383	283	569	382	340	669	618	455	340	477	1425	156	621	315	394	221	481	439	463	332	279	342	0	561	510	457	537
MULE_MITE18c#DNA/MULE	300	501	398	455	484	488	348	267	784	342	286	345	515	218	178	295	1821	381	382	567	136	458	395	307	546	386	300	608	547	485	374	438	1046	162	585	276	293	193	387	362	456	298	273	311	0	516	420	504	408
MULE_MITE18d#DNA/MULE	650	923	824	615	915	684	735	488	1480	733	539	696	1138	444	312	574	2143	639	707	1230	323	814	682	558	983	732	640	1098	1076	971	647	827	1399	255	987	719	707	417	929	692	878	642	491	552	0	1023	818	988	966
MULE_MITE19#DNA/MULE	207	397	366	589	318	555	440	214	766	141	350	199	300	187	164	185	1195	399	541	295	127	355	300	386	469	341	431	303	419	404	467	226	619	240	509	91	140	204	165	276	353	150	333	283	0	293	195	379	103
MULE_MITE1a#DNA/MULE	5915	11558	10180	16156	9748	13991	9350	6289	18992	6968	7195	6253	11793	5324	4115	7404	31584	8784	10119	11185	4031	10261	8475	7554	12523	8758	8352	12323	11514	11163	10563	8736	17399	4598	12074	4045	6642	5238	7243	7312	10124	6584	6911	6911	1	9628	8356	9928	6363
MULE_MITE1b#DNA/MULE	2412	4162	3464	6214	3617	5650	3371	2397	6737	2651	2670	2595	4376	2000	1486	2542	10689	3194	3344	4103	1488	3878	3183	2530	4436	3146	2984	4877	4305	4178	3911	3316	6169	1547	4677	1425	2302	1955	2874	2879	3721	2497	2770	2543	1	3574	3053	3909	2470
MULE_MITE1c#DNA/MULE	8590	15847	14844	20223	14170	19223	12829	8721	25638	10079	9331	9256	15075	7306	6044	10084	37819	12595	13481	15746	5651	14942	11843	11117	17837	12329	12413	18459	16007	16009	14207	12327	21128	6119	17256	6143	8624	7800	10812	10386	13637	9227	9738	9602	4	14204	11061	14253	9179
MULE_MITE1d#DNA/MULE	665	1263	1464	2908	1211	2644	1052	683	1960	758	698	673	1232	571	529	811	5872	1159	1137	1288	475	1207	821	933	1512	969	1106	1310	1201	1264	1105	1009	3261	487	1303	587	741	703	824	881	1028	726	797	736	0	1139	910	1050	688
MULE_MITE1e#DNA/MULE	746	1356	1320	4895	1186	4247	1126	745	2374	883	876	771	1480	619	577	845	8007	1139	1316	1394	542	1233	1136	967	1518	1125	1200	1617	1172	1451	1269	1060	4421	585	1669	591	842	724	927	928	1319	813	880	937	0	1268	1010	1355	744
MULE_MITE1f#DNA/MULE	956	1782	1866	3289	1591	3247	1451	1330	2879	1134	1007	1066	1706	936	795	1279	5755	1529	1567	1812	598	1833	1286	1280	1983	1450	1423	2080	1615	1798	1503	1314	3277	699	1918	784	998	970	1214	1227	1419	1074	1052	1058	0	1583	1246	1458	1014
MULE_MITE1g#DNA/MULE	326	577	600	897	535	911	445	298	862	376	335	320	461	261	239	386	1824	448	496	615	211	546	373	378	676	464	501	667	605	560	491	435	1064	217	565	242	308	290	413	380	471	307	280	377	0	493	409	518	345
MULE_MITE20#DNA/MULE	2	1	2	8	3	9	9	2	9	2	4	1	3	1	1	0	4	8	2	3	0	5	2	2	6	3	2	2	2	2	4	2	6	3	5	1	4	1	0	1	6	1	2	3	0	5	1	3	0
MULE_MITE21a#DNA/MULE	962	1525	1678	2251	1488	2008	990	645	2335	1462	828	1139	1410	607	538	1508	5961	1120	1010	2227	413	1461	1098	1026	1714	1079	726	1884	2152	1196	434	1034	3446	465	1438	1267	1080	560	1302	1049	1254	983	522	1059	0	1444	1319	1355	1769
MULE_MITE21b#DNA/MULE	1557	2877	2670	3781	2927	3662	1962	1211	4129	2534	1373	2373	2962	1172	944	2481	10051	2094	1837	4153	878	2575	1931	1578	3096	1902	1108	3518	3963	2084	659	2123	6772	687	2479	2668	1979	1234	2254	1927	2197	1767	1034	1730	0	2654	2179	2401	3053
MULE_MITE21c#DNA/MULE	185	359	362	462	331	438	226	148	481	286	160	288	334	135	112	319	1091	233	191	445	138	261	230	172	357	256	134	361	382	228	64	238	669	83	272	319	224	164	234	205	247	197	132	173	0	338	250	283	412
MULE_MITE21d#DNA/MULE	168	339	326	560	305	540	157	136	393	268	149	276	239	135	113	280	1437	245	209	427	96	262	202	186	343	214	143	315	405	224	70	263	918	71	261	251	178	134	213	226	241	167	139	162	0	294	213	248	392
MULE_MITE22a#DNA/MULE	733	1601	1052	1504	1701	1186	880	494	2427	972	815	1239	1100	710	532	1532	3047	1409	964	2387	464	1315	1016	1089	1719	1072	578	1726	1486	1130	400	931	3199	372	1308	1112	971	902	1083	944	1284	1054	460	915	1	1496	1179	1395	1822
MULE_MITE22b#DNA/MULE	1151	2221	1582	1761	2272	1901	1602	886	3524	1471	1228	1313	1907	979	844	1788	4362	1732	1430	3160	756	2108	1292	1531	2607	1528	968	2916	2081	1598	702	1425	5012	575	1883	1408	1370	969	1490	1300	1931	1515	736	1208	0	2286	1305	2019	2070
MULE_MITE23#DNA/MULE	777	1828	1208	1437	1924	1245	1041	730	2222	1173	983	1271	1272	923	532	1276	3030	1177	1011	2214	534	1651	965	1075	1814	977	409	1694	1351	1141	142	832	3780	432	1190	1157	852	809	1147	953	1218	1024	472	799	0	1440	1137	1175	1539
MULE_MITE24#DNA/MULE	364	556	548	745	769	682	874	352	1190	386	438	418	1195	320	232	449	1464	576	567	646	218	643	533	433	816	658	627	866	626	636	583	584	1204	268	916	539	426	288	442	502	588	429	439	443	0	650	517	636	458
MULE_MITE25a#DNA/MULE	178	285	318	318	305	309	268	184	564	244	201	238	311	127	119	218	788	269	299	339	117	310	238	189	428	287	270	438	383	354	228	237	486	125	401	158	183	137	209	227	270	206	194	185	0	297	244	269	211
MULE_MITE25b#DNA/MULE	480	739	880	1003	760	895	723	418	1439	576	512	527	924	352	303	595	2263	689	748	919	319	798	683	597	1087	714	654	1176	875	846	558	690	1267	296	947	401	490	362	674	569	720	453	494	555	0	868	673	810	576
MULE_MITE26a#DNA/MULE	756	1284	1070	2154	1274	1943	1100	653	2339	913	812	841	1273	648	514	955	3973	1114	1183	1624	458	1159	1101	952	1604	1076	803	1629	1509	1154	715	999	2837	537	1611	709	835	588	1084	967	1240	770	737	892	0	1329	1032	1275	1070
MULE_MITE26b#DNA/MULE	673	1160	952	1790	1231	1716	1089	619	2200	934	731	902	1309	508	446	810	3925	991	1040	1356	411	1084	944	783	1395	1020	746	1533	1460	1106	624	927	2828	465	1465	746	798	505	982	874	1103	735	641	837	0	1198	977	1138	1053
MULE_MITE2a#DNA/MULE	176	402	322	737	338	671	322	181	607	221	203	260	353	161	155	258	1469	353	317	428	108	374	239	278	422	310	284	447	422	370	245	306	869	133	395	198	234	195	224	252	298	237	183	233	0	339	239	328	250
MULE_MITE2b#DNA/MULE	3975	7305	6972	8163	7004	7507	6296	3896	12569	5194	4261	4583	8046	3250	2775	5255	18116	6222	6296	8289	2552	7089	5660	5109	9405	6285	5711	9469	7669	7243	5009	6345	10961	2687	8367	3754	4759	3592	5747	5322	6490	4551	4220	4730	0	7399	5614	7104	5525
MULE_MITE3a#DNA/MULE	1375	3102	2874	3305	2581	3256	2965	1781	5555	1458	2326	1302	2721	1672	1266	1475	7960	3131	3468	2187	1136	2699	2411	2332	3676	2598	2935	2800	2614	3507	3449	1981	4648	1546	3617	894	1430	1542	1634	2100	2525	1423	2159	1727	0	2448	1674	2786	1107
MULE_MITE3b#DNA/MULE	1825	3749	3262	4404	3105	4350	3574	2175	6908	1799	2755	1640	3687	2073	1382	1867	9987	3247	3782	2600	1338	3532	2861	2595	3913	3146	3166	3961	3242	3925	3927	2646	6061	1754	4702	898	1729	1890	1973	2522	3085	1835	2674	2314	2	2983	2210	3548	1441
MULE_MITE4a#DNA/MULE	673	1240	1404	1071	1131	891	1263	693	2399	754	881	640	1425	539	533	793	3260	1350	1364	1285	486	1272	943	1116	1689	1289	1332	1492	1229	1330	1177	991	2012	553	1642	539	899	705	1008	839	1244	851	819	860	2	1132	915	1134	776
MULE_MITE4b#DNA/MULE	26	44	50	67	40	46	39	18	70	22	23	18	49	11	24	13	117	45	48	39	15	53	50	40	60	49	32	47	44	42	32	34	100	23	61	12	20	28	31	34	40	30	20	26	0	48	35	25	44
MULE_MITE4c#DNA/MULE	96	156	196	118	148	129	153	82	302	88	100	77	148	87	68	107	418	197	170	158	70	125	140	122	241	146	121	192	170	215	109	151	258	69	209	75	103	95	116	105	154	130	121	114	0	168	143	150	116
MULE_MITE5a#DNA/MULE	1565	2512	2616	3516	2368	3373	1969	1267	4009	2077	1309	1875	2849	1015	1038	1807	6981	2023	1825	3493	852	2649	1875	1654	2920	2018	1740	3444	2886	2450	1639	2327	4318	781	2551	1779	1821	1250	2089	1728	2283	1789	1284	1687	0	2416	2302	2197	2602
MULE_MITE5b#DNA/MULE	333	679	616	697	596	651	475	302	990	498	281	450	633	244	210	498	1495	461	454	821	192	590	446	406	708	499	420	809	734	660	429	597	836	207	637	396	410	242	474	453	550	425	326	472	1	640	553	534	563
MULE_MITE5c#DNA/MULE	102	178	188	279	164	295	144	79	314	155	95	160	186	87	80	153	564	158	136	247	77	195	137	151	245	148	174	297	270	194	146	174	328	75	195	130	110	86	169	123	157	163	129	115	0	211	188	164	195
MULE_MITE6#DNA/MULE	1016	2754	2136	2099	2725	1795	1811	1194	3664	1405	1426	1800	2108	1158	935	2009	4126	1947	1810	2878	802	2426	1598	1567	2821	1471	870	2690	1893	1933	437	1299	4175	729	1915	1252	1300	1177	1450	1373	1894	1560	881	1299	1	2011	1552	2131	1826
MULE_MITE7a#DNA/MULE	218	556	440	530	423	582	307	229	673	418	255	383	460	179	142	365	1771	379	273	661	119	470	334	228	407	303	159	669	516	257	105	374	1198	133	435	371	330	239	320	318	367	239	137	263	0	478	329	418	448
MULE_MITE7b#DNA/MULE	1037	2110	1506	1634	1735	1545	1092	819	2879	1627	1070	1584	1841	880	601	1475	5838	1169	1080	2774	630	1674	1397	1023	1785	1205	529	2260	2393	1402	302	1613	3278	518	1645	1637	1246	800	1534	1267	1569	1083	739	1131	0	1804	1558	1668	2014
MULE_MITE7c#DNA/MULE	30	63	68	124	50	108	59	23	89	38	38	37	70	21	23	45	400	57	50	90	24	70	44	41	76	43	39	82	85	62	19	53	193	23	52	45	39	36	43	42	49	26	25	29	0	59	46	53	70
MULE_MITE8a#DNA/MULE	45	71	82	98	77	98	69	32	147	60	56	59	98	37	42	59	313	67	86	119	31	77	56	62	88	78	62	133	86	71	56	90	158	28	134	69	62	32	82	80	99	53	49	61	1	98	82	91	93
MULE_MITE8b#DNA/MULE	100	116	138	187	117	197	87	64	209	79	64	92	137	52	62	107	383	94	74	207	53	130	89	86	192	122	95	157	100	109	73	130	307	43	138	106	111	55	113	87	119	83	76	97	0	124	118	151	103
MULE_MITE8c#DNA/MULE	591	819	836	1190	901	1217	660	444	1453	693	474	707	1050	397	281	755	2861	669	620	1212	293	841	713	506	1081	702	634	1217	1071	887	635	930	1668	303	1003	717	748	399	715	704	795	651	514	533	0	939	829	892	959
MULE_MITE8d#DNA/MULE	156	328	306	564	327	560	248	167	511	254	164	213	357	133	109	242	1322	267	230	486	86	296	300	189	409	263	218	388	400	310	215	335	788	97	365	241	246	99	261	233	275	197	150	182	0	367	328	311	408
MULE_MITE9a#DNA/MULE	252	407	332	683	384	631	266	171	563	350	209	288	426	164	139	321	808	272	194	597	110	338	277	214	446	274	250	587	445	375	227	352	666	120	400	254	248	174	277	342	394	277	204	231	0	374	388	395	366
MULE_MITE9b#DNA/MULE	1446	2264	1982	2479	2308	2335	1730	1223	4029	2130	1338	1757	2702	1080	721	1846	5378	1690	1546	3065	755	2225	1985	1351	2709	1783	1471	3378	2782	2374	1387	2184	3343	803	2854	1365	1669	935	2055	2019	2415	1662	1301	1628	1	2539	2333	2481	2059
MULE_na10#DNA/MULE	575	1028	992	1424	1129	1426	1075	491	1809	788	579	714	1233	480	378	701	3106	1260	1219	1037	431	927	1083	678	1361	906	962	1168	1280	1073	847	873	2070	405	1283	602	829	435	812	799	879	614	684	692	0	1041	912	967	850
MULE_na100a#DNA/MULE	842	1572	1560	2471	1124	2064	1058	766	2593	908	993	812	1231	634	501	886	2736	1516	1157	1513	440	1414	1340	1310	1446	1138	878	1933	1306	1828	1027	985	2145	820	1623	625	811	514	1097	1001	1462	811	863	1215	1	1182	1053	1366	915
MULE_na100b#DNA/MULE	1138	1875	1396	2421	1750	2382	1523	997	3615	1127	1459	1237	1883	1049	627	1076	3874	1952	1670	2043	718	1812	1780	1369	2454	1595	1160	2679	1861	1898	1194	1273	2241	1047	2327	836	1104	832	1256	1503	1926	1063	1435	1696	1	1772	1639	1840	1273
MULE_na100c#DNA/MULE	1015	1999	1512	2365	1879	2583	1877	1036	4115	1244	1735	1297	1962	1164	728	1055	4090	2079	2060	2079	674	1870	1772	1435	2138	1752	1597	2706	2010	2136	1670	1195	2982	986	2610	717	1051	851	1150	1414	2031	1042	1465	1549	0	1766	1576	1947	1163
MULE_na101#DNA/MULE	960	1693	2058	1989	1438	2853	1592	883	2897	984	961	1100	1705	694	669	1184	4641	1531	1458	1753	644	1475	1317	1165	2044	1541	1398	1705	1570	1334	1334	1508	2549	621	2063	989	1168	1030	957	1229	1195	971	1082	795	0	1859	1212	1301	1061
MULE_na102a#DNA/MULE	1088	2018	2068	3547	1878	3437	1620	1052	3413	1681	1217	1486	1975	1056	771	1577	6799	2018	1664	2281	633	1850	1533	1311	2251	1793	1827	2671	2228	1761	1401	1466	4290	814	2264	1153	1390	940	1445	1595	1786	1416	1100	1248	0	2100	1910	1893	1640
MULE_na102b#DNA/MULE	835	1479	1436	3396	1462	2999	1295	891	2791	1178	942	1118	1693	716	572	1203	5360	1542	1378	1627	610	1253	1412	1081	1808	1320	1190	2168	1621	1465	1047	1284	3208	556	1969	714	1435	822	1246	1267	1461	1179	1098	1097	0	1462	1393	1425	1207
MULE_na103#DNA/MULE	267	536	498	557	484	547	432	311	827	220	351	234	568	218	255	287	1231	480	510	401	175	428	352	399	565	441	458	597	427	521	484	422	794	244	612	150	305	363	280	320	336	381	307	259	0	436	346	461	240
MULE_na104#DNA/MULE	177	295	260	337	303	376	283	124	551	241	164	214	380	183	128	254	845	303	225	422	107	200	304	170	233	290	143	409	286	336	208	314	425	115	417	156	273	136	262	214	319	231	202	185	0	290	294	385	212
MULE_na105#DNA/MULE	33	76	56	73	85	86	53	43	133	65	44	53	97	33	33	67	207	63	77	86	32	81	46	53	60	58	70	83	86	68	55	57	72	30	86	59	65	41	55	44	54	63	46	44	0	86	54	56	66
MULE_na106#DNA/MULE	202	386	574	600	577	652	390	258	957	296	367	281	515	285	229	308	1493	540	614	579	247	470	428	377	614	383	420	659	631	780	543	387	588	295	538	210	332	217	298	308	471	229	546	440	1	346	282	470	353
MULE_na107#DNA/MULE	910	1258	2044	2978	1497	1924	1145	835	2826	896	969	909	1230	1237	680	1279	5175	2021	2275	1176	671	1799	1385	1592	2218	1326	1238	1763	2105	1933	1214	1418	1711	776	1676	1077	1140	815	988	846	1003	1043	1242	938	1	1150	868	1599	722
MULE_na108#DNA/MULE	649	1377	1192	1577	1445	1284	916	640	2302	1102	834	1069	1040	552	533	1140	3438	1357	1146	2028	464	1227	947	1007	1499	1015	673	1550	1735	1042	564	902	2645	419	1348	891	882	761	1068	937	1177	772	526	869	0	1344	942	1206	1333
MULE_na109#DNA/MULE	712	1278	1298	2270	1610	1591	925	940	2414	1177	703	775	1133	621	595	891	4158	1182	1240	1435	492	1506	1037	1243	1575	1215	1080	1616	1483	1084	985	1463	3512	573	1551	814	908	722	912	1057	1217	649	832	942	0	1236	984	1604	1004
MULE_na11#DNA/MULE	138	228	450	579	215	471	242	117	556	217	222	158	273	134	81	146	942	472	207	436	104	306	382	86	407	285	190	332	241	301	256	197	607	111	415	95	297	113	198	310	351	188	158	137	0	382	278	281	304
MULE_na110#DNA/MULE	704	1248	1396	1752	1163	1968	1135	719	2525	740	840	884	1356	590	467	804	3501	1092	1388	1370	416	1126	933	852	1821	1206	1202	1790	1443	1389	1038	1179	1799	596	1792	696	969	653	939	959	1163	886	771	876	1	1428	1296	1306	1225
MULE_na111#DNA/MULE	815	1186	1804	2187	1093	3026	1732	754	2408	1152	892	1062	2486	565	518	965	6031	1237	1204	1636	490	1213	1084	1077	1610	1170	1060	1663	1630	1726	839	1064	2623	483	1686	1120	1345	608	1102	970	1071	809	760	1050	1	1368	1360	1210	1136
MULE_na112#DNA/MULE	1092	2014	2014	2236	1846	2354	1467	1041	3353	1634	1113	1570	2130	959	750	1545	5881	1596	1535	2531	750	1837	1532	1276	2272	1530	1113	2484	2336	1861	796	1795	3602	635	2172	1485	1493	796	1526	1437	1756	1384	1012	1273	0	1922	1654	1923	2037
MULE_na113#DNA/MULE	1317	1992	2322	2892	2168	2902	1941	1342	3856	1825	1191	1900	2580	1174	885	1660	6197	1949	1739	2494	821	2191	1675	1503	2782	1973	1743	2568	2249	2193	1587	2012	3686	914	2716	1543	1648	901	1916	1694	1800	1553	1427	1234	1	1993	2161	2374	2167
MULE_na114#DNA/MULE	1056	1623	1766	2429	1832	2575	1557	928	3028	1280	929	1267	2255	530	519	862	4034	1614	1671	2182	480	1728	1552	1113	1629	1463	1474	2409	2226	2055	1288	1513	2852	462	2184	1487	1520	752	1586	1318	1441	1140	904	984	0	1907	1438	1590	1831
MULE_na115#DNA/MULE	457	686	1040	1373	822	1208	675	424	1406	498	442	613	874	373	242	517	2557	795	603	996	268	784	646	621	893	715	482	1031	806	717	546	812	1442	226	976	640	588	318	603	583	773	460	560	630	0	815	869	822	922
MULE_na116#DNA/MULE	1256	2227	2470	3059	2239	2970	1796	1293	3415	1777	1052	1537	2203	1094	925	1507	7314	2036	2043	2576	703	2291	1785	1727	2700	1905	1913	2686	2676	2031	1329	1995	4479	813	2283	1737	1746	1104	1614	1742	1811	1326	1158	1344	1	2253	1662	2064	2045
MULE_na117#DNA/MULE	599	1503	1544	2349	1383	2091	925	594	2423	606	807	717	1044	746	423	880	3066	1126	1165	1331	420	1041	870	807	1457	1080	1175	1439	1227	961	1121	859	2380	614	1329	600	793	697	1027	1053	1073	527	684	683	1	1282	851	1036	839
MULE_na118#DNA/MULE	247	482	578	551	572	605	439	250	966	338	257	314	562	199	197	354	1253	349	607	515	165	453	406	337	535	476	511	666	710	483	573	399	886	237	615	485	324	247	347	402	409	393	243	271	0	571	436	607	500
MULE_na119#DNA/MULE	223	231	378	314	204	612	196	184	575	169	188	214	303	104	108	198	1071	224	238	323	78	214	220	210	290	303	167	271	265	153	213	264	299	97	582	179	213	49	184	289	276	221	123	170	0	408	287	193	264
MULE_na12#DNA/MULE	284	518	596	1045	574	502	310	277	1132	252	430	274	388	211	204	378	1881	617	553	613	199	697	405	346	1016	553	472	527	505	591	617	545	614	207	824	394	390	232	524	606	550	375	352	376	0	470	819	668	535
MULE_na120#DNA/MULE	371	1002	1264	1253	824	927	689	578	1511	654	505	665	834	441	382	583	3160	739	861	814	365	803	566	634	985	690	722	938	916	614	452	886	1384	319	1099	550	612	387	860	623	586	560	599	500	0	804	687	861	950
MULE_na121a#DNA/MULE	119	196	298	237	252	184	156	129	332	179	95	146	200	103	87	235	583	156	166	282	84	276	140	176	281	167	137	294	268	138	51	164	364	67	175	201	206	96	199	151	138	126	100	123	0	162	232	188	235
MULE_na121b#DNA/MULE	100	280	304	320	248	225	156	120	363	136	136	190	204	116	82	214	672	185	196	325	70	281	147	185	295	193	102	306	294	160	70	168	394	67	208	174	184	101	190	178	219	104	89	147	0	198	252	181	250
MULE_na122#DNA/MULE	426	628	476	720	541	945	482	413	1151	471	318	412	656	318	287	408	1448	529	574	711	223	499	597	408	714	596	630	739	714	730	551	602	826	227	933	404	537	224	567	605	523	461	410	358	0	706	493	647	496
MULE_na123#DNA/MULE	619	1150	1602	1520	1025	1172	1159	684	2001	550	863	510	1275	442	524	929	2333	1436	844	1058	467	952	911	1001	693	913	840	1179	806	1037	717	886	1791	595	1160	565	684	481	683	855	889	497	913	894	1	890	1197	1040	910
MULE_na124#DNA/MULE	1709	4716	4306	7346	3456	5115	2480	2062	6321	2241	2435	2178	2669	1931	1428	2404	11558	3542	4124	3666	1276	3116	3019	2994	4210	2932	2811	4244	3865	3694	3616	2766	5468	1573	3903	1571	2255	1874	2181	2542	3199	2008	2635	2544	0	3008	2804	3418	2420
MULE_na125a#DNA/MULE	798	1489	1254	2123	1523	1748	1039	851	2437	1085	805	1121	1162	846	512	936	3847	1273	1197	1522	523	1208	976	989	2037	1164	788	1627	1658	1272	1088	927	2696	471	1819	854	805	679	1065	1153	1107	822	1036	854	0	1352	1029	1389	1108
MULE_na125b#DNA/MULE	537	867	988	1909	986	1752	898	551	1609	527	689	543	1021	426	359	594	3693	787	689	880	355	834	570	598	1063	755	579	953	842	857	637	818	2494	270	1106	521	553	505	695	607	632	491	656	551	2	786	609	832	688
MULE_na126#DNA/MULE	75	168	220	240	175	272	147	99	342	91	114	183	207	166	75	142	549	189	241	249	61	178	127	98	231	155	158	270	267	150	159	127	338	60	192	136	167	62	128	128	165	167	147	102	0	184	126	177	277
MULE_na127#DNA/MULE	153	461	418	459	321	569	193	207	723	222	203	152	236	201	163	204	600	224	400	416	126	279	259	299	504	343	259	579	356	259	335	284	578	187	525	170	136	196	277	286	355	249	200	333	0	437	289	297	372
MULE_na128#DNA/MULE	291	707	566	933	842	1052	319	356	1061	472	275	456	394	348	233	644	1968	671	516	640	165	522	504	397	682	528	346	727	661	542	295	417	1767	208	640	351	357	316	437	498	487	372	331	386	0	644	405	822	490
MULE_na129#DNA/MULE	395	690	666	751	801	665	619	326	1102	693	424	498	761	325	254	636	2109	767	586	827	197	689	514	435	1036	605	503	575	717	645	430	532	1298	229	830	491	456	354	437	550	604	442	293	400	0	695	578	784	457
MULE_na130a#DNA/MULE	414	598	576	1514	615	1010	584	412	1268	517	391	519	737	325	295	578	2291	597	539	933	228	645	505	585	827	635	636	962	641	688	621	537	1319	252	769	443	405	322	484	582	751	398	371	570	0	588	540	719	587
MULE_na130b#DNA/MULE	311	436	496	930	480	892	434	290	959	405	294	423	553	211	225	362	1549	495	443	580	135	493	475	366	521	465	478	737	496	594	413	518	1240	173	615	350	418	258	391	471	551	402	225	392	0	521	431	562	323
MULE_na131a#DNA/MULE	146	233	272	367	216	376	237	153	482	155	177	133	297	128	120	167	674	243	209	215	102	253	218	198	355	223	234	276	196	304	247	194	251	92	307	117	173	113	184	158	224	177	182	149	0	276	201	211	173
MULE_na131b#DNA/MULE	153	396	338	449	351	408	336	253	694	210	251	213	350	173	160	202	755	337	361	331	141	341	317	243	421	341	363	388	294	354	383	311	356	136	472	149	198	156	228	267	322	218	301	257	0	343	263	306	179
MULE_na132#DNA/MULE	192	307	340	441	361	409	224	193	709	209	230	199	282	198	140	274	760	397	401	356	110	305	349	256	441	295	326	396	345	314	422	297	593	152	385	194	206	180	233	274	323	242	260	232	0	302	274	314	189
MULE_na133#DNA/MULE	443	618	766	1124	546	1007	579	337	1088	572	431	509	814	259	258	595	2289	644	457	967	244	601	499	435	649	604	451	945	778	598	322	656	1272	197	728	565	528	317	615	480	585	418	391	394	0	661	536	715	831
MULE_na134#DNA/MULE	581	827	1124	1607	1051	1312	664	397	1300	758	460	724	938	392	297	838	3452	645	552	1285	337	982	527	629	883	685	474	1192	939	617	417	810	2504	233	716	726	517	446	925	730	777	686	458	429	0	980	764	847	859
MULE_na135#DNA/MULE	389	696	736	1111	647	1155	667	399	1220	429	557	514	869	323	227	367	1958	508	412	825	231	771	503	436	705	609	547	838	629	678	377	536	1360	282	668	386	481	298	555	517	627	431	390	392	0	828	544	615	690
MULE_na136#DNA/MULE	2320	4276	4418	4290	4115	5000	4105	2364	7267	2502	3248	2499	4079	1932	1515	2201	10526	4211	3908	4029	1508	3273	3193	2977	4368	3370	3060	4279	4299	3354	2511	2560	6463	1578	4465	1998	2158	2073	2368	2944	3478	1952	2929	2469	2	3916	2822	3384	2759
MULE_na137#DNA/MULE	245	381	516	496	277	455	276	300	606	299	183	276	424	232	174	346	1242	482	349	355	94	416	434	261	549	272	253	401	468	310	124	323	849	111	380	396	294	175	313	283	204	338	105	147	0	501	379	225	274
MULE_na138#DNA/MULE	713	1088	1466	1704	1388	2063	1096	810	2164	1161	699	985	1584	597	438	797	4507	773	1085	1256	503	1407	948	974	1388	945	772	1128	1523	1592	649	1072	2838	479	1609	1127	1094	582	1034	822	893	894	728	756	0	1142	895	1293	943
MULE_na139#DNA/MULE	1027	1602	1470	2491	1652	2320	1239	924	2862	1393	945	1311	1866	753	561	1247	5570	1153	1276	2026	583	1290	1399	902	2083	1387	779	2251	1794	1648	503	1401	2914	473	1922	1104	1271	725	1325	1259	1466	1170	851	1020	2	1571	1375	1816	1431
MULE_na13a#DNA/MULE	2849	4555	4084	5960	4661	5364	3419	1953	7100	4057	2441	3889	4965	1938	1528	3427	20237	3464	3054	5945	1360	4131	3291	2967	5046	3520	1833	5653	5871	3384	1345	3653	12509	1205	4921	3211	3378	2011	3878	3448	4039	2898	1819	2950	1	4470	4211	4412	4788
MULE_na13b#DNA/MULE	10530	16825	14672	15111	17303	14189	12100	7711	26817	13915	8977	14392	18046	7744	5629	13070	49695	12347	11454	21476	5430	15682	11707	10889	18133	12213	6250	20699	20894	12966	4640	12457	34535	4721	17747	10702	11947	7786	13539	12558	15147	11063	6622	10318	4	16219	14498	16199	16095
MULE_na140#DNA/MULE	533	855	904	1136	955	1243	601	352	1265	738	534	726	900	381	333	735	2840	690	563	1120	299	797	602	560	1071	593	494	900	1056	646	368	745	1681	240	864	746	608	375	755	648	647	531	461	445	0	820	742	797	986
MULE_na141#DNA/MULE	316	493	526	730	576	788	476	256	1077	505	459	430	522	248	200	466	1607	534	428	669	144	523	489	501	597	514	543	702	499	567	472	383	853	237	671	240	367	239	441	390	567	266	242	450	0	617	511	553	455
MULE_na142#DNA/MULE	111	242	228	200	169	219	193	111	351	150	116	142	229	98	84	146	516	159	177	218	72	198	162	130	227	158	130	270	243	194	120	187	287	87	207	120	141	81	134	117	166	133	123	118	0	198	192	182	134
MULE_na143#DNA/MULE	330	730	756	1173	647	952	719	386	993	542	475	557	865	276	272	570	2114	472	452	823	250	750	347	398	562	515	312	751	715	667	324	414	1107	160	824	529	390	299	508	351	574	341	411	402	0	597	648	650	592
MULE_na144#DNA/MULE	893	1756	1720	1573	1693	1782	1247	767	2823	1265	1091	1121	1661	684	627	1242	4238	1330	1502	2003	608	1467	1192	1037	1927	1345	1097	1831	1867	1468	873	1173	2919	594	1799	978	1163	798	1092	1233	1352	905	815	1005	0	1689	1363	1429	1374
MULE_na145#DNA/MULE	955	2241	1798	1821	1795	1945	1797	1082	3321	1312	1482	1137	2100	1012	634	1143	3785	1895	1812	1941	690	1854	1575	1394	2268	1681	1531	2132	1787	1905	1438	1609	2595	747	2292	1005	1174	1082	1344	1483	1617	1027	1155	1236	0	1844	1747	1798	1333
MULE_na146#DNA/MULE	346	367	404	818	543	776	427	304	931	434	324	343	503	254	178	417	1786	446	528	512	149	497	460	409	630	439	483	659	552	402	222	519	884	246	658	282	297	210	366	392	464	270	260	359	0	558	437	484	383
MULE_na147#DNA/MULE	622	1116	1066	1307	1105	1365	925	622	1877	814	644	761	1177	496	347	747	2962	864	974	1243	446	1020	774	764	1188	870	693	1269	1073	1050	722	975	1859	352	1409	761	883	565	861	772	885	594	681	669	0	1088	1047	961	939
MULE_na148#DNA/MULE	706	1025	952	1969	981	1751	861	647	1896	669	579	822	1078	485	382	655	3785	828	865	989	351	868	852	658	1303	886	642	1305	1118	1071	723	837	2345	377	1303	514	741	450	665	821	949	618	604	675	0	936	836	1049	679
MULE_na149#DNA/MULE	323	559	588	763	581	819	508	287	960	446	371	368	684	288	236	475	1949	524	332	676	171	624	401	441	712	444	338	705	481	559	384	381	949	228	602	350	407	313	452	385	491	360	327	353	0	652	479	557	511
MULE_na14a#DNA/MULE	121	166	192	278	250	435	122	115	351	133	100	142	154	59	52	107	807	110	130	211	69	228	167	165	174	185	164	363	205	217	123	141	415	62	194	126	215	121	227	140	145	131	112	93	0	247	145	235	225
MULE_na14b#DNA/MULE	510	791	712	1055	733	1164	538	437	1268	646	395	603	763	331	284	598	2860	760	628	823	258	843	712	494	856	641	497	1101	833	691	530	620	1535	297	900	487	725	391	680	606	550	607	368	359	0	906	718	791	787
MULE_na150#DNA/MULE	441	1004	796	994	869	1093	630	386	1330	521	492	712	690	447	287	656	2749	639	659	1170	257	799	505	624	1092	625	354	983	1031	519	165	581	2071	205	707	510	508	436	646	596	741	464	324	562	0	928	554	801	884
MULE_na151#DNA/MULE	83	114	110	248	84	216	89	58	242	87	63	68	145	80	46	110	416	106	64	143	84	86	150	30	191	126	182	161	109	94	116	34	273	26	134	119	107	36	72	148	112	117	147	78	0	200	141	108	100
MULE_na15a#DNA/MULE	60	165	124	162	143	200	97	73	251	79	73	122	119	74	48	99	376	92	117	183	41	150	110	107	182	106	79	200	160	119	54	73	350	53	127	99	84	75	112	95	135	94	72	106	0	149	108	96	124
MULE_na15b#DNA/MULE	92	198	198	187	221	222	125	77	314	137	87	132	137	89	71	152	492	150	143	247	68	181	120	111	219	127	56	238	190	121	33	140	401	48	153	102	124	75	112	122	169	108	82	96	0	198	126	185	138
MULE_na16#DNA/MULE	1160	2314	1928	1844	2045	2466	1611	1092	3553	1590	1173	1549	1955	1071	792	1606	4344	1785	1649	2329	716	1884	1603	1557	2350	1690	1215	2414	1948	1919	1242	1445	3554	692	2432	1358	1445	1088	1649	1479	1616	1302	987	1173	0	2013	1544	2026	1934
MULE_na17#DNA/MULE	43	74	60	86	88	78	76	32	163	92	47	88	78	28	31	60	224	66	52	141	26	87	65	62	134	57	35	128	108	55	15	46	157	9	76	50	63	33	59	53	87	42	24	59	0	85	70	93	98
MULE_na18#DNA/MULE	738	1589	1362	1469	1499	1282	1006	603	2234	1076	884	1239	1383	695	490	1136	3841	1095	828	2169	550	1385	844	843	1647	1006	527	2022	1432	1035	393	985	2958	400	1338	1253	1016	708	1206	1055	1166	1051	641	877	0	1371	1145	1238	1725
MULE_na19a#DNA/MULE	713	930	868	1861	1085	1688	812	776	2038	761	641	771	1070	565	465	727	3016	901	881	1059	391	835	981	573	1303	932	673	1344	1171	1059	719	929	2016	432	1434	513	855	560	768	1018	895	724	696	631	0	1101	1011	1062	849
MULE_na19b#DNA/MULE	303	457	490	1246	531	1157	365	329	1012	369	314	329	436	262	211	290	1959	469	537	512	216	392	360	332	598	547	392	506	528	596	448	452	1331	184	665	295	365	243	336	411	376	378	353	255	0	550	358	454	346
MULE_na1a#DNA/MULE	36	103	66	179	77	141	55	31	164	68	48	62	85	50	36	79	335	84	62	123	40	94	63	61	98	64	39	78	88	75	25	47	438	30	89	68	44	30	69	77	73	46	35	46	0	83	74	66	118
MULE_na1b#DNA/MULE	130	326	80	198	297	143	124	100	356	184	123	267	158	109	74	287	301	150	115	378	91	173	133	161	275	152	26	419	247	94	20	125	555	29	157	202	145	99	193	159	212	157	43	146	0	201	128	223	352
MULE_na1c#DNA/MULE	52	95	22	73	105	64	43	26	134	71	54	93	62	44	25	86	113	66	46	145	30	57	53	56	86	54	19	121	124	37	7	49	186	12	51	73	63	41	83	78	82	69	27	58	0	83	60	97	149
MULE_na1d#DNA/MULE	51	127	56	150	133	133	69	44	206	82	74	99	90	61	36	147	326	78	60	180	60	94	76	94	137	68	33	171	111	74	22	59	437	28	73	73	68	64	70	46	104	73	35	52	0	102	77	113	145
MULE_na1e#DNA/MULE	351	744	404	543	902	479	495	289	1323	592	502	769	641	410	264	798	1195	532	423	1455	241	693	525	485	856	439	184	1154	786	462	84	372	1635	198	626	605	479	319	566	494	727	527	203	482	0	693	636	806	1214
MULE_na2#DNA/MULE	575	1433	1424	1463	1322	1108	855	520	1855	947	736	857	1107	500	469	994	3503	876	844	1753	430	1071	826	659	1267	818	534	1600	1315	933	305	832	2379	335	1088	938	829	611	889	828	1090	812	476	676	1	1041	935	1070	1439
MULE_na20#DNA/MULE	17	45	142	153	64	104	101	27	150	77	62	15	138	28	24	25	424	97	44	104	35	107	64	29	35	71	16	71	48	38	43	42	207	13	82	76	43	23	43	64	93	81	55	21	0	74	29	74	141
MULE_na21#DNA/MULE	1440	2922	2632	3886	2651	3161	2263	1370	4607	1914	1553	2011	2988	1236	1061	2071	7719	2401	2400	3030	943	2627	2211	1815	3251	2353	1728	3201	2994	2264	1324	2213	5203	915	3224	1423	1941	1251	2129	1917	2378	1694	1331	1768	2	2450	2087	2703	2076
MULE_na22#DNA/MULE	872	1713	1674	2608	1694	3059	1571	914	3398	1054	1455	1050	1438	1036	780	1101	4597	2085	1862	1772	622	1394	1639	1593	2142	1312	1322	1778	1875	1642	1403	1031	3149	688	1746	569	692	889	1180	1152	1671	916	1162	1063	0	1564	1186	1463	781
MULE_na23#DNA/MULE	94	147	170	183	155	167	98	54	180	54	77	87	131	56	76	80	455	69	98	109	45	107	35	112	106	107	85	187	99	116	57	44	208	64	122	118	150	57	99	76	55	102	77	60	0	95	85	154	137
MULE_na24a#DNA/MULE	86	194	262	405	204	381	140	82	285	177	114	157	214	101	53	171	1114	127	146	262	58	195	120	128	222	159	88	270	217	146	69	117	595	51	188	128	119	93	156	156	166	161	78	112	0	187	209	174	190
MULE_na24b#DNA/MULE	2271	3658	3696	5843	3806	5300	2626	1802	5673	3124	2014	2902	3926	1677	1083	3243	14768	2630	2309	5045	994	3289	2730	2044	4217	2993	2098	5104	4240	3365	1835	3211	7616	997	3723	2579	2426	1553	3374	2852	3419	2661	1485	2338	1	3813	4072	3532	3597
MULE_na24c#DNA/MULE	994	1445	1692	1957	1313	1970	1403	716	2695	1148	918	968	2154	697	536	1310	4994	1217	1061	2123	462	1467	1283	916	1745	1287	947	1981	1584	1574	778	1494	3040	500	1805	1103	1186	713	1541	1133	1487	1208	865	1105	0	1636	1623	1292	1506
MULE_na25a#DNA/MULE	176	307	346	487	332	528	206	128	490	253	163	225	341	132	105	227	1220	284	256	421	119	276	214	210	391	257	172	392	399	305	124	223	691	83	375	261	265	114	243	203	217	227	152	141	0	376	330	294	350
MULE_na25b#DNA/MULE	811	1482	1628	1754	1575	2174	1095	749	2600	1256	796	1098	1620	613	530	1217	5048	1350	1179	2059	533	1491	1082	1152	1847	1297	924	2042	1802	1344	745	1404	2841	480	1808	1229	1218	665	1307	1122	1328	1065	714	923	0	1795	1521	1329	1847
MULE_na26a#DNA/MULE	195	383	276	384	326	384	204	169	577	241	155	245	308	119	95	328	685	201	217	469	90	298	276	181	304	262	167	506	418	276	139	275	580	90	351	191	168	142	266	283	380	301	171	241	0	380	266	320	389
MULE_na26b#DNA/MULE	443	713	508	713	647	714	475	332	1091	623	366	555	672	279	197	611	1203	421	461	1009	202	550	512	329	638	503	309	983	928	608	244	553	1087	216	741	413	403	273	506	561	730	548	263	359	1	884	552	647	803
MULE_na27#DNA/MULE	513	1156	1168	1744	873	2136	870	431	1758	550	526	558	1075	521	349	507	3540	948	795	981	493	880	743	827	1383	847	656	1174	842	774	1072	710	1754	370	1585	646	789	375	607	589	749	541	846	654	2	861	901	978	612
MULE_na28#DNA/MULE	220	356	376	825	340	636	325	126	734	229	225	242	462	236	137	323	2152	331	242	359	122	336	364	202	456	354	374	533	314	460	387	370	533	167	555	278	344	201	299	320	325	255	279	268	0	271	263	450	316
MULE_na29a#DNA/MULE	83	131	106	209	115	228	75	63	211	140	71	143	110	64	50	142	688	132	77	222	40	116	104	85	183	91	50	155	166	90	30	95	514	22	114	192	74	81	125	143	101	55	36	87	0	147	113	113	262
MULE_na29b#DNA/MULE	1081	1470	1430	2793	1687	2471	1001	604	2498	1722	832	1871	1579	730	523	1231	7170	1125	934	2429	552	1496	1156	927	2028	1097	551	2194	2303	994	236	1319	5222	368	1845	1781	1382	618	1506	1414	1190	1139	615	899	1	2030	1513	1767	2385
MULE_na30#DNA/MULE	192	257	178	339	192	178	239	132	416	179	199	158	315	96	98	144	494	150	126	340	86	265	241	111	142	226	215	431	183	213	221	222	393	50	292	164	124	153	118	239	265	181	102	215	0	192	187	170	179
MULE_na31a#DNA/MULE	66	236	216	566	183	322	215	151	413	213	143	253	299	111	123	234	1007	253	245	326	141	277	244	157	398	216	341	350	298	339	224	284	414	122	409	217	278	99	227	259	219	236	254	198	0	151	193	246	300
MULE_na31b#DNA/MULE	802	1349	1260	3544	1230	3338	1374	761	2615	854	911	883	1914	662	426	1002	5743	1102	1326	1314	539	1267	1186	858	1684	1193	1101	1972	1451	1554	1728	1201	2645	497	2118	769	1270	482	1140	1254	1207	1001	1107	1021	0	1489	1334	1543	1204
MULE_na32#DNA/MULE	94	77	150	253	193	236	199	55	245	70	105	77	201	78	74	59	354	64	180	60	63	149	111	64	264	168	212	77	168	147	218	22	169	49	219	63	30	86	75	142	67	103	103	44	0	114	117	125	140
MULE_na33#DNA/MULE	379	606	570	1294	594	1273	580	258	1142	470	369	428	725	289	191	473	1674	464	700	692	185	605	526	355	824	549	499	700	819	750	549	540	809	192	688	455	399	311	485	449	552	482	279	389	0	685	550	583	651
MULE_na34#DNA/MULE	209	379	340	546	314	725	296	135	585	197	232	209	349	147	107	226	874	334	245	421	158	327	310	238	529	308	347	421	265	327	304	325	494	160	442	250	294	182	212	309	347	233	236	297	0	421	313	385	323
MULE_na35#DNA/MULE	243	479	560	659	447	728	389	244	743	357	232	326	582	262	182	322	1487	327	380	489	132	375	304	341	593	363	394	492	474	507	397	430	531	163	668	328	319	206	351	392	371	347	259	240	0	524	443	527	367
MULE_na36#DNA/MULE	132	200	216	305	230	245	290	122	417	109	153	116	391	83	70	103	381	194	139	197	77	154	163	133	170	249	203	305	161	247	174	119	425	86	300	226	121	84	139	178	147	118	96	141	0	208	223	223	101
MULE_na37a#DNA/MULE	14	17	60	119	35	124	28	25	71	17	25	24	51	19	24	66	143	42	22	55	8	40	41	24	46	41	40	50	50	54	33	43	131	16	50	28	36	10	42	34	48	36	10	26	0	41	45	35	53
MULE_na37b#DNA/MULE	596	931	752	1266	925	1425	751	404	1401	732	436	896	1079	350	279	696	3086	676	579	1223	275	1016	740	475	1121	719	571	1193	1057	940	486	851	1519	301	1003	747	918	338	792	674	789	588	432	540	1	1054	955	883	1189
MULE_na38a#DNA/MULE	6	7	12	43	30	19	8	6	40	9	15	15	30	11	8	18	72	7	10	23	8	11	9	12	16	15	25	25	28	5	30	22	65	3	23	8	13	5	18	9	32	15	8	10	0	17	9	10	15
MULE_na38b#DNA/MULE	113	172	140	198	148	194	129	89	265	120	94	92	183	64	61	111	495	107	136	184	66	143	143	106	177	109	108	223	147	139	121	135	253	57	175	67	92	85	143	129	104	98	111	108	0	153	151	125	138
MULE_na39#DNA/MULE	100	206	230	258	219	257	118	75	269	128	117	157	187	89	58	152	527	88	148	277	50	193	117	118	252	114	93	201	224	156	62	140	471	51	153	145	133	88	124	109	134	145	76	106	0	159	147	156	191
MULE_na3a#DNA/MULE	317	651	690	953	557	820	501	312	931	382	345	414	703	249	235	464	2115	463	408	711	213	608	469	365	739	493	425	777	682	610	379	503	1115	199	663	370	443	262	501	423	527	400	366	407	0	594	558	655	621
MULE_na3b#DNA/MULE	57	96	140	163	95	153	68	58	154	69	41	82	92	40	45	66	344	87	72	127	41	88	61	67	137	69	86	120	101	81	72	89	166	36	85	42	58	39	67	75	97	63	49	45	0	113	84	85	63
MULE_na3c#DNA/MULE	35	52	58	65	60	88	25	26	74	42	21	36	27	26	18	49	144	41	34	75	17	51	50	43	112	39	45	64	44	47	28	51	98	16	60	24	37	22	36	42	49	40	37	43	0	53	35	47	42
MULE_na40#DNA/MULE	78	180	176	169	153	119	87	63	191	111	73	116	118	43	52	80	371	139	79	153	54	135	149	118	153	136	74	168	109	124	58	111	299	36	174	94	84	36	109	125	108	93	52	79	0	109	127	155	135
MULE_na41#DNA/MULE	40	36	46	89	59	87	56	25	95	31	31	38	69	29	20	64	161	50	49	76	28	58	51	32	73	43	30	91	73	46	46	63	134	27	54	41	56	21	58	52	79	41	32	41	0	70	56	53	57
MULE_na42#DNA/MULE	127	236	202	232	250	441	134	122	365	256	172	177	161	99	101	147	909	227	105	275	66	211	123	107	403	200	126	252	119	156	150	151	568	60	425	152	200	158	190	171	221	103	87	105	0	316	166	287	232
MULE_na43#DNA/MULE	224	372	456	451	409	473	328	271	604	276	234	276	432	159	197	263	735	277	377	389	81	202	284	212	405	309	412	651	428	425	259	304	648	153	358	232	175	187	330	243	303	290	151	241	0	385	311	362	293
MULE_na44#DNA/MULE	27	185	114	323	130	222	93	67	195	116	83	168	109	75	57	106	767	130	55	183	50	132	106	95	195	99	42	151	83	85	37	85	361	43	114	74	83	91	111	79	85	75	49	90	0	155	99	96	72
MULE_na45#DNA/MULE	750	1253	1200	1871	1273	1781	879	593	2149	1162	738	950	1276	540	462	1081	3714	1191	991	1775	454	1253	994	792	1683	1076	640	1757	1465	1128	412	1169	2889	400	1428	880	895	580	1015	1022	1228	735	603	872	1	1459	1083	1306	1182
MULE_na46#DNA/MULE	720	1961	1282	2191	1975	2058	1114	713	2658	1346	997	1299	1412	842	593	1378	5145	1111	995	2457	617	1674	1082	1174	1620	1083	502	2228	1689	1046	319	1050	4879	396	1415	1127	997	848	1111	1094	1343	1037	617	1027	0	1789	1218	1401	1927
MULE_na47#DNA/MULE	299	828	502	705	869	614	452	293	1184	479	355	681	525	489	254	722	1963	704	611	1182	242	836	530	549	1063	454	218	979	683	519	114	404	2138	171	445	494	416	423	529	493	676	477	230	461	0	511	507	689	724
MULE_na48#DNA/MULE	219	257	372	393	296	447	95	247	584	235	101	205	102	122	178	329	709	344	155	536	112	280	228	281	271	298	241	445	160	262	261	282	1025	67	301	299	216	128	322	260	354	157	161	188	0	371	277	233	307
MULE_na49#DNA/MULE	473	730	712	1173	689	1419	700	423	1564	611	542	536	838	438	356	636	2099	792	809	1064	348	949	592	746	1293	787	491	1165	828	768	386	744	1633	294	982	695	527	410	685	611	872	606	447	703	0	1081	815	650	680
MULE_na4a#DNA/MULE	51	75	178	100	70	108	71	65	139	101	80	69	102	41	31	122	383	86	101	119	55	100	90	78	82	91	97	134	137	91	64	69	102	41	118	53	94	33	64	68	94	122	82	93	0	87	107	106	149
MULE_na4b#DNA/MULE	232	371	412	597	370	556	339	243	780	366	223	291	412	235	205	338	1373	319	353	652	154	476	362	248	556	381	385	639	535	452	303	481	713	142	521	310	348	200	381	272	407	279	271	308	0	468	383	430	417
MULE_na5#DNA/MULE	100	175	196	250	167	232	157	88	322	158	97	127	233	69	89	144	554	153	186	242	47	205	169	142	238	152	142	260	256	188	132	181	309	60	193	139	139	82	173	138	186	132	99	131	0	207	188	192	168
MULE_na50#DNA/MULE	267	521	600	531	489	699	354	216	984	252	187	368	495	213	131	343	1479	470	484	491	209	406	533	331	545	473	500	645	537	447	313	567	770	232	780	443	361	172	381	443	331	352	266	283	0	492	338	510	404
MULE_na51#DNA/MULE	269	466	628	315	319	528	225	224	743	255	227	189	281	248	189	275	1052	449	389	585	161	440	237	272	481	391	370	447	361	362	311	325	784	117	570	366	343	205	411	383	365	284	225	241	1	459	330	361	289
MULE_na52a#DNA/MULE	81	76	136	179	140	154	117	66	290	103	82	83	172	63	50	71	551	233	155	158	83	243	224	120	280	140	156	233	192	225	140	181	173	70	188	116	169	66	110	124	117	105	123	89	0	224	110	164	262
MULE_na52b#DNA/MULE	311	391	460	680	422	695	630	275	1011	350	342	326	926	262	191	282	1350	508	482	583	189	526	599	462	768	529	515	711	558	561	459	530	816	223	893	301	364	207	358	443	474	409	310	455	0	590	457	509	525
MULE_na53a#DNA/MULE	162	74	202	289	262	337	432	72	493	149	244	119	593	57	79	98	821	273	280	218	132	351	153	129	193	257	170	352	221	285	205	155	225	139	326	63	118	226	228	205	204	102	233	193	0	326	434	137	301
MULE_na53b#DNA/MULE	199	287	248	462	380	414	335	142	588	235	227	254	425	109	130	185	1354	296	334	362	170	411	323	309	304	294	252	446	384	323	194	319	561	99	461	210	242	149	186	221	332	274	242	259	0	376	248	432	270
MULE_na54#DNA/MULE	285	477	370	517	443	631	419	287	893	326	279	411	580	270	228	394	1330	494	373	627	169	492	418	328	545	366	267	627	415	349	305	369	1040	128	542	346	305	272	412	339	485	403	224	307	0	522	447	507	636
MULE_na55#DNA/MULE	270	686	722	678	495	688	729	350	1037	482	417	372	1038	278	293	537	1102	516	503	598	210	728	463	571	658	526	374	722	490	725	338	549	1310	159	787	282	441	321	462	439	497	350	341	461	0	680	486	611	377
MULE_na56#DNA/MULE	312	437	582	512	440	636	534	294	935	324	278	428	765	241	199	504	1697	501	478	637	169	499	471	340	704	511	389	717	561	579	469	472	790	231	719	455	576	193	444	590	433	374	281	337	0	681	393	456	674
MULE_na57#DNA/MULE	135	144	208	224	199	338	227	98	286	173	81	118	318	69	107	97	541	235	145	153	45	183	195	153	273	149	127	253	182	162	103	216	518	65	307	127	44	46	176	127	135	183	69	194	0	200	140	185	107
MULE_na58#DNA/MULE	440	587	930	1019	730	859	646	361	1556	463	548	440	842	334	233	377	2343	710	799	927	278	792	600	578	860	826	864	1183	715	909	799	675	933	244	1158	438	558	349	466	555	833	470	491	600	0	706	589	760	626
MULE_na59#DNA/MULE	145	170	138	210	281	266	223	86	520	67	188	165	273	96	73	132	615	175	347	352	85	188	217	129	489	214	327	542	353	210	229	291	410	82	291	96	189	121	238	147	311	185	160	171	0	242	375	303	206
MULE_na6#DNA/MULE	814	1587	1456	1871	1688	2306	1175	677	2516	1040	838	1324	1476	690	627	1049	3843	1216	1306	1902	491	1615	1058	970	1814	1242	895	1749	1744	1268	589	1277	3181	578	1662	1017	1030	641	1138	1021	1221	997	643	869	0	1709	1259	1503	1601
MULE_na60a#DNA/MULE	201	223	204	417	304	361	233	163	548	292	183	217	301	145	111	235	1463	325	225	452	93	284	278	250	402	258	223	480	371	246	123	227	938	128	406	264	214	158	326	209	347	210	145	247	0	352	240	355	503
MULE_na60b#DNA/MULE	197	272	262	482	364	361	215	232	485	309	151	311	327	176	136	301	1132	257	284	438	94	323	179	219	373	236	228	397	458	277	208	225	607	129	364	229	175	87	221	236	247	161	217	170	0	385	310	403	246
MULE_na60c#DNA/MULE	115	347	328	244	254	217	150	156	406	177	112	140	227	78	94	187	1230	175	208	299	102	253	147	203	313	200	324	350	240	309	186	207	571	89	303	165	164	101	202	207	229	183	194	192	0	175	247	323	220
MULE_na60d#DNA/MULE	316	476	542	706	603	610	369	273	864	511	266	338	479	218	208	491	1952	554	436	730	189	562	439	340	719	458	344	721	701	526	279	481	982	173	511	454	378	220	381	417	494	272	303	293	0	601	444	634	577
MULE_na61#DNA/MULE	359	766	690	720	669	618	612	417	1341	377	461	420	713	372	285	397	1661	642	736	644	320	755	512	625	880	609	696	800	695	768	690	514	965	334	836	269	311	346	468	474	597	369	532	489	0	593	434	691	364
MULE_na62#DNA/MULE	7838	15046	14790	14725	13848	14515	12275	7815	26315	9948	9600	9163	15650	7498	6234	9473	34228	12890	12729	16318	5865	14110	10780	11404	18233	13217	10837	18067	13634	14033	9956	12557	21550	5556	17727	8449	10684	8109	11047	10826	12603	9396	9043	9100	3	14803	12712	13100	11475
MULE_na63#DNA/MULE	53	101	150	175	130	186	87	67	196	67	71	72	141	38	50	71	348	116	85	149	39	120	111	80	155	98	113	138	122	137	101	102	187	52	138	71	79	57	82	97	112	55	73	81	0	117	84	97	70
MULE_na64a#DNA/MULE	301	489	358	567	470	605	383	246	901	340	269	310	529	187	149	358	1482	306	430	425	135	400	425	284	523	436	435	589	549	577	359	439	898	148	617	256	299	184	331	427	414	307	258	268	0	485	392	402	388
MULE_na64b#DNA/MULE	44	95	48	94	69	59	81	25	117	38	57	42	101	29	19	47	130	54	45	76	17	78	28	63	105	74	106	63	63	62	42	54	65	22	93	16	64	23	55	41	61	53	30	55	0	60	55	84	57
MULE_na65a#DNA/MULE	203	433	220	302	366	245	265	175	601	303	221	304	343	215	125	327	859	217	252	376	152	341	295	247	357	242	176	476	469	281	124	239	591	122	372	167	222	166	291	283	252	188	157	175	0	298	255	373	281
MULE_na65b#DNA/MULE	701	1321	716	1237	1330	1318	849	681	2079	920	831	896	1247	606	497	1013	2914	845	935	1523	420	1020	940	930	1519	995	463	1473	1286	960	454	954	2568	443	1230	648	802	629	975	970	1112	669	585	745	0	1357	1041	1036	1205
MULE_na66a#DNA/MULE	48	69	104	107	77	144	80	44	138	56	34	43	119	60	47	34	193	88	77	61	42	51	63	59	72	75	71	151	62	68	49	43	156	27	91	28	83	52	54	27	63	55	37	53	0	114	147	67	174
MULE_na66b#DNA/MULE	283	453	478	604	438	518	340	285	897	368	216	399	441	301	203	353	1670	538	390	515	160	583	393	354	588	332	198	387	442	402	208	359	846	188	461	353	419	203	290	345	391	420	196	304	0	471	426	409	480
MULE_na67#DNA/MULE	196	441	456	494	473	485	237	210	708	363	214	359	322	283	191	342	1667	357	467	649	195	474	275	318	554	318	279	453	609	440	188	440	799	210	421	268	326	257	316	250	349	261	243	286	0	412	409	363	500
MULE_na68#DNA/MULE	105	254	214	215	189	584	201	100	342	91	140	175	228	77	96	111	969	227	207	277	63	198	189	174	328	163	133	335	231	197	89	205	521	94	234	197	130	81	144	193	202	146	98	229	0	295	242	158	179
MULE_na69#DNA/MULE	402	577	482	773	498	721	447	303	1035	443	307	378	609	289	226	424	1645	478	519	718	207	569	516	362	764	564	371	774	700	539	320	505	1182	206	680	437	359	315	495	426	492	333	318	413	0	685	431	674	463
MULE_na70#DNA/MULE	379	520	662	1015	550	1108	673	386	1259	504	391	385	842	298	280	538	1961	693	575	723	222	635	613	554	659	626	522	740	648	387	528	478	1129	305	905	441	442	339	603	458	518	389	364	398	0	716	428	624	549
MULE_na71#DNA/MULE	284	480	516	805	504	768	620	295	876	382	327	341	752	281	222	371	1584	332	328	565	182	486	359	265	718	455	383	571	375	465	635	458	1091	140	568	271	435	179	427	435	464	356	299	256	0	591	460	459	398
MULE_na72#DNA/MULE	447	928	1036	1281	765	1325	830	604	1716	533	673	511	1066	338	414	555	2711	663	699	954	345	773	602	810	940	785	687	1191	637	731	776	729	1273	370	1086	463	626	571	489	590	838	572	673	647	0	980	1023	913	639
MULE_na73#DNA/MULE	136	198	338	771	270	479	273	221	444	189	128	189	329	115	118	213	827	141	254	267	82	230	239	202	343	268	179	349	278	359	193	323	454	81	321	315	163	149	265	187	188	141	162	172	0	324	218	340	216
MULE_na74#DNA/MULE	169	209	202	358	302	378	151	126	442	107	75	203	249	160	82	198	1187	155	173	188	115	201	179	132	289	246	107	286	228	249	206	300	470	72	301	224	288	68	136	261	151	194	177	161	0	274	273	380	324
MULE_na75#DNA/MULE	419	890	680	1254	765	1115	544	426	1620	574	430	485	779	381	300	622	1842	551	561	945	298	630	438	390	1257	793	665	1173	702	720	731	681	1185	289	1129	595	618	443	759	667	707	569	491	441	0	957	803	963	696
MULE_na76#DNA/MULE	198	227	232	438	394	415	368	100	554	207	229	173	447	118	82	301	818	257	344	321	91	195	218	124	510	280	192	499	366	356	347	405	459	96	378	118	158	111	303	281	268	211	136	198	0	386	333	386	359
MULE_na77#DNA/MULE	53	50	174	94	98	162	50	1	201	80	77	37	61	16	6	36	341	60	66	103	44	69	78	30	169	96	79	58	68	94	140	50	298	38	136	20	64	69	59	49	93	28	72	55	0	67	1	137	36
MULE_na78#DNA/MULE	63	50	48	79	92	99	48	35	137	90	42	59	56	50	28	75	321	55	88	99	22	112	78	62	116	65	60	114	127	99	53	94	224	10	89	91	40	39	41	84	60	32	38	67	0	62	95	98	98
MULE_na79#DNA/MULE	162	303	240	296	263	300	230	150	443	196	160	168	270	133	108	212	579	204	201	325	72	322	194	216	284	213	129	317	228	232	106	214	521	80	285	118	160	123	161	233	247	193	127	201	0	303	174	251	111
MULE_na7a#DNA/MULE	1064	1359	1252	2178	1461	2558	1101	740	2304	1314	702	1254	1605	667	458	1353	5303	1235	1076	2044	491	1403	1229	736	1767	1145	804	2103	1845	1401	525	1454	3924	459	1718	1280	1346	642	1273	1222	1294	1045	706	909	1	1665	1545	1383	1748
MULE_na7b#DNA/MULE	2169	3288	3246	4646	3407	4566	2976	1781	6084	2820	1918	2612	4187	1489	1253	2774	10660	3070	2977	4472	1248	3402	2666	2065	3825	3050	2128	4921	4107	3480	1396	2939	6465	1094	3951	2577	2876	1683	2813	2756	3121	2203	1810	2072	1	3721	3268	3475	3638
MULE_na8#DNA/MULE	483	833	938	1025	810	1226	534	521	1572	546	541	459	748	352	328	402	1670	1011	566	902	259	699	783	436	1030	790	842	1121	575	546	717	610	1340	266	1341	479	486	389	562	769	667	564	466	434	0	843	1025	792	744
MULE_na80#DNA/MULE	130	218	278	384	265	376	227	159	448	161	166	170	298	128	111	177	922	203	259	246	83	233	198	173	318	226	245	340	327	270	240	216	490	106	283	124	178	99	203	196	249	142	183	167	0	273	210	225	154
MULE_na81#DNA/MULE	85	108	176	217	123	208	127	96	253	92	79	57	155	42	45	73	308	105	155	138	57	87	92	81	96	124	87	122	127	109	107	83	219	44	174	90	101	46	125	93	91	140	85	77	0	117	63	94	114
MULE_na82#DNA/MULE	185	222	242	348	217	392	233	109	573	150	164	162	303	127	82	247	818	320	217	412	145	312	216	272	307	263	261	406	280	267	138	284	457	94	371	193	275	68	239	179	321	178	138	242	0	378	251	311	275
MULE_na83#DNA/MULE	183	303	282	291	310	386	308	150	532	188	266	189	390	175	110	247	527	332	286	368	142	296	306	172	455	268	295	370	272	309	224	277	473	91	314	139	256	144	210	173	322	194	191	177	0	291	190	304	274
MULE_na84#DNA/MULE	59	64	176	262	222	354	96	51	273	172	77	93	151	54	88	57	728	82	106	134	44	84	113	54	132	153	176	177	140	182	158	120	180	71	139	113	50	51	155	81	83	77	77	86	0	216	51	216	84
MULE_na85#DNA/MULE	98	124	152	158	158	178	129	81	264	102	101	77	195	77	70	111	371	137	138	189	63	150	101	118	171	143	129	223	178	182	134	136	258	44	171	87	74	71	137	107	155	95	92	98	0	142	104	151	131
MULE_na86#DNA/MULE	147	234	256	263	189	265	177	98	438	184	131	157	237	99	101	165	686	184	194	311	71	197	167	151	321	201	188	358	244	246	176	187	397	88	289	120	149	123	176	162	242	161	136	135	0	233	204	217	137
MULE_na87#DNA/MULE	23	71	20	17	60	48	47	17	66	56	19	72	54	14	16	21	99	7	49	46	6	49	5	38	36	41	17	40	81	45	42	23	129	22	42	22	21	15	27	24	27	4	7	18	0	62	5	57	49
MULE_na88#DNA/MULE	206	510	512	677	383	429	268	184	636	205	223	208	373	161	125	226	1410	224	422	480	118	412	270	286	377	326	278	545	514	502	157	387	832	107	430	265	255	217	306	318	335	251	159	300	0	357	341	350	511
MULE_na89#DNA/MULE	377	715	652	1469	734	1125	663	328	1353	431	455	543	946	291	239	490	2210	630	584	805	276	640	528	431	942	706	709	1079	703	590	512	702	1039	248	1050	380	694	355	540	577	750	428	579	525	0	825	767	908	578
MULE_na9#DNA/MULE	693	1731	1380	3187	1525	2841	1360	809	2532	985	924	1024	1638	796	508	981	5485	1201	1171	1788	575	1367	1126	964	1809	1231	939	1899	1400	1355	891	1058	3462	418	1663	837	940	653	1022	1029	1273	783	1002	1050	0	1564	1068	1196	1452
MULE_na90#DNA/MULE	145	290	234	600	228	568	265	129	518	181	284	201	391	133	69	185	1807	204	228	331	80	370	218	226	368	255	175	469	250	255	179	270	738	72	424	191	302	134	214	155	257	211	143	271	0	171	236	257	237
MULE_na91#DNA/MULE	157	336	282	404	331	343	189	243	558	257	185	204	212	149	116	186	793	346	272	378	112	315	287	262	417	261	195	472	314	351	225	234	398	121	365	192	204	148	238	280	242	200	220	237	0	274	263	311	283
MULE_na92a#DNA/MULE	249	370	368	677	480	593	297	170	688	260	229	261	414	159	112	288	1296	326	255	500	93	345	312	241	405	348	227	478	492	391	208	339	974	111	362	271	262	183	350	308	311	291	178	265	0	411	399	372	414
MULE_na92b#DNA/MULE	2168	3241	3144	4682	3182	4192	2020	1689	5355	2628	1669	2629	3289	1479	1070	3031	10589	2571	2045	4580	1112	3468	2543	2259	3856	2574	1754	4512	3782	2667	1306	3218	6476	1010	3701	2750	2687	1432	3043	2542	2934	2499	1667	2199	1	3764	3809	3326	3883
MULE_na92c#DNA/MULE	110	178	192	282	180	256	120	80	304	130	75	128	216	84	64	178	636	161	116	283	55	155	138	108	225	149	137	240	185	179	73	195	418	51	193	141	148	87	183	126	180	111	70	125	1	206	183	186	181
MULE_na93a#DNA/MULE	187	386	356	594	346	643	309	223	682	258	242	259	463	180	139	263	1306	358	290	519	140	371	349	254	538	347	337	539	343	474	305	351	774	152	509	281	311	179	420	332	404	341	249	286	0	450	374	371	347
MULE_na93b#DNA/MULE	91	168	186	293	164	336	94	110	301	114	86	91	155	53	66	135	710	136	110	242	60	135	139	79	209	135	111	226	170	165	126	174	470	54	203	124	140	86	162	149	159	117	87	96	0	182	154	243	183
MULE_na93c#DNA/MULE	113	212	266	591	195	336	238	159	445	138	131	195	329	131	127	172	903	360	190	282	92	226	244	215	370	227	172	300	227	281	158	290	375	99	331	211	137	151	198	144	196	156	131	187	0	243	262	147	186
MULE_na94#DNA/MULE	94	125	136	251	125	197	141	78	232	44	79	42	169	14	38	63	299	101	144	129	22	139	149	86	199	109	92	239	150	169	94	97	271	85	171	67	121	60	110	112	107	68	44	83	0	84	141	123	117
MULE_na95#DNA/MULE	238	492	380	341	482	484	430	184	780	387	283	330	533	245	197	381	1158	474	401	749	173	543	272	331	813	390	248	854	528	416	118	194	989	142	397	452	330	227	313	350	415	257	217	270	0	507	346	434	608
MULE_na96#DNA/MULE	32	117	94	138	92	125	85	53	181	61	66	70	79	43	28	56	243	80	64	125	19	96	67	77	120	94	125	146	75	76	65	101	183	25	118	62	88	48	42	85	100	67	49	74	0	78	45	87	117
MULE_na97#DNA/MULE	1028	1598	1978	2432	1846	1792	1487	829	3325	1450	1053	1272	1843	858	624	1391	5486	1701	1645	2468	598	1779	1485	1359	2163	1581	1088	2479	2023	1746	1084	1474	3686	543	2069	1162	1296	948	1591	1364	1718	1161	841	1394	0	1739	1476	1772	1572
MULE_na98a#DNA/MULE	518	808	724	1122	866	1057	671	456	1482	664	500	713	887	414	268	593	2961	687	709	964	304	774	777	552	1119	673	445	1240	932	733	458	739	1810	339	1015	500	667	368	709	677	833	605	461	548	0	702	836	910	703
MULE_na98b#DNA/MULE	311	548	604	812	568	769	516	289	1122	400	374	500	677	263	232	391	1890	517	597	690	252	559	509	365	804	545	387	830	662	558	420	565	1005	240	695	384	439	250	522	508	588	438	401	363	0	602	546	663	511
MULE_na99a#DNA/MULE	3247	6509	5404	9304	5549	7965	5662	4000	11153	3611	4059	3582	7101	3389	2342	3917	17017	4844	5749	5855	2299	6604	4919	4438	7874	5365	4211	7058	6386	6766	4508	4711	9741	2993	7402	2575	4145	2993	4269	4336	5245	3983	4274	3953	1	5332	5693	5702	4099
MULE_na99b#DNA/MULE	3284	6452	5600	9259	5580	10112	5093	3955	10544	3995	3880	3787	6216	3404	2341	3845	19278	5007	5789	6463	1973	6900	4652	4763	7203	4967	4002	7895	7247	6494	3978	4942	11006	2553	6724	2716	3318	3179	4118	4408	5828	3318	3846	4463	2	5841	4943	5846	4320
MULE_na99c#DNA/MULE	2004	4520	4486	8582	3897	7431	3824	2415	7888	2243	2913	2600	4419	2231	1667	2317	13359	3438	4149	3765	1405	4253	3253	2917	5284	3810	3369	4878	4185	4480	3025	3164	8302	2282	4819	1604	2535	2070	2964	2917	3726	2383	2781	2859	2	4149	4029	4317	2634
Migut.A00001.1	75	86	88	208	97	162	103	44	186	65	64	65	86	51	45	88	270	101	102	99	53	102	71	95	195	114	158	144	118	77	103	88	163	33	136	38	63	50	79	72	77	59	94	80	0	102	76	100	77
Migut.A00002.1	17	30	40	57	22	41	18	16	58	11	13	13	27	12	10	18	78	11	21	30	10	28	17	23	46	24	30	20	32	29	32	21	39	2	33	17	14	20	17	12	29	14	22	21	0	21	36	33	21
Migut.A00002.2	0	0	0	0	0	0	0	0	0	0	0	0	0	0	0	0	0	0	0	0	0	0	0	0	0	0	0	0	0	0	0	0	0	0	0	0	0	0	0	0	0	0	0	0	0	0	0	0	0
Migut.A00003.1	2	2	0	1	1	1	0	0	4	1	2	0	0	0	0	2	3	1	2	2	1	0	1	0	3	1	3	4	3	2	4	3	4	0	3	0	1	2	1	0	2	0	0	0	0	0	1	1	0
Migut.A00003.2	0	0	0	0	0	0	0	0	0	0	0	0	0	0	0	0	0	0	0	0	0	0	0	0	0	0	0	0	0	0	0	0	0	0	0	0	0	0	0	0	0	0	0	0	0	0	0	0	0
Migut.A00004.1	17	32	44	85	32	54	38	17	54	12	19	13	31	7	12	28	92	33	24	31	14	36	24	23	54	29	39	35	34	42	35	31	36	11	54	12	15	15	17	18	21	9	30	23	0	26	29	28	23
Migut.A00005.1	15	39	38	79	40	55	32	11	50	19	24	28	27	18	7	30	96	33	45	36	19	35	26	42	44	28	44	50	36	30	39	25	51	12	47	13	21	15	29	23	37	15	32	29	0	29	24	29	22
Migut.A00006.1	118	225	230	417	207	317	250	124	384	146	138	134	251	120	108	156	556	231	233	226	77	253	185	214	340	218	246	284	285	263	247	187	325	86	273	99	140	125	164	172	194	155	176	154	0	213	176	209	191
Migut.A00007.1	0	0	0	0	0	0	0	0	0	0	0	0	0	0	0	0	0	0	0	0	0	0	0	0	0	0	0	0	0	0	0	0	0	0	0	0	0	0	0	0	0	0	0	0	0	0	0	0	0
Migut.A00007.2	0	0	0	0	0	0	0	0	0	0	0	0	0	0	0	0	0	0	0	0	0	0	0	0	0	0	0	0	0	0	0	0	0	0	0	0	0	0	0	0	0	0	0	0	0	0	0	0	0
Migut.A00008.1	13	25	24	59	26	56	17	9	36	11	19	15	31	14	10	14	39	22	19	25	12	30	20	19	31	24	12	24	27	25	22	14	31	8	34	17	16	10	16	16	26	9	11	12	0	15	19	28	18
Migut.A00009.1	0	1	6	3	0	0	2	3	0	1	1	0	1	0	1	2	2	0	1	1	1	2	1	0	2	1	2	2	0	2	3	1	0	0	0	0	0	0	0	2	2	1	2	0	0	1	1	1	0
Migut.A00009.2	0	0	0	0	0	0	0	0	0	0	0	0	0	0	0	0	0	0	0	0	0	0	0	0	0	0	0	0	0	0	0	0	0	0	0	0	0	0	0	0	0	0	0	0	0	0	0	0	0
Migut.A00010.1	34	57	48	90	46	82	53	30	112	36	31	34	52	30	25	41	125	44	66	37	20	34	38	39	68	46	67	66	54	65	62	47	73	35	84	22	38	37	40	27	56	29	39	31	0	52	41	53	30
Migut.A00011.1	5	12	20	22	9	21	10	7	21	7	6	8	9	6	7	7	28	6	11	10	5	10	9	9	14	11	20	8	14	14	22	8	18	2	19	3	8	2	8	8	11	7	12	4	0	14	3	10	8
Migut.A00011.2	0	0	0	0	0	0	0	0	0	0	0	0	0	0	0	0	0	0	0	0	0	0	0	0	0	0	0	0	0	0	0	0	0	0	0	0	0	0	0	0	0	0	0	0	0	0	0	0	0
Migut.A00012.1	4	9	14	14	9	12	7	5	18	4	3	4	8	6	3	4	23	11	9	6	5	12	14	13	14	8	5	14	8	12	8	14	10	10	8	1	4	5	7	2	15	6	3	9	0	10	12	15	7
Migut.A00012.2	0	0	0	0	0	0	0	0	0	0	0	0	0	0	0	0	0	0	0	0	0	0	0	0	0	0	0	0	0	0	0	0	0	0	0	0	0	0	0	0	0	0	0	0	0	0	0	0	0
Migut.A00013.1	0	0	0	0	0	0	0	0	0	0	0	0	0	0	0	0	0	0	0	0	0	0	0	0	0	0	0	0	0	0	0	0	0	0	0	0	0	0	0	0	0	0	0	0	0	0	0	0	0
Migut.A00013.2	0	0	0	0	0	0	0	0	0	0	0	0	0	0	0	0	0	0	0	0	0	0	0	0	0	0	0	0	0	0	0	0	0	0	0	0	0	0	0	0	0	0	0	0	0	0	0	0	0
Migut.A00014.1	34	49	64	131	64	109	52	36	101	50	48	43	65	43	29	43	183	49	65	68	23	72	45	45	90	60	75	101	64	86	58	36	90	27	103	28	35	20	42	57	65	38	45	46	0	58	46	64	53
Migut.A00015.1	43	83	66	216	81	179	89	39	141	45	60	47	69	44	45	51	221	100	88	73	38	108	75	78	138	92	100	111	61	88	90	65	136	36	118	36	41	54	60	60	89	45	57	52	0	69	59	84	38
Migut.A00016.1	30	53	50	72	40	77	43	25	86	23	33	35	41	28	26	33	126	62	46	41	23	60	38	39	79	56	66	60	60	56	45	35	59	27	66	17	38	36	43	24	47	32	32	33	0	39	37	43	25
Migut.A00017.1	0	0	0	0	0	0	0	0	0	0	0	0	0	0	0	0	0	0	0	0	0	0	0	0	0	0	0	0	0	0	0	0	0	0	0	0	0	0	0	0	0	0	0	0	0	0	0	0	0
Migut.A00017.2	0	0	0	0	0	0	0	0	0	0	0	0	0	0	0	0	0	0	0	0	0	0	0	0	0	0	0	0	0	0	0	0	0	0	0	0	0	0	0	0	0	0	0	0	0	0	0	0	0
Migut.A00018.1	0	3	0	1	1	0	0	2	4	0	2	0	1	0	0	0	2	1	2	1	0	3	1	4	2	0	0	1	4	1	1	1	1	1	3	0	0	0	0	0	0	0	2	0	0	0	0	0	0
Migut.A00018.2	0	1	2	1	1	1	0	2	5	1	0	1	1	3	0	0	2	1	1	4	0	0	2	1	3	1	3	3	2	1	2	1	4	0	2	0	0	0	1	0	2	1	0	0	0	0	1	3	0
Migut.A00019.1	41	62	78	106	77	109	79	49	154	46	38	50	75	44	36	40	193	84	87	80	25	93	57	72	83	72	98	76	84	105	96	59	124	36	82	32	32	42	43	61	73	29	50	53	0	84	45	74	38
Migut.A00020.1	8	14	22	24	14	21	17	3	21	9	8	9	13	2	3	10	25	11	8	14	9	10	16	9	21	9	14	12	15	15	9	10	13	8	7	4	5	4	9	13	12	5	12	9	0	11	11	9	5
Migut.A00020.2	0	0	2	12	0	4	0	0	0	1	0	0	0	0	0	0	6	1	0	0	0	0	0	0	0	0	0	0	0	0	0	0	3	0	0	0	0	0	0	0	0	0	0	1	0	0	0	0	0
Migut.A00020.3	0	0	0	0	0	0	0	0	0	0	0	0	0	0	0	0	0	0	0	0	0	0	0	0	0	0	0	0	0	0	0	0	0	0	0	0	0	0	0	0	0	0	0	0	0	0	0	0	0
Migut.A00021.1	32	52	64	107	52	99	59	28	99	26	37	34	51	28	22	35	140	57	70	53	27	53	39	64	81	67	84	75	55	66	67	51	85	21	72	18	28	42	34	37	50	28	41	37	0	55	35	51	39
Migut.A00022.1	14	38	36	58	39	54	34	18	69	19	23	29	30	12	13	24	86	23	23	27	15	32	29	30	47	27	36	42	38	36	33	21	27	12	35	16	15	18	28	25	25	26	19	21	0	34	26	34	27
Migut.A00023.1	0	0	0	0	0	0	0	0	0	0	0	0	0	0	0	0	0	0	0	0	0	0	0	0	0	0	0	0	0	0	0	0	0	0	0	0	0	0	0	0	0	0	0	0	0	0	0	0	0
Migut.A00023.2	0	0	0	0	0	0	0	0	0	0	0	0	0	0	0	0	0	0	0	0	0	0	0	0	0	0	0	0	0	0	0	0	0	0	0	0	0	0	0	0	0	0	0	0	0	0	0	0	0
Migut.A00023.3	0	0	0	0	0	0	0	0	0	0	0	0	0	0	0	0	0	0	0	0	0	0	0	0	0	0	0	0	0	0	0	0	0	0	0	0	0	0	0	0	0	0	0	0	0	0	0	0	0
Migut.A00024.1	41	78	80	151	81	111	62	46	139	40	51	56	67	38	32	51	208	83	72	80	30	100	61	70	118	76	84	102	81	102	63	67	108	27	125	37	44	35	59	52	58	46	61	60	0	76	57	65	49
Migut.A00025.1	27	44	58	102	41	106	47	27	89	29	30	27	39	19	12	35	140	51	55	45	25	41	50	39	63	39	51	64	43	58	44	30	74	8	68	28	28	20	29	34	39	26	47	37	0	45	35	45	35
Migut.A00026.1	55	88	78	191	87	169	77	50	181	47	65	59	70	36	30	34	237	106	118	70	31	98	63	63	96	90	107	67	92	109	98	71	133	42	96	47	51	37	56	36	54	57	68	59	0	89	54	107	83
Migut.A00027.1	22	66	66	160	61	153	61	38	132	37	46	34	68	28	23	34	165	69	73	63	30	74	59	48	101	77	95	71	65	73	73	55	100	27	99	27	35	30	32	54	63	44	68	57	0	57	38	59	35
Migut.A00028.1	107	188	216	447	197	387	198	129	417	119	124	119	202	79	87	119	546	195	205	179	76	167	160	154	311	199	250	265	172	202	225	181	308	76	296	97	113	103	118	142	156	131	156	119	0	172	140	173	125
Migut.A00029.1	22	32	54	61	26	54	29	20	59	21	19	17	31	17	13	36	74	23	36	24	7	33	40	22	36	23	33	42	34	36	38	34	46	19	32	19	25	11	19	25	27	20	30	14	0	34	24	39	17
Migut.A00030.1	9	21	22	72	16	56	19	12	37	12	12	5	17	7	13	13	37	29	23	12	10	19	26	15	33	29	24	29	16	24	30	12	18	13	26	5	15	7	9	15	24	17	12	18	0	13	13	18	7
Migut.A00031.1	9	30	40	48	28	21	64	3	51	21	35	23	72	47	9	48	131	78	52	17	10	47	15	42	69	51	43	21	33	33	68	16	35	28	115	12	48	25	22	39	18	37	20	29	0	22	11	40	22
Migut.A00032.1	61	99	156	218	103	174	105	72	195	66	62	56	89	57	51	71	263	96	124	96	49	118	109	82	127	77	127	141	112	141	123	80	156	31	139	36	54	51	87	73	108	60	73	74	0	115	58	96	64
Migut.A00033.1	46	84	90	211	73	179	84	44	171	55	43	47	87	41	46	44	286	84	91	95	45	79	86	59	132	91	114	131	85	89	89	77	137	43	104	42	54	42	63	66	77	57	64	52	0	82	54	78	42
Migut.A00034.1	39	93	94	251	88	198	62	42	153	40	54	31	70	51	36	52	201	89	84	65	48	76	65	58	136	76	122	84	73	86	123	64	120	41	134	35	41	43	56	60	71	50	59	62	0	69	53	84	40
Migut.A00035.1	13	14	14	46	25	54	13	15	56	16	15	12	29	10	6	13	55	22	28	18	15	23	21	20	30	37	30	40	24	14	22	20	39	9	26	6	18	11	17	18	28	14	4	13	0	26	15	29	15
Migut.A00036.1	31	39	40	89	40	85	42	36	88	31	31	24	38	25	23	27	101	36	52	45	26	44	40	31	61	41	35	61	38	56	60	34	77	24	62	11	25	18	33	31	56	25	42	42	0	43	23	25	28
Migut.A00037.1	45	74	72	106	64	102	59	37	118	29	39	51	65	30	33	42	109	48	63	64	21	56	64	59	87	68	83	88	43	59	99	46	70	21	72	27	29	37	34	37	48	41	66	39	0	69	39	56	33
Migut.A00038.1	61	110	112	184	82	146	94	60	170	72	65	66	97	54	39	78	276	110	97	133	46	119	88	60	130	105	95	125	122	95	84	114	168	29	157	53	60	39	69	75	90	55	82	70	0	120	69	118	67
Migut.A00039.1	36	77	102	205	54	174	65	45	141	26	47	31	67	34	38	46	179	84	95	54	21	58	64	53	115	69	106	84	50	53	97	63	97	29	96	24	43	37	36	55	61	35	48	51	0	66	40	64	39
Migut.A00040.1	32	46	48	102	28	110	39	33	96	32	32	27	38	31	31	20	122	64	59	46	18	60	48	42	92	56	73	53	49	59	76	31	63	21	65	20	20	26	28	40	34	26	50	37	0	47	28	49	21
Migut.A00041.1	24	44	48	95	45	71	32	15	75	25	30	25	34	20	18	33	121	44	49	43	16	31	36	44	65	49	53	40	41	47	64	37	72	18	58	17	20	16	22	28	42	17	34	41	0	34	26	37	20
Migut.A00042.1	32	52	78	115	61	113	57	31	96	39	42	41	49	28	27	43	176	66	43	64	37	77	48	60	97	61	62	107	66	74	66	56	102	19	81	24	27	34	58	39	60	33	44	43	0	64	31	72	31
Migut.A00043.1	22	49	50	73	55	61	47	32	101	35	26	39	58	25	22	38	138	45	36	44	23	54	32	33	70	54	53	63	54	59	67	41	64	19	76	20	26	28	34	39	45	29	38	39	0	38	34	39	27
Migut.A00044.1	32	54	40	108	60	75	55	31	113	34	36	30	52	30	30	41	152	53	44	81	25	68	53	45	87	61	56	96	64	62	64	51	77	19	84	28	38	24	50	51	52	28	33	43	0	61	41	66	46
Migut.A00045.1	66	91	86	235	66	207	75	47	186	53	57	47	93	38	49	36	204	86	88	95	29	68	101	78	134	106	151	125	90	91	91	64	98	27	116	40	57	49	62	70	89	51	47	64	0	87	54	81	53
Migut.A00046.1	1	7	8	5	8	6	1	3	9	3	6	3	3	4	4	5	5	5	2	7	0	4	6	5	5	3	5	5	3	4	5	3	9	1	9	1	4	1	4	4	3	4	4	3	0	6	2	7	4
Migut.A00046.2	1	3	0	1	2	3	1	0	3	2	1	0	0	2	0	2	8	1	3	2	0	3	5	1	2	5	4	4	0	3	2	2	1	2	3	0	0	0	0	1	0	2	1	0	0	1	2	4	0
Migut.A00047.1	17	15	24	49	18	36	20	11	37	10	13	11	22	13	5	10	57	26	29	19	10	18	13	18	26	32	31	24	22	26	25	11	29	11	22	11	12	9	9	9	11	15	11	13	0	30	13	28	12
Migut.A00048.1	0	0	0	0	0	0	0	0	0	0	0	0	0	0	0	0	0	0	0	0	0	0	0	0	0	0	0	0	0	0	0	0	0	0	0	0	0	0	0	0	0	0	0	0	0	0	0	0	0
Migut.A00048.2	0	0	0	0	0	0	0	0	0	0	0	0	0	0	0	0	0	0	0	0	0	0	0	0	0	0	0	0	0	0	0	0	0	0	0	0	0	0	0	0	0	0	0	0	0	0	0	0	0
Migut.A00049.1	16	23	34	70	27	56	33	21	49	26	14	16	32	14	14	21	75	32	33	29	15	37	30	13	45	27	39	37	26	30	31	30	43	8	57	19	18	10	18	26	35	16	18	21	0	30	28	29	20
Migut.A00050.1	31	69	82	194	59	158	51	35	129	41	40	42	78	21	31	52	211	77	51	70	36	75	57	70	115	62	94	104	81	74	88	68	111	33	84	37	36	32	50	48	77	55	41	60	0	57	52	75	41
Migut.A00051.1	23	30	30	114	35	112	33	21	106	18	30	25	43	22	19	29	115	44	39	41	18	26	27	29	66	50	67	48	46	40	52	37	63	20	52	15	14	20	23	37	35	38	32	34	0	45	24	47	36
Migut.A00052.1	14	20	18	21	16	25	14	16	42	16	16	7	15	5	8	12	33	24	19	18	7	15	10	19	21	14	15	22	18	25	14	13	21	6	20	3	8	12	8	6	14	12	14	11	0	16	7	14	6
Migut.A00053.1	36	35	26	75	42	72	30	11	62	29	23	22	32	21	15	25	125	34	57	30	13	39	30	38	64	36	41	47	41	40	50	44	69	19	49	17	24	12	30	29	37	23	25	27	0	41	23	46	22
Migut.A00054.1	3	5	8	8	6	5	2	2	16	4	1	1	6	4	3	8	15	3	6	5	4	4	5	4	17	5	6	9	8	6	3	10	5	2	6	2	3	2	4	2	3	2	3	3	0	5	4	6	9
Migut.A00054.2	0	3	4	5	0	2	1	0	2	0	0	0	2	3	0	0	11	0	1	0	2	0	2	1	0	0	2	1	2	0	1	0	1	0	1	0	4	0	0	0	3	0	0	0	0	3	0	3	0
Migut.A00055.1	22	46	40	95	37	93	35	20	73	30	17	23	30	23	20	45	131	47	48	42	17	39	34	39	65	36	57	55	47	56	52	35	76	19	57	16	18	26	23	27	42	34	20	42	0	38	28	45	20
Migut.A00056.1	14	23	18	44	33	45	27	14	62	21	20	23	24	10	12	11	71	27	31	36	11	31	15	25	64	25	29	39	29	30	22	31	41	18	36	15	11	14	21	20	18	22	11	13	0	41	26	27	18
Migut.A00057.1	0	9	0	15	0	0	0	0	3	2	0	10	0	0	0	0	30	0	0	6	2	0	0	0	0	3	0	14	0	0	8	0	0	1	2	0	0	0	4	0	9	5	8	4	0	4	6	0	0
Migut.A00058.1	41	77	58	124	63	112	51	40	123	39	40	24	70	29	29	38	177	64	51	53	35	61	56	51	101	74	74	91	76	75	52	45	83	38	74	28	27	28	44	42	68	50	41	48	0	51	47	58	45
Migut.A00059.1	8	7	28	19	19	15	11	12	16	16	6	11	11	5	5	7	47	10	11	15	8	14	8	9	17	16	14	16	8	16	7	9	19	3	20	6	9	6	11	11	14	9	6	6	0	14	10	15	13
Migut.A00060.1	12	12	4	33	13	26	11	8	27	9	10	8	9	1	9	15	43	9	16	7	5	12	11	7	27	16	16	16	12	18	11	16	19	4	15	6	10	9	12	6	14	7	8	9	0	18	11	13	8
Migut.A00061.1	25	42	52	66	39	65	39	27	69	30	24	25	47	20	21	25	119	34	37	32	18	37	32	38	66	33	40	42	44	45	33	18	55	12	51	19	17	13	35	21	39	15	26	26	0	42	32	42	20
Migut.A00062.1	0	7	14	5	3	2	4	1	13	4	4	1	8	5	4	5	7	5	8	4	1	4	2	3	7	2	2	13	7	7	3	3	4	2	6	1	3	1	2	2	2	3	3	9	0	1	2	4	4
Migut.A00062.2	0	0	0	0	0	0	0	0	0	0	0	0	0	0	0	0	0	0	0	0	0	0	0	0	0	0	0	0	0	0	0	0	0	0	0	0	0	0	0	0	0	0	0	0	0	0	0	0	0
Migut.A00062.3	0	0	0	1	0	0	0	0	0	0	1	0	0	0	0	0	0	0	0	0	0	0	0	0	1	0	0	0	0	0	0	0	2	1	0	0	0	0	0	0	0	0	0	0	0	0	0	0	0
Migut.A00063.1	9	17	22	27	15	18	24	9	24	9	9	4	17	5	7	10	53	10	17	19	8	12	11	16	16	12	14	18	6	10	20	9	32	5	14	5	8	4	8	9	13	6	6	6	0	12	9	14	9
Migut.A00063.2	4	0	0	6	2	6	4	1	6	0	2	2	2	3	2	2	4	3	3	2	0	5	5	0	2	2	2	2	9	4	5	1	5	2	4	4	2	3	3	0	5	1	2	3	0	6	3	4	1
Migut.A00064.1	0	1	10	18	4	20	9	7	13	6	5	3	7	1	1	4	18	9	2	14	1	6	5	10	17	6	10	11	9	3	9	9	21	4	10	1	4	2	5	7	8	7	6	2	0	8	9	8	8
Migut.A00065.1	28	60	92	108	53	101	62	22	123	36	38	25	76	32	20	57	138	58	45	53	24	52	49	44	64	56	64	73	70	61	65	56	96	27	69	28	34	30	39	55	60	35	44	43	0	71	37	46	33
Migut.A00066.1	23	56	60	113	69	75	57	30	107	31	34	43	56	24	25	47	160	72	53	64	22	56	58	51	70	50	61	70	73	74	40	38	88	23	67	31	36	18	43	44	59	36	32	42	0	62	38	69	33
Migut.A00067.1	9	26	26	69	19	50	27	17	57	23	11	11	30	14	6	21	94	25	31	19	15	31	24	23	37	23	22	25	33	30	27	20	54	13	33	9	15	9	15	16	19	8	20	13	0	24	25	29	17
Migut.A00068.1	146	278	292	385	252	358	217	158	501	144	175	152	284	119	121	169	585	232	260	244	91	243	212	225	383	248	341	329	262	277	303	205	349	111	317	101	148	129	157	207	230	142	208	185	0	256	194	256	143
Migut.A00069.1	0	3	2	0	0	8	0	0	5	0	0	0	0	5	1	4	22	13	0	0	1	5	8	0	13	3	2	0	0	0	10	0	14	5	1	0	0	1	5	3	0	6	3	0	0	3	9	0	0
Migut.A00070.1	0	0	0	1	0	2	0	0	0	0	0	0	0	0	0	0	1	0	0	0	0	0	0	0	1	0	0	1	1	0	0	1	5	0	0	0	0	0	0	0	0	0	0	0	0	0	0	0	0
Migut.A00070.2	1	1	0	0	1	1	0	2	1	2	1	1	1	2	0	2	3	0	1	0	0	1	1	1	3	2	0	2	0	0	0	3	5	0	2	0	0	1	1	1	1	1	2	0	0	2	1	1	2
Migut.A00071.1	87	145	140	210	125	202	135	68	285	92	99	103	135	81	64	95	347	141	144	121	64	147	135	122	195	126	140	180	152	152	111	115	190	76	171	48	97	58	97	108	133	85	82	111	0	121	75	152	86
Migut.A00072.1	0	0	0	0	0	0	0	0	0	0	0	0	0	0	0	0	0	0	0	0	0	0	0	0	0	0	0	0	0	0	0	0	0	0	0	0	0	0	0	0	0	0	0	0	0	0	0	0	0
Migut.A00072.2	0	0	0	0	0	0	0	0	0	0	0	0	0	0	0	0	0	0	0	0	0	0	0	0	0	0	0	0	0	0	0	0	0	0	0	0	0	0	0	0	0	0	0	0	0	0	0	0	0
Migut.A00072.3	0	0	0	0	0	0	0	0	0	0	0	0	0	0	0	0	0	0	0	0	0	0	0	0	0	0	0	0	0	0	0	0	0	0	0	0	0	0	0	0	0	0	0	0	0	0	0	0	0
Migut.A00072.4	0	0	0	0	0	0	0	0	0	0	0	0	0	0	0	0	0	0	0	0	0	0	0	0	0	0	0	0	0	0	0	0	0	0	0	0	0	0	0	0	0	0	0	0	0	0	0	0	0
Migut.A00073.1	20	18	10	7	17	9	7	7	19	10	2	5	15	5	3	8	19	4	13	13	2	4	9	4	19	9	13	13	11	10	17	5	15	6	14	7	12	3	9	13	9	6	4	6	0	1	9	12	6
Migut.A00074.1	17	23	28	59	32	48	33	20	51	21	14	16	29	17	14	27	80	36	33	30	9	37	30	36	48	34	40	44	22	38	36	18	44	12	39	17	25	14	26	20	35	15	19	20	0	42	24	35	21
Migut.A00075.1	41	79	84	196	91	158	84	62	193	51	79	35	81	50	55	66	263	91	91	84	49	73	80	64	144	102	119	137	91	96	96	81	130	54	116	38	52	41	62	74	85	51	63	61	0	80	66	101	55
Migut.A00076.1	28	35	64	101	34	79	29	21	64	16	21	16	28	20	15	30	102	45	37	35	16	43	22	26	59	28	28	54	48	53	48	39	85	17	42	16	25	23	33	19	37	24	29	37	0	34	25	36	15
Migut.A00077.1	11	17	42	43	17	50	18	15	56	14	18	16	28	6	8	19	70	30	25	27	5	26	25	15	41	33	28	27	32	29	29	23	32	5	39	13	13	11	23	15	21	27	20	20	0	24	21	26	14
Migut.A00078.1	17	44	44	42	41	44	47	23	71	20	23	22	50	26	16	23	98	31	37	48	15	31	38	37	60	42	31	50	39	48	33	29	59	18	58	11	16	15	21	29	51	19	31	31	0	33	21	33	20
Migut.A00079.1	72	128	152	297	107	254	103	75	260	94	104	87	150	65	57	78	334	135	150	113	60	136	113	92	171	122	153	190	119	141	169	101	195	63	168	32	76	69	80	105	109	62	90	104	0	102	94	148	48
Migut.A00080.1	36	62	30	141	50	135	67	31	101	34	40	38	57	29	23	41	159	57	87	60	21	60	51	36	105	79	76	81	44	50	77	72	86	21	82	26	24	29	40	43	59	33	54	54	0	58	54	62	34
Migut.A00081.1	27	52	40	60	34	62	59	26	91	33	45	20	66	19	21	23	99	36	54	40	28	59	42	45	56	38	43	75	35	55	35	64	72	11	63	27	25	21	30	25	49	25	38	44	0	40	44	44	34
Migut.A00082.1	47	84	80	167	69	173	93	46	183	60	60	55	103	40	44	58	220	95	105	92	33	83	76	65	115	85	101	98	82	95	96	84	126	48	121	30	49	60	59	55	82	50	58	64	0	90	52	102	41
Migut.A00083.1	30	34	24	50	34	30	20	14	56	19	17	16	31	17	17	15	91	25	34	29	11	39	25	41	54	34	33	37	37	28	21	22	45	7	37	12	19	10	20	23	33	19	20	22	0	28	17	28	28
Migut.A00084.1	72	49	58	268	100	235	118	53	159	47	94	60	124	34	36	74	201	114	119	63	24	109	123	114	122	85	138	100	105	88	122	108	170	47	138	36	78	75	51	77	57	39	49	62	0	123	58	73	68
Migut.A00085.1	0	1	0	6	7	0	0	1	0	0	0	0	0	1	0	0	3	1	2	0	0	0	3	0	1	0	2	0	3	0	0	0	3	0	0	0	1	1	0	0	0	0	0	1	0	0	1	0	0
Migut.A00085.2	0	0	0	0	0	0	0	0	0	0	0	0	0	0	0	0	0	0	0	0	0	0	0	0	0	0	0	0	0	0	0	0	0	0	0	0	0	0	0	0	0	0	0	0	0	0	0	0	0
Migut.A00085.3	0	0	0	0	0	0	0	0	0	0	0	0	0	0	0	0	0	0	0	0	0	0	0	0	0	0	0	0	0	0	0	0	0	0	0	0	0	0	0	0	0	0	0	0	0	0	0	0	0
Migut.A00085.4	0	0	0	0	0	0	0	0	0	0	0	0	0	0	0	0	0	0	0	0	0	0	0	0	0	0	0	0	0	0	0	0	0	0	0	0	0	0	0	0	0	0	0	0	0	0	0	0	0
Migut.A00085.5	0	0	0	0	0	0	0	0	0	0	0	0	0	0	0	0	0	0	0	0	0	0	0	0	0	0	0	0	0	0	0	0	0	0	0	0	0	0	0	0	0	0	0	0	0	0	0	0	0
Migut.A00086.1	0	0	0	0	0	0	0	0	0	0	0	0	0	0	0	0	0	0	0	0	0	0	0	0	0	0	0	0	0	0	0	0	0	0	0	0	0	0	0	0	0	0	0	0	0	0	0	0	0
Migut.A00086.2	0	0	0	0	0	0	0	0	0	0	0	0	0	0	0	0	0	0	0	0	0	0	0	0	0	0	0	0	0	0	0	0	0	0	0	0	0	0	0	0	0	0	0	0	0	0	0	0	0
Migut.A00086.3	4	6	0	2	0	0	4	2	6	1	1	1	1	0	1	2	7	0	1	7	0	2	0	1	3	3	3	5	1	0	1	2	7	0	1	0	2	0	2	0	1	1	2	1	0	2	6	2	0
Migut.A00087.1	28	46	44	72	54	38	44	31	88	34	37	28	32	32	28	29	113	53	67	65	22	41	46	34	66	40	47	76	49	57	37	34	81	17	72	26	27	20	30	28	27	33	46	22	0	44	27	40	30
Migut.A00088.1	40	96	74	148	71	143	67	40	105	57	41	50	71	39	32	54	234	64	59	83	39	87	71	60	102	74	57	92	61	79	75	67	131	19	83	41	42	25	54	56	57	48	39	36	0	91	62	73	48
Migut.A00089.1	37	78	54	187	68	172	70	44	121	46	52	52	76	33	29	40	240	85	78	82	29	76	67	55	98	66	69	99	78	69	76	52	151	26	86	24	40	40	46	57	66	54	47	32	0	71	60	84	64
Migut.A00090.1	19	42	48	66	31	61	51	17	91	27	19	31	32	28	29	32	122	41	38	56	11	46	29	53	56	42	47	56	52	47	37	31	80	13	57	18	27	24	37	28	38	29	36	22	0	33	43	46	27
Migut.A00091.1	28	33	46	74	50	74	35	18	89	21	15	28	39	15	17	25	123	35	33	43	15	43	30	30	57	37	39	50	42	37	39	40	65	8	53	32	31	17	38	31	34	29	19	35	0	43	41	32	53
Migut.A00092.1	28	39	38	81	36	62	35	26	101	33	30	26	42	17	15	35	112	41	55	45	20	44	42	48	72	38	50	53	41	55	37	35	55	22	53	22	32	19	39	25	42	24	34	32	0	35	26	37	22
Migut.A00093.1	52	46	56	165	54	161	61	43	113	37	31	36	57	22	25	28	172	57	64	53	23	61	58	47	77	78	63	85	69	70	66	50	79	27	90	27	36	34	48	57	64	35	39	42	0	62	43	66	26
Migut.A00094.1	16	26	30	85	37	83	35	18	80	13	21	13	17	23	26	26	66	37	39	29	19	37	36	35	55	39	55	37	28	35	39	32	62	16	40	14	18	10	25	33	28	19	21	25	0	35	16	36	18
Migut.A00095.1	26	50	58	144	41	107	60	28	110	42	29	25	42	26	27	46	138	56	53	55	22	73	57	47	90	51	59	75	48	43	63	46	75	32	81	23	23	17	33	30	37	18	46	44	0	48	43	57	27
Migut.A00096.1	36	54	52	138	47	109	63	33	108	29	45	27	44	23	27	43	145	54	75	40	26	59	53	35	80	63	67	66	63	52	58	50	93	32	67	19	29	36	45	39	41	31	32	45	0	48	49	57	38
Migut.A00097.1	27	66	62	130	50	134	53	37	110	37	41	26	50	26	28	33	109	62	50	55	23	58	41	54	93	50	61	46	50	46	66	35	60	27	92	13	26	32	29	39	42	36	43	42	0	48	39	52	36
Migut.A00098.1	40	65	54	250	54	197	46	44	145	53	57	33	36	27	35	49	139	64	71	89	19	70	59	62	108	66	94	105	52	72	51	63	105	20	90	17	35	37	49	40	79	54	39	70	0	74	53	54	33
Migut.A00099.1	10	15	26	48	13	25	18	8	43	12	13	6	22	3	7	16	41	25	19	25	9	18	24	21	26	26	18	33	18	14	23	19	31	5	33	10	15	14	9	23	15	15	18	23	0	19	21	21	13
Migut.A00100.1	13	15	14	49	25	49	24	8	40	14	14	8	19	5	6	12	38	24	11	19	11	18	18	14	25	28	24	21	18	17	29	21	16	8	31	10	11	9	10	9	14	9	11	16	0	14	9	15	10
Migut.A00101.1	7	21	14	24	15	20	9	16	35	9	5	6	10	8	8	9	39	15	10	16	5	14	13	14	21	20	13	21	22	23	16	9	19	5	18	5	4	9	11	7	13	12	7	16	0	16	15	20	8
Migut.A00101.2	0	0	0	0	0	0	0	0	0	0	0	0	0	0	0	0	0	0	0	0	0	0	0	0	0	0	0	0	0	0	0	0	0	0	0	0	0	0	0	0	0	0	0	0	0	0	0	0	0
Migut.A00102.1	16	26	12	67	31	42	28	19	59	15	12	21	25	17	11	37	49	34	30	23	16	28	22	29	38	32	27	40	36	33	23	18	42	7	32	10	11	12	17	9	19	19	25	17	0	20	17	28	17
Migut.A00103.1	31	60	46	180	56	85	65	54	114	35	33	36	64	24	31	76	150	32	46	52	15	51	48	32	74	49	55	63	73	56	57	40	74	16	67	23	34	18	41	41	50	17	39	44	0	53	29	44	41
Migut.A00104.1	13	8	18	25	16	22	19	13	32	7	5	13	15	6	10	11	44	17	20	14	5	16	19	11	24	13	17	15	18	29	12	18	14	11	21	5	15	11	13	13	12	16	8	10	0	13	11	20	12
Migut.A00105.1	4	12	4	15	7	17	5	3	18	10	9	6	10	2	3	6	18	12	10	12	3	6	6	2	7	2	8	9	14	7	9	11	14	5	11	3	4	4	5	7	10	7	4	4	0	8	6	4	6
Migut.A00105.2	2	2	0	10	3	3	0	1	8	1	4	2	3	1	0	2	5	4	3	1	2	4	2	5	3	4	8	8	4	3	8	1	6	1	2	0	0	2	3	2	3	2	5	2	0	4	2	2	1
Migut.A00106.1	0	0	0	0	0	0	0	0	0	0	0	0	0	0	0	0	0	0	0	0	0	0	0	0	0	0	0	0	0	0	0	0	0	0	0	0	0	0	0	0	0	0	0	0	0	0	0	0	0
Migut.A00106.2	0	0	0	0	0	0	0	0	0	0	0	0	0	0	0	0	0	0	0	0	0	0	0	0	0	0	0	0	0	0	0	0	0	0	0	0	0	0	0	0	0	0	0	0	0	0	0	0	0
Migut.A00106.3	0	0	0	0	0	0	0	0	0	0	0	0	0	0	0	0	0	0	0	0	0	0	0	0	0	0	0	0	0	0	0	0	0	0	0	0	0	0	0	0	0	0	0	0	0	0	0	0	0
Migut.A00106.4	0	0	0	0	0	0	0	0	0	0	0	0	0	0	0	0	0	0	0	0	0	0	0	0	0	0	0	0	0	0	0	0	0	0	0	0	0	0	0	0	0	0	0	0	0	0	0	0	0
Migut.A00107.1	6	12	18	37	11	31	12	9	26	6	16	10	10	8	10	8	45	18	12	6	6	21	9	13	18	7	9	19	9	14	21	14	36	5	18	5	3	10	11	11	25	11	15	7	0	20	7	12	6
Migut.A00108.1	7	20	18	18	8	28	8	9	27	9	1	11	15	8	11	14	53	13	13	16	6	13	12	10	24	7	4	17	25	8	16	13	20	7	24	8	8	8	15	12	11	8	11	13	0	18	17	6	14
Migut.A00109.1	1	0	0	5	0	2	0	1	1	0	0	0	1	0	0	1	8	0	2	0	0	0	0	0	0	0	0	0	0	0	0	0	1	0	0	0	0	0	0	0	0	0	0	0	0	0	0	1	0
Migut.A00109.2	0	0	0	0	0	0	0	0	0	0	0	0	0	0	0	0	0	0	0	0	0	0	0	0	0	0	0	0	0	0	0	0	0	0	0	0	0	0	0	0	0	0	0	0	0	0	0	0	0
Migut.A00110.1	0	0	0	0	0	0	0	0	0	0	0	0	0	0	0	0	0	0	0	0	0	0	0	0	0	0	0	0	0	0	0	0	0	0	0	0	0	0	0	0	0	0	0	0	0	0	0	0	0
Migut.A00110.2	0	0	0	0	0	0	0	0	0	0	0	0	0	0	0	0	0	0	0	0	0	0	0	0	0	0	0	0	0	0	0	0	0	0	0	0	0	0	0	0	0	0	0	0	0	0	0	0	0
Migut.A00111.1	0	0	0	0	0	0	0	0	0	0	0	0	0	0	0	0	0	0	0	0	0	0	0	0	0	0	0	0	0	0	0	0	0	0	0	0	0	0	0	0	0	0	0	0	0	0	0	0	0
Migut.A00111.2	2	3	2	5	0	7	2	0	4	2	0	3	3	0	0	3	8	1	1	6	2	0	2	1	5	2	7	3	3	4	2	2	3	1	5	2	0	1	1	0	6	2	1	4	0	2	2	1	1
Migut.A00112.1	1	0	0	4	2	1	2	0	7	3	1	1	2	1	0	0	1	0	0	3	2	0	1	1	1	1	1	6	1	1	2	2	8	1	2	0	1	0	0	1	3	0	2	2	0	0	0	0	2
Migut.A00113.1	6	13	20	13	11	17	17	8	29	6	11	6	27	6	11	13	40	14	13	15	10	18	11	14	16	11	6	20	16	14	18	9	20	7	18	4	14	8	4	12	13	7	12	5	0	16	14	14	9
Migut.A00114.1	0	0	0	0	0	0	0	0	0	0	0	0	0	0	0	0	0	0	0	0	0	0	0	0	0	0	0	0	0	0	0	0	0	0	0	0	0	0	0	0	0	0	0	0	0	0	0	0	0
Migut.A00114.2	0	0	0	0	0	0	0	0	0	0	0	0	0	0	0	0	0	0	0	0	0	0	0	0	0	0	0	0	0	0	0	0	0	0	0	0	0	0	0	0	0	0	0	0	0	0	0	0	0
Migut.A00115.1	13	23	20	23	17	20	14	12	39	10	15	20	18	7	12	16	26	12	12	21	6	21	14	21	23	14	19	27	19	19	21	13	26	9	15	12	24	8	17	19	25	10	12	12	0	16	13	14	11
Migut.A00116.1	16	23	30	64	24	54	28	9	49	22	17	17	22	7	14	19	60	24	31	28	14	27	20	29	42	26	23	34	25	23	26	14	28	14	36	13	15	12	20	14	25	15	15	21	0	28	18	22	23
Migut.A00117.1	20	36	50	96	30	73	38	31	73	28	21	21	55	16	21	18	116	49	43	45	14	44	29	28	52	37	40	59	47	50	42	30	54	24	44	28	23	22	26	39	36	23	31	29	0	35	33	44	22
Migut.A00118.1	29	49	52	183	51	170	69	42	117	27	33	33	72	25	34	36	168	74	70	61	26	49	58	42	107	64	90	83	56	80	67	48	105	27	83	28	45	33	40	50	63	41	53	43	0	61	38	58	41
Migut.A00119.1	16	28	18	40	15	39	17	10	32	12	15	11	20	3	12	21	64	27	23	24	7	24	14	18	22	18	18	25	21	28	32	19	39	4	24	12	10	9	12	13	14	11	12	12	0	8	25	28	12
Migut.A00120.1	3	16	20	32	13	30	21	5	22	6	7	6	8	12	10	9	45	10	17	13	4	17	7	16	17	10	15	17	15	14	17	11	24	6	31	5	7	6	13	7	9	4	13	11	0	11	9	12	9
Migut.A00121.1	27	60	54	89	35	68	39	23	99	36	30	44	42	17	21	41	136	67	51	57	16	32	29	49	74	52	36	56	62	60	43	43	89	12	48	36	39	23	39	36	43	27	25	30	0	58	25	39	47
Migut.A00122.1	13	17	26	45	18	20	21	5	44	11	16	23	22	12	12	25	38	21	33	25	10	25	22	19	22	26	18	19	35	36	19	21	34	9	25	18	21	18	26	20	15	27	8	16	0	18	24	23	12
Migut.A00123.1	7	25	62	111	15	27	24	9	49	21	18	40	20	4	12	39	46	35	32	11	8	40	37	35	22	31	22	16	54	27	19	49	93	20	26	18	25	14	41	11	17	44	17	11	0	19	16	23	7
Migut.A00124.1	10	5	34	49	17	12	10	7	31	9	5	19	15	6	10	19	37	16	23	8	2	27	20	22	18	16	12	13	24	23	20	19	38	10	27	16	9	6	19	10	5	18	7	8	0	14	6	13	5
Migut.A00125.1	2	4	10	24	0	6	6	3	13	2	1	21	2	3	0	7	5	4	5	1	1	12	11	8	9	8	2	3	4	6	11	11	8	1	6	3	6	4	16	5	5	12	2	3	0	2	1	2	1
Migut.A00126.1	13	20	18	46	22	36	21	10	52	22	12	11	33	14	7	16	49	15	19	23	13	21	31	16	29	27	31	33	13	15	27	20	22	8	36	17	15	7	8	22	14	17	10	17	0	21	23	16	14
Migut.A00127.1	40	61	52	111	64	104	59	25	122	44	33	28	77	12	31	34	145	56	60	63	22	60	49	40	84	61	61	60	55	55	37	48	80	20	86	24	24	22	29	38	45	32	34	41	0	65	51	64	41
Migut.A00128.1	0	0	0	0	0	0	0	0	0	0	0	0	0	0	0	0	0	0	0	0	0	0	0	0	0	0	0	0	0	0	0	0	0	0	0	0	0	0	0	0	0	0	0	0	0	0	0	0	0
Migut.A00128.2	0	1	4	2	1	3	1	2	3	0	2	0	0	0	2	1	1	2	0	1	0	2	3	2	3	1	2	0	1	0	1	0	0	0	1	1	0	1	0	0	1	0	1	1	0	0	1	0	1
Migut.A00128.3	0	0	0	0	0	0	0	0	0	0	0	0	0	0	0	0	1	0	0	1	0	1	0	0	0	0	0	0	0	0	0	0	0	0	1	0	0	0	0	0	0	0	0	0	0	0	0	0	0
Migut.A00129.1	33	55	48	106	34	100	52	32	102	38	37	29	55	22	17	34	161	65	64	39	16	50	43	58	73	61	72	63	46	50	58	46	85	25	64	15	44	29	32	41	65	27	45	31	0	59	27	48	33
Migut.A00130.1	24	56	54	154	44	120	46	24	103	30	37	31	47	24	27	28	106	58	52	44	15	27	41	34	74	46	75	56	43	40	71	38	75	16	79	16	21	18	27	38	58	26	22	33	0	49	44	36	25
Migut.A00131.1	17	29	10	35	32	30	25	8	44	13	15	10	19	14	5	12	64	18	31	20	12	31	19	20	44	25	29	25	24	28	21	9	45	11	29	10	12	19	16	16	17	17	18	13	0	22	18	24	16
Migut.A00132.1	11	17	28	63	10	43	19	8	49	11	15	13	15	12	10	19	46	27	26	33	6	19	16	25	25	23	29	36	17	23	22	17	30	2	25	10	19	11	11	16	20	13	12	15	0	22	11	22	13
Migut.A00133.1	24	42	46	98	31	77	41	18	72	22	23	20	37	17	24	25	126	47	52	29	18	44	32	35	51	39	45	52	47	36	40	34	63	11	56	24	40	17	31	22	26	35	18	28	0	43	28	55	28
Migut.A00134.1	11	17	24	53	17	54	15	14	52	16	15	12	22	18	10	14	78	25	22	35	4	18	22	20	34	22	28	23	22	36	22	8	44	10	26	9	12	12	22	20	25	13	13	19	0	26	17	32	23
Migut.A00135.1	32	52	50	41	23	42	36	12	97	9	26	19	57	18	22	12	145	49	64	52	29	40	50	66	68	45	37	62	72	62	65	21	83	25	48	8	34	35	39	33	44	27	32	44	0	25	32	40	9
Migut.A00136.1	63	143	134	222	127	216	120	75	248	82	65	80	120	71	46	89	390	137	135	135	57	138	142	129	197	132	151	164	137	129	111	93	219	61	186	75	62	66	95	95	131	80	82	80	0	132	96	134	79
Migut.A00137.1	65	131	130	220	104	188	109	72	237	69	75	66	141	65	54	59	321	113	117	103	54	105	89	101	152	97	148	138	124	119	133	93	184	54	144	43	65	54	71	78	102	76	91	100	0	127	87	114	65
Migut.A00138.1	0	4	4	7	5	7	4	3	10	3	5	2	2	3	3	2	11	2	5	4	4	7	2	6	10	5	10	9	10	8	5	5	7	0	10	2	4	3	5	3	6	2	4	1	0	7	1	5	5
Migut.A00138.2	2	2	2	6	1	10	2	1	6	3	3	4	1	1	3	4	10	6	2	3	1	2	8	1	9	2	6	4	10	5	4	6	4	1	2	3	2	0	2	3	4	1	3	1	0	1	1	1	4
Migut.A00139.1	7	14	16	18	12	19	15	5	20	14	7	4	13	6	6	6	40	17	25	14	4	19	11	10	18	11	17	22	20	25	8	12	17	8	18	4	10	8	10	6	20	10	12	12	0	14	13	17	11
Migut.A00139.2	0	0	0	0	0	0	0	0	0	0	0	0	0	0	0	0	0	0	0	0	0	0	0	0	0	0	0	0	0	0	0	0	0	0	0	0	0	0	0	0	0	0	0	0	0	0	0	0	0
Migut.A00140.1	70	98	114	206	79	169	95	58	187	55	58	56	105	52	38	65	211	94	70	102	43	103	86	90	159	111	119	141	102	98	114	92	119	42	137	32	65	63	66	77	102	70	76	76	0	106	67	102	45
Migut.A00141.1	4	17	14	35	24	37	17	8	40	14	16	13	18	4	10	10	34	29	15	23	8	23	17	14	31	28	25	27	14	20	32	21	30	3	26	11	10	4	14	20	22	11	15	9	0	19	12	22	8
Migut.A00142.1	31	49	50	116	52	130	50	28	90	33	32	34	50	18	24	39	129	53	64	61	16	42	51	52	92	56	36	76	57	48	56	42	101	11	66	28	34	17	45	38	46	31	37	46	1	64	39	56	36
Migut.A00143.1	40	64	56	69	54	80	66	27	115	27	38	41	58	28	22	39	128	77	62	77	31	58	41	50	74	45	82	63	56	49	68	58	80	33	87	18	28	27	40	54	72	35	60	45	0	67	41	64	42
Migut.A00144.1	30	96	82	151	88	138	74	54	164	49	49	45	104	47	25	42	177	81	82	83	45	71	79	49	106	82	109	102	73	81	90	65	101	41	115	41	57	50	53	59	75	42	46	56	0	81	79	98	61
Migut.A00145.1	17	31	26	73	31	61	38	20	58	14	25	19	30	11	11	22	84	37	32	32	7	30	24	29	36	35	50	36	32	39	41	28	39	18	42	21	23	13	31	23	32	9	26	21	0	36	27	27	27
Migut.A00146.1	46	86	86	182	88	147	64	49	171	34	69	37	67	48	43	54	219	105	92	77	39	69	105	74	128	87	109	111	94	76	119	65	92	45	123	30	51	40	51	51	76	36	65	49	0	82	47	62	40
Migut.A00147.1	53	90	92	194	92	199	93	98	186	50	59	48	89	39	57	55	221	101	103	88	43	88	80	75	152	86	115	97	73	93	104	65	87	39	133	37	57	37	51	45	96	46	56	64	0	88	45	102	47
Migut.A00148.1	2	5	2	3	3	10	4	7	5	2	2	0	1	0	1	1	8	4	7	4	1	3	1	2	9	3	6	2	5	4	3	0	4	4	2	1	0	1	1	2	2	1	1	3	0	2	3	3	3
Migut.A00148.2	0	0	0	0	0	0	0	0	0	0	0	0	0	0	0	0	0	0	0	0	0	0	0	0	0	0	0	0	0	0	0	0	0	0	0	0	0	0	0	0	0	0	0	0	0	0	0	0	0
Migut.A00149.1	31	50	46	54	51	46	44	40	87	21	28	24	38	18	27	32	77	48	46	45	15	50	38	54	59	36	38	50	42	42	31	36	54	12	58	11	25	21	23	27	47	27	25	34	0	46	23	33	28
Migut.A00150.1	22	21	36	133	24	130	43	35	69	9	29	23	39	18	19	19	81	22	25	30	19	31	23	32	48	32	33	54	19	41	55	25	27	12	59	12	16	18	17	25	39	25	27	26	0	33	31	27	14
Migut.A00151.1	29	39	50	167	44	168	53	61	107	25	30	33	42	25	23	38	169	51	69	54	20	65	56	45	89	43	58	67	64	63	68	54	86	22	74	24	29	23	40	44	55	35	38	27	0	62	48	61	37
Migut.A00152.1	23	43	32	66	39	58	32	24	68	20	33	27	50	17	26	15	85	36	47	42	9	47	28	35	50	50	44	40	40	38	44	21	54	13	58	15	20	26	19	18	38	22	21	19	0	30	24	30	22
Migut.A00153.1	18	34	24	46	28	33	31	45	51	20	18	24	37	17	21	24	118	45	48	47	18	49	29	38	49	38	27	43	46	41	31	19	62	19	41	13	15	15	26	30	35	21	30	29	0	41	32	44	24
Migut.A00154.1	20	28	22	51	42	61	27	34	77	15	23	24	22	16	19	28	81	25	40	29	16	30	29	27	44	31	42	48	42	40	44	38	45	12	51	12	21	10	37	26	22	25	29	35	0	36	28	25	15
Migut.A00155.1	35	69	76	107	74	96	52	39	122	39	43	40	65	45	29	38	179	55	62	72	22	75	61	66	95	80	73	87	81	76	65	47	90	29	102	16	32	28	47	44	51	37	44	50	0	89	46	68	32
Migut.A00156.1	17	38	46	67	35	48	24	18	61	23	22	26	24	12	17	20	74	23	45	33	13	35	32	31	51	37	35	42	47	28	32	30	56	15	46	16	14	14	28	30	23	17	13	24	0	42	32	30	21
Migut.A00157.1	3	7	6	9	4	18	6	4	16	2	4	7	15	0	4	8	17	9	8	12	6	15	13	4	8	11	12	11	6	9	16	6	11	8	8	3	4	1	5	9	8	3	9	9	0	6	9	11	4
Migut.A00158.1	20	49	36	79	38	92	46	30	87	28	35	18	41	22	25	29	116	43	60	45	16	37	42	41	69	53	62	60	45	47	60	34	75	31	73	10	28	24	24	25	53	21	42	32	0	34	24	51	24
Migut.A00159.1	6	6	4	10	4	15	1	6	15	2	5	2	2	5	4	5	19	5	3	6	5	2	7	7	17	2	9	10	7	8	3	4	13	1	8	0	1	2	4	4	5	5	4	8	0	10	4	6	3
Migut.A00159.2	0	0	0	0	0	0	0	0	0	0	0	0	0	0	0	0	0	0	0	0	0	0	0	0	0	0	0	0	0	0	0	0	0	0	0	0	0	0	0	0	0	0	0	0	0	0	0	0	0
Migut.A00160.1	16	37	32	67	27	49	36	23	49	18	26	17	25	20	13	19	100	37	39	42	19	32	26	31	41	31	41	49	38	32	35	24	46	11	31	15	21	17	24	19	36	14	25	20	0	28	26	26	22
Migut.A00161.1	28	63	54	106	41	89	48	43	123	42	37	45	52	29	23	41	145	57	55	68	29	50	58	62	86	69	62	101	53	68	74	55	73	32	91	22	42	21	47	47	66	36	41	46	0	57	45	62	43
Migut.A00162.1	50	82	98	123	80	126	73	44	157	30	59	38	82	35	42	54	220	80	62	81	23	73	76	62	89	85	87	107	91	82	82	55	121	53	123	27	37	36	63	64	73	46	38	67	0	89	36	84	43
Migut.A00163.1	0	0	0	0	0	0	0	0	0	0	0	0	0	0	0	0	0	0	0	0	0	0	0	0	0	0	0	0	0	0	0	0	0	0	0	0	0	0	0	0	0	0	0	0	0	0	0	0	0
Migut.A00163.2	5	1	0	2	2	3	1	1	4	1	1	2	2	0	1	1	5	0	0	1	2	1	3	2	3	0	3	2	3	2	2	1	1	4	2	0	0	1	0	0	1	0	1	1	0	2	2	0	1
Migut.A00163.3	0	0	0	0	0	0	0	0	0	0	0	0	0	0	0	0	0	0	0	0	0	0	0	0	0	0	0	0	0	0	0	0	0	0	0	0	0	0	0	0	0	0	0	0	0	0	0	0	0
Migut.A00164.1	0	2	2	7	3	4	1	1	1	1	1	0	3	0	1	2	12	0	0	1	1	1	1	0	1	0	1	0	2	2	0	1	4	2	1	1	1	0	1	2	2	0	0	0	0	0	2	5	1
Migut.A00164.2	0	1	4	1	1	0	2	1	3	1	4	0	4	0	0	1	2	0	2	0	2	2	0	1	3	3	4	1	1	3	1	4	2	0	4	0	0	0	0	0	0	0	1	2	0	1	2	3	0
Migut.A00165.1	22	42	30	126	60	97	43	21	85	22	29	15	46	17	14	32	144	34	48	31	13	49	39	39	69	58	93	54	28	40	49	38	41	17	66	4	14	24	20	22	37	31	31	28	0	37	17	62	18
Migut.A00166.1	3	16	14	18	16	20	8	10	25	7	7	5	5	5	4	5	23	6	9	5	3	11	14	11	16	6	10	10	8	11	20	11	15	5	5	2	3	7	12	8	8	2	8	4	0	11	8	7	4
Migut.A00166.2	0	0	0	0	0	0	0	0	0	0	0	0	0	0	0	0	0	0	0	0	0	0	0	0	0	0	0	0	0	0	0	0	0	0	0	0	0	0	0	0	0	0	0	0	0	0	0	0	0
Migut.A00167.1	44	74	66	123	84	107	76	36	145	45	57	46	73	28	23	40	182	81	62	80	36	57	61	62	114	64	66	99	81	75	80	62	116	25	79	21	36	35	55	52	68	44	42	40	0	66	49	71	48
Migut.A00168.1	104	222	232	434	193	394	211	126	440	103	149	101	219	100	91	132	599	204	237	212	112	223	205	215	289	225	287	296	206	228	261	173	303	97	290	71	119	117	150	150	205	116	147	158	0	215	173	193	128
Migut.A00169.1	0	0	0	0	0	0	0	0	0	0	0	0	0	0	0	0	0	0	0	0	0	0	0	0	0	0	0	0	0	0	0	0	0	0	0	0	0	0	0	0	0	0	0	0	0	0	0	0	0
Migut.A00169.2	0	0	0	0	0	0	0	0	0	0	0	0	0	0	0	0	0	0	0	0	0	0	0	0	0	0	0	0	0	0	0	0	0	0	0	0	0	0	0	0	0	0	0	0	0	0	0	0	0
Migut.A00170.1	153	223	338	477	238	361	251	128	485	145	178	140	237	116	122	159	663	256	268	238	109	255	228	206	378	283	273	335	246	276	283	204	401	104	344	116	137	136	179	162	252	160	174	177	0	291	188	237	138
Migut.A00171.1	20	23	30	61	40	58	36	23	68	16	19	16	22	13	10	21	101	42	42	23	12	31	30	21	61	32	37	39	51	55	36	19	49	12	46	15	21	14	19	16	27	28	18	19	0	34	22	29	22
Migut.A00172.1	11	19	22	36	20	31	22	6	37	13	12	7	20	7	2	10	43	22	24	17	6	17	12	20	32	13	24	25	14	25	21	17	25	13	23	10	13	15	9	14	17	13	11	12	0	12	4	11	7
Migut.A00173.1	0	0	0	0	0	0	0	0	0	0	0	0	0	0	0	0	0	0	0	0	0	0	0	0	0	0	0	0	1	0	0	0	0	0	0	0	0	0	0	0	0	0	0	0	0	0	0	0	0
Migut.A00174.1	25	35	42	85	40	70	38	16	74	19	35	27	43	24	20	26	140	49	45	27	16	44	45	37	51	46	52	55	40	39	49	29	74	18	47	29	24	19	32	31	30	27	28	37	0	34	34	45	34
Migut.A00175.1	0	1	0	2	1	0	1	0	4	0	0	0	0	0	0	0	3	1	1	1	0	0	0	0	0	1	1	2	2	0	3	0	0	0	1	0	0	0	0	0	1	1	0	0	0	0	0	2	0
Migut.A00175.2	1	5	2	3	6	3	4	2	11	2	5	4	2	3	2	2	7	2	3	8	2	8	3	8	7	4	6	9	5	5	9	3	5	1	7	2	5	1	1	5	1	1	7	4	0	5	3	5	2
Migut.A00176.1	0	0	0	0	0	0	0	0	0	0	0	0	0	0	0	0	0	0	0	0	0	0	0	0	0	0	0	0	0	0	0	0	0	0	0	0	0	0	0	0	0	0	0	0	0	0	0	0	0
Migut.A00176.2	0	0	0	0	0	0	0	0	0	0	0	0	0	0	0	0	0	0	0	0	0	0	0	0	0	0	0	0	0	0	0	0	0	0	0	0	0	0	0	0	0	0	0	0	0	0	0	0	0
Migut.A00177.1	7	21	14	16	17	17	19	12	38	14	15	9	14	6	6	11	48	24	18	29	8	8	18	10	29	20	21	23	35	25	16	23	26	7	26	10	14	5	23	11	16	18	11	13	0	17	11	23	15
Migut.A00178.1	4	8	16	15	4	8	10	9	22	9	6	4	9	6	2	5	20	7	11	13	5	8	6	9	9	11	5	11	13	11	12	10	11	3	12	2	1	3	10	8	5	5	4	7	0	5	9	9	8
Migut.A00178.2	5	9	4	6	7	2	1	7	8	5	0	0	2	0	0	5	25	3	7	8	0	2	6	2	2	5	10	10	6	10	8	7	12	2	10	2	3	3	2	5	8	0	1	7	0	5	4	9	6
Migut.A00179.1	46	99	84	176	79	145	63	53	188	58	69	48	87	36	35	51	215	88	100	101	31	100	81	95	141	84	97	97	95	85	109	94	135	47	112	32	41	43	68	60	76	64	77	64	0	96	68	103	55
Migut.A00180.1	32	68	62	123	58	132	68	48	126	48	44	44	62	29	24	41	179	56	61	76	25	55	64	53	77	84	72	88	58	65	75	66	110	34	98	35	39	26	47	55	76	37	52	48	0	62	49	77	37
Migut.A00181.1	44	83	86	131	37	149	53	45	128	34	37	52	47	42	32	50	127	82	51	93	27	85	82	77	112	56	56	100	50	73	72	85	133	37	77	28	22	44	52	51	66	48	51	50	0	41	35	55	22
Migut.A00182.1	34	63	62	87	51	86	61	31	126	31	39	41	65	41	19	36	147	62	54	80	28	76	51	49	75	52	53	74	49	68	55	56	80	23	75	21	37	28	36	51	55	38	42	41	0	48	49	66	44
Migut.A00183.1	13	33	30	63	25	57	26	17	54	15	20	15	27	19	12	17	64	23	44	24	19	20	37	31	43	21	38	34	32	29	53	20	28	10	48	15	14	22	17	24	22	18	20	17	0	23	20	32	15
Migut.A00184.1	6	16	16	8	2	7	13	6	18	4	7	9	10	7	2	14	15	10	7	13	1	13	11	10	10	7	6	6	14	8	7	7	13	5	5	3	7	6	15	8	5	6	9	3	0	9	3	7	6
Migut.A00185.1	0	5	2	9	0	4	3	2	5	0	2	1	6	0	0	4	0	1	6	2	0	5	4	2	4	1	0	0	4	3	4	6	2	0	2	1	0	1	4	3	0	1	1	0	0	1	2	2	0
Migut.A00185.2	0	0	0	0	0	0	0	0	0	0	0	0	0	0	0	0	0	0	0	0	0	0	0	0	0	0	0	0	0	0	0	0	0	0	0	0	0	0	0	0	0	0	0	0	0	0	0	0	0
Migut.A00185.3	0	0	0	0	0	0	0	0	0	0	0	0	0	0	0	0	0	0	0	0	0	0	0	0	0	0	0	0	0	0	0	0	0	0	0	0	0	0	0	0	0	0	0	0	0	0	0	0	0
Migut.A00186.1	18	23	16	33	26	23	21	10	43	19	12	15	27	11	11	16	66	15	17	29	8	24	21	21	26	19	18	19	29	31	9	14	27	9	23	19	10	11	13	15	25	16	12	16	0	23	16	16	18
Migut.A00187.1	57	92	108	126	72	106	89	67	171	56	57	70	98	42	48	58	240	91	72	85	25	76	62	68	140	84	100	108	91	88	91	82	136	38	116	33	59	51	62	68	77	54	55	65	0	85	67	97	44
Migut.A00188.1	33	44	52	64	46	57	34	19	96	33	25	30	67	20	13	30	114	40	45	49	16	58	38	30	65	39	33	49	59	59	34	40	56	17	50	21	32	11	41	32	38	36	25	31	0	40	35	48	35
Migut.A00189.1	9	13	18	34	14	20	17	13	41	8	14	7	23	4	9	11	27	18	19	12	8	12	12	14	26	16	19	23	11	20	15	13	27	10	18	13	11	12	16	13	16	7	8	13	0	16	17	15	8
Migut.A00190.1	13	19	20	32	22	31	18	17	45	11	13	8	16	9	11	17	58	17	12	16	5	16	16	18	28	19	27	27	11	21	21	19	29	5	24	4	14	15	9	23	20	19	7	19	0	19	15	14	7
Migut.A00191.1	65	126	114	214	112	171	97	57	205	73	74	65	100	53	45	67	231	105	110	139	40	123	99	94	152	97	143	136	115	114	114	95	154	54	122	32	43	50	82	85	102	63	82	60	0	112	80	72	70
Migut.A00192.1	35	66	88	117	67	123	62	32	133	30	43	33	69	41	26	44	184	76	66	66	31	69	58	45	74	56	90	71	75	77	68	57	89	26	96	28	40	32	34	39	60	32	49	39	0	61	50	68	47
Migut.A00193.1	0	0	0	0	0	0	0	0	0	0	0	0	0	0	0	0	0	0	0	0	0	0	0	0	0	0	0	0	0	0	0	0	0	0	0	0	0	0	0	0	0	0	0	0	0	0	0	0	0
Migut.A00193.2	0	0	0	0	0	0	0	0	0	0	0	0	0	0	0	0	0	0	0	0	0	0	0	0	0	0	0	0	0	0	0	0	0	0	0	0	0	0	0	0	0	0	0	0	0	0	0	0	0
Migut.A00194.1	10	33	22	48	15	56	20	18	50	14	8	13	22	6	8	19	57	22	19	15	12	18	19	14	33	32	30	30	20	27	20	17	26	10	40	3	9	11	15	16	17	14	19	12	0	15	15	21	23
Migut.A00195.1	51	100	90	192	73	179	74	31	174	67	56	55	91	37	32	50	293	86	72	82	34	78	74	64	128	91	98	136	107	79	71	95	160	37	124	55	53	49	77	64	71	62	47	68	0	93	78	80	73
Migut.A00196.1	75	225	102	185	93	138	92	59	209	69	68	66	117	53	61	80	294	111	135	117	50	125	93	90	167	114	108	163	116	108	81	92	170	38	150	44	65	61	81	72	112	85	57	80	0	133	87	118	89
Migut.A00197.1	21	32	64	69	44	64	50	28	87	31	35	37	47	33	19	39	103	42	53	46	24	56	43	36	75	45	47	69	51	43	55	40	70	35	65	22	26	20	39	36	38	28	33	43	0	53	28	54	31
Migut.A00198.1	23	32	34	52	46	53	32	23	65	24	22	22	35	16	10	19	79	33	26	23	22	40	38	27	56	41	52	65	34	54	26	35	34	11	64	12	21	30	14	28	36	24	17	27	0	43	25	34	14
Migut.A00199.1	7	22	18	66	21	62	25	12	53	18	24	13	26	13	13	17	54	29	21	19	9	31	27	21	42	38	41	32	20	40	24	23	32	7	40	17	17	15	19	20	22	15	16	25	0	24	6	29	12
Migut.A00200.1	42	85	60	160	65	165	76	45	169	41	32	42	62	38	21	30	203	73	79	63	26	75	72	77	112	81	90	85	67	68	80	68	122	26	108	38	42	45	57	51	62	38	43	49	0	77	40	72	35
Migut.A00201.1	26	53	46	158	37	123	62	28	103	21	30	23	44	18	21	39	129	41	67	46	23	42	43	44	75	53	64	68	46	41	54	51	49	29	79	22	35	22	32	37	59	22	39	33	0	45	39	55	22
Migut.A00202.1	0	0	0	0	0	0	0	0	0	0	0	0	0	0	0	0	0	0	0	0	0	0	0	0	0	0	0	0	0	0	0	0	0	0	0	0	0	0	0	0	0	0	0	0	0	0	0	0	0
Migut.A00202.2	0	0	0	0	0	0	0	0	0	0	0	0	0	0	0	0	0	0	0	0	0	0	0	0	0	0	0	0	0	0	0	0	0	0	0	0	0	0	0	0	0	0	0	0	0	0	0	0	0
Migut.A00203.1	66	100	128	267	114	241	104	74	241	73	90	55	116	53	57	64	302	129	119	128	46	118	117	109	198	115	176	164	110	120	134	95	195	41	147	66	55	69	103	80	117	70	93	80	0	117	88	129	62
Migut.A00204.1	31	46	34	72	40	63	37	19	83	27	14	27	43	22	16	38	116	45	49	42	22	56	38	50	74	26	47	60	42	50	39	38	60	27	54	23	17	27	24	33	30	21	28	22	0	40	25	31	32
Migut.A00205.1	32	63	68	108	55	72	61	44	131	30	46	39	80	39	29	54	129	76	85	56	28	63	55	61	73	63	61	81	58	83	74	56	88	35	97	34	38	29	38	55	57	36	57	47	0	50	35	64	38
Migut.A00206.1	19	25	14	65	17	49	25	21	67	18	16	16	29	17	13	17	50	24	23	28	8	26	30	17	34	29	28	53	27	20	33	23	36	11	50	13	17	19	18	17	21	21	13	22	0	24	31	32	19
Migut.A00207.1	30	14	20	49	21	32	28	19	52	23	8	24	25	4	10	21	69	24	22	31	9	25	25	17	32	25	25	28	33	26	16	20	38	9	29	13	19	9	24	16	31	12	19	19	0	25	21	18	15
Migut.A00208.1	42	65	78	138	67	79	76	30	117	33	45	40	52	23	35	49	196	74	53	66	21	53	57	48	76	59	92	106	50	67	57	50	104	26	86	24	41	30	49	51	57	30	28	51	0	59	44	73	31
Migut.A00209.1	31	54	40	146	59	149	61	38	121	34	46	31	74	30	26	46	165	59	65	79	27	57	55	43	103	56	79	75	69	58	80	58	89	37	97	31	40	26	35	46	63	46	61	33	0	54	41	60	53
Migut.A00210.1	52	81	80	177	73	204	74	33	150	42	46	41	70	36	36	54	217	100	97	82	27	65	81	74	134	59	122	112	75	84	110	64	124	28	103	35	31	47	54	64	103	42	57	61	0	77	54	91	45
Migut.A00211.1	31	35	34	65	45	53	43	26	83	30	17	30	31	18	15	29	82	38	39	47	19	40	43	39	69	39	35	46	47	52	41	48	55	25	62	17	20	25	30	24	44	27	40	35	0	34	32	44	22
Migut.A00212.1	45	79	78	231	78	221	78	30	208	39	52	39	72	28	33	49	229	89	65	82	58	77	115	66	135	114	117	102	82	74	105	58	149	30	136	41	49	40	58	68	82	34	94	53	0	72	93	85	55
Migut.A00213.1	50	86	74	164	60	117	54	29	153	52	36	42	82	24	25	50	175	71	74	69	31	70	73	63	116	58	59	107	69	68	64	63	117	16	107	28	44	46	77	50	78	47	42	53	0	77	42	64	50
Migut.A00214.1	37	58	44	152	47	121	43	27	118	33	44	23	48	31	24	33	158	66	64	54	19	61	49	52	89	53	87	93	50	58	71	39	78	25	91	22	33	21	39	41	51	39	44	43	0	54	40	39	32
Migut.A00215.1	23	31	28	105	26	86	35	18	74	28	18	22	47	17	10	34	110	47	40	41	13	49	38	27	57	33	30	49	39	42	43	48	69	12	67	19	22	15	37	20	36	27	20	46	0	28	25	41	17
Migut.A00216.1	23	54	52	108	40	96	40	33	91	24	28	15	52	15	24	30	117	66	64	44	22	53	49	37	80	52	77	63	35	49	62	57	59	18	89	23	34	27	46	43	36	40	24	35	0	52	32	52	33
Migut.A00217.1	18	31	32	32	25	32	20	12	58	14	20	14	31	17	19	10	67	27	32	27	14	27	29	35	47	44	27	37	30	30	37	26	36	12	36	11	15	16	32	24	35	15	29	26	0	20	31	31	19
Migut.A00218.1	0	0	0	0	0	0	0	0	0	0	0	0	0	0	0	0	0	0	0	0	0	0	0	0	0	0	0	0	0	0	0	0	0	0	0	0	0	0	0	0	0	0	0	0	0	0	0	0	0
Migut.A00218.2	0	0	0	0	0	0	0	0	1	0	0	0	0	0	0	0	0	0	0	0	0	0	0	0	0	1	0	0	0	0	0	0	0	0	0	0	0	0	0	0	0	0	0	0	0	0	0	0	0
Migut.A00218.3	0	0	0	0	0	0	0	0	0	0	0	0	0	0	0	0	0	0	0	0	0	0	0	0	0	0	0	0	0	0	0	0	0	0	0	0	0	0	0	0	0	0	0	0	0	0	0	0	0
Migut.A00219.1	1	5	2	3	1	2	4	2	8	3	2	3	2	1	1	2	7	5	3	5	7	4	4	4	2	4	1	7	7	1	4	4	9	1	6	1	1	1	0	3	4	1	3	3	0	6	3	4	1
Migut.A00219.2	0	0	0	0	0	0	0	0	0	0	0	0	0	0	0	0	0	0	0	0	0	0	0	0	0	0	0	0	0	0	0	0	0	0	0	0	0	0	0	0	0	0	0	0	0	0	0	0	0
Migut.A00220.1	70	114	144	252	155	246	144	102	318	74	110	70	202	79	51	104	439	163	165	177	50	146	132	91	200	177	161	217	181	124	152	128	205	58	226	87	106	86	115	95	185	86	81	107	0	164	101	160	120
Migut.A00221.1	5	10	12	26	11	25	14	9	17	13	7	6	13	4	3	13	34	9	10	13	6	15	8	9	14	20	13	26	13	12	7	16	26	4	11	1	5	8	5	4	12	10	5	9	0	13	12	9	13
Migut.A00222.1	20	47	46	104	43	71	37	34	97	26	21	23	45	20	21	37	119	42	43	45	14	49	42	35	52	40	61	58	53	37	46	38	61	22	54	24	21	32	38	27	31	28	25	26	0	52	37	40	24
Migut.A00223.1	0	0	0	0	0	0	0	0	0	0	0	0	0	0	0	0	0	0	0	0	0	0	0	0	0	0	0	0	0	0	0	0	0	0	0	0	0	0	0	0	0	0	0	0	0	0	0	0	0
Migut.A00223.2	0	0	0	0	0	0	0	0	0	0	0	0	0	0	0	0	0	0	0	0	0	0	0	0	0	0	0	0	0	0	0	0	0	0	0	0	0	0	0	0	0	0	0	0	0	0	0	0	0
Migut.A00224.1	48	44	64	81	48	93	45	22	121	34	30	33	56	28	26	48	181	46	43	77	17	57	47	44	87	56	70	79	44	56	48	43	113	16	65	25	32	23	43	29	56	39	32	39	0	50	39	62	44
Migut.A00225.1	4	9	8	10	8	13	8	6	13	4	5	4	9	8	5	5	24	10	2	10	2	8	7	10	19	12	18	9	15	5	7	7	26	4	5	7	6	4	7	9	7	3	6	6	0	11	10	11	6
Migut.A00225.2	0	2	0	0	2	4	3	0	2	0	1	0	3	1	0	1	0	0	0	1	0	3	0	1	1	3	0	3	0	5	0	1	3	1	1	0	2	1	4	0	1	0	0	2	0	2	0	2	0
Migut.A00226.1	0	0	0	0	0	0	0	0	0	0	0	0	0	0	0	0	0	0	0	0	0	0	0	0	0	0	0	0	0	0	0	0	0	0	0	0	0	0	0	0	0	0	0	0	0	0	0	0	0
Migut.A00226.2	0	0	0	0	0	0	0	0	0	0	0	0	0	0	0	0	0	0	0	0	0	0	0	0	0	0	0	0	0	0	0	0	0	0	0	0	0	0	0	0	0	0	0	0	0	0	0	0	0
Migut.A00227.1	1	0	2	2	0	3	0	1	1	0	1	1	1	1	0	2	2	2	1	0	1	0	1	0	0	1	1	0	0	1	2	1	2	0	1	0	0	0	1	1	1	1	0	2	0	0	2	1	0
Migut.A00227.2	0	0	2	1	0	0	0	0	0	0	0	0	0	0	0	0	1	0	0	0	0	0	0	1	1	0	0	0	0	0	1	0	2	0	0	0	0	1	0	0	0	0	0	0	0	0	1	0	0
Migut.A00228.1	18	43	40	89	30	79	37	27	81	28	29	26	43	9	14	33	112	52	50	36	17	43	39	31	66	41	45	74	56	38	35	49	69	17	63	21	29	17	35	34	41	24	24	32	0	38	24	37	30
Migut.A00229.1	3	5	10	10	6	9	5	6	25	2	4	3	6	3	1	4	13	3	7	7	4	5	8	5	8	6	6	9	5	13	7	10	6	6	7	1	4	4	4	4	7	4	5	6	0	7	3	8	2
Migut.A00229.2	0	0	0	0	2	0	0	2	1	0	0	0	2	0	0	1	1	2	0	0	1	0	1	0	1	1	2	2	1	0	2	0	4	0	4	0	0	0	1	1	0	1	0	0	0	0	2	0	1
Migut.A00230.1	37	75	90	151	65	155	78	39	158	48	39	32	71	36	41	42	193	97	71	76	36	79	70	55	89	68	106	95	78	79	84	54	123	32	95	26	34	50	45	65	69	48	62	51	0	69	48	70	52
Migut.A00231.1	33	43	54	78	53	41	50	29	116	35	23	14	41	18	18	33	94	48	74	47	37	36	50	49	65	60	55	71	36	48	48	44	91	20	60	22	22	23	32	30	60	18	46	35	0	42	29	49	29
Migut.A00232.1	70	127	138	243	111	190	113	74	225	64	78	75	126	63	58	77	346	133	135	117	56	118	108	89	184	131	150	175	119	116	152	81	186	67	175	58	69	43	77	73	128	73	108	88	0	103	94	100	78
Migut.A00233.1	5	19	22	43	13	31	19	11	35	8	9	5	16	4	9	12	49	10	13	7	10	13	12	16	23	21	17	10	13	10	19	11	16	10	22	10	7	2	10	5	8	6	5	5	0	17	11	10	15
Migut.A00234.1	42	62	58	116	57	105	67	38	133	55	45	42	62	31	26	36	172	66	59	71	23	61	48	50	96	52	73	102	62	61	76	63	104	27	85	26	27	32	59	56	78	25	42	50	0	61	56	73	43
Migut.A00235.1	0	0	0	0	0	0	0	0	0	0	0	0	0	0	0	0	0	0	0	0	0	0	0	0	0	0	0	0	0	0	0	0	0	0	0	0	0	0	0	0	0	0	0	0	0	0	0	0	0
Migut.A00235.2	0	0	0	0	0	0	0	0	0	0	0	0	0	0	0	0	0	0	0	0	0	0	0	0	0	0	0	0	0	0	0	0	0	0	0	0	0	0	0	0	0	0	0	0	0	0	0	0	0
Migut.A00236.1	167	289	322	594	238	513	324	166	585	167	195	129	286	132	120	170	839	303	292	299	126	278	284	254	474	268	392	366	285	276	367	242	429	144	412	116	163	154	201	212	288	172	246	211	0	290	230	307	202
Migut.A00237.1	34	62	60	139	40	124	74	30	117	31	32	30	61	30	25	45	234	59	76	53	25	62	64	57	86	61	89	55	42	65	62	36	157	37	82	21	37	28	36	32	61	34	45	44	0	48	26	56	26
Migut.A00238.1	5	6	6	7	2	15	2	3	11	4	5	2	4	6	2	5	35	6	4	12	0	5	7	8	6	12	5	13	18	4	16	5	9	3	12	3	5	9	3	6	9	3	2	9	0	7	0	4	10
Migut.A00239.1	0	3	2	9	0	3	2	3	1	1	0	6	2	0	2	1	1	1	2	1	0	2	1	2	4	4	0	0	3	1	6	2	2	1	2	0	0	1	3	1	0	4	1	0	0	0	1	2	2
Migut.A00240.1	22	46	44	92	35	73	50	27	88	25	36	32	56	24	18	33	126	53	50	39	20	48	43	53	76	43	52	49	40	43	41	41	80	19	90	25	29	29	47	31	44	35	39	28	0	30	43	41	33
Migut.A00241.1	9	18	18	47	29	40	22	9	43	15	10	18	31	10	7	24	74	23	15	38	6	22	24	18	34	36	22	29	29	30	8	25	43	9	22	13	22	4	21	17	26	15	11	12	0	23	15	31	21
Migut.A00242.1	0	0	0	0	0	0	0	0	0	0	0	0	0	0	0	0	0	0	0	0	0	0	0	0	0	0	0	0	0	0	0	0	0	0	0	0	0	0	0	0	0	0	0	0	0	0	0	0	0
Migut.A00242.2	0	0	0	0	0	0	0	0	0	0	0	0	0	0	0	0	0	0	0	0	0	0	0	0	0	0	0	0	0	0	0	0	0	0	0	0	0	0	0	0	0	0	0	0	0	0	0	0	0
Migut.A00243.1	17	36	44	87	44	60	34	20	83	28	26	24	45	22	12	27	103	30	39	41	16	55	32	24	47	48	58	55	46	36	49	30	48	15	57	20	19	22	27	24	29	21	29	36	0	57	28	46	27
Migut.A00244.1	22	38	66	98	39	60	49	26	86	38	17	18	35	17	22	34	113	41	40	53	18	36	37	42	60	34	59	71	44	49	48	44	75	16	61	15	21	14	39	26	48	33	34	40	0	56	35	41	47
Migut.A00245.1	18	40	38	69	46	54	39	19	77	36	24	25	44	21	26	38	115	36	41	46	19	47	35	45	47	40	42	68	44	36	47	35	60	18	42	14	36	14	35	40	40	21	28	26	0	38	22	47	26
Migut.A00246.1	0	3	0	1	3	4	0	0	1	0	0	0	2	0	1	2	4	1	1	0	1	0	4	2	0	3	3	1	1	1	0	0	4	0	0	0	0	0	1	0	2	1	2	1	0	2	0	0	1
Migut.A00246.2	0	0	0	0	0	0	0	0	0	0	0	0	0	0	0	0	0	0	0	0	0	0	0	0	0	0	0	0	0	0	0	0	0	0	0	0	0	0	0	0	0	0	0	0	0	0	0	0	0
Migut.A00247.1	19	37	34	60	35	43	34	12	51	27	15	23	44	22	15	32	97	31	34	48	8	29	22	36	46	27	46	52	36	44	29	29	38	15	44	13	20	24	27	25	34	23	27	28	0	27	25	32	23
Migut.A00248.1	13	27	20	60	25	38	25	7	53	19	19	22	40	24	13	29	88	19	22	35	8	20	23	19	32	25	25	35	24	36	29	24	35	10	36	15	28	16	18	30	35	13	21	21	0	35	21	30	33
Migut.A00249.1	1	12	8	21	8	6	4	6	13	6	4	5	11	1	3	7	18	7	4	10	2	8	12	10	17	6	4	5	14	9	4	9	8	1	11	2	6	1	10	7	7	3	2	7	0	9	3	7	5
Migut.A00249.2	0	5	6	10	6	6	5	1	8	0	2	2	3	0	0	8	3	4	3	3	1	4	1	0	6	0	7	5	2	4	4	3	2	0	5	1	1	3	2	3	1	0	0	2	0	0	7	3	2
Migut.A00250.1	37	64	72	95	72	103	75	39	132	39	37	47	61	40	29	42	161	66	70	66	29	64	66	66	100	69	74	81	76	72	83	57	90	40	76	24	39	29	47	52	64	37	45	41	0	75	43	69	47
Migut.A00251.1	17	20	22	58	22	45	24	13	50	9	16	15	17	10	11	12	73	25	22	29	15	29	19	15	36	25	26	27	30	25	33	22	33	10	43	10	19	11	20	19	25	13	27	24	0	18	19	19	24
Migut.A00252.1	27	74	62	130	36	129	64	37	126	26	41	33	67	35	32	30	166	68	75	60	24	74	67	58	86	60	84	93	55	80	75	56	100	18	79	24	42	28	30	55	68	29	35	43	0	66	41	74	35
Migut.A00253.1	36	65	54	137	52	130	69	39	111	32	33	21	51	30	30	41	139	54	68	53	20	54	46	43	86	62	85	64	60	70	62	47	79	29	76	21	31	26	41	52	64	27	36	41	0	63	36	65	32
Migut.A00254.1	0	0	0	2	0	1	0	0	0	0	0	0	1	0	0	1	14	0	1	3	1	1	0	1	4	2	0	1	3	1	0	0	3	2	0	2	2	0	0	0	0	0	0	2	0	0	0	0	0
Migut.A00255.1	52	74	80	270	74	90	131	38	163	54	89	45	131	60	25	28	190	68	79	62	20	63	73	58	217	73	70	104	79	66	87	84	121	28	97	33	34	34	119	37	63	95	63	38	0	130	57	71	38
Migut.A00256.1	0	0	0	0	0	0	0	0	0	0	0	0	0	0	0	0	0	0	0	0	0	0	0	0	0	0	0	0	0	0	0	0	0	0	0	0	0	0	0	0	0	0	0	0	0	0	0	0	0
Migut.A00256.2	0	0	0	0	0	0	0	0	0	0	0	0	0	0	0	0	0	0	0	0	0	0	0	0	0	0	0	0	0	0	0	0	0	0	0	0	0	0	0	0	0	0	0	0	0	0	0	0	0
Migut.A00257.1	0	0	0	0	0	0	0	0	0	0	0	0	0	0	0	0	0	0	0	0	0	0	0	0	0	0	0	0	0	0	0	0	0	0	0	0	0	0	0	0	0	0	0	0	0	0	0	0	0
Migut.A00257.2	0	0	0	0	0	0	0	0	0	0	0	0	0	0	0	0	0	0	0	0	0	0	0	0	0	0	0	0	0	0	0	0	0	0	0	0	0	0	0	0	0	0	0	0	0	0	0	0	0
Migut.A00258.1	45	94	92	145	78	105	107	63	215	52	75	52	76	50	34	66	228	101	96	76	45	85	64	71	142	88	107	113	79	108	128	84	104	29	113	42	41	46	70	55	79	59	81	58	0	79	71	86	41
Migut.A00259.1	16	25	38	37	32	35	40	14	55	14	21	38	39	22	13	25	86	47	20	57	8	37	28	26	46	26	24	30	28	37	18	22	41	14	38	16	15	11	34	29	25	15	15	23	0	25	23	29	23
Migut.A00260.1	17	31	42	71	34	55	33	19	68	30	33	29	47	18	18	34	159	49	40	45	17	34	46	41	67	41	39	72	47	35	55	39	59	16	64	24	30	23	35	40	45	28	17	23	0	44	23	33	35
Migut.A00261.1	0	0	0	0	0	0	0	0	0	0	0	0	0	0	0	0	0	0	0	0	0	0	0	0	0	0	0	0	0	0	0	0	0	0	0	0	0	0	0	0	0	0	0	0	0	0	0	0	0
Migut.A00261.2	0	0	0	0	0	0	0	0	0	0	0	0	0	0	0	0	0	0	0	0	0	0	0	0	0	0	0	0	0	0	0	0	0	0	0	0	0	0	0	0	0	0	0	0	0	0	0	0	0
Migut.A00262.1	2	22	10	20	24	64	15	4	33	5	9	8	9	5	7	5	32	13	10	10	0	8	10	11	22	17	41	10	7	10	51	35	31	2	25	8	3	4	17	33	20	7	10	12	0	28	2	40	4
Migut.A00263.1	0	0	0	0	0	0	0	0	0	0	0	0	0	0	0	0	0	0	0	0	0	0	0	0	0	0	0	0	0	0	0	0	0	0	0	0	0	0	0	0	0	0	0	0	0	0	0	0	0
Migut.A00263.2	0	0	0	0	0	0	0	0	0	0	0	0	0	0	0	0	0	0	0	0	0	0	0	0	0	0	0	0	0	0	0	0	0	0	0	0	0	0	0	0	0	0	0	0	0	0	0	0	0
Migut.A00263.3	0	0	0	0	0	0	0	0	0	0	0	0	0	0	0	0	0	0	0	0	0	0	0	0	0	0	0	0	0	0	0	0	0	0	0	0	0	0	0	0	0	0	0	0	0	0	0	0	0
Migut.A00263.4	0	0	0	0	0	0	0	0	0	0	0	0	0	0	0	0	0	0	0	0	0	0	0	0	0	0	0	0	0	0	0	0	0	0	0	0	0	0	0	0	0	0	0	0	0	0	0	0	0
Migut.A00264.1	3	37	8	29	26	35	11	4	28	13	5	5	5	24	3	8	32	6	18	17	1	3	3	5	73	12	44	21	20	12	29	26	27	5	18	7	8	3	19	12	16	17	3	7	0	16	14	32	6
Migut.A00265.1	11	25	6	8	25	15	15	10	17	11	6	8	11	14	4	9	26	10	9	10	5	8	13	11	58	7	28	6	3	5	16	23	28	6	10	8	6	12	6	16	11	6	7	9	0	17	10	27	3
Migut.A00266.1	18	23	12	15	23	21	13	8	35	11	15	10	23	8	6	16	20	12	8	22	2	9	12	18	25	16	12	26	9	5	12	21	25	11	23	6	2	9	19	12	15	9	10	19	0	11	8	14	12
Migut.A00267.1	13	29	24	21	21	49	21	19	32	27	16	13	30	13	12	11	48	7	19	31	3	26	15	14	41	19	17	52	10	6	26	41	75	11	24	6	21	7	15	32	35	13	9	20	0	24	14	40	16
Migut.A00268.1	106	198	184	412	171	375	174	102	352	120	140	100	188	108	105	115	567	167	200	175	69	169	178	161	298	203	234	240	172	189	238	149	334	82	274	95	103	94	123	144	171	117	143	154	0	201	103	192	109
Migut.A00269.1	9	24	30	60	21	55	14	18	50	11	14	16	17	19	16	20	87	30	24	17	19	25	16	28	48	31	43	32	28	34	30	20	51	9	32	12	22	10	21	19	37	12	23	30	0	28	22	33	16
Migut.A00270.1	8	10	12	26	9	13	8	3	22	3	4	3	11	6	7	4	22	6	8	9	5	3	12	6	14	6	7	16	7	8	13	7	13	1	19	5	6	5	9	5	6	4	7	8	0	12	7	12	8
Migut.A00270.2	5	6	10	15	6	14	8	4	14	4	2	2	6	1	2	4	17	3	7	3	1	6	11	3	9	4	7	9	9	4	6	5	5	3	10	2	2	1	4	3	6	4	4	10	0	4	6	4	2
Migut.A00271.1	30	38	24	64	36	57	31	14	74	27	26	24	40	23	15	23	94	39	39	41	16	39	35	27	54	39	51	48	37	40	37	33	62	14	43	20	25	12	27	18	36	28	19	28	0	46	24	38	22
Migut.A00272.1	0	0	0	0	0	0	0	0	0	0	0	0	0	0	0	0	0	0	0	0	0	0	0	0	0	0	0	0	0	0	0	0	0	0	0	0	0	0	0	0	0	0	0	0	0	0	0	0	0
Migut.A00272.2	0	0	0	0	0	0	0	0	0	0	0	0	0	0	0	0	0	0	0	0	0	0	0	0	0	0	0	0	0	0	0	0	0	0	0	0	0	0	0	0	0	0	0	0	0	0	0	0	0
Migut.A00273.1	31	33	46	75	46	69	35	29	87	33	13	32	42	24	22	35	135	42	36	50	25	52	46	27	59	41	39	74	49	47	29	42	64	32	61	23	24	18	36	34	36	22	40	18	0	56	37	40	46
Migut.A00274.1	47	88	114	187	63	152	81	39	133	42	63	25	81	43	34	49	222	107	90	69	27	77	81	70	139	81	114	98	83	81	120	74	141	52	99	34	36	53	64	63	85	49	70	61	0	75	42	75	32
Migut.A00275.1	21	38	44	55	29	40	31	18	66	27	31	22	40	8	20	31	98	28	29	32	15	36	29	27	47	44	43	49	36	34	35	31	51	16	46	9	30	17	28	22	28	22	25	20	0	38	29	31	19
Migut.A00276.1	57	124	118	260	98	217	105	62	253	70	82	66	115	58	58	78	275	108	116	105	42	129	111	108	218	126	165	146	100	131	123	97	183	49	145	48	69	43	87	81	110	69	91	101	0	111	94	133	72
Migut.A00277.1	28	49	40	99	54	97	53	23	105	30	25	21	64	29	21	27	132	52	61	49	26	51	48	43	68	49	68	70	48	59	44	38	77	33	62	27	28	22	35	34	51	27	46	30	0	64	23	64	31
Migut.A00278.1	28	51	74	119	48	105	47	28	96	38	23	28	45	24	22	34	161	49	49	51	24	33	33	43	93	50	65	78	47	42	52	65	101	28	77	28	26	27	46	33	42	26	33	48	0	51	43	54	47
Migut.A00279.1	0	0	0	0	0	0	0	0	0	0	0	0	0	0	0	0	0	0	0	0	0	0	0	0	0	0	0	0	0	0	0	0	0	0	0	0	0	0	0	0	0	0	0	0	0	0	0	0	0
Migut.A00279.2	0	0	0	0	0	0	0	0	0	0	0	0	0	0	0	0	0	0	0	0	0	0	0	0	0	0	0	0	0	0	0	0	0	0	0	0	0	0	0	0	0	0	0	0	0	0	0	0	0
Migut.A00279.3	0	0	0	0	0	0	0	0	0	0	0	0	0	0	0	0	0	0	0	0	0	0	0	0	0	0	0	0	0	0	0	0	0	0	0	0	0	0	0	0	0	0	0	0	0	0	0	0	0
Migut.A00279.4	0	0	0	0	0	0	0	0	0	0	0	0	0	0	0	0	0	0	0	0	0	0	0	0	0	0	0	0	0	0	0	0	0	0	0	0	0	0	0	0	0	0	0	0	0	0	0	0	0
Migut.A00280.1	119	214	218	334	188	359	213	132	358	151	132	119	227	87	91	124	570	201	248	209	110	219	183	203	313	203	239	267	204	201	232	228	330	103	258	65	123	93	164	137	192	100	170	173	0	225	137	243	109
Migut.A00281.1	34	63	60	143	52	139	65	30	119	23	30	31	59	39	34	40	185	67	58	62	32	43	57	55	107	65	91	96	56	57	73	74	114	27	84	35	44	35	49	39	67	31	28	46	0	68	36	71	45
Migut.A00282.1	30	36	44	91	36	88	55	26	99	19	32	35	46	27	20	25	132	44	47	53	17	48	48	33	59	53	49	58	38	67	51	34	81	15	55	21	23	25	33	37	34	22	29	33	0	55	30	52	26
Migut.A00283.1	22	46	50	50	28	46	35	19	89	25	21	17	41	17	19	23	107	38	39	29	16	41	32	38	72	38	54	60	46	41	40	36	53	19	51	17	17	20	17	22	30	19	29	17	0	36	29	33	33
Migut.A00284.1	2	0	0	1	2	2	0	1	2	2	0	2	2	0	0	0	3	1	3	2	0	1	0	2	0	1	1	3	3	0	2	0	3	0	2	1	0	0	0	3	1	0	2	2	0	1	3	4	1
Migut.A00284.2	0	0	0	0	0	0	0	0	0	0	0	0	0	0	0	0	0	0	0	0	0	0	0	0	0	0	0	0	0	0	0	0	0	0	0	0	0	0	0	0	0	0	0	0	0	0	0	0	0
Migut.A00285.1	43	94	90	174	56	183	77	36	175	70	60	49	81	44	39	51	235	85	87	84	36	101	76	70	129	68	100	98	74	95	137	63	106	39	105	27	33	38	54	65	75	40	65	58	0	85	60	59	43
Migut.A00286.1	78	95	148	267	86	257	104	97	226	86	61	65	132	57	51	85	328	122	125	124	60	135	116	82	190	145	138	181	122	110	100	104	180	40	165	56	66	80	109	77	118	86	65	104	0	124	76	124	84
Migut.A00287.1	22	41	54	77	47	63	39	15	112	31	16	25	48	19	20	31	104	43	43	40	13	44	24	43	62	52	42	57	42	47	43	34	81	12	69	14	33	24	35	33	48	22	31	24	0	32	28	44	31
Migut.A00288.1	32	27	40	38	30	44	27	33	75	20	26	16	36	11	11	23	80	28	44	29	15	30	26	29	48	30	32	35	24	32	34	30	43	12	58	20	26	17	20	29	23	16	22	31	0	30	24	39	26
Migut.A00289.1	18	40	24	88	47	93	38	25	96	33	19	28	49	21	25	28	122	42	57	36	14	37	24	34	80	42	57	59	48	40	64	40	63	23	68	20	30	20	25	34	52	22	32	33	0	55	29	45	47
Migut.A00290.1	94	147	152	351	160	328	143	92	361	96	111	102	163	74	86	113	440	175	187	182	69	178	179	167	268	167	217	253	185	170	191	164	267	75	224	92	104	90	139	114	169	92	120	121	0	166	126	183	137
Migut.A00291.1	21	65	64	187	52	176	53	26	98	22	39	17	53	27	21	21	155	37	27	40	15	40	34	59	114	55	95	76	36	46	88	39	101	16	58	25	26	25	29	49	40	32	42	37	0	39	25	95	43
Migut.A00292.1	11	25	14	143	29	164	9	22	55	10	10	14	22	12	12	2	111	3	19	11	14	20	3	23	45	15	39	20	19	24	36	23	72	2	25	2	13	5	5	18	9	16	25	14	0	23	6	41	15
Migut.A00293.1	1	3	36	117	44	165	15	19	34	0	8	0	21	16	5	0	118	0	0	5	0	25	1	28	59	23	73	20	0	9	52	0	4	0	18	8	0	0	7	14	7	23	0	20	0	17	0	48	23
Migut.A00294.1	0	0	0	0	0	0	0	0	0	0	0	0	0	0	0	0	0	0	0	0	0	0	0	0	0	0	0	0	0	0	0	0	0	0	0	0	0	0	0	0	0	0	0	0	0	0	0	0	0
Migut.A00294.2	0	0	0	0	0	0	0	0	0	0	0	0	0	0	0	0	0	0	0	0	0	0	0	0	0	0	0	0	0	0	0	0	0	0	0	0	0	0	0	0	0	0	0	0	0	0	0	0	0
Migut.A00295.1	37	25	32	148	66	133	44	28	107	41	19	43	57	20	14	53	153	69	53	56	30	61	54	35	49	64	83	82	60	71	49	63	58	32	49	22	42	26	47	30	49	26	36	38	0	59	17	77	26
Migut.A00296.1	22	29	48	128	39	89	48	25	87	27	54	28	43	19	12	49	93	46	50	35	16	36	56	31	52	49	80	57	44	33	46	38	44	28	31	13	18	10	30	31	43	16	26	31	0	48	8	52	17
Migut.A00297.1	22	27	26	150	43	72	59	27	95	18	27	21	61	16	14	35	111	61	42	27	21	28	67	26	44	43	65	67	44	38	44	33	50	34	26	19	15	37	31	35	41	21	27	36	0	42	21	43	21
Migut.A00298.1	12	4	16	21	19	14	6	5	26	11	5	9	8	1	4	7	20	7	12	18	4	10	17	6	3	10	28	20	14	24	9	10	11	1	10	3	6	2	11	7	7	3	7	11	0	15	9	35	3
Migut.A00299.1	24	44	48	90	54	74	42	20	94	41	31	28	46	22	15	25	137	45	48	58	19	37	23	31	78	59	63	60	40	53	55	51	68	17	62	23	36	26	34	33	46	24	17	33	0	54	41	60	34
Migut.A00300.1	1	0	0	10	0	7	2	0	2	1	1	1	1	0	0	0	9	1	4	1	0	0	0	0	0	0	0	1	4	1	1	2	4	1	1	0	0	0	1	0	0	1	0	0	0	1	2	2	2
Migut.A00300.2	0	0	0	0	0	0	0	0	0	0	0	0	0	0	0	0	0	0	0	0	0	0	0	0	0	0	0	0	0	0	0	0	0	0	0	0	0	0	0	0	0	0	0	0	0	0	0	0	0
Migut.A00301.1	57	94	112	201	102	171	81	55	221	51	79	87	116	52	51	82	261	92	124	114	41	106	85	87	162	120	174	130	101	131	143	101	129	41	174	43	61	63	70	90	111	52	83	80	0	95	85	116	48
Migut.A00302.1	0	0	0	0	0	0	0	0	0	0	0	0	0	0	0	0	0	0	0	0	0	0	0	0	0	0	0	0	0	0	0	0	0	0	0	0	0	0	0	0	0	0	0	0	0	0	0	0	0
Migut.A00302.2	0	0	0	0	0	0	0	0	0	0	0	0	0	0	0	0	0	0	0	0	0	0	0	0	0	0	0	0	0	0	0	0	0	0	0	0	0	0	0	0	0	0	0	0	0	0	0	0	0
Migut.A00303.1	9	14	32	27	11	34	16	4	31	13	7	12	16	4	8	12	55	8	21	21	6	27	12	17	23	9	18	25	21	20	19	17	28	7	26	9	8	8	13	12	16	15	14	16	0	24	15	22	7
Migut.A00304.1	6	4	12	4	5	6	6	5	11	2	1	2	8	5	5	4	9	4	4	8	3	7	4	3	4	8	1	7	4	2	4	2	11	1	12	3	2	3	4	2	8	4	4	7	0	3	5	11	2
Migut.A00304.2	0	0	0	0	0	0	0	0	0	0	0	0	0	0	0	0	0	0	0	0	0	0	0	0	0	0	0	0	0	0	0	0	0	0	0	0	0	0	0	0	0	0	0	0	0	0	0	0	0
Migut.A00305.1	67	115	120	232	82	188	86	59	214	76	73	63	100	54	55	57	287	102	107	102	37	90	108	93	166	99	120	159	112	109	104	97	168	42	173	46	64	51	82	76	107	69	64	86	1	108	103	95	91
Migut.A00306.1	2	4	0	19	2	12	2	1	8	4	2	1	5	2	3	3	28	6	1	7	0	4	2	7	6	2	4	7	6	7	5	1	16	0	4	2	2	1	1	0	1	2	0	2	0	3	3	3	3
Migut.A00307.1	84	108	138	223	116	193	124	70	290	85	101	69	140	53	55	93	396	137	114	156	51	119	117	122	180	123	145	198	141	150	90	113	175	65	183	57	80	69	108	110	132	76	106	77	0	138	98	142	75
Migut.A00308.1	70	140	156	232	127	241	134	81	261	81	89	78	141	85	67	94	377	145	138	128	63	139	142	116	193	130	165	199	151	154	124	139	205	55	181	64	83	72	103	96	146	75	95	88	0	156	118	134	75
Migut.A00309.1	7	19	28	34	19	21	13	14	37	13	17	16	21	12	9	15	46	14	24	21	3	16	15	20	33	13	23	27	29	21	13	13	24	8	24	6	13	11	10	16	20	9	17	17	0	25	19	21	14
Migut.A00310.1	18	41	32	102	35	95	25	26	80	13	30	31	33	14	22	12	89	48	45	28	10	41	36	29	57	43	47	38	25	38	61	30	56	22	67	17	21	14	20	22	41	13	20	29	0	48	35	32	14
Migut.A00311.1	25	30	26	57	29	48	33	16	76	24	22	19	38	9	12	30	112	19	25	36	21	40	26	21	38	31	32	43	37	27	29	32	44	7	38	17	20	12	24	26	34	11	20	24	0	31	21	40	26
Migut.A00312.1	4	5	8	12	6	12	6	6	21	3	4	1	2	6	4	8	18	6	7	8	3	5	9	6	14	9	7	13	6	7	5	4	9	2	14	1	6	5	5	8	6	8	8	0	0	11	6	14	6
Migut.A00312.2	0	0	0	0	0	0	0	0	0	0	0	0	0	0	0	0	0	0	0	0	0	0	0	0	0	0	0	0	0	0	0	0	0	0	0	0	0	0	0	0	0	0	0	0	0	0	0	0	0
Migut.A00313.1	4	5	6	10	7	19	10	5	13	2	4	5	10	4	4	2	26	17	14	5	4	5	6	4	11	9	7	9	11	6	9	8	12	2	4	2	3	3	3	1	5	4	5	6	0	7	5	5	3
Migut.A00313.2	0	0	0	0	0	0	0	0	0	0	0	0	0	0	0	0	0	0	0	0	0	0	0	0	0	0	0	0	0	0	0	0	0	0	0	0	0	0	0	0	0	0	0	0	0	0	0	0	0
Migut.A00314.1	22	37	38	123	22	97	39	14	68	22	31	20	39	19	14	26	77	24	38	35	24	32	25	40	62	40	68	45	33	44	49	17	61	18	61	19	25	16	21	21	44	18	26	34	0	42	22	35	10
Migut.A00315.1	33	61	68	161	54	142	52	36	137	33	49	26	52	31	29	31	150	65	68	56	20	51	45	44	78	70	92	106	71	65	73	50	94	15	92	21	32	35	65	54	51	22	42	54	0	59	31	58	35
Migut.A00316.1	39	63	46	71	71	73	54	35	116	46	47	42	66	25	25	36	161	71	72	97	16	57	55	60	86	69	47	88	63	57	40	55	90	33	89	33	36	17	91	45	49	40	37	40	0	67	48	56	44
Migut.A00317.1	53	88	68	196	86	173	74	42	148	46	46	39	86	46	39	44	219	97	106	72	42	75	69	76	122	105	104	106	98	89	113	68	132	41	103	35	53	37	110	43	75	40	60	60	0	81	41	68	39
Migut.A00318.1	48	74	66	119	42	137	66	33	125	38	41	31	69	30	26	43	180	60	79	65	29	60	50	37	92	67	62	93	51	53	74	42	101	20	92	32	44	28	81	49	58	31	45	42	0	61	33	42	34
Migut.A00319.1	11	34	56	97	34	45	35	15	51	15	24	15	31	7	13	28	78	40	41	22	16	29	29	31	60	40	36	40	27	34	43	25	57	9	49	13	27	12	21	21	19	18	24	18	0	34	20	35	21
Migut.A00320.1	13	22	24	40	21	43	31	14	36	11	13	7	29	10	4	23	43	22	28	29	6	19	20	15	28	25	22	16	29	22	21	13	29	7	26	10	11	11	17	18	16	17	22	17	0	13	22	18	13
Migut.A00321.1	8	12	16	18	15	48	17	8	35	2	13	5	11	5	16	7	28	21	23	9	9	14	16	14	22	22	30	14	23	16	45	29	19	12	32	10	8	12	4	10	10	5	12	8	0	16	42	10	11
Migut.A00322.1	2	7	0	12	5	17	9	3	7	0	3	7	7	3	0	0	16	9	9	1	2	4	7	0	8	5	3	10	6	9	10	10	21	1	7	2	3	2	4	5	7	1	1	7	0	6	13	3	3
Migut.A00323.1	4	10	4	7	6	17	7	3	14	2	7	5	7	4	3	3	14	4	8	6	1	0	3	5	6	3	3	6	4	6	5	2	8	4	4	1	2	5	1	1	7	3	3	7	0	5	4	6	2
Migut.A00323.2	0	0	0	0	0	0	0	0	0	0	0	0	0	0	0	0	0	0	0	0	0	0	0	0	0	0	0	0	0	0	0	0	0	0	0	0	0	0	0	0	0	0	0	0	0	0	0	0	0
Migut.A00324.1	6	27	46	43	19	63	24	12	45	12	12	13	25	6	18	15	37	28	21	24	8	30	21	21	41	30	27	24	33	18	11	15	34	6	35	14	7	9	28	18	32	35	19	12	0	14	21	29	20
Migut.A00325.1	51	89	134	218	112	99	71	70	200	89	45	50	65	31	36	49	330	79	108	129	36	70	62	50	99	101	116	167	127	94	56	46	169	39	153	49	60	26	100	66	116	85	45	65	0	137	95	141	93
Migut.A00326.1	0	0	4	1	0	0	3	1	1	0	1	0	2	0	0	0	4	0	0	1	1	0	1	0	2	1	0	2	0	1	0	1	2	0	0	0	1	1	0	0	0	0	1	1	0	0	0	1	2
Migut.A00326.2	1	2	0	1	1	1	3	1	5	1	3	3	5	0	3	0	5	1	2	6	1	1	0	4	1	5	4	2	2	5	1	3	6	0	3	2	0	0	4	0	5	1	2	0	0	3	2	3	1
Migut.A00326.3	0	0	0	0	0	0	0	0	0	0	0	0	0	0	0	0	0	0	0	0	0	0	0	0	0	0	0	0	0	0	0	0	0	0	0	0	0	0	0	0	0	0	0	0	0	0	0	0	0
Migut.A00327.1	24	63	48	94	62	76	84	35	132	42	49	45	79	30	23	40	182	62	57	69	31	54	62	67	97	56	68	94	54	54	50	59	77	32	95	37	41	40	52	41	76	50	36	50	1	69	55	78	45
Migut.A00328.1	0	0	0	0	0	0	0	0	0	0	0	0	0	0	0	0	0	0	0	0	0	0	0	0	0	0	0	0	0	0	0	0	0	0	0	0	0	0	0	0	0	0	0	0	0	0	0	0	0
Migut.A00328.2	0	0	0	0	0	0	0	0	0	0	0	0	0	0	0	0	0	0	0	0	0	0	0	0	0	0	0	0	0	0	0	0	0	0	0	0	0	0	0	0	0	0	0	0	0	0	0	0	0
Migut.A00329.1	62	98	118	147	80	189	76	51	189	68	61	43	89	43	39	59	217	79	114	107	40	81	86	95	139	108	124	122	92	99	123	67	120	54	114	43	66	36	64	79	99	75	69	80	0	87	69	101	76
Migut.A00330.1	5	18	20	23	24	24	24	7	43	19	14	17	20	19	12	12	43	15	36	18	5	21	17	28	31	36	23	27	11	16	31	14	18	10	33	5	15	17	11	15	23	16	7	14	0	16	19	21	16
Migut.A00331.1	26	54	46	171	37	130	62	37	111	34	32	40	57	18	24	28	133	51	56	63	31	47	58	50	91	59	60	66	41	43	50	47	84	15	86	34	36	26	40	38	48	41	27	42	0	61	39	51	43
Migut.A00332.1	19	25	42	87	29	73	31	21	72	29	29	25	38	17	9	26	116	30	30	51	14	26	22	35	54	35	44	39	26	37	31	39	58	20	53	22	29	18	16	32	40	25	19	22	0	46	33	41	40
Migut.A00333.1	37	37	42	81	28	90	43	23	92	27	17	23	52	20	15	31	113	37	41	45	18	38	43	39	50	50	60	46	41	37	47	30	60	17	58	20	23	22	23	27	35	31	22	39	0	41	25	45	24
Migut.A00334.1	38	41	30	95	39	109	55	24	105	20	27	29	58	22	16	34	136	55	50	42	16	49	32	46	79	52	71	51	53	52	60	41	61	30	75	20	24	19	37	30	39	30	36	29	0	55	38	48	42
Migut.A00335.1	20	32	26	24	23	24	24	17	39	14	23	11	31	14	12	14	54	18	24	34	4	19	21	15	39	15	15	45	20	26	13	21	46	8	30	21	15	11	15	11	24	16	16	17	0	23	14	26	15
Migut.A00336.1	3	3	4	5	1	1	2	2	10	8	5	1	5	1	1	3	8	4	0	1	1	2	5	10	7	2	1	7	4	3	3	2	12	0	4	1	0	0	7	2	4	2	1	1	0	3	4	5	3
Migut.A00336.2	0	1	4	1	0	1	0	0	0	0	1	1	1	0	0	0	5	1	1	3	0	1	0	0	1	1	0	2	0	0	1	0	2	0	0	0	0	0	0	0	1	1	0	2	0	1	1	3	1
Migut.A00337.1	26	57	54	54	48	39	67	19	107	27	29	20	39	16	24	23	98	40	40	49	18	41	37	33	63	51	48	58	54	57	49	39	53	20	45	10	28	22	27	30	46	21	26	39	0	51	35	42	27
Migut.A00338.1	30	38	22	67	37	65	29	15	89	27	27	16	46	18	12	27	117	31	39	38	9	42	30	29	54	35	40	56	35	31	43	36	70	19	56	26	17	22	27	32	40	29	26	28	0	40	32	31	29
Migut.A00339.1	2	6	44	63	23	83	45	2	37	5	33	19	45	8	7	32	154	47	10	8	1	49	30	13	10	27	15	16	8	13	56	5	77	6	10	7	28	0	0	7	8	1	5	5	0	60	5	25	4
Migut.A00340.1	32	63	86	169	58	165	71	40	162	44	44	90	79	28	35	45	196	85	72	74	23	98	62	70	100	80	88	82	73	73	70	54	113	25	110	50	48	36	55	48	54	43	43	39	0	56	60	80	46
Migut.A00341.1	36	62	60	110	33	109	54	38	92	32	38	76	61	28	26	40	162	68	62	52	17	88	46	45	72	64	56	76	57	49	59	40	87	33	72	23	26	21	39	38	57	29	45	26	0	37	39	48	35
Migut.A00342.1	27	29	56	145	42	117	74	28	80	28	29	44	86	28	13	28	161	44	35	35	15	54	46	31	62	41	47	7	38	42	48	23	79	21	75	21	30	29	25	34	36	25	31	1	0	8	28	51	38
Migut.A00343.1	5	8	10	20	9	15	4	0	7	1	1	9	7	4	2	6	27	10	2	10	3	11	9	8	10	8	9	2	6	4	7	0	13	2	2	4	4	4	2	0	6	6	6	0	0	2	5	7	9
Migut.A00344.1	34	44	42	49	33	47	46	18	67	21	41	34	69	27	27	32	152	41	26	24	14	44	34	30	89	19	33	17	39	42	31	35	39	14	50	32	12	34	25	25	40	41	38	9	0	5	41	29	43
Migut.A00345.1	28	51	52	92	49	8	46	5	75	41	45	35	57	31	14	39	177	52	64	50	28	68	48	39	90	35	49	13	53	52	47	44	74	26	20	28	9	30	6	14	61	31	48	11	0	4	35	50	24
Migut.A00346.1	1	0	38	80	17	0	5	3	22	22	9	26	6	0	8	1	3	25	34	5	8	2	19	2	3	9	25	7	28	5	35	4	40	0	6	0	0	0	1	7	4	2	21	4	0	1	0	23	0
Migut.A00347.1	5	4	34	69	20	11	0	2	20	16	0	30	0	2	4	9	22	26	35	4	11	8	21	3	15	10	23	3	30	7	32	0	47	4	14	5	7	1	3	6	6	5	25	3	0	4	5	27	6
Migut.A00348.1	1	0	26	53	19	7	9	0	13	11	7	22	9	0	0	1	64	15	21	10	9	6	27	1	0	5	22	4	25	0	36	16	40	0	6	12	0	4	1	9	8	0	25	5	0	5	1	13	0
Migut.A00349.1	23	64	66	165	66	142	50	35	127	28	38	27	65	20	27	29	144	71	65	62	29	70	69	45	86	61	86	84	49	72	79	41	83	30	89	27	48	19	40	39	52	33	56	45	0	71	51	76	26
Migut.A00350.1	34	64	70	93	56	86	64	24	148	41	45	44	70	35	29	43	195	64	72	75	27	78	53	58	70	60	47	84	76	61	56	62	127	24	82	29	32	26	65	52	63	44	45	66	1	54	56	61	36
Migut.A00351.1	30	69	88	126	55	102	65	50	127	41	43	34	63	35	37	38	168	77	78	68	29	70	65	71	107	70	87	89	67	73	75	64	103	37	95	29	39	34	69	51	57	36	45	49	0	65	41	50	37
Migut.A00352.1	34	54	70	127	45	125	62	33	128	35	29	32	47	34	39	50	163	74	70	65	25	72	57	56	93	54	66	88	70	59	54	52	93	17	105	24	37	31	47	48	62	37	44	35	0	59	36	71	42
Migut.A00353.1	41	70	82	100	76	87	99	44	161	52	50	41	99	39	29	43	185	98	75	94	28	76	69	65	114	87	58	102	90	67	55	64	160	38	99	33	54	30	65	46	70	56	52	41	0	75	38	66	54
Migut.A00354.1	41	81	86	161	77	145	95	46	178	47	45	41	91	38	47	53	241	80	83	81	38	72	65	67	125	98	102	116	89	92	115	69	117	50	100	49	48	34	61	64	64	45	67	59	0	89	60	85	45
Migut.A00355.1	15	23	8	27	15	42	26	10	43	9	10	4	25	12	7	9	64	11	12	6	6	17	16	18	18	25	23	30	13	19	12	11	21	6	25	7	6	4	12	17	10	5	8	9	0	12	16	14	12
Migut.A00356.1	9	5	8	18	7	12	7	10	24	6	8	4	9	10	2	2	18	13	14	7	7	10	8	8	21	7	11	17	13	9	8	5	13	4	11	13	8	5	9	9	15	6	5	9	0	11	5	11	15
Migut.A00357.1	14	11	12	14	16	20	28	13	46	18	9	9	19	6	16	19	48	20	19	29	8	19	17	17	32	21	33	24	16	22	15	28	27	6	33	7	13	10	22	14	17	9	10	13	0	25	21	25	10
Migut.A00358.1	16	24	32	50	15	42	12	12	47	19	10	15	24	12	13	25	84	18	34	30	13	26	15	26	40	29	24	27	28	32	28	27	29	6	29	10	11	16	24	18	33	19	24	24	0	26	25	23	22
Migut.A00359.1	74	131	154	256	117	252	144	79	251	65	84	78	124	49	53	79	364	132	161	107	58	114	122	120	201	139	152	170	127	132	170	118	185	65	184	41	85	55	53	93	143	71	108	88	0	113	83	128	60
Migut.A00360.1	18	18	14	31	15	22	30	10	43	11	23	9	36	5	7	19	54	10	19	27	2	19	20	9	41	22	28	14	19	9	16	9	28	6	22	14	8	8	20	13	10	14	8	10	0	17	10	33	20
Migut.A00361.1	38	46	46	92	56	76	46	30	97	31	35	32	59	20	24	42	121	45	52	68	25	52	34	46	68	46	53	66	49	57	48	41	78	17	64	13	34	28	37	41	49	36	44	25	0	41	36	60	29
Migut.A00362.1	8	20	20	37	23	39	18	8	33	9	17	8	7	8	8	10	49	14	22	12	1	23	19	20	27	14	25	26	13	24	27	12	21	11	30	9	12	6	12	13	14	10	14	13	0	10	13	19	2
Migut.A00363.1	59	79	88	164	87	164	71	49	128	51	57	49	75	41	43	56	266	87	88	95	40	91	71	86	144	80	89	103	95	91	75	83	129	43	96	48	67	42	67	56	85	43	63	66	0	91	81	97	55
Migut.A00364.1	10	16	14	20	11	24	9	8	36	12	9	10	8	15	11	11	24	5	15	11	4	13	18	12	23	20	22	29	16	20	10	8	20	7	19	6	9	9	5	13	16	9	9	8	0	15	18	20	7
Migut.A00364.2	0	6	2	3	1	3	0	0	2	0	1	1	1	0	1	0	3	0	1	1	0	0	2	2	0	0	1	4	3	3	1	2	0	0	0	0	1	1	3	0	1	0	1	0	0	4	1	3	1
Migut.A00365.1	65	116	92	137	98	121	86	60	210	64	37	61	117	50	32	74	257	118	111	108	44	130	90	62	152	107	94	121	111	104	104	97	167	44	147	37	65	55	74	90	94	57	88	67	0	115	82	104	78
Migut.A00366.1	0	0	0	0	0	0	0	0	0	0	0	0	0	0	0	0	0	0	0	0	0	0	0	0	0	0	0	0	0	0	0	0	0	0	0	0	0	0	0	0	0	0	0	0	0	0	0	0	0
Migut.A00366.2	0	0	0	0	0	0	0	0	0	0	0	0	1	0	0	0	0	0	0	0	0	0	0	0	0	0	0	0	0	0	0	0	0	0	0	0	0	0	0	0	0	0	0	0	0	0	0	0	0
Migut.A00366.3	0	0	0	0	0	0	0	0	0	0	0	0	0	0	0	0	0	0	0	0	0	0	0	0	0	0	0	0	0	0	0	0	0	0	0	0	0	0	0	0	0	0	0	0	0	0	0	0	0
Migut.A00366.4	0	0	0	0	0	0	0	0	1	1	0	0	0	0	0	0	0	0	0	0	0	0	0	0	0	0	0	0	0	0	0	0	0	0	0	0	0	0	0	0	1	0	0	0	0	0	0	0	0
Migut.A00367.1	67	92	114	199	111	153	98	69	208	76	80	63	122	61	41	78	298	75	136	118	47	116	54	85	178	118	120	176	127	110	120	108	180	42	130	58	86	75	79	88	83	70	91	78	0	111	114	117	63
Migut.A00368.1	50	47	80	144	83	136	97	48	145	41	65	30	111	43	33	55	223	37	58	70	42	92	55	77	115	72	75	90	70	73	71	92	126	16	68	43	62	22	61	50	68	37	59	66	0	91	70	85	22
Migut.A00369.1	24	48	66	53	52	57	54	42	84	50	30	44	62	37	24	38	128	10	49	41	28	42	8	28	60	42	41	59	43	52	34	37	54	17	29	25	46	16	37	35	29	8	35	35	0	55	45	60	4
Migut.A00370.1	34	59	92	187	66	155	81	42	116	41	43	51	95	34	41	47	316	1	101	63	28	79	0	58	126	55	69	105	86	107	55	68	142	24	30	35	60	31	53	51	61	16	58	54	0	66	56	78	0
Migut.A00371.1	1	3	2	3	4	5	4	0	2	3	1	0	1	1	1	2	6	0	1	1	4	4	0	0	2	0	2	2	2	1	2	2	4	1	0	3	4	1	0	2	1	0	3	0	0	1	2	0	0
Migut.A00372.1	13	4	22	30	17	28	12	15	29	16	9	12	13	11	5	9	69	0	19	8	12	23	0	7	25	12	22	25	19	9	6	10	12	4	7	0	7	6	5	16	13	1	17	9	0	9	12	21	0
Migut.A00373.1	15	35	42	52	46	49	35	33	77	34	30	28	48	37	16	38	159	6	53	28	32	49	2	19	98	38	42	27	52	31	26	43	31	18	14	11	36	16	6	50	20	1	59	18	0	28	12	45	6
Migut.A00374.1	10	16	16	81	33	56	21	27	45	22	11	19	26	17	11	20	127	0	31	21	18	25	0	13	57	26	31	30	26	18	13	21	18	8	26	6	18	7	6	22	21	2	39	12	0	18	20	31	13
Migut.A00375.1	19	38	30	103	39	104	27	35	71	39	21	42	39	37	12	47	223	4	56	30	36	33	4	41	129	43	54	45	47	45	25	54	40	15	24	12	41	20	9	39	22	5	58	13	0	23	40	41	6
Migut.A00376.1	10	14	26	81	25	58	13	20	27	20	6	21	14	11	13	14	216	0	37	11	19	19	0	20	75	26	27	19	25	20	9	35	51	7	3	4	21	9	2	18	21	1	36	13	0	9	13	33	0
Migut.A00377.1	57	95	94	186	134	178	94	79	159	68	62	75	109	68	35	65	361	14	146	65	53	117	12	69	179	84	77	66	130	111	55	104	115	40	45	34	99	60	40	70	73	6	90	45	0	72	80	116	6
Migut.A00378.1	10	8	14	13	23	14	17	10	24	13	9	8	22	6	9	11	50	11	20	22	7	16	5	13	21	12	11	19	23	16	7	13	23	1	13	9	7	6	18	15	17	12	14	19	0	19	10	13	2
Migut.A00379.1	14	63	44	50	21	62	6	10	59	20	13	25	11	15	12	22	156	12	33	37	20	20	17	24	36	22	20	34	40	16	36	25	93	31	31	10	15	8	16	16	23	18	27	23	1	25	6	34	9
Migut.A00380.1	24	71	56	51	36	52	34	27	53	29	23	20	34	23	8	22	119	1	49	44	19	25	2	14	58	33	28	40	45	31	70	33	73	28	19	18	25	12	20	34	55	14	40	30	0	28	24	37	6
Migut.A00381.1	0	0	0	0	0	0	0	0	0	0	0	0	0	0	0	0	0	0	0	0	0	0	0	0	0	0	0	0	0	0	0	0	0	0	0	0	0	0	0	0	0	0	0	0	0	0	0	0	0
Migut.A00381.2	0	0	0	0	0	0	0	0	0	0	0	0	0	0	0	0	0	0	0	0	0	0	0	0	0	0	0	0	0	0	0	0	0	0	0	0	0	0	0	0	0	0	0	0	0	0	0	0	0
Migut.A00382.1	24	48	58	108	42	69	40	27	109	33	33	26	54	28	14	29	99	36	51	44	23	50	34	45	72	60	59	57	56	56	65	35	69	11	73	28	36	29	33	33	56	29	33	33	0	51	47	46	25
Migut.A00383.1	23	25	32	42	40	44	28	28	53	22	24	14	32	21	15	21	55	27	36	27	9	25	32	27	33	31	25	31	37	31	24	25	39	13	43	19	19	11	18	20	25	14	19	24	0	36	28	39	16
Migut.A00384.1	34	37	32	81	57	66	38	32	96	32	22	47	57	21	15	32	118	54	44	60	22	63	42	44	74	51	43	63	55	52	43	45	67	17	67	27	34	24	41	28	49	30	35	28	0	55	38	47	45
Migut.A00385.1	44	62	84	93	72	64	64	33	124	49	47	43	54	30	25	44	153	73	75	73	27	78	64	68	78	79	66	110	68	81	72	70	102	38	83	25	43	39	60	50	77	39	55	47	1	73	40	69	34
Migut.A00386.1	2	14	30	7	14	12	11	5	36	11	13	9	10	3	0	9	33	14	11	18	4	14	21	14	12	16	9	16	9	14	11	12	24	7	16	12	8	13	8	7	19	12	4	11	0	16	12	9	6
Migut.A00387.1	29	56	50	73	31	74	52	26	71	31	29	37	53	17	24	34	137	73	48	38	14	44	46	37	64	51	63	72	51	72	56	37	82	23	61	24	29	27	41	42	58	33	34	32	0	38	51	47	30
Migut.A00388.1	2	2	60	3	2	2	55	0	71	32	39	2	56	1	3	3	140	46	72	39	0	25	55	60	3	36	4	83	57	62	70	49	86	0	18	0	1	33	4	42	63	40	3	34	0	1	2	3	0
Migut.A00389.1	23	24	16	34	23	29	19	20	48	21	19	19	21	19	11	13	57	21	15	27	9	32	26	27	35	26	29	39	20	29	20	28	34	15	38	13	13	14	22	20	22	11	21	24	0	27	16	16	18
Migut.A00390.1	11	22	58	56	27	53	32	9	64	34	13	24	36	13	12	17	82	33	35	37	20	25	30	28	48	35	42	36	36	38	35	18	54	7	46	17	25	17	16	37	36	20	17	25	0	40	16	30	20
Migut.A00391.1	30	49	52	105	45	94	46	34	109	38	34	32	51	26	26	26	149	53	47	63	21	50	45	45	103	50	67	79	54	57	48	53	92	32	80	29	30	19	42	39	53	42	21	34	0	56	29	55	39
Migut.A00392.1	23	33	44	76	30	81	34	19	78	24	22	32	36	21	12	35	96	36	29	62	13	31	40	21	50	37	32	59	40	40	38	22	63	14	49	20	19	17	31	28	34	33	25	20	0	48	29	43	28
Migut.A00393.1	51	57	158	290	52	207	165	80	176	47	60	33	152	34	18	43	230	73	66	82	36	83	81	81	110	79	91	118	75	73	96	152	127	34	94	29	46	38	68	59	56	42	50	64	0	69	54	69	29
Migut.A00394.1	26	46	44	112	42	115	51	24	123	40	45	26	58	23	37	27	130	65	70	48	16	53	55	43	78	65	66	64	55	77	58	26	73	27	95	27	29	23	40	55	51	28	44	46	0	46	40	74	30
Migut.A00395.1	16	29	30	57	28	54	25	16	77	20	22	18	38	16	11	27	78	22	21	37	9	29	38	24	38	37	39	47	29	32	39	33	40	7	53	19	12	20	31	25	26	23	25	22	0	38	32	33	31
Migut.A00396.1	28	46	56	78	33	69	42	27	92	33	31	33	53	18	24	31	142	51	52	52	31	51	35	42	77	53	62	53	40	48	56	27	82	24	75	21	30	18	38	36	49	32	29	36	0	49	28	48	24
Migut.A00397.1	3	9	16	13	6	21	5	5	11	10	5	8	6	6	3	6	20	9	9	5	4	10	2	8	13	11	9	13	17	5	10	12	11	4	8	4	10	4	5	8	8	6	13	3	0	12	14	3	8
Migut.A00398.1	25	35	64	84	51	59	51	23	85	24	49	25	42	32	20	31	111	41	60	58	25	53	56	45	83	47	73	73	48	50	70	43	62	20	80	13	27	24	39	39	48	24	41	54	0	50	32	59	28
Migut.A00399.1	25	50	56	79	44	69	46	31	86	27	32	33	47	27	15	34	118	46	38	43	18	51	54	38	71	34	45	69	65	42	50	46	73	16	61	13	26	18	32	29	47	28	42	40	0	40	31	43	23
Migut.A00400.1	10	16	20	46	26	27	22	10	44	14	12	12	19	6	7	11	42	7	22	25	3	22	17	16	29	18	19	26	21	23	27	23	32	6	26	4	8	7	13	18	17	8	9	12	0	25	15	27	14
Migut.A00401.1	21	23	28	25	26	20	21	12	52	21	16	15	26	13	14	15	57	33	22	30	10	20	23	27	31	27	22	40	23	19	16	22	40	8	34	9	19	9	24	17	23	17	9	23	0	27	11	29	20
Migut.A00402.1	11	11	18	33	18	23	15	5	23	7	8	11	18	4	7	11	49	14	17	13	5	13	10	12	22	13	14	19	11	18	15	11	22	5	20	6	11	7	11	15	22	8	7	10	0	13	4	17	5
Migut.A00403.1	16	39	40	70	35	77	21	21	71	23	18	13	27	24	15	26	88	35	38	29	18	43	34	27	62	50	48	56	38	25	32	37	49	14	54	14	15	10	18	25	39	21	24	18	0	38	22	40	20
Migut.A00404.1	40	49	76	81	41	90	61	34	106	34	21	33	36	30	16	40	151	50	48	46	21	55	55	35	85	44	65	69	49	53	65	42	52	26	61	25	16	25	38	40	42	26	31	46	0	62	34	49	28
Migut.A00405.1	16	29	38	38	27	41	35	16	61	33	28	20	44	10	8	31	93	39	25	42	14	32	39	18	44	36	32	33	38	40	29	22	55	13	40	18	24	9	28	21	30	21	22	21	0	28	28	29	34
Migut.A00406.1	22	5	32	23	22	11	4	15	37	7	8	1	4	16	10	15	15	29	6	17	7	9	41	6	74	25	38	13	6	29	39	30	33	5	50	8	14	2	22	36	23	8	20	21	0	31	14	24	1
Migut.A00407.1	0	0	0	0	0	0	0	0	0	0	0	0	0	0	0	0	0	0	0	0	0	0	0	0	0	0	0	0	0	0	0	0	0	0	0	0	0	0	0	0	0	0	0	0	0	0	0	0	0
Migut.A00407.2	0	0	0	0	0	0	0	0	0	0	0	0	0	0	0	0	0	0	0	0	0	0	0	0	0	0	0	0	0	0	0	0	0	0	0	0	0	0	0	0	0	0	0	0	0	0	0	0	0
Migut.A00408.1	18	41	34	27	30	53	83	21	105	21	49	30	69	5	13	18	83	11	42	23	18	39	22	29	28	32	36	63	44	19	40	17	49	21	47	8	22	15	15	16	32	35	35	45	0	31	30	28	22
Migut.A00409.1	60	115	104	223	100	261	118	61	263	78	73	56	103	73	45	87	328	148	155	100	60	119	87	105	180	114	145	165	114	104	130	109	155	62	236	56	68	64	92	78	104	95	79	77	0	109	97	120	73
Migut.A00410.1	47	71	86	161	62	155	95	37	173	51	64	47	93	40	46	36	221	68	81	78	37	94	67	81	125	88	110	109	76	85	119	55	129	30	285	39	50	35	59	72	86	49	75	60	0	83	54	70	46
Migut.A00411.1	5	10	6	17	5	19	11	3	18	4	6	3	11	5	4	6	27	10	9	7	4	13	14	8	13	10	17	11	8	4	6	4	9	5	38	4	7	5	9	9	4	8	4	7	0	19	8	16	13
Migut.A00411.2	2	7	6	17	10	18	5	3	13	1	2	7	5	6	5	2	21	10	4	10	4	5	9	9	9	9	4	9	6	4	9	9	12	1	18	4	7	3	7	7	5	1	8	5	0	12	4	6	4
Migut.A00412.1	64	92	100	201	62	257	128	54	227	60	74	51	107	48	41	42	333	93	111	110	31	104	100	73	146	102	111	130	106	120	113	111	165	40	291	41	50	47	74	67	109	63	79	75	0	94	75	102	59
Migut.A00413.1	1	78	0	9	4	199	82	27	172	50	62	35	81	42	27	49	239	88	102	75	45	77	87	59	98	74	3	97	91	79	105	87	133	36	139	24	42	45	45	54	84	47	77	69	0	78	54	1	52
Migut.A00414.1	4	92	6	12	7	207	101	57	213	43	84	50	113	52	37	55	300	111	120	99	41	94	88	75	135	100	6	123	101	124	134	86	157	44	179	25	54	56	77	73	85	55	74	88	0	74	73	3	40
Migut.A00415.1	50	90	104	266	79	274	84	47	218	62	62	48	107	42	38	51	239	84	129	113	42	83	97	94	149	107	126	144	92	104	117	89	159	40	156	48	63	46	68	84	107	65	71	67	0	94	76	92	77
Migut.A00416.1	67	122	90	181	95	164	111	58	211	69	56	78	96	49	45	67	290	82	84	98	43	87	111	77	144	111	100	134	101	105	78	104	187	39	135	68	70	48	81	67	85	72	56	62	0	90	88	89	81
Migut.A00417.1	233	220	170	446	210	312	104	94	325	64	74	124	121	112	102	126	466	109	160	210	90	135	91	126	340	194	257	285	161	189	133	195	186	115	145	57	134	77	122	138	218	94	170	155	0	239	79	221	141
Migut.A00418.1	110	148	130	455	181	308	76	73	259	68	67	101	103	53	53	80	326	65	105	137	73	104	87	76	148	124	227	264	104	141	112	208	153	63	132	71	86	32	85	111	148	62	189	130	0	171	55	203	122
Migut.A00419.1	8	26	20	17	17	23	16	9	20	7	20	7	27	3	4	18	20	11	15	13	3	10	5	5	7	13	17	19	12	12	19	12	23	7	13	3	11	5	5	18	13	4	4	13	0	4	6	9	14
Migut.A00420.1	33	45	44	49	20	210	78	4	65	6	50	29	87	32	18	63	26	0	5	38	14	11	2	14	87	38	25	30	6	2	99	14	161	20	19	2	75	13	4	53	77	5	24	26	0	33	2	23	84
Migut.A00421.1	85	69	56	137	30	271	84	7	123	7	73	41	96	80	38	86	40	6	15	70	30	46	11	34	209	69	31	82	9	13	119	34	199	30	34	13	70	21	20	80	91	8	40	47	0	97	6	34	128
Migut.A00422.1	6	10	4	34	2	27	6	4	7	0	4	0	3	2	1	8	28	3	5	2	3	2	7	0	11	0	3	5	7	7	5	4	5	3	5	0	2	6	1	2	3	1	6	0	0	5	11	3	2
Migut.A00423.1	2	6	0	3	2	6	9	0	10	2	6	1	5	0	1	3	0	1	1	2	0	1	1	2	0	3	1	0	1	0	7	0	9	0	3	2	1	0	1	6	1	0	2	0	0	0	1	4	3
Migut.A00424.1	40	72	72	141	61	150	63	16	98	9	38	41	85	30	22	51	80	1	27	95	14	12	2	13	79	38	58	136	20	1	73	62	90	32	20	1	58	14	18	44	73	12	30	75	0	31	3	69	76
Migut.A00425.1	0	0	0	0	0	10	5	0	1	0	7	0	1	1	0	3	0	0	0	2	0	0	0	0	4	1	0	1	0	0	4	0	9	0	1	0	3	0	1	2	3	0	0	0	0	0	2	1	5
Migut.A00426.1	17	24	34	108	23	90	20	19	79	12	13	14	32	11	11	18	80	25	31	25	9	26	29	26	45	29	37	38	29	25	24	29	46	9	53	11	16	12	18	17	19	14	17	26	0	25	28	26	14
Migut.A00427.1	29	49	58	86	28	80	44	27	88	36	37	34	49	21	30	34	168	54	52	67	18	52	49	53	76	58	76	57	51	58	43	49	85	21	64	32	37	25	40	47	43	36	36	31	0	5	42	45	26
Migut.A00428.1	22	42	42	65	30	78	48	17	86	17	32	26	42	26	12	28	119	45	43	35	17	45	49	23	73	53	64	53	52	39	59	35	48	19	64	23	26	14	32	30	32	26	26	35	0	43	36	31	27
Migut.A00429.1	159	262	296	590	248	546	273	166	583	164	209	144	260	141	114	191	840	268	314	318	120	265	282	240	490	296	412	345	321	292	355	279	424	117	383	111	144	148	204	209	292	154	196	207	0	316	209	288	194
Migut.A00430.1	4	9	10	11	5	6	5	6	15	5	4	3	7	2	3	5	18	7	11	2	4	10	11	7	22	8	11	5	11	7	4	7	8	4	7	6	9	2	5	4	7	1	5	6	0	8	1	7	1
Migut.A00430.2	1	1	0	2	0	2	0	2	2	0	0	1	2	0	0	0	4	0	1	1	1	0	1	1	2	0	0	3	4	0	1	1	0	0	3	0	0	0	2	0	1	0	1	0	0	1	0	3	0
Migut.A00431.1	31	42	60	131	53	94	138	32	123	50	74	32	127	27	34	45	211	53	84	57	19	67	61	54	102	67	78	78	46	67	61	69	109	26	81	21	37	30	50	34	61	44	43	39	0	61	54	57	51
Migut.A00432.1	46	58	70	137	55	126	149	36	165	37	71	32	137	34	40	46	174	73	57	88	23	80	62	54	91	59	99	86	67	66	86	58	83	25	96	28	45	28	41	31	69	31	58	64	0	80	53	74	47
Migut.A00433.1	9	20	24	26	13	28	24	5	37	8	21	5	30	5	5	8	35	13	6	18	4	12	16	10	27	16	15	22	17	9	13	14	17	3	25	15	9	7	10	16	16	10	9	12	0	17	13	17	17
Migut.A00434.1	4	21	16	21	12	16	9	5	31	2	8	9	10	6	7	8	24	18	17	13	4	9	9	12	15	8	7	13	15	19	18	11	14	10	4	6	6	2	16	7	11	6	15	9	0	8	14	7	3
Migut.A00435.1	48	74	92	114	61	76	46	41	132	27	38	54	56	24	31	19	156	80	61	62	34	46	68	55	105	62	86	89	51	111	63	80	66	29	125	37	45	23	53	49	65	59	42	44	0	78	72	42	53
Migut.A00436.1	23	37	46	53	27	60	34	23	71	23	20	8	31	15	16	16	73	27	39	29	27	31	31	25	52	50	25	47	37	40	30	23	58	23	39	19	18	15	34	30	27	14	25	21	0	45	26	30	22
Migut.A00437.1	0	0	0	0	0	0	0	0	0	0	0	0	0	0	0	0	0	0	0	0	0	0	0	0	0	0	0	0	0	0	0	0	0	0	0	0	0	0	0	0	0	0	0	0	0	0	0	0	0
Migut.A00437.2	0	0	0	0	0	0	0	0	0	0	0	0	0	0	0	0	0	0	0	0	0	0	0	0	0	0	0	0	0	0	0	0	0	0	0	0	0	0	0	0	0	0	0	0	0	0	0	0	0
Migut.A00438.1	28	49	60	73	41	85	34	34	80	37	37	28	53	26	28	42	169	55	60	72	17	60	53	44	69	56	54	72	69	63	41	56	99	19	61	19	26	25	33	30	52	23	25	34	0	58	46	58	41
Migut.A00439.1	39	43	46	107	53	106	60	37	134	34	47	34	49	34	34	34	158	59	64	52	25	56	53	48	93	63	90	51	44	55	68	49	90	24	72	17	29	28	30	39	74	23	47	44	0	52	43	67	28
Migut.A00440.1	0	0	0	0	0	0	0	0	0	0	0	0	0	0	0	0	0	0	0	0	0	0	0	0	0	0	0	0	0	0	0	0	0	0	0	0	0	0	0	0	0	0	0	0	0	0	0	0	0
Migut.A00440.2	0	0	0	0	0	0	0	0	0	0	0	0	0	0	0	0	0	0	0	0	0	0	0	0	0	0	0	0	0	0	0	0	0	0	0	0	0	0	0	0	0	0	0	0	0	0	0	0	0
Migut.A00440.3	0	0	0	0	0	0	0	0	0	0	0	0	0	0	0	0	0	0	0	0	0	0	0	0	0	0	0	0	0	0	0	0	0	0	0	0	0	0	0	0	0	0	0	0	0	0	0	0	0
Migut.A00441.1	0	1	0	6	1	0	2	4	7	1	0	1	0	0	0	1	1	2	3	1	1	1	0	1	0	3	6	2	5	0	6	1	7	0	5	0	1	2	4	2	2	0	3	0	0	2	0	5	3
Migut.A00441.2	0	3	2	2	0	0	0	0	0	0	2	1	0	3	0	0	2	2	2	4	1	2	2	0	6	1	0	0	0	3	1	0	3	3	1	0	0	1	1	0	0	0	3	1	0	1	2	2	0
Migut.A00442.1	77	93	68	200	89	115	85	67	194	48	56	63	87	52	42	71	234	91	99	96	36	93	80	73	126	99	108	137	107	110	70	88	162	49	125	41	69	47	78	74	91	55	62	71	0	92	57	140	90
Migut.A00443.1	16	23	18	57	28	40	23	17	47	23	14	12	34	10	15	18	63	19	27	27	8	30	22	22	44	27	27	26	35	35	28	23	38	11	40	9	18	11	19	22	22	13	13	26	0	21	25	31	15
Migut.A00444.1	11	12	8	22	11	17	15	6	38	9	7	17	9	7	3	8	31	10	9	21	3	17	14	9	27	15	24	24	25	26	13	17	24	4	21	5	7	8	8	13	15	11	5	17	0	16	4	18	16
Migut.A00445.1	30	53	52	156	44	130	63	47	98	31	38	23	57	25	26	37	137	45	78	50	19	46	45	38	86	49	82	73	43	62	72	26	80	28	82	21	32	26	37	40	40	36	34	32	0	68	16	60	30
Migut.A00446.1	24	28	34	45	22	40	27	22	63	19	29	24	32	9	16	19	75	32	36	36	17	32	27	25	42	34	30	45	34	30	37	30	49	14	47	11	23	15	23	23	32	15	28	26	0	24	28	36	22
Migut.A00447.1	21	40	36	58	32	40	35	14	77	21	24	21	45	12	15	20	98	29	32	41	12	30	41	28	49	40	38	48	36	59	28	40	44	12	53	15	18	16	19	24	39	25	22	35	0	54	24	42	32
Migut.A00448.1	34	73	78	176	56	131	57	38	146	48	51	55	80	36	18	41	201	63	85	61	28	74	59	56	103	78	109	100	67	73	81	54	106	27	87	34	49	29	51	55	61	49	51	55	0	70	52	72	60
Migut.A00449.1	62	75	116	187	73	162	113	62	240	66	65	54	93	54	37	52	269	90	97	89	49	67	94	110	151	100	154	131	116	118	127	77	143	37	141	24	58	48	79	82	99	61	77	85	0	107	67	93	68
Migut.A00450.1	22	29	36	81	18	80	29	14	80	18	28	21	35	19	6	23	80	26	42	30	14	27	35	32	49	46	55	49	32	39	42	22	53	11	53	24	27	13	36	24	35	18	20	38	0	39	23	35	19
Migut.A00451.1	22	38	36	71	30	49	26	18	57	8	14	12	27	15	16	16	57	23	25	26	15	29	30	29	39	34	44	30	20	37	21	17	39	20	50	22	10	12	23	17	37	12	10	12	0	33	14	30	10
Migut.A00452.1	15	17	2	43	18	66	22	12	45	9	13	14	18	7	8	9	48	17	21	19	5	13	27	19	35	28	22	29	14	21	19	16	23	6	31	14	17	13	9	9	22	15	10	11	0	21	12	17	7
Migut.A00453.1	84	112	130	211	133	178	150	61	266	90	60	98	143	70	54	102	277	122	159	163	44	140	122	94	191	116	121	193	151	138	85	109	168	63	185	67	87	57	98	98	140	75	119	92	0	145	96	130	109
Migut.A00454.1	16	27	14	36	18	49	9	11	43	20	9	18	20	5	4	16	47	20	13	29	10	21	27	19	37	21	19	48	17	25	26	27	24	4	30	6	13	8	19	17	26	11	5	18	0	35	18	11	17
Migut.A00455.1	0	0	0	0	0	0	0	0	0	0	0	0	0	0	0	0	0	0	0	0	0	0	0	0	0	0	0	0	0	0	0	0	0	0	0	0	1	0	1	0	0	0	0	0	0	0	0	0	0
Migut.A00456.1	55	60	74	99	69	93	69	35	131	47	49	49	65	35	19	58	200	63	78	82	19	78	62	62	89	73	58	91	80	76	53	71	99	25	77	38	40	36	51	55	65	38	42	40	0	92	67	72	45
Migut.A00457.1	11	20	16	31	16	37	17	7	34	12	15	9	21	8	11	13	51	21	23	23	10	8	17	23	29	23	19	24	18	21	29	17	39	9	28	7	11	9	13	23	17	10	11	11	0	28	15	28	16
Migut.A00458.1	21	26	46	137	28	106	30	17	74	22	23	20	35	10	17	22	66	52	47	36	20	47	33	35	61	38	54	33	32	40	68	30	47	10	45	15	17	30	20	19	34	18	29	27	0	38	19	30	27
Migut.A00459.1	0	0	0	0	0	0	0	0	0	0	0	0	0	0	0	0	0	0	0	0	0	0	0	0	0	0	0	0	0	0	0	0	0	0	0	0	0	0	0	0	0	0	0	0	0	0	0	0	0
Migut.A00459.2	0	0	0	0	0	0	0	0	0	0	0	0	0	0	0	0	0	0	0	0	0	0	0	0	0	0	0	0	0	0	0	0	0	0	0	0	0	0	0	0	0	0	0	0	0	0	0	0	0
Migut.A00460.1	37	75	66	148	63	108	62	39	135	49	34	34	83	35	28	40	167	65	59	84	15	62	53	53	96	72	69	100	65	76	66	61	87	28	84	34	31	25	66	51	66	39	49	57	0	70	40	75	35
Migut.A00461.1	28	53	62	75	29	60	46	13	86	20	28	22	50	18	22	24	106	30	53	34	17	38	28	42	60	40	54	49	33	42	34	47	43	14	59	22	17	26	27	26	30	27	27	29	0	35	16	36	27
Migut.A00462.1	111	239	214	611	221	514	214	133	476	131	148	127	219	126	95	120	634	206	244	223	117	233	215	222	381	291	325	327	230	265	301	215	331	95	330	95	120	108	151	204	204	133	137	184	0	231	130	228	146
Migut.A00463.1	3	9	16	38	10	28	8	10	26	11	7	8	15	8	4	3	35	13	14	19	4	9	14	10	25	12	13	14	17	12	11	8	29	5	14	6	6	4	7	14	8	12	11	7	0	17	13	19	9
Migut.A00464.1	15	23	16	24	17	18	17	18	43	19	16	5	28	8	3	7	40	26	16	25	7	22	19	9	28	21	22	25	27	26	22	32	28	9	33	10	12	13	18	12	16	10	14	15	0	27	17	21	17
Migut.A00465.1	0	0	0	0	0	0	0	0	0	0	0	0	0	0	0	0	0	0	0	0	0	0	0	0	0	0	0	0	0	0	0	0	0	0	0	0	0	0	0	0	0	0	0	0	0	0	0	0	0
Migut.A00465.2	0	0	0	0	0	0	0	0	0	0	0	0	0	0	0	0	0	0	0	0	0	0	0	0	0	0	0	0	0	0	0	0	0	0	0	0	0	0	0	0	0	0	0	0	0	0	0	0	0
Migut.A00466.1	0	0	0	0	0	0	0	0	0	0	0	0	0	0	0	0	0	0	0	0	0	0	0	0	0	0	0	0	0	0	0	0	0	0	0	0	0	0	0	0	0	0	0	0	0	0	0	0	0
Migut.A00466.2	0	0	0	0	0	0	0	0	0	0	0	0	0	0	0	0	0	0	0	0	0	0	0	0	0	0	0	0	0	0	0	0	0	0	0	0	0	0	0	0	0	0	0	0	0	0	0	0	0
Migut.A00466.3	0	0	0	0	0	0	0	0	0	0	0	0	0	0	0	0	0	0	0	0	0	0	0	0	0	0	0	0	0	0	0	0	0	0	0	0	0	0	0	0	0	0	0	0	0	0	0	0	0
Migut.A00467.1	20	18	8	23	10	36	14	21	36	10	13	8	20	15	9	10	53	19	18	21	10	14	18	13	26	11	20	17	29	26	32	13	19	4	21	10	10	11	13	14	7	10	10	10	0	23	11	8	10
Migut.A00468.1	44	95	116	185	104	141	80	51	178	44	52	59	116	40	32	61	239	85	96	92	33	81	95	90	149	91	88	156	106	122	119	81	128	46	127	35	48	40	71	72	95	42	57	69	0	101	64	71	48
Migut.A00469.1	0	0	0	0	0	0	0	0	0	0	0	0	0	0	0	0	0	0	0	0	0	0	0	0	0	0	0	0	0	0	0	0	0	0	0	0	0	0	0	0	0	0	0	0	0	0	0	0	0
Migut.A00469.2	0	0	0	0	0	0	0	0	0	0	0	0	0	0	0	0	0	0	0	0	0	0	0	0	0	0	0	0	0	0	0	0	0	0	0	0	0	0	0	0	0	0	0	0	0	0	0	0	0
Migut.A00470.1	0	0	0	0	0	0	0	0	0	0	0	0	0	0	0	0	0	0	0	0	0	0	0	0	0	0	0	0	0	0	0	0	0	0	0	0	0	0	0	0	0	0	0	0	0	0	0	0	0
Migut.A00470.2	0	0	0	0	0	0	0	0	0	0	0	0	0	0	0	0	0	0	0	0	0	0	0	0	0	0	0	0	0	0	0	0	0	0	0	0	0	0	0	0	0	0	0	0	0	0	0	0	0
Migut.A00471.1	35	60	68	129	63	115	72	31	134	53	38	45	55	28	31	50	170	74	68	62	31	51	64	65	95	40	77	85	73	59	87	47	101	20	90	21	32	27	42	46	78	47	36	43	0	70	48	73	44
Migut.A00472.1	14	12	34	30	18	37	24	15	48	8	15	7	19	14	12	9	46	19	28	19	15	16	19	28	26	35	28	31	19	13	19	12	30	14	27	11	13	14	19	16	25	15	15	16	0	11	20	15	13
Migut.A00473.1	35	76	56	121	78	116	68	28	157	41	47	33	73	30	34	51	174	97	92	73	33	71	72	73	129	91	124	85	75	99	113	64	140	27	107	45	37	31	63	54	74	53	42	52	0	91	64	80	53
Migut.A00474.1	13	29	36	38	33	29	26	20	55	23	13	16	24	15	11	26	65	22	35	38	11	31	23	26	52	26	27	44	38	32	22	21	36	11	33	17	21	12	25	26	27	17	20	11	0	31	20	35	17
Migut.A00475.1	24	59	52	79	40	104	50	37	120	26	25	21	68	32	18	22	116	68	52	45	17	46	45	52	80	61	76	88	44	51	56	44	69	23	62	21	24	28	30	45	55	30	35	38	0	61	36	62	37
Migut.A00476.1	6	13	38	10	22	62	18	18	41	7	16	13	24	13	15	16	73	18	11	23	13	16	25	29	36	32	35	37	17	25	25	33	38	8	34	10	14	6	11	18	28	22	22	29	0	37	15	28	3
Migut.A00477.1	9	17	28	69	23	67	15	20	42	8	13	13	21	10	10	18	30	33	27	13	5	19	18	22	32	22	25	25	20	34	36	20	27	14	41	10	13	9	15	15	19	10	16	12	0	19	20	15	14
Migut.A00478.1	31	68	64	131	61	132	50	36	121	47	38	44	60	33	53	43	199	66	61	66	26	73	61	56	99	87	69	79	58	77	72	64	102	28	87	34	46	29	40	49	71	49	46	58	0	64	54	57	36
Migut.A00479.1	47	81	48	170	60	121	68	41	169	38	47	51	89	46	31	51	178	71	96	82	30	72	64	74	114	77	79	97	93	81	69	62	105	40	114	30	42	40	50	47	61	54	51	38	0	80	49	74	45
Migut.A00480.1	4	11	2	12	7	2	8	2	15	2	3	8	7	4	3	3	10	5	6	9	2	5	4	6	8	2	3	11	6	11	4	6	6	1	10	3	1	2	5	6	4	4	4	5	0	4	3	9	3
Migut.A00480.2	0	0	0	0	0	0	0	0	0	0	0	0	0	0	0	0	0	0	0	0	0	0	0	0	0	0	0	0	0	0	0	0	0	0	0	0	0	0	0	0	0	0	0	0	0	0	0	0	0
Migut.A00481.1	32	58	52	160	28	133	64	27	126	21	49	35	59	18	16	50	131	53	87	57	13	64	33	68	61	53	42	90	64	36	58	35	56	48	51	25	23	42	50	27	67	19	23	47	0	45	25	43	42
Migut.A00482.1	4	4	6	8	8	9	11	6	23	5	5	5	9	8	5	14	20	9	12	14	1	17	8	10	12	12	7	11	12	7	4	7	20	3	11	7	5	4	14	5	11	6	8	5	0	12	5	17	9
Migut.A00483.1	38	70	68	94	69	100	67	42	115	36	30	32	69	34	31	31	180	78	74	66	36	43	50	32	82	66	76	85	66	65	59	51	98	22	79	34	46	27	53	41	55	35	45	49	0	62	44	60	61
Migut.A00484.1	1	1	2	0	1	5	2	0	3	0	2	1	0	1	0	1	3	2	0	1	0	0	1	2	2	3	2	2	2	1	3	1	4	2	3	1	0	2	0	3	0	1	1	1	0	3	0	0	1
Migut.A00484.2	0	0	0	0	0	0	0	0	0	0	0	0	0	0	0	0	0	0	0	0	0	0	0	0	0	0	0	0	0	0	0	0	0	0	0	0	0	0	0	0	0	0	0	0	0	0	0	0	0
Migut.A00485.1	23	49	64	80	48	48	46	20	78	31	30	21	45	28	23	37	107	36	44	46	22	35	39	39	56	37	49	58	47	50	34	41	60	19	53	21	24	24	38	30	48	28	26	29	0	47	38	42	34
Migut.A00486.1	49	65	62	129	59	112	66	46	138	54	53	63	85	19	24	51	222	107	89	84	23	62	73	53	97	86	106	90	91	62	87	81	106	30	104	38	38	45	43	50	62	56	52	66	0	79	60	72	42
Migut.A00487.1	0	0	2	0	0	0	0	0	0	0	0	0	0	0	0	0	0	0	0	0	0	0	0	0	0	0	0	0	0	0	0	0	0	0	0	0	0	0	0	0	0	0	0	0	0	0	0	0	0
Migut.A00487.2	0	0	0	0	0	0	0	0	0	0	0	0	0	0	0	0	1	0	0	0	0	0	0	0	0	0	0	0	0	0	0	0	0	0	0	0	0	1	0	0	0	0	1	0	0	0	0	0	0
Migut.A00488.1	37	57	72	67	50	69	41	27	83	38	28	32	65	25	18	39	121	50	57	78	14	69	45	53	77	49	32	68	63	61	37	65	78	40	57	28	37	20	49	33	49	34	29	33	0	69	44	50	40
Migut.A00489.1	27	50	38	24	39	37	38	19	72	35	27	18	40	16	11	27	64	33	27	51	8	49	37	28	52	30	22	60	50	42	24	39	53	10	53	23	33	24	19	29	50	30	20	23	0	39	19	39	33
Migut.A00490.1	4	8	10	16	16	13	10	9	21	10	13	13	12	11	8	9	19	15	5	19	9	15	11	6	23	14	14	20	17	9	7	13	15	7	14	7	14	7	9	10	21	11	6	8	0	9	14	18	14
Migut.A00491.1	11	28	42	24	37	23	32	16	60	32	14	31	22	14	17	30	54	28	22	31	12	42	34	40	36	37	17	38	38	38	6	28	48	14	41	16	14	22	34	20	34	22	20	16	0	35	18	23	34
Migut.A00492.1	0	0	0	0	0	0	0	0	0	0	0	0	0	0	0	0	0	0	0	0	0	0	0	0	0	0	0	0	0	0	0	0	0	0	0	0	0	0	0	0	0	0	0	0	0	0	0	0	0
Migut.A00492.2	0	0	0	0	0	0	0	0	0	0	0	0	0	0	0	0	0	0	0	0	0	0	0	0	0	0	0	0	0	0	0	0	0	0	0	0	0	0	0	0	0	0	0	0	0	0	0	0	0
Migut.A00492.3	1	1	2	1	4	4	4	5	3	2	5	1	7	1	2	1	9	0	5	7	1	2	1	1	5	2	1	8	5	3	1	3	9	0	2	3	5	1	3	3	7	0	1	2	0	0	1	3	2
Migut.A00493.1	0	0	0	0	0	0	0	0	0	0	0	0	0	0	0	0	0	0	0	0	0	0	0	0	0	0	0	0	0	0	0	0	0	0	0	0	0	0	0	0	0	0	0	0	0	0	0	0	0
Migut.A00493.2	1	0	0	0	1	0	0	0	0	0	0	0	0	0	0	0	0	0	0	0	0	0	0	0	0	0	0	0	0	0	0	0	0	0	0	0	0	0	0	0	0	0	0	0	0	0	0	0	0
Migut.A00493.3	0	0	0	0	0	0	0	0	0	1	0	0	0	0	0	0	0	0	0	0	0	0	0	0	0	0	0	0	0	0	0	0	0	0	0	0	0	0	0	0	0	0	0	0	0	0	0	0	0
Migut.A00493.4	0	0	0	0	0	0	0	0	0	0	0	0	0	0	0	0	0	0	0	0	0	0	0	0	0	0	0	0	0	0	0	0	0	0	0	0	0	0	0	0	0	0	0	0	0	0	0	0	0
Migut.A00493.5	0	0	0	0	0	0	0	0	0	0	0	0	0	0	0	0	0	0	0	0	0	0	0	0	0	0	0	0	0	0	0	0	0	0	0	0	0	0	0	0	0	0	0	0	0	0	0	0	0
Migut.A00493.6	0	0	0	0	0	0	0	0	0	0	0	0	0	0	0	0	0	0	0	0	0	0	0	0	0	0	0	0	0	0	0	0	0	0	0	0	0	0	0	0	0	0	0	0	0	0	0	0	0
Migut.A00493.7	0	0	0	0	0	0	0	0	0	0	0	0	0	0	0	0	0	0	0	0	0	0	0	0	0	0	0	0	0	0	0	0	0	0	0	0	0	0	0	0	0	0	0	0	0	0	0	0	0
Migut.A00494.1	28	46	54	60	57	51	42	23	92	32	30	20	52	18	21	40	124	40	45	49	19	37	31	40	72	41	44	55	60	53	35	37	79	20	72	21	31	24	23	35	35	38	30	25	0	58	35	57	31
Migut.A00495.1	2	7	8	11	4	9	4	2	11	4	3	3	7	3	4	3	13	7	4	6	0	7	5	7	10	10	7	4	7	8	7	5	8	1	5	1	5	10	4	4	11	2	5	5	0	6	4	7	3
Migut.A00496.1	25	40	40	180	33	149	37	23	76	26	27	26	50	11	16	28	90	32	40	34	12	42	43	27	64	57	68	62	46	42	61	38	57	16	54	25	27	19	25	37	38	24	29	34	0	42	29	48	25
Migut.A00497.1	28	50	40	48	30	60	36	13	85	33	24	26	34	24	23	33	99	46	30	53	14	42	29	44	57	56	46	77	42	43	20	41	73	18	67	18	28	11	35	31	57	22	25	26	0	46	33	45	31
Migut.A00498.1	17	30	40	70	42	89	4	23	63	13	6	19	6	21	15	31	107	34	38	23	18	44	33	31	53	45	49	45	36	46	51	37	62	18	43	12	22	19	38	18	16	17	23	26	0	32	7	34	27
Migut.A00499.1	23	53	26	89	31	102	32	19	71	21	23	26	35	10	24	18	95	40	37	52	14	43	49	33	64	39	64	59	33	32	53	40	66	16	72	8	24	13	24	27	40	25	30	40	0	41	24	53	22
Migut.A00500.1	11	9	14	21	16	21	5	4	10	6	9	6	4	4	3	3	18	11	10	11	4	3	9	11	21	14	16	21	19	8	7	8	8	4	22	3	3	5	7	10	6	1	4	5	0	14	10	11	8
Migut.A00500.2	3	2	4	5	3	4	2	2	8	3	1	0	1	0	3	0	10	0	1	7	0	2	1	2	6	4	1	3	6	5	1	4	11	1	2	2	1	3	3	1	3	2	5	5	0	1	5	5	4
Migut.A00501.1	9	22	6	18	11	16	11	10	26	8	6	13	9	9	5	7	36	14	9	17	2	16	11	10	19	17	12	20	14	7	7	9	13	3	14	2	4	8	8	6	17	7	7	6	0	12	12	9	18
Migut.A00501.2	0	0	0	0	0	0	0	0	0	0	0	0	0	0	0	0	0	0	0	0	0	0	0	0	0	0	0	0	0	0	0	0	0	0	0	0	0	0	0	0	0	0	0	0	0	0	0	0	0
Migut.A00502.1	0	0	0	0	0	0	0	0	0	0	0	0	0	0	0	0	0	0	0	0	0	0	0	0	0	0	0	0	0	0	0	0	0	0	0	0	0	0	0	0	0	0	0	0	0	0	0	0	0
Migut.A00502.2	0	0	0	0	0	0	0	0	0	0	0	0	0	0	0	0	0	0	0	0	0	0	0	0	0	0	0	0	0	0	0	0	0	0	0	0	0	0	0	0	0	0	0	0	0	0	0	0	0
Migut.A00503.1	5	7	14	13	7	15	8	5	25	4	8	6	8	4	4	10	27	8	3	14	7	8	7	5	24	9	8	12	16	11	8	14	17	4	14	11	4	11	7	7	12	6	4	3	0	5	5	6	9
Migut.A00504.1	15	29	18	40	26	41	23	11	40	17	14	19	21	14	10	20	57	25	34	23	10	32	32	30	26	22	36	32	25	36	28	24	38	15	34	9	13	12	22	10	32	16	25	15	0	18	13	16	12
Migut.A00505.1	21	28	28	120	26	76	43	18	81	17	39	7	53	15	14	17	63	41	31	20	9	30	38	34	60	49	68	42	24	37	48	28	44	12	61	12	28	18	19	23	29	29	28	26	0	29	23	38	22
Migut.A00506.1	51	89	90	174	102	119	98	54	190	61	63	65	107	64	41	82	238	112	92	88	36	112	84	86	154	112	102	119	113	108	103	99	143	40	127	39	64	45	69	77	93	52	63	69	0	102	66	110	59
Migut.A00507.1	32	47	36	65	34	84	42	25	79	21	22	20	39	15	15	29	132	30	36	47	18	42	37	27	53	32	38	50	44	38	57	25	72	18	57	12	17	22	38	35	51	21	28	24	0	38	26	46	22
Migut.A00508.1	33	49	66	103	44	78	50	25	110	21	23	23	38	28	22	37	137	56	53	54	21	42	40	40	77	54	67	61	43	54	55	44	90	21	76	21	23	20	34	31	48	18	37	39	0	50	32	57	28
Migut.A00509.1	57	93	82	116	65	136	73	42	202	56	54	48	96	33	36	50	261	85	90	97	41	97	71	68	131	91	91	139	98	103	105	85	121	31	146	35	61	43	74	68	84	55	65	68	0	97	76	100	59
Migut.A00510.1	0	0	0	0	0	0	0	0	0	0	0	0	0	0	0	0	0	0	0	0	0	0	0	0	0	0	0	0	0	0	0	0	0	0	0	0	0	0	0	0	0	0	0	0	0	0	0	0	0
Migut.A00510.2	0	0	0	0	0	0	0	0	0	0	0	0	0	0	0	0	0	0	0	0	0	0	0	0	0	0	0	0	0	0	0	0	0	0	0	0	0	0	0	0	0	0	0	0	0	0	0	0	0
Migut.A00510.3	0	0	0	0	0	0	0	0	0	0	0	0	0	0	0	0	0	0	0	0	0	0	0	0	0	0	0	0	0	0	0	0	0	0	0	0	0	0	0	0	0	0	0	0	0	0	0	0	0
Migut.A00511.1	16	32	44	82	34	92	27	34	105	30	35	22	44	28	27	26	125	45	56	36	17	35	35	39	58	52	64	51	34	60	54	31	59	22	57	22	35	21	38	36	40	29	31	26	0	41	36	41	20
Migut.A00512.1	15	47	56	58	54	125	65	27	87	26	57	26	99	26	27	26	123	35	37	63	19	43	40	33	67	54	40	61	39	49	30	40	73	12	55	64	22	31	33	27	47	23	20	39	0	31	34	38	19
Migut.A00513.1	22	67	48	86	47	97	51	29	107	29	30	26	75	28	19	37	157	48	42	63	23	47	38	58	72	58	56	76	75	57	45	48	88	29	63	77	36	23	46	57	50	34	45	40	0	54	35	61	26
Migut.A00514.1	8	17	10	29	21	54	18	14	22	12	12	9	17	14	12	23	24	12	19	13	8	12	13	19	31	18	19	2	55	19	17	20	39	4	25	10	7	4	11	17	22	9	20	4	0	6	11	18	10
Migut.A00515.1	0	0	0	0	0	0	0	0	0	0	0	0	0	0	0	0	0	0	0	0	0	0	0	0	0	0	0	0	0	0	0	0	0	0	0	0	0	0	0	0	0	0	0	0	0	0	0	0	0
Migut.A00515.2	0	0	0	0	0	0	0	0	0	0	0	0	0	0	0	0	0	0	0	0	0	0	0	0	0	0	0	0	0	0	0	0	0	0	0	0	0	0	0	0	0	0	0	0	0	0	0	0	0
Migut.A00516.1	27	37	26	95	27	65	39	25	69	33	19	20	36	21	14	18	124	34	33	34	14	33	31	18	44	32	33	57	39	32	29	39	64	19	65	17	36	15	28	20	38	32	15	36	0	37	38	33	17
Migut.A00517.1	8	10	18	17	16	20	14	3	34	18	11	9	18	8	4	9	41	11	17	18	6	22	17	17	18	18	14	27	19	16	8	15	28	8	15	5	10	7	17	8	9	12	9	17	0	9	14	17	19
Migut.A00518.1	28	47	66	77	41	85	38	29	93	18	31	32	49	29	15	39	169	44	56	47	23	43	35	36	72	63	63	65	47	55	36	35	83	13	63	25	30	23	27	33	42	26	27	38	0	64	29	55	27
Migut.A00519.1	0	0	0	0	0	0	0	0	0	0	0	0	0	0	0	0	0	0	0	0	0	0	0	0	0	0	0	0	0	0	0	0	0	0	0	0	0	0	0	0	0	0	0	0	0	0	0	0	0
Migut.A00519.2	0	0	0	0	0	0	0	0	0	0	0	0	0	0	0	0	0	0	0	0	0	0	0	0	0	0	0	0	0	0	0	0	0	0	0	0	0	0	0	0	0	0	0	0	0	0	0	0	0
Migut.A00520.1	15	28	26	28	32	35	24	16	48	21	19	18	31	9	12	23	59	21	26	43	6	32	23	35	42	24	32	47	28	27	39	15	46	4	32	8	23	10	20	16	22	20	17	19	0	27	20	34	19
Migut.A00521.1	29	55	56	93	51	91	59	32	97	44	35	28	53	25	25	52	142	53	41	57	19	60	58	46	86	63	43	73	64	58	49	50	98	17	71	22	37	25	40	39	50	22	28	48	0	53	59	45	37
Migut.A00522.1	24	47	32	105	40	109	33	25	85	17	24	25	51	23	20	26	114	46	49	49	31	39	36	33	67	50	32	58	43	40	51	43	56	17	52	15	15	21	29	34	34	34	23	31	0	39	38	37	40
Migut.A00523.1	9	13	6	7	11	8	7	6	25	6	6	9	6	5	6	4	26	12	14	12	4	9	3	14	14	11	5	17	12	10	6	6	19	3	9	8	9	7	4	9	9	7	2	5	0	12	4	11	6
Migut.A00523.2	0	6	0	2	3	0	2	2	3	3	0	1	2	0	0	1	9	2	1	2	0	4	1	3	3	4	0	3	2	2	3	0	8	1	2	1	1	2	3	4	4	2	0	1	0	1	0	3	3
Migut.A00524.1	57	99	120	233	84	198	94	45	209	51	81	56	91	42	48	50	262	102	91	113	43	108	94	75	159	106	123	118	102	116	118	70	137	47	152	63	66	58	56	76	111	60	78	66	1	97	76	93	64
Migut.A00525.1	54	81	110	134	74	135	85	37	164	50	41	51	81	41	24	65	220	73	84	81	26	74	76	67	123	79	94	113	109	82	94	71	135	43	105	39	57	33	60	53	78	43	46	55	0	96	73	78	52
Migut.A00526.1	19	31	40	104	35	70	24	20	78	17	34	15	29	25	17	26	106	26	43	28	11	33	29	32	40	39	54	34	26	29	33	27	41	20	38	7	15	15	18	29	25	12	25	17	0	33	28	30	26
Migut.A00527.1	14	22	32	43	18	34	36	11	58	12	21	10	31	7	8	19	63	29	29	19	10	23	20	23	34	21	27	28	23	27	27	17	28	12	33	10	19	16	11	16	26	10	18	12	0	16	13	26	9
Migut.A00528.1	3	2	4	1	2	0	4	2	3	2	0	2	2	3	4	3	7	2	1	2	0	3	3	4	1	2	2	4	5	1	1	1	3	0	3	0	1	0	3	1	0	2	2	2	0	2	0	6	1
Migut.A00528.2	0	0	0	7	0	1	0	0	0	0	0	0	0	0	0	0	1	0	0	0	0	0	0	0	0	0	0	0	0	0	1	1	6	0	1	0	0	0	0	0	0	0	0	1	0	0	0	0	0
Migut.A00529.1	8	20	22	30	14	26	18	17	35	13	12	13	22	5	17	7	39	17	20	12	9	20	21	19	27	19	33	27	15	25	19	9	24	5	17	8	8	8	17	11	15	7	15	15	0	20	17	13	7
Migut.A00529.2	0	0	0	0	0	0	0	0	0	0	0	0	0	0	0	0	0	0	0	0	0	0	0	0	0	0	0	0	0	0	0	0	0	0	0	0	0	0	0	0	0	0	0	0	0	0	0	0	0
Migut.A00530.1	63	89	102	163	74	143	106	58	185	62	51	59	98	35	50	52	249	86	102	86	33	89	79	70	139	97	106	133	96	104	100	90	132	43	121	44	61	43	84	70	88	57	60	62	0	88	62	108	54
Migut.A00531.1	37	72	64	128	61	112	40	39	146	36	34	33	60	41	24	53	204	66	82	59	28	38	62	44	105	71	81	79	68	47	74	56	121	22	118	36	29	46	59	53	79	40	53	51	0	52	36	73	32
Migut.A00532.1	16	40	62	116	40	90	1	24	79	25	0	29	2	20	4	39	118	33	56	41	15	2	39	0	74	44	65	60	41	6	51	42	64	0	55	13	0	29	26	33	37	27	23	34	0	2	31	52	1
Migut.A00533.1	27	50	34	134	37	158	46	18	90	35	28	32	36	28	13	37	139	39	38	53	21	29	58	28	91	42	43	76	49	38	61	32	72	14	73	11	23	15	56	50	45	22	45	51	0	40	43	56	16
Migut.A00534.1	32	45	66	177	58	152	54	26	93	43	52	27	63	25	27	47	120	50	53	57	31	70	48	47	87	66	64	82	62	60	52	39	66	20	86	14	35	32	52	40	47	40	35	46	0	41	48	64	36
Migut.A00535.1	27	42	54	109	30	78	44	33	106	28	22	23	43	27	16	26	119	60	49	49	22	58	44	30	76	48	70	61	33	43	45	38	63	12	59	7	29	25	25	26	39	27	32	30	0	43	34	40	20
Migut.A00536.1	52	74	74	137	68	113	62	36	159	35	45	31	82	36	36	52	179	70	69	71	29	68	74	68	106	76	111	130	87	80	64	65	127	35	99	28	37	32	50	61	62	49	38	48	0	58	54	79	50
Migut.A00537.1	2	3	4	9	3	5	6	0	8	3	5	2	1	2	3	6	9	2	3	5	1	4	0	3	6	4	7	4	3	6	4	1	6	1	5	3	1	1	0	4	1	2	5	2	0	4	2	5	3
Migut.A00537.2	0	0	0	0	0	0	0	0	0	0	0	0	0	0	0	0	0	0	0	0	0	0	0	0	0	0	0	0	0	0	0	0	0	0	0	0	0	0	0	0	0	0	0	0	0	0	0	0	0
Migut.A00538.1	3	8	8	16	8	21	10	10	17	7	5	9	6	3	3	3	31	5	10	12	3	8	6	3	16	14	7	14	14	8	13	10	17	6	11	7	7	2	4	4	9	3	4	5	0	9	6	9	9
Migut.A00539.1	0	0	0	0	0	0	0	0	0	0	0	0	0	0	0	0	0	0	0	0	0	0	0	0	0	0	0	0	0	0	0	0	0	0	0	0	0	0	0	0	0	0	0	0	0	0	0	0	0
Migut.A00539.2	0	0	0	0	0	0	0	0	0	0	0	0	0	0	0	0	0	0	0	0	0	0	0	0	0	0	0	0	0	0	0	0	0	0	0	0	0	0	0	0	0	0	0	0	0	0	0	0	0
Migut.A00540.1	10	14	46	23	22	29	21	5	51	12	11	8	12	6	10	6	43	25	23	12	10	14	13	23	19	13	30	12	13	16	28	10	16	5	20	5	11	11	12	7	9	9	21	13	0	12	17	16	11
Migut.A00541.1	17	28	28	47	27	25	23	17	51	11	23	16	24	9	5	16	84	34	43	31	15	26	24	23	39	27	38	35	36	31	43	28	52	15	40	12	11	12	10	24	27	12	24	24	0	19	17	23	14
Migut.A00542.1	45	102	122	212	81	223	89	50	187	66	59	44	84	44	45	65	237	100	108	99	39	102	100	76	128	118	139	134	104	94	115	101	125	34	130	26	59	44	55	73	99	64	77	70	0	107	60	100	52
Migut.A00543.1	3	5	0	5	0	0	1	0	2	3	1	2	0	3	0	0	0	1	1	3	1	1	0	3	7	0	0	0	0	5	0	3	11	0	5	0	0	0	5	0	0	2	0	1	0	0	0	0	0
Migut.A00544.1	9	28	12	110	18	16	24	12	50	21	14	12	17	15	15	9	37	28	38	14	15	26	17	38	29	21	25	39	27	23	38	28	56	22	51	20	6	13	21	22	21	25	24	19	0	23	9	20	12
Migut.A00545.1	20	11	0	51	3	3	1	21	44	34	1	25	4	15	14	2	6	2	31	9	12	5	4	5	70	16	1	11	46	41	38	36	57	12	46	2	0	1	4	31	3	33	19	6	0	5	2	3	1
Migut.A00546.1	43	74	54	120	45	117	47	29	131	33	50	32	53	24	29	35	158	67	80	67	20	57	58	57	114	61	100	83	39	68	71	51	73	19	73	21	37	25	46	37	51	38	46	45	0	55	32	57	36
Migut.A00547.1	2	6	8	4	3	7	2	5	6	3	2	4	3	3	3	0	14	2	4	2	2	2	4	3	3	2	8	6	4	6	7	5	7	1	8	2	2	7	3	4	2	5	2	3	0	3	3	1	4
Migut.A00547.2	0	0	0	0	0	0	0	0	0	0	0	0	0	0	0	0	0	0	0	0	0	0	0	0	0	0	0	0	0	0	0	0	0	0	0	0	0	0	0	0	0	0	0	0	0	0	0	0	0
Migut.A00547.3	0	0	0	0	0	0	0	0	0	0	0	0	0	0	0	0	0	0	0	0	0	0	0	0	0	0	0	0	0	0	0	0	2	0	0	0	0	0	0	0	0	0	0	0	0	0	0	0	0
Migut.A00547.4	0	0	0	0	0	0	0	0	0	0	0	0	0	0	0	0	0	0	0	0	0	0	0	0	0	0	0	0	0	0	0	0	0	0	0	0	0	0	0	0	0	0	0	0	0	0	0	0	0
Migut.A00548.1	16	25	28	48	28	42	24	18	49	20	11	19	30	18	6	16	67	28	23	34	15	22	27	18	44	26	39	37	28	28	29	18	43	14	40	10	11	12	25	13	32	17	19	29	0	21	29	25	26
Migut.A00549.1	13	14	26	47	17	34	16	12	39	11	10	13	15	8	9	20	59	17	21	28	10	28	24	16	39	20	27	44	29	29	29	26	36	13	31	8	19	12	22	14	15	13	23	18	0	23	18	24	16
Migut.A00550.1	15	39	42	60	44	53	31	17	73	28	23	27	41	19	16	29	108	38	51	37	15	47	32	38	69	46	49	54	38	40	51	29	52	13	53	8	27	21	19	21	39	16	32	25	0	36	35	49	26
Migut.A00551.1	1	5	2	6	2	4	3	1	2	2	0	0	0	2	0	0	11	1	3	0	1	1	0	1	3	4	0	3	3	2	4	0	4	3	2	0	0	0	1	4	0	3	0	6	0	4	1	1	0
Migut.A00551.2	0	0	0	0	0	0	0	0	0	0	0	0	0	0	0	0	0	0	0	0	0	0	0	0	0	0	0	0	0	0	0	0	0	0	0	0	0	0	0	0	0	0	0	0	0	0	0	0	0
Migut.A00552.1	4	11	12	27	5	16	13	7	17	7	5	7	10	9	5	4	26	6	9	15	2	9	18	11	14	8	13	14	8	15	10	9	22	6	13	2	7	5	11	8	5	7	7	6	0	12	9	9	3
Migut.A00553.1	33	37	34	126	40	92	33	23	91	18	22	16	40	23	18	43	145	48	44	29	11	41	32	30	72	41	55	56	53	54	43	41	72	7	51	17	32	21	29	24	33	20	22	21	0	42	39	38	35
Migut.A00554.1	53	88	48	126	65	136	68	48	128	38	38	36	68	31	30	45	149	69	73	51	28	64	35	55	98	70	77	77	61	53	72	55	112	26	93	29	36	37	38	67	47	44	37	43	0	72	50	74	43
Migut.A00554.2	0	0	0	0	0	0	0	0	0	0	0	0	0	0	0	0	0	0	0	0	0	0	0	0	0	0	0	0	0	0	0	0	0	0	0	0	0	0	0	0	0	0	0	0	0	0	0	0	0
Migut.A00555.1	0	0	0	0	0	0	0	0	0	1	0	0	0	0	0	0	0	0	0	0	0	0	0	0	0	0	0	0	0	0	0	0	0	0	0	0	0	0	0	0	0	0	0	0	0	0	0	0	0
Migut.A00555.2	0	0	0	0	0	0	0	0	0	0	0	0	0	0	0	0	0	0	0	0	0	0	0	0	0	0	0	0	0	0	0	0	0	0	0	0	0	0	0	0	0	0	0	0	0	0	0	0	0
Migut.A00555.3	0	0	0	0	0	0	1	0	0	0	0	0	0	0	0	0	0	0	2	0	0	0	0	0	0	0	0	0	0	0	0	0	0	0	0	0	0	0	0	0	0	0	0	0	0	0	0	0	0
Migut.A00555.4	0	1	0	0	0	0	0	0	1	0	0	0	0	0	0	0	0	0	0	0	0	0	0	0	0	0	0	0	0	0	0	0	0	0	0	0	0	0	0	0	0	0	0	0	0	0	0	0	0
Migut.A00555.5	0	1	0	0	0	0	0	0	1	0	0	0	0	0	0	0	0	0	0	0	0	0	0	0	0	1	0	0	0	0	0	0	0	0	0	0	0	0	0	0	0	0	0	0	0	0	0	0	0
Migut.A00556.1	21	28	24	83	35	85	44	21	88	26	19	26	50	21	19	25	107	45	38	37	14	52	22	55	57	41	52	43	38	45	57	30	51	23	59	15	27	29	34	34	44	29	31	41	0	49	25	45	20
Migut.A00557.1	13	24	38	46	32	45	23	19	65	22	13	22	42	13	12	26	54	23	40	23	12	27	19	21	40	30	33	34	28	38	33	29	34	14	40	16	20	21	27	25	24	15	23	22	0	27	14	24	17
Migut.A00558.1	60	110	146	259	100	248	108	70	232	57	70	41	101	52	46	70	294	151	163	99	54	110	94	110	203	111	189	111	100	147	144	114	170	59	145	39	49	59	61	91	82	61	72	66	0	110	76	107	62
Migut.A00559.1	29	50	48	156	39	133	48	21	136	34	35	30	55	24	35	30	163	57	76	50	31	51	43	58	99	78	72	91	47	68	73	50	85	23	96	28	46	37	40	35	58	32	30	45	1	46	46	47	49
Migut.A00560.1	8	15	6	23	11	30	12	14	27	5	9	7	12	7	8	7	31	13	16	20	5	14	14	14	20	10	15	19	13	16	9	12	20	5	16	3	7	5	16	9	14	19	15	5	0	15	9	20	7
Migut.A00561.1	9	13	16	30	12	44	15	13	39	13	14	7	18	8	13	12	57	15	18	19	6	17	13	11	27	16	15	17	15	19	24	14	32	6	17	7	7	7	15	12	20	6	17	13	0	20	11	17	13
Migut.A00562.1	0	0	0	0	0	0	0	0	0	0	0	0	0	0	0	0	0	0	0	0	0	0	0	0	0	0	0	0	0	0	0	0	0	0	0	0	0	0	0	0	0	0	0	0	0	0	0	0	0
Migut.A00563.1	34	72	20	121	25	107	25	38	92	42	15	11	27	19	17	21	123	28	50	46	23	21	38	12	64	53	25	80	48	60	60	62	127	17	60	14	24	22	74	25	33	54	35	46	0	44	2	21	1
Migut.A00564.1	37	163	70	203	32	100	35	53	153	31	30	30	55	37	27	43	159	56	75	58	35	48	60	28	93	56	69	106	73	165	154	70	219	46	84	11	68	78	96	92	72	94	47	50	0	103	73	44	52
Migut.A00565.1	3	0	0	2	0	4	0	5	4	0	0	0	0	0	1	1	0	0	2	1	0	0	0	0	0	1	0	1	0	5	11	0	15	0	1	1	0	2	0	1	1	0	0	0	0	1	0	0	0
Migut.A00566.1	16	16	12	32	0	47	8	20	46	9	3	7	3	2	8	0	38	13	45	11	7	17	10	11	11	14	8	10	59	28	40	3	59	6	12	1	1	8	12	7	25	4	9	3	0	25	0	7	2
Migut.A00567.1	491	850	944	762	780	915	580	533	1556	695	500	499	824	515	277	656	1706	511	690	889	242	597	759	412	1156	794	482	941	872	724	570	963	1109	341	1084	452	450	306	600	717	712	583	423	523	0	1016	721	717	645
Migut.A00568.1	17	39	28	80	24	61	38	19	67	12	19	12	40	18	12	26	81	42	38	25	13	27	38	38	61	27	41	41	30	30	47	28	48	11	41	19	20	16	21	24	29	22	28	21	0	35	27	38	24
Migut.A00569.1	21	33	44	66	27	59	21	23	88	22	24	20	46	17	18	18	85	40	40	36	23	32	42	22	55	43	44	42	37	31	43	29	55	13	59	15	31	24	29	26	29	22	28	27	0	34	22	45	34
Migut.A00570.1	15	46	22	48	29	50	38	23	67	20	20	19	41	13	16	16	87	25	43	39	19	25	35	31	42	33	42	33	35	40	37	28	49	15	60	9	19	18	22	13	30	16	21	18	0	35	17	36	14
Migut.A00571.1	0	5	0	7	8	7	3	6	11	3	5	5	10	2	4	4	9	6	10	9	2	1	5	1	17	7	8	13	8	6	3	6	6	3	9	7	5	2	4	5	4	3	9	3	0	5	3	4	6
Migut.A00571.2	0	0	0	0	0	0	0	0	0	0	0	0	0	0	0	0	0	0	0	0	0	0	0	0	0	0	0	0	0	0	0	0	0	0	0	0	0	0	0	0	0	0	0	0	0	0	0	0	0
Migut.A00572.1	42	57	54	98	53	86	47	34	100	33	33	35	66	25	16	31	169	51	59	66	31	55	54	37	72	46	61	95	56	62	67	51	105	26	87	34	36	31	47	42	51	40	49	39	0	46	39	67	42
Migut.A00573.1	67	66	66	103	39	88	40	63	153	32	31	27	50	29	33	34	141	50	157	61	27	65	47	69	97	80	55	94	169	126	109	64	206	28	72	20	44	33	59	57	62	51	42	48	0	69	29	38	28
Migut.A00574.1	67	66	76	189	47	134	41	56	170	31	26	38	27	28	33	44	150	35	216	77	32	57	64	59	77	79	123	121	198	192	140	97	184	38	102	30	68	51	80	58	81	40	68	79	0	108	67	62	32
Migut.A00575.1	63	41	88	116	41	66	78	24	120	21	45	38	81	33	17	49	101	49	112	54	17	51	31	33	66	61	74	74	114	84	30	66	66	29	76	16	68	70	54	34	45	26	22	27	0	113	42	43	41
Migut.A00576.1	12	8	12	24	11	26	9	12	43	9	18	7	15	7	5	8	30	7	26	15	5	7	5	10	21	7	13	28	50	18	7	13	36	7	21	8	12	14	13	7	6	6	6	17	0	27	15	13	9
Migut.A00577.1	91	123	136	302	155	279	137	73	315	77	92	60	120	68	61	95	347	154	156	152	72	142	123	107	216	147	152	208	147	134	173	123	211	67	192	58	84	74	102	101	167	86	132	110	0	157	106	151	92
Migut.A00578.1	109	145	104	243	147	212	136	98	296	90	72	98	136	59	71	115	387	144	160	156	55	141	124	141	236	153	151	220	168	136	139	122	223	60	196	78	77	67	117	89	135	91	102	116	0	163	100	155	107
Migut.A00579.1	34	47	76	106	37	70	43	28	92	22	35	31	57	20	22	38	135	66	68	57	16	72	60	43	69	68	87	61	52	58	69	58	72	27	79	22	28	20	42	31	60	35	36	34	0	57	43	48	33
Migut.A00580.1	33	82	84	110	81	122	61	10	124	51	46	38	74	22	20	17	286	52	69	52	31	37	59	12	80	81	81	21	53	22	92	51	134	25	113	19	23	27	56	54	35	29	62	23	0	60	58	117	38
Migut.A00581.1	112	142	94	291	69	255	199	36	237	121	122	69	168	50	27	51	351	138	129	97	20	81	135	72	242	109	159	115	131	73	84	116	133	36	113	30	73	67	120	39	101	71	59	62	0	162	60	76	52
Migut.A00582.1	28	77	86	159	68	120	92	49	161	50	56	42	76	42	30	34	225	77	71	62	28	57	62	38	102	79	96	90	72	81	77	69	116	30	88	23	31	41	73	51	92	61	45	57	0	69	51	76	58
Migut.A00583.1	39	66	54	175	49	154	79	35	138	43	40	39	72	29	27	38	180	73	64	76	35	55	59	65	114	81	87	113	56	84	72	62	109	26	99	33	45	43	61	46	59	42	62	45	0	79	45	93	40
Migut.A00584.1	0	0	0	0	0	0	0	0	0	0	0	0	0	0	0	0	0	0	0	0	0	0	0	0	0	0	0	0	0	0	0	0	0	0	0	0	0	0	0	0	0	0	0	0	0	0	0	0	0
Migut.A00584.2	0	0	0	0	0	0	0	0	0	0	0	0	0	0	0	0	0	0	0	0	0	0	0	0	0	0	0	0	0	0	0	0	0	0	0	0	0	0	0	0	0	0	0	0	0	0	0	0	0
Migut.A00584.3	0	0	0	0	0	0	0	0	0	0	0	0	0	0	0	0	0	0	0	0	0	0	0	0	0	0	0	0	0	0	0	0	0	0	0	0	0	0	0	0	0	0	0	0	0	0	0	0	0
Migut.A00584.4	0	0	0	0	0	0	0	0	0	0	0	0	0	0	0	0	0	0	0	0	0	0	0	0	0	0	0	0	0	0	0	0	0	0	0	0	0	0	0	0	0	0	0	0	0	0	0	0	0
Migut.A00585.1	43	66	96	156	90	125	87	43	173	43	57	60	90	37	20	55	237	84	84	95	35	83	73	75	135	103	96	122	92	91	79	94	159	37	116	45	50	43	72	65	82	54	60	60	0	90	72	85	53
Migut.A00586.1	32	71	58	121	53	84	60	26	114	33	38	35	60	22	37	54	160	63	54	80	20	77	47	55	106	55	75	82	53	59	56	59	91	21	76	33	28	26	34	51	78	27	37	60	0	67	43	59	38
Migut.A00587.1	24	45	48	88	56	78	42	30	102	31	37	38	68	26	29	32	128	40	58	55	17	58	54	52	84	41	58	58	51	55	54	54	75	28	72	16	44	26	28	41	49	39	38	34	0	63	35	66	28
Migut.A00588.1	10	17	32	44	21	40	22	8	44	18	9	13	20	5	5	14	91	20	19	32	6	20	14	18	37	26	23	32	14	19	18	25	45	6	22	9	19	13	22	16	21	14	13	14	0	25	21	31	15
Migut.A00588.2	2	8	8	5	5	6	3	4	10	4	4	1	5	2	1	3	9	3	5	1	1	2	2	3	2	5	5	8	3	3	6	6	8	3	4	0	2	9	2	1	6	1	1	3	0	4	1	2	3
Migut.A00589.1	0	0	0	0	0	0	0	0	0	0	0	0	0	0	0	0	0	0	0	0	0	0	0	0	0	0	0	0	0	0	0	0	0	0	0	0	0	0	0	0	0	0	0	0	0	0	0	0	0
Migut.A00589.2	0	0	0	0	0	0	0	0	0	0	0	0	0	0	0	0	0	0	0	0	0	0	0	0	0	0	0	0	0	0	0	0	0	0	0	0	0	0	0	0	0	0	0	0	0	0	0	0	0
Migut.A00590.1	13	18	18	25	15	29	22	9	36	15	10	9	25	7	6	16	57	23	23	17	9	17	17	18	21	18	26	24	19	15	25	21	23	6	36	8	6	12	17	13	22	13	9	22	0	29	6	16	10
Migut.A00591.1	61	106	154	285	119	256	99	62	255	66	43	60	109	51	45	52	375	130	119	154	45	108	97	89	174	138	148	302	121	103	156	97	189	34	165	53	88	44	67	90	187	81	94	185	0	109	92	127	72
Migut.A00592.1	10	28	2	10	24	67	5	8	39	15	1	2	1	14	9	3	91	36	20	20	9	16	37	16	27	21	0	34	25	1	29	1	48	0	28	10	1	6	3	14	25	11	17	19	0	3	1	24	5
Migut.A00593.1	61	137	16	126	74	238	17	41	161	64	10	13	18	50	38	19	294	69	159	123	33	76	95	59	135	67	92	180	145	38	98	60	135	35	106	38	18	26	38	80	133	62	112	79	0	61	33	109	25
Migut.A00594.1	70	253	38	356	184	538	157	66	304	52	93	56	160	110	20	78	338	232	19	134	27	112	199	68	161	156	0	305	18	44	147	11	395	18	148	55	96	88	25	103	163	98	48	193	0	52	110	220	60
Migut.A00595.1	13	52	30	85	21	79	23	14	60	8	15	17	52	14	10	9	71	44	24	24	11	11	32	21	36	33	27	30	16	25	25	12	53	7	38	8	11	16	19	17	22	16	22	18	0	79	19	24	18
Migut.A00596.1	77	127	116	221	67	208	75	52	223	55	77	31	98	54	29	49	203	112	67	101	41	79	92	60	194	111	71	158	53	66	114	100	172	29	129	41	48	36	52	101	83	44	61	83	0	224	70	73	67
Migut.A00597.1	59	168	82	161	71	166	106	52	217	47	53	38	104	37	32	55	231	107	99	116	36	96	77	85	126	132	118	140	76	97	109	86	125	38	125	31	58	42	63	72	74	57	52	65	0	155	69	89	61
Migut.A00598.1	53	73	106	108	53	194	38	31	168	77	52	34	47	46	22	79	279	86	55	73	41	76	89	59	79	75	78	116	34	52	126	40	62	24	129	30	65	48	32	44	78	24	96	66	0	56	27	83	23
Migut.A00599.1	22	44	58	92	34	70	39	30	93	31	25	30	51	18	16	25	108	39	47	39	15	47	45	35	75	55	52	73	44	44	39	38	67	21	57	19	38	35	19	27	49	20	39	27	0	36	41	36	27
Migut.A00600.1	22	31	46	111	41	89	34	20	80	29	15	21	39	16	22	27	116	43	43	43	19	32	34	31	60	35	58	52	39	35	50	47	53	24	66	26	20	20	23	31	40	24	29	39	0	50	41	48	26
Migut.A00601.1	25	49	52	99	41	83	50	26	87	19	29	25	42	18	19	31	135	45	57	38	16	38	30	40	60	48	56	51	47	41	66	46	81	19	81	16	30	23	21	34	56	29	42	32	0	50	31	42	43
Migut.A00602.1	11	27	28	54	16	54	22	17	58	15	18	14	19	11	12	17	70	27	27	27	11	38	18	27	48	36	36	36	19	31	28	22	41	16	45	13	14	6	26	20	26	12	20	17	0	23	12	26	10
Migut.A00603.1	7	21	14	29	9	25	12	12	32	5	9	11	16	7	6	6	45	11	26	10	6	10	9	14	21	15	16	19	26	7	19	14	21	15	26	5	11	11	11	14	15	6	10	11	0	13	17	19	6
Migut.A00604.1	63	55	54	132	81	111	54	34	151	33	46	53	60	31	34	38	144	130	77	95	23	94	103	63	131	71	86	96	78	91	82	72	77	41	132	19	50	44	47	48	81	62	41	46	0	89	80	72	35
Migut.A00605.1	33	59	74	203	67	160	76	42	136	31	47	36	65	27	38	51	197	83	72	72	27	53	73	63	101	73	96	95	80	66	80	52	85	38	91	25	33	35	35	54	70	44	60	61	0	67	44	84	31
Migut.A00606.1	0	0	0	0	0	0	0	0	0	0	0	0	0	0	0	0	0	0	0	0	0	0	0	0	0	0	0	0	0	0	0	0	0	0	0	0	0	0	0	0	0	0	0	0	0	0	0	0	0
Migut.A00606.2	0	0	0	0	0	0	0	0	0	0	0	0	0	0	0	0	0	0	0	0	0	0	0	0	0	0	0	0	0	0	0	0	0	0	0	0	0	0	0	0	0	0	0	0	0	0	0	0	0
Migut.A00607.1	26	24	26	60	53	36	38	19	72	24	16	33	41	22	16	24	103	34	31	43	14	47	42	36	47	48	40	45	41	43	45	48	50	9	53	25	33	11	24	38	35	19	25	12	0	45	40	42	35
Migut.A00608.1	38	47	56	103	59	92	60	30	133	49	47	36	51	23	18	32	160	49	73	62	33	54	55	52	86	61	68	93	82	68	96	63	104	31	77	31	32	28	56	52	56	35	46	44	0	64	35	81	38
Migut.A00609.1	21	24	30	64	22	58	41	13	87	27	22	24	32	23	15	26	85	37	40	35	18	46	30	34	53	35	38	48	36	52	34	32	58	16	40	17	23	32	34	25	37	18	17	24	0	34	28	22	25
Migut.A00610.1	43	87	84	183	63	139	92	39	156	52	55	47	97	53	32	42	261	90	107	84	26	83	66	71	140	94	109	136	98	94	100	71	129	43	123	24	54	35	64	74	56	57	56	60	0	79	56	82	55
Migut.A00611.1	67	89	106	179	78	169	82	45	192	79	60	69	86	35	45	66	254	83	90	127	30	86	84	79	126	111	110	145	97	109	116	103	128	32	112	39	56	36	82	72	98	64	63	76	0	112	77	96	58
Migut.A00612.1	36	60	48	91	51	87	41	26	128	41	20	33	51	24	32	25	148	62	59	52	19	56	46	58	73	65	59	78	70	61	47	81	93	27	70	35	41	27	31	32	56	31	29	38	0	40	40	47	40
Migut.A00613.1	0	3	2	8	3	3	3	1	5	5	3	0	4	2	1	2	4	1	4	2	0	5	3	4	5	5	4	1	1	3	0	4	1	1	6	0	1	1	0	2	0	1	1	2	0	2	2	3	2
Migut.A00613.2	4	4	2	2	2	8	5	0	9	3	1	1	1	0	3	5	5	1	1	4	0	2	3	2	2	1	4	2	3	3	0	1	10	3	4	0	1	0	1	2	6	2	2	1	0	2	2	3	1
Migut.A00614.1	21	54	56	133	36	145	33	38	108	33	31	24	54	30	20	23	152	37	40	35	15	55	54	53	71	55	76	77	32	49	49	52	81	22	83	27	25	21	34	24	45	27	40	42	0	60	40	54	29
Migut.A00615.1	27	50	46	116	42	114	62	31	122	23	20	48	63	21	22	33	129	59	65	55	19	60	51	44	58	62	76	69	59	73	57	40	95	22	66	27	28	21	35	42	65	32	29	40	0	43	50	50	45
Migut.A00616.1	11	22	30	46	21	61	22	11	40	15	18	8	31	10	11	11	79	19	34	28	12	24	22	26	34	20	37	28	17	14	23	26	41	14	30	9	13	7	16	19	21	14	15	20	0	19	11	22	11
Migut.A00617.1	29	72	64	160	56	133	60	33	123	30	48	40	67	26	31	32	171	61	58	68	21	64	63	53	92	69	66	92	57	66	78	53	90	26	93	33	39	35	51	52	58	37	50	30	0	65	41	58	34
Migut.A00618.1	75	69	60	211	65	142	88	39	174	98	34	36	125	52	31	41	190	85	74	70	21	69	72	54	100	79	130	99	76	114	76	129	190	37	171	36	114	26	51	66	67	135	38	51	0	72	43	61	44
Migut.A00619.1	24	57	84	204	38	156	75	54	106	15	35	24	69	31	42	29	189	80	45	47	26	61	85	43	124	61	54	53	30	58	48	73	70	20	127	30	39	20	54	41	42	26	46	27	0	40	26	38	41
Migut.A00620.1	12	11	32	40	31	34	21	10	28	15	16	12	29	7	8	19	60	26	20	28	13	42	15	19	22	27	13	39	37	9	23	27	40	5	33	16	15	14	20	14	22	18	9	18	0	30	22	35	17
Migut.A00621.1	22	30	44	71	19	59	38	24	75	35	17	22	34	18	13	31	88	29	35	29	7	45	36	35	37	27	32	66	22	40	37	33	56	7	44	11	27	15	17	29	33	27	25	25	0	40	32	27	19
Migut.A00622.1	42	132	114	127	86	129	70	32	146	47	35	38	66	38	36	28	220	65	56	106	30	75	60	76	142	82	66	154	71	113	52	83	93	29	88	58	60	40	66	85	95	41	49	87	0	115	71	68	55
Migut.A00623.1	20	30	16	62	5	35	18	12	44	24	16	24	33	15	5	13	74	16	33	17	13	20	20	1	33	16	19	9	29	29	15	25	53	5	29	12	13	15	9	15	13	23	15	3	0	8	12	9	12
Migut.A00624.1	12	20	22	37	10	38	11	6	32	7	10	7	18	1	5	7	70	15	20	9	4	7	14	4	0	11	21	10	20	2	25	23	43	6	21	9	0	11	20	3	13	18	11	4	0	7	12	7	20
Migut.A00625.1	86	138	124	319	81	277	106	80	314	89	105	96	125	54	54	107	406	142	172	115	73	107	122	63	204	158	169	138	154	153	156	144	234	61	232	72	81	84	119	115	109	90	114	53	0	109	124	84	98
Migut.A00626.1	16	21	26	30	27	38	22	16	52	26	22	23	35	15	7	24	77	31	20	56	16	34	37	19	37	18	20	39	36	29	11	28	39	7	34	13	18	11	30	24	25	28	15	22	0	32	21	34	26
Migut.A00627.1	43	71	188	152	97	147	79	151	146	76	42	41	92	72	73	100	291	106	85	98	41	90	69	73	113	70	96	87	73	91	71	70	157	33	106	30	58	61	70	65	64	50	60	69	0	83	63	71	38
Migut.A00628.1	33	46	66	119	58	110	63	35	126	46	30	38	77	29	23	40	158	69	61	67	23	53	60	50	98	62	70	87	76	51	58	57	98	20	98	31	39	39	55	55	40	37	30	37	0	81	45	60	56
Migut.A00629.1	48	54	30	145	36	166	45	19	141	41	21	43	37	21	27	44	220	52	114	57	23	57	45	69	59	56	75	63	101	26	59	65	98	18	108	21	44	48	34	37	46	26	58	41	0	107	59	87	66
Migut.A00630.1	20	12	22	29	20	38	9	24	38	17	13	11	14	4	15	5	45	19	14	33	5	28	8	11	15	21	8	17	14	19	12	3	53	6	20	15	30	5	24	15	28	19	6	12	0	25	13	14	13
Migut.A00631.1	60	89	98	160	95	123	77	51	172	49	53	61	98	32	40	51	201	99	73	81	29	110	90	63	122	82	97	119	77	91	128	71	127	26	133	41	63	41	55	61	77	49	57	47	0	63	67	85	45
Migut.A00632.1	18	55	32	77	47	66	32	29	74	34	32	22	36	25	17	29	126	47	47	53	25	61	51	39	61	39	50	90	48	55	52	44	59	19	86	21	29	22	34	36	49	33	40	46	0	49	33	49	37
Migut.A00633.1	0	0	0	0	0	0	0	0	0	0	0	0	0	0	0	0	0	0	0	0	0	0	0	0	0	0	0	0	0	0	0	0	0	0	0	0	0	0	0	0	0	0	0	0	0	0	0	0	0
Migut.A00633.2	0	0	0	0	0	0	0	0	0	0	0	0	0	0	0	0	0	0	0	0	0	0	0	0	0	0	0	0	0	0	0	0	0	0	0	0	0	0	0	0	0	0	0	0	0	0	0	0	0
Migut.A00633.3	0	0	0	0	0	0	0	0	0	0	0	0	0	0	0	0	0	0	0	0	0	0	0	0	0	0	0	0	0	0	0	0	0	0	0	0	0	0	0	0	0	0	0	0	0	0	0	0	0
Migut.A00634.1	78	108	98	1459	81	216	122	50	224	67	79	47	123	95	58	59	271	9	126	84	97	74	9	5	304	138	149	136	109	153	149	87	252	42	175	94	2	4	23	156	98	79	148	89	0	101	72	108	8
Migut.A00635.1	58	0	2	350	9	36	87	7	114	2	54	6	90	6	4	9	51	1	119	11	45	6	1	0	12	43	109	4	87	99	118	14	143	3	104	7	0	0	13	16	5	58	76	3	0	1	2	7	2
Migut.A00636.1	74	116	34	601	133	5	110	56	209	98	69	3	135	50	48	68	322	10	124	88	59	8	13	14	149	107	135	215	98	115	133	12	189	48	164	41	10	6	27	86	85	64	110	119	0	175	65	163	10
Migut.A00637.1	38	38	34	51	36	42	34	28	69	23	32	21	29	18	12	26	94	19	37	31	12	29	22	19	43	35	42	47	36	46	33	31	56	18	54	19	13	14	19	37	33	32	23	22	0	29	25	24	22
Migut.A00638.1	0	0	0	0	0	0	0	0	0	0	0	0	0	0	0	0	0	0	0	0	0	0	0	0	0	0	0	0	0	0	0	0	0	0	0	0	0	0	0	0	0	0	0	0	0	0	0	0	0
Migut.A00638.2	0	0	0	0	0	0	0	0	0	0	0	0	0	0	0	0	0	0	0	0	0	0	0	0	0	0	0	0	0	0	0	0	0	0	0	0	0	0	0	0	0	0	0	0	0	0	0	0	0
Migut.A00638.3	2	3	12	6	7	7	3	3	6	3	4	2	3	0	2	4	6	2	4	4	0	3	2	2	5	3	5	8	3	5	4	2	9	2	7	0	3	2	3	3	4	3	1	1	0	7	1	3	0
Migut.A00639.1	83	156	174	480	152	357	162	90	313	72	116	79	156	79	68	82	416	178	176	146	65	158	134	131	247	182	221	179	153	173	193	124	243	65	241	69	58	78	98	101	147	93	113	123	0	165	115	142	78
Migut.A00640.1	17	31	54	51	33	49	29	4	70	19	27	11	39	11	9	19	96	38	25	41	11	25	33	25	41	33	45	61	30	31	25	27	49	15	52	14	24	17	12	27	29	15	41	18	0	27	23	31	28
Migut.A00641.1	12	9	10	22	9	12	10	3	21	10	9	8	17	5	9	3	19	11	3	8	7	10	6	9	18	10	12	8	11	5	11	7	15	6	14	1	3	5	10	9	14	4	9	9	0	5	4	16	6
Migut.A00642.1	8	12	8	15	10	16	10	6	27	5	6	6	15	2	4	9	28	5	4	12	2	12	13	7	15	10	6	17	8	9	8	11	15	1	8	2	8	6	7	7	11	5	5	6	0	15	7	9	8
Migut.A00643.1	16	25	26	48	24	41	41	27	46	21	15	22	34	16	12	23	78	26	38	40	12	33	37	28	44	30	48	49	41	34	43	21	31	17	44	17	18	17	17	21	27	18	27	18	0	30	19	31	22
Migut.A00644.1	2	4	6	5	2	6	2	2	5	3	3	6	8	2	2	3	13	4	5	6	2	4	4	3	10	4	4	9	8	8	3	8	16	1	6	2	0	1	3	5	2	5	0	1	0	4	6	7	3
Migut.A00644.2	0	0	0	0	0	0	0	0	0	0	0	0	0	0	0	0	0	0	0	0	0	0	0	0	0	0	0	0	0	0	0	0	0	0	0	0	0	0	0	0	0	0	0	0	0	0	0	0	0
Migut.A00645.1	65	99	88	139	93	139	123	69	192	77	67	58	119	43	35	63	255	113	107	101	30	118	95	82	149	98	121	129	136	87	82	81	164	43	145	39	65	59	75	71	101	62	61	72	0	129	79	126	82
Migut.A00646.1	34	73	88	137	61	115	67	40	132	47	46	47	70	40	43	83	189	56	65	70	36	72	58	65	106	85	82	83	68	63	78	66	119	65	98	29	36	31	55	47	69	42	48	55	1	73	50	74	33
Migut.A00647.1	32	35	32	95	36	115	40	28	93	20	29	10	48	20	14	24	97	36	35	29	19	35	37	33	59	49	59	64	28	34	61	44	66	14	59	26	28	17	23	30	49	32	35	22	0	32	35	36	26
Migut.A00648.1	23	35	34	70	33	79	34	17	45	19	10	17	39	14	8	18	63	26	32	29	5	21	26	34	45	25	32	43	16	25	24	26	56	11	52	12	21	12	19	17	37	22	20	26	0	2	28	39	14
Migut.A00649.1	1	1	10	6	1	6	5	0	8	1	5	1	9	4	1	0	6	7	6	2	1	2	5	2	12	4	0	4	7	9	6	5	12	0	6	3	3	2	2	9	4	2	7	3	0	0	7	8	0
Migut.A00650.1	8	35	22	90	21	93	31	15	67	16	25	10	32	20	10	7	84	36	49	21	14	25	30	25	57	42	46	32	27	34	49	29	60	17	41	8	16	17	21	30	24	18	29	22	0	25	24	29	8
Migut.A00651.1	10	21	16	60	22	79	35	13	70	13	20	14	24	13	9	13	62	28	25	10	16	30	16	23	40	27	42	39	26	21	40	15	47	20	47	6	11	11	11	18	24	16	16	16	0	24	22	22	12
Migut.A00652.1	16	27	28	58	31	63	22	17	62	17	14	13	26	9	16	20	93	25	34	22	12	16	28	17	28	40	40	52	31	37	30	29	48	11	31	9	16	16	24	28	33	18	21	31	0	37	23	13	20
Migut.A00653.1	0	0	0	0	0	0	0	0	0	0	0	0	0	0	0	0	0	0	0	0	0	0	0	0	0	0	0	0	0	0	0	0	2	0	0	0	0	0	0	0	0	0	0	0	0	0	0	0	0
Migut.A00653.2	0	0	0	0	0	0	0	0	0	0	0	0	0	0	0	0	0	0	0	0	0	0	0	0	0	0	0	0	0	0	0	0	0	0	0	0	0	0	0	0	0	0	0	0	0	0	0	0	0
Migut.A00654.1	11	9	8	11	9	7	4	9	16	6	2	6	5	1	5	5	15	14	8	14	4	11	5	5	7	14	6	15	7	11	5	4	10	4	7	5	9	3	8	5	8	7	9	6	0	6	5	15	12
Migut.A00655.1	4	7	8	8	6	3	7	1	20	4	2	4	8	4	1	4	16	8	5	7	2	7	8	5	8	7	2	8	10	3	5	8	9	2	10	11	6	1	10	5	5	6	5	4	0	9	7	11	5
Migut.A00655.2	4	7	12	5	11	7	4	4	14	4	8	6	11	3	3	8	13	3	6	5	2	5	12	4	6	4	6	12	6	11	2	6	8	0	3	5	4	2	1	3	5	3	0	0	0	6	4	2	3
Migut.A00656.1	28	25	34	126	25	76	34	18	73	6	23	10	27	11	8	20	82	35	42	20	17	29	31	22	45	30	48	43	18	32	40	22	45	20	47	14	14	18	14	27	20	16	14	24	0	27	22	29	11
Migut.A00657.1	6	15	16	21	6	17	11	5	13	4	2	6	9	2	7	8	21	9	5	7	6	7	8	5	18	12	11	16	3	6	9	9	16	1	13	9	9	6	5	7	8	7	5	9	0	7	2	5	2
Migut.A00658.1	38	43	36	66	32	93	50	32	95	35	27	28	58	20	13	29	192	45	44	24	23	47	24	39	83	52	61	80	48	54	57	59	103	15	53	31	40	23	32	41	32	46	29	30	0	48	36	45	34
Migut.A00659.1	13	26	14	55	14	62	27	8	51	18	21	8	23	13	10	16	63	28	27	13	9	23	31	15	40	15	29	37	22	26	39	14	35	12	40	9	19	6	13	22	26	11	17	21	0	39	17	18	9
Migut.A00660.1	39	72	74	118	70	103	72	41	132	50	46	51	72	44	29	41	159	66	82	91	30	83	63	53	126	62	83	109	84	93	42	66	87	25	104	35	37	32	38	51	75	32	45	54	0	71	39	84	40
Migut.A00661.1	21	36	36	82	44	94	34	26	73	27	21	25	35	14	20	25	118	51	39	46	12	39	26	31	62	34	47	55	46	57	46	23	62	18	45	20	26	14	37	28	34	31	24	30	0	52	30	36	23
Migut.A00662.1	13	32	14	56	27	42	33	22	48	6	15	13	27	10	10	20	76	26	23	34	13	24	11	15	33	30	39	50	28	22	33	29	45	13	37	15	18	10	26	26	22	17	15	26	0	29	29	31	17
Migut.A00663.1	45	61	66	125	61	85	69	52	122	46	47	40	77	43	27	50	180	72	55	88	25	88	57	58	108	67	58	82	85	81	72	64	119	25	86	28	42	35	63	57	62	49	52	41	0	84	43	69	49
Migut.A00664.1	14	28	12	25	27	35	29	11	43	12	18	20	24	9	10	16	51	30	36	21	9	27	24	26	33	29	26	26	25	24	25	17	32	9	37	14	16	7	13	17	33	11	10	23	0	27	17	26	18
Migut.A00665.1	29	59	62	91	59	75	51	24	97	30	21	32	33	19	31	36	129	45	54	42	24	35	37	51	76	40	57	51	35	66	59	41	89	23	68	14	18	21	36	38	44	22	44	31	0	33	32	37	30
Migut.A00666.1	8	35	12	55	21	49	8	12	37	16	10	10	12	9	9	11	44	24	26	20	12	19	23	18	24	14	27	28	15	16	14	18	28	9	29	7	11	11	14	13	24	13	15	14	0	37	18	24	18
Migut.A00667.1	23	20	36	61	23	66	30	20	53	20	21	19	31	12	19	24	95	36	25	34	11	31	32	25	46	33	32	65	28	26	23	29	54	16	51	15	13	20	28	16	29	23	15	19	0	27	25	32	29
Migut.A00668.1	12	21	18	8	7	20	13	12	25	9	12	9	11	17	13	10	23	14	19	15	4	9	10	10	13	15	15	14	20	16	8	15	22	10	18	5	11	9	3	13	15	12	11	7	0	16	5	11	7
Migut.A00669.1	20	51	26	44	30	51	29	34	71	17	12	23	29	15	11	25	62	37	31	38	11	26	34	22	47	32	33	50	30	37	31	33	42	12	44	11	20	6	21	26	36	22	27	17	0	27	30	31	25
Migut.A00670.1	10	12	20	43	18	36	15	7	32	10	11	8	24	2	5	9	58	18	22	17	10	19	20	11	31	15	16	19	30	21	15	21	22	7	17	7	6	14	17	13	15	13	10	9	0	12	15	17	15
Migut.A00671.1	32	34	34	60	26	58	27	32	66	24	31	24	31	16	18	18	87	30	47	41	12	36	33	44	54	38	50	57	38	25	47	22	49	19	49	16	13	12	27	25	29	16	27	31	0	34	21	24	27
Migut.A00672.1	12	21	20	53	22	31	18	15	51	16	16	9	15	7	13	10	65	13	18	24	9	15	23	26	39	25	18	17	26	29	37	20	32	11	35	9	4	18	9	12	21	12	18	17	0	13	19	20	11
Migut.A00673.1	22	50	38	71	56	61	46	27	81	27	20	33	45	9	16	33	92	50	42	53	23	40	43	39	52	40	63	58	57	54	54	38	73	23	65	18	28	13	33	40	44	38	32	39	0	43	33	63	29
Migut.A00674.1	36	39	70	108	37	113	54	34	86	31	32	19	42	19	19	32	131	57	47	47	24	45	39	36	78	51	63	77	36	55	55	48	79	16	83	24	29	21	33	36	47	29	29	45	0	53	26	58	38
Migut.A00675.1	0	1	4	2	4	7	4	2	4	5	2	2	1	0	1	1	12	4	2	4	2	4	2	3	4	5	4	3	4	9	5	3	9	0	6	2	0	0	4	2	0	3	0	6	0	3	10	2	1
Migut.A00675.2	0	0	0	0	0	0	0	0	0	0	0	0	0	0	0	0	0	0	0	0	0	0	0	0	0	0	0	0	0	0	0	0	0	0	0	0	0	0	0	0	0	0	0	0	0	0	0	0	0
Migut.A00675.3	0	0	0	0	0	0	0	0	0	0	0	0	0	0	0	0	0	0	0	0	0	0	0	0	0	0	0	0	0	0	0	0	0	0	0	0	0	0	0	0	0	0	0	0	0	0	0	0	0
Migut.A00676.1	31	64	64	94	68	82	50	33	99	31	24	39	56	22	26	32	151	57	52	80	24	57	56	39	84	54	61	78	61	59	46	54	93	28	77	35	36	24	56	45	59	48	46	43	0	67	49	49	47
Migut.A00677.1	2	3	4	1	4	3	3	0	8	0	2	1	3	0	1	1	4	1	1	0	0	1	1	3	2	2	2	2	0	1	2	0	2	3	2	1	1	1	4	0	2	1	2	2	0	3	2	1	1
Migut.A00677.2	0	0	0	0	0	0	0	0	0	0	0	0	0	0	0	0	0	0	0	0	0	0	0	0	0	0	0	0	0	0	0	0	0	0	0	0	0	0	0	0	0	0	0	0	0	0	0	0	0
Migut.A00677.3	0	0	0	0	0	0	0	0	0	0	0	0	0	0	0	0	0	0	0	0	0	0	0	0	0	0	0	0	0	0	0	0	0	0	0	0	0	0	0	0	0	0	0	0	0	0	0	0	0
Migut.A00678.1	44	66	48	137	54	147	49	35	100	39	35	39	55	23	29	42	192	62	58	75	23	56	58	35	111	76	63	96	73	77	62	54	115	22	69	33	30	37	52	46	51	44	47	44	0	66	45	61	37
Migut.A00679.1	47	60	62	158	63	184	73	36	127	45	43	41	67	24	31	45	219	62	57	89	35	62	50	45	108	68	90	109	76	67	68	71	137	26	105	40	59	28	66	57	52	32	38	42	0	80	48	68	66
Migut.A00680.1	20	36	20	43	30	59	26	11	40	23	20	27	25	10	7	24	87	22	24	39	10	24	21	24	43	36	23	42	33	34	43	20	42	9	47	21	12	10	21	28	27	21	18	20	0	35	15	31	15
Migut.A00681.1	19	19	38	57	11	43	26	19	41	7	17	23	37	17	11	23	102	9	29	33	9	32	10	8	44	19	16	44	17	32	30	41	56	5	36	25	23	12	28	16	31	21	16	19	0	33	13	15	8
Migut.A00682.1	8	32	6	83	7	71	37	2	36	14	17	24	36	9	3	22	54	13	15	24	14	22	13	8	41	18	11	45	10	14	27	27	53	8	34	23	18	9	24	21	29	10	17	28	0	26	6	8	14
Migut.A00683.1	18	25	36	103	22	84	38	17	65	22	21	25	49	19	10	43	124	29	29	53	15	41	34	30	69	45	42	62	32	30	47	43	82	13	46	12	25	17	26	29	32	11	21	32	0	46	23	25	18
Migut.A00684.1	35	74	142	153	70	173	67	35	176	36	47	65	76	37	25	74	230	104	76	88	35	79	74	71	166	69	92	85	64	117	80	98	130	28	116	43	47	51	98	64	78	45	70	66	0	114	53	93	68
Migut.A00685.1	7	5	4	13	12	11	4	4	12	6	3	8	9	9	2	9	23	12	12	16	4	14	2	6	11	9	6	8	10	16	3	7	15	5	9	1	3	5	7	10	15	6	9	2	0	9	5	7	7
Migut.A00686.1	12	34	24	73	26	63	29	24	76	14	14	16	39	13	13	22	89	35	45	32	13	32	30	42	57	35	71	57	28	40	48	30	47	14	64	13	22	11	21	25	32	20	28	27	0	34	30	23	16
Migut.A00687.1	37	66	72	150	50	137	61	29	156	33	39	27	63	35	26	42	166	72	56	65	22	61	46	69	103	74	112	83	60	58	65	57	112	28	102	31	31	28	45	47	68	35	48	49	0	66	53	78	45
Migut.A00688.1	33	35	52	75	47	69	41	24	77	35	22	26	32	25	16	31	108	46	38	70	15	42	29	30	61	39	35	45	60	49	25	36	67	16	64	27	31	21	33	33	43	28	21	27	0	50	36	36	38
Migut.A00689.1	49	80	106	214	70	205	80	46	164	39	55	40	90	45	29	52	223	88	90	93	47	93	95	85	141	88	129	131	82	85	115	84	120	33	120	44	48	37	54	65	74	60	67	61	0	84	57	86	62
Migut.A00690.1	0	0	0	0	0	0	0	0	0	0	0	0	0	0	0	0	0	0	0	0	0	0	0	0	0	0	0	0	0	0	0	0	0	0	0	0	0	0	0	0	0	0	0	0	0	0	0	0	0
Migut.A00690.2	0	0	0	0	0	0	0	0	0	0	0	0	0	0	0	0	0	0	0	0	0	0	0	0	0	0	0	0	0	0	0	0	0	0	0	0	0	0	0	0	0	0	0	0	0	0	0	0	0
Migut.A00691.1	21	27	30	71	29	47	36	17	63	17	23	11	38	14	14	23	76	33	24	28	14	22	26	35	55	24	23	40	29	27	27	35	57	18	34	13	16	21	22	22	29	23	20	29	0	31	19	26	21
Migut.A00692.1	38	63	46	136	41	124	62	32	111	31	34	37	60	27	33	42	159	72	68	73	20	52	46	53	87	74	83	90	66	65	73	57	93	29	68	36	38	28	33	45	64	39	47	35	0	64	47	75	40
Migut.A00693.1	53	84	94	165	81	184	84	42	184	49	54	27	91	39	31	51	211	78	110	75	36	75	81	74	123	102	141	106	72	78	127	70	115	43	139	47	60	42	54	59	81	45	51	58	0	88	63	86	33
Migut.A00694.1	23	52	42	113	31	102	31	30	96	29	23	25	48	18	17	34	132	39	45	55	22	40	37	35	71	49	51	73	44	54	46	28	70	24	66	27	22	12	38	40	30	20	24	37	0	48	39	35	30
Migut.A00695.1	23	27	28	41	36	34	14	11	49	23	10	17	29	10	11	17	84	24	17	32	11	24	22	16	28	26	26	33	24	32	18	31	46	9	36	15	20	10	25	13	30	22	10	16	0	16	20	30	22
Migut.A00696.1	14	28	28	56	21	33	21	14	40	9	20	9	18	10	19	12	48	32	30	18	10	21	22	24	22	25	31	27	25	13	28	21	25	13	41	11	15	17	11	18	22	14	11	15	0	15	15	21	3
Migut.A00697.1	41	62	90	255	43	202	74	46	166	43	61	29	56	21	35	46	184	86	111	58	29	74	74	89	119	77	135	83	86	67	117	57	91	41	106	34	43	39	49	50	70	34	70	56	0	61	45	84	42
Migut.A00698.1	29	82	66	114	48	115	55	30	104	27	35	26	52	26	39	33	170	52	62	55	23	55	44	57	73	52	72	70	59	58	61	42	78	16	84	21	27	25	45	34	58	29	34	42	0	59	41	61	36
Migut.A00699.1	0	0	0	0	0	0	0	0	0	0	0	0	0	0	0	0	0	0	0	0	0	0	0	0	0	0	0	0	0	0	0	0	0	0	0	0	0	0	0	0	0	0	0	0	0	0	0	0	0
Migut.A00699.2	0	0	0	0	0	0	0	0	0	0	0	0	0	0	0	0	0	0	0	0	0	0	0	0	0	0	0	0	0	0	0	0	0	0	0	0	0	0	0	0	0	0	0	0	0	0	0	0	0
Migut.A00700.1	32	30	30	103	32	83	42	16	71	19	29	22	58	23	17	20	99	33	47	34	10	45	35	18	52	49	55	61	41	43	40	37	61	16	66	13	32	21	25	26	51	32	27	28	0	42	28	46	20
Migut.A00701.1	22	53	60	97	43	98	38	35	102	22	24	25	54	19	16	37	120	38	59	37	23	54	60	34	83	59	64	71	62	60	63	41	63	28	68	22	30	24	31	40	41	30	46	34	0	35	35	39	31
Migut.A00702.1	16	33	26	45	27	29	29	14	48	22	19	18	20	7	4	14	59	26	30	29	9	19	25	21	35	27	20	26	28	33	26	20	43	7	41	10	11	9	22	23	29	24	15	23	0	20	29	24	15
Migut.A00702.2	0	0	0	0	0	0	0	0	0	0	0	0	0	0	0	0	0	0	0	0	0	0	0	0	0	0	0	0	0	0	0	0	0	0	0	0	0	0	0	0	0	0	0	0	0	0	0	0	0
Migut.A00703.1	23	39	40	40	33	49	37	19	70	19	35	12	39	17	10	26	84	35	35	28	16	33	27	34	52	30	52	43	29	28	29	22	51	18	40	14	21	9	20	33	30	14	26	20	0	33	27	45	13
Migut.A00704.1	23	21	26	49	19	53	23	11	73	18	11	21	35	10	11	18	96	35	24	41	7	25	27	23	61	29	32	49	34	34	35	32	47	18	52	15	24	9	27	27	26	25	16	32	0	30	21	34	15
Migut.A00705.1	34	44	60	133	51	93	47	23	94	28	22	26	59	18	27	29	121	51	57	59	25	47	50	48	67	46	64	63	57	63	58	48	91	23	89	21	35	25	35	48	64	26	36	40	0	44	42	40	38
Migut.A00706.1	33	58	68	132	46	129	47	37	106	32	33	24	71	31	32	40	180	63	76	49	21	53	46	54	75	51	59	67	80	64	72	51	69	21	80	33	28	30	35	49	68	37	37	39	0	64	60	67	27
Migut.A00707.1	34	53	64	101	48	100	51	22	103	28	33	21	41	27	37	34	151	62	47	56	20	56	45	42	70	53	52	73	46	38	65	52	69	20	70	22	25	27	33	43	48	16	32	38	0	44	42	51	47
Migut.A00708.1	19	53	48	137	49	103	57	25	125	32	40	31	74	35	28	26	193	63	72	55	23	76	55	44	79	53	62	76	69	61	59	54	114	22	83	24	23	33	36	45	50	27	35	43	0	50	49	71	25
Migut.A00709.1	26	32	42	49	36	48	35	21	48	33	27	23	47	14	10	27	93	16	45	37	12	37	23	26	48	25	47	57	40	45	32	29	44	12	61	14	21	17	22	32	31	28	30	39	0	29	45	38	23
Migut.A00710.1	24	39	24	87	33	45	35	16	68	25	27	23	35	19	21	14	98	32	41	41	15	41	32	30	53	39	37	62	40	38	36	38	90	11	54	20	29	20	33	28	45	22	29	21	0	29	33	31	33
Migut.A00711.1	12	20	14	31	17	26	16	11	37	18	12	19	25	5	9	20	39	20	21	12	4	14	10	18	27	20	19	23	19	25	12	11	36	7	19	11	19	8	14	18	10	10	5	20	0	20	23	13	14
Migut.A00712.1	44	84	106	134	60	120	61	42	132	49	58	55	83	46	27	51	197	68	92	84	42	93	53	62	91	78	85	107	95	80	56	72	113	38	107	39	53	37	43	57	70	46	48	44	0	85	50	83	52
Migut.A00713.1	1	7	6	6	1	12	5	9	17	7	8	4	6	8	6	6	15	4	10	8	1	10	6	5	9	10	3	16	15	4	3	2	8	1	13	3	10	4	2	5	7	5	2	3	0	7	11	6	4
Migut.A00714.1	14	23	28	32	16	28	17	10	58	12	15	16	20	14	17	18	49	30	32	23	9	23	14	14	39	18	24	31	20	30	19	26	31	15	28	17	20	4	22	20	21	10	22	18	0	29	14	29	10
Migut.A00715.1	102	172	184	473	177	410	217	108	377	98	123	83	181	86	89	119	476	211	227	179	84	192	177	162	264	172	254	220	190	179	222	171	268	97	288	79	109	98	130	139	177	107	145	153	0	203	131	166	94
Migut.A00716.1	11	27	22	26	13	30	14	7	45	13	13	6	26	14	11	18	66	23	23	28	9	25	12	20	33	29	24	43	21	25	21	23	37	10	31	11	17	14	19	12	22	10	11	25	0	25	25	7	6
Migut.A00717.1	37	64	60	62	60	75	52	29	121	50	45	27	60	29	30	53	115	60	63	74	27	72	42	62	91	62	42	59	63	68	43	58	100	29	80	30	32	27	54	39	58	36	40	48	0	64	46	65	42
Migut.A00718.1	22	40	42	66	36	46	25	16	64	22	18	23	28	19	14	16	104	35	35	42	11	30	33	33	56	32	48	52	41	45	38	30	61	14	48	10	27	24	21	19	30	24	27	30	0	37	35	31	19
Migut.A00719.1	8	15	6	26	9	21	13	8	36	8	10	14	14	7	5	9	40	13	21	15	12	11	11	15	25	16	7	19	14	10	14	13	28	9	16	5	8	10	6	9	10	5	11	11	0	15	8	18	8
Migut.A00719.2	0	0	0	1	0	1	0	0	0	0	0	0	0	1	0	0	3	1	0	0	0	0	0	0	0	0	0	0	0	0	0	0	1	0	0	0	0	0	0	0	0	0	0	0	0	0	0	0	0
Migut.A00720.1	30	28	28	54	25	45	34	14	79	22	21	17	39	14	8	24	117	25	32	43	15	37	26	24	39	30	35	45	35	27	34	21	59	15	47	19	17	7	22	28	34	22	15	21	0	53	32	36	27
Migut.A00721.1	16	27	20	55	31	37	28	13	58	19	19	15	30	20	11	11	73	22	29	34	16	30	24	25	42	24	24	36	19	25	38	29	40	10	39	21	13	12	18	23	27	21	24	19	0	33	18	31	18
Migut.A00722.1	0	0	0	8	0	0	4	0	1	0	1	0	4	0	0	0	0	2	1	0	0	1	2	0	0	0	0	0	0	0	3	0	7	0	0	0	0	0	0	0	0	0	0	0	0	0	0	0	0
Migut.A00723.1	17	13	24	53	19	45	18	14	38	8	14	7	27	12	17	15	48	23	24	14	6	25	19	19	26	30	19	28	30	18	33	14	31	7	26	9	11	4	10	18	13	14	21	11	0	26	19	20	11
Migut.A00724.1	22	13	28	14	10	16	13	10	38	7	14	12	14	11	5	7	30	13	11	16	8	15	16	14	16	18	20	28	13	16	22	10	21	9	21	11	8	10	13	9	20	4	12	12	0	15	15	24	13
Migut.A00725.1	46	67	60	76	65	100	53	46	135	50	28	41	73	26	28	56	141	67	47	87	25	63	58	47	98	63	66	98	77	54	45	62	104	16	99	39	39	40	51	59	81	52	48	64	0	81	57	73	41
Migut.A00726.1	5	4	8	28	8	19	12	6	10	7	5	6	6	6	3	5	18	7	8	9	2	7	8	7	12	5	10	12	10	9	9	11	22	3	14	2	1	1	11	7	9	6	6	2	0	7	7	5	8
Migut.A00727.1	16	27	52	79	30	67	32	21	59	22	20	28	44	14	17	35	136	44	34	56	13	32	40	30	55	48	48	73	52	35	42	51	74	9	49	27	29	11	33	31	34	25	23	35	0	58	38	45	35
Migut.A00728.1	16	40	24	40	20	40	25	16	49	14	12	13	28	12	10	17	116	29	28	30	9	29	16	18	32	14	27	41	31	27	25	15	41	8	29	14	14	17	15	16	29	10	17	20	0	33	21	29	21
Migut.A00729.1	17	42	44	109	37	118	43	21	83	18	29	31	40	16	13	31	100	41	64	28	16	36	38	49	66	51	74	50	36	47	43	33	60	12	56	14	27	11	26	25	34	37	24	28	0	39	37	40	25
Migut.A00730.1	31	65	106	170	95	253	76	64	147	77	55	35	82	34	28	32	200	65	70	64	23	85	48	65	89	80	102	111	66	67	77	60	92	29	143	34	39	26	61	53	61	51	42	53	0	77	53	114	38
Migut.A00731.1	0	0	0	0	0	0	0	0	0	0	0	0	0	0	0	0	0	0	0	0	0	0	0	0	0	0	0	0	0	0	0	0	0	0	0	0	0	0	0	0	0	0	0	0	0	0	0	0	0
Migut.A00732.1	30	86	86	203	47	123	50	38	155	47	38	28	91	43	13	39	239	77	85	74	22	89	106	69	138	93	97	127	78	104	104	86	119	33	82	32	58	31	56	77	89	61	70	67	0	88	63	67	46
Migut.A00733.1	15	29	38	67	36	62	25	18	45	22	14	19	38	15	16	29	80	43	28	30	12	34	14	24	54	37	26	41	37	35	36	49	52	16	47	10	16	24	28	30	31	26	19	22	0	36	28	41	23
Migut.A00734.1	4	5	8	7	5	10	4	2	8	7	3	5	5	4	1	12	17	7	8	6	5	4	4	2	8	8	2	5	13	7	6	6	14	3	6	3	3	4	4	3	6	7	6	2	0	5	3	3	5
Migut.A00734.2	0	4	0	7	5	5	1	0	2	0	0	1	2	0	0	1	8	0	3	4	0	2	0	4	3	2	2	1	4	1	6	2	6	3	4	0	0	1	0	1	0	0	1	1	0	1	1	1	2
Migut.A00735.1	38	64	76	141	68	105	57	42	125	48	48	32	81	21	29	34	228	67	60	78	32	52	53	48	90	62	65	94	59	68	56	67	139	36	80	49	53	29	62	37	65	46	40	47	0	78	40	87	52
Migut.A00736.1	22	26	34	73	19	68	27	18	66	22	22	12	40	15	14	23	96	28	29	39	10	36	24	26	58	27	36	40	31	29	25	26	56	18	42	19	31	20	27	35	20	15	16	23	0	47	36	41	29
Migut.A00737.1	73	100	122	306	99	246	125	54	230	62	67	43	116	47	43	51	253	113	95	78	43	109	87	82	179	112	144	130	96	96	124	100	158	47	130	56	76	56	82	70	88	47	71	67	0	103	73	100	58
Migut.A00738.1	0	0	0	0	0	0	0	0	0	0	0	0	0	0	0	0	0	0	0	0	0	0	0	0	0	0	0	0	0	0	0	0	0	0	0	0	0	0	0	0	0	0	0	0	0	0	0	0	0
Migut.A00738.2	0	0	0	0	0	0	0	0	0	0	0	0	0	0	0	0	0	0	0	0	0	0	0	0	0	0	0	0	0	0	0	0	0	0	0	0	0	0	0	0	0	0	0	0	0	0	0	0	0
Migut.A00739.1	18	23	18	38	17	33	24	15	53	11	9	8	23	8	10	13	69	21	20	37	9	21	24	13	32	17	35	29	37	32	34	25	36	11	42	6	11	15	21	19	23	18	19	17	0	24	15	20	13
Migut.A00739.2	5	0	0	2	3	3	1	2	3	3	1	2	3	0	1	0	6	0	3	2	1	2	5	1	6	2	6	0	4	4	3	0	6	1	4	1	2	1	3	0	2	0	1	1	0	2	3	2	2
Migut.A00740.1	26	46	58	124	40	98	45	23	80	28	22	25	51	13	17	39	124	50	37	52	18	27	56	29	73	49	60	69	42	39	53	51	77	18	52	23	24	20	37	37	49	42	30	40	0	60	46	42	28
Migut.A00741.1	37	86	112	282	99	241	103	44	222	40	71	62	88	62	56	55	249	113	117	105	48	117	115	97	156	111	166	97	96	101	124	63	148	39	160	31	68	44	83	66	100	54	66	79	0	97	57	101	62
Migut.A00742.1	69	107	110	153	121	132	119	51	215	76	63	72	114	60	52	85	304	133	121	156	43	123	80	91	164	92	111	160	122	115	90	103	169	49	137	60	68	60	87	90	116	92	52	75	0	136	77	113	90
Migut.A00743.1	38	76	46	293	67	260	69	39	124	49	35	56	72	25	30	45	216	71	62	58	34	56	65	60	120	62	86	103	90	92	64	85	124	20	91	31	47	25	62	50	54	39	58	47	0	72	45	64	66
Migut.A00744.1	0	8	8	22	7	7	1	4	14	5	3	4	5	4	3	4	20	4	5	5	2	5	3	2	8	7	9	8	4	4	5	6	6	2	6	1	3	6	5	5	3	6	5	2	0	8	1	6	6
Migut.A00744.2	3	3	18	12	3	4	4	1	5	6	1	4	4	0	1	8	12	5	4	3	0	4	6	2	3	4	6	3	4	3	1	7	4	1	4	2	2	0	2	3	3	3	1	2	0	5	2	2	8
Migut.A00745.1	0	0	0	1	0	4	0	0	0	0	0	0	0	0	0	0	1	0	0	0	0	0	0	0	0	0	0	0	0	0	0	0	0	0	0	0	0	0	0	0	0	0	0	0	0	0	0	0	0
Migut.A00745.2	0	0	0	0	0	0	0	0	0	0	0	0	0	0	0	0	0	0	0	0	0	0	0	0	0	0	0	0	0	0	0	0	0	0	0	0	0	0	0	0	0	0	0	0	0	0	0	0	0
Migut.A00745.3	0	2	0	2	0	2	0	0	0	0	0	0	0	0	0	0	2	1	0	0	0	0	0	0	1	0	0	0	1	0	0	0	1	1	0	0	0	0	1	1	0	0	0	0	0	0	0	2	0
Migut.A00746.1	22	25	28	58	22	62	30	21	42	7	28	22	36	13	16	15	61	27	24	28	4	28	28	16	34	35	45	33	37	28	32	38	51	10	31	11	21	10	25	36	26	17	19	16	0	21	15	23	13
Migut.A00747.1	18	36	40	27	26	44	36	11	68	37	14	32	40	10	12	15	86	26	27	50	10	35	28	35	43	21	30	47	35	34	23	27	50	11	38	26	20	14	22	35	38	19	12	20	0	30	31	33	22
Migut.A00748.1	0	0	0	0	0	0	0	0	0	0	0	0	0	0	0	0	0	0	0	0	0	0	0	0	0	0	0	0	0	0	0	0	0	0	0	0	0	0	0	0	0	0	0	0	0	0	0	0	0
Migut.A00748.2	0	0	0	0	0	0	0	0	0	0	0	0	0	0	0	0	0	0	0	0	0	0	0	0	0	0	0	0	0	0	0	0	0	0	0	0	0	0	0	0	0	0	0	0	0	0	0	0	0
Migut.A00749.1	16	18	16	28	24	32	18	6	45	9	12	8	13	4	4	6	46	16	14	8	7	17	13	11	20	13	19	28	18	17	16	11	16	6	25	5	9	4	15	12	16	14	9	15	0	12	15	22	14
Migut.A00750.1	1	0	0	0	0	0	0	0	0	0	0	0	0	0	0	0	0	0	0	0	0	0	0	0	0	0	0	0	0	1	0	0	0	0	0	0	0	0	0	0	0	0	0	0	0	0	0	0	0
Migut.A00750.2	0	0	0	0	0	0	0	0	0	0	0	0	0	0	0	0	0	0	0	0	0	0	0	0	0	0	0	0	0	0	0	0	0	0	0	0	0	0	0	0	0	0	0	0	0	0	0	0	0
Migut.A00750.3	0	0	0	0	0	0	0	0	0	0	0	0	0	0	0	0	0	0	0	0	0	0	0	0	0	0	1	0	0	0	0	0	0	0	0	0	0	0	0	0	0	0	0	0	0	0	0	0	0
Migut.A00751.1	54	91	102	132	64	101	92	54	175	53	63	43	96	36	62	40	130	74	131	75	45	76	75	72	160	99	154	120	105	104	105	93	133	40	146	35	60	49	60	63	90	51	67	66	0	89	79	105	59
Migut.A00752.1	9	17	10	20	11	14	9	7	27	5	11	7	7	9	14	9	36	17	24	10	11	9	9	9	13	16	21	22	11	14	8	6	15	5	15	4	14	7	13	13	16	7	7	4	0	13	8	16	11
Migut.A00753.1	38	66	64	126	61	113	84	45	123	44	48	41	78	47	46	50	175	64	75	70	22	51	47	58	96	57	85	74	76	78	65	60	101	23	82	38	30	49	48	70	56	43	52	52	0	80	74	48	43
Migut.A00754.1	34	54	52	48	33	68	53	28	91	34	17	23	35	11	21	28	128	46	48	54	20	48	38	39	63	44	52	66	42	57	40	31	74	19	69	18	26	24	36	36	39	20	28	42	0	44	28	54	36
Migut.A00755.1	42	66	80	135	36	129	68	27	144	40	54	39	77	26	26	42	150	63	53	68	30	50	60	60	85	64	91	94	50	82	74	60	60	19	98	43	51	38	51	41	83	58	44	43	0	61	39	55	45
Migut.A00756.1	3	26	32	117	4	18	0	3	39	26	0	0	0	26	4	0	93	31	43	25	23	40	28	24	70	14	0	64	39	43	59	27	62	1	16	20	30	0	24	33	37	25	44	31	0	30	27	6	0
Migut.A00757.1	50	59	68	306	57	130	68	22	180	61	55	68	78	27	30	53	226	99	89	107	52	83	95	53	111	77	91	159	70	93	119	80	109	31	130	51	55	46	74	42	124	71	107	68	0	97	60	66	40
Migut.A00758.1	34	44	42	186	65	161	52	20	131	29	31	36	75	31	24	40	169	68	63	67	34	53	70	45	87	54	81	77	48	61	103	56	94	19	94	27	65	31	29	64	64	45	58	41	0	90	54	70	44
Migut.A00759.1	16	29	28	62	35	49	30	20	60	25	15	24	43	12	12	24	71	28	40	29	13	29	37	25	45	41	31	52	38	37	29	33	48	23	42	16	24	16	22	28	49	19	20	31	0	37	20	31	30
Migut.A00760.1	23	46	36	113	36	83	36	30	81	27	29	29	37	19	20	25	107	52	52	38	17	44	36	35	57	41	49	67	37	51	46	36	56	20	57	21	31	20	25	37	40	28	41	28	0	44	30	33	25
Migut.A00761.1	113	269	274	324	203	316	227	142	445	132	159	104	249	90	98	171	458	219	181	235	99	235	190	148	303	228	294	266	201	221	210	173	259	97	242	103	152	110	141	142	234	141	156	120	0	304	164	210	154
Migut.A00762.1	10	19	50	29	5	54	20	15	54	14	9	38	28	10	22	18	141	20	21	30	15	21	35	14	33	33	21	37	40	13	35	39	40	25	27	18	11	11	33	51	32	19	32	13	0	40	51	13	37
Migut.A00763.1	4	0	10	5	2	0	6	2	5	5	2	1	5	0	2	2	7	2	9	5	5	1	5	0	5	6	0	11	12	3	4	6	6	1	3	0	0	5	7	3	2	0	1	6	0	2	5	4	6
Migut.A00763.2	0	4	0	0	0	1	0	0	1	0	0	0	0	0	0	0	0	0	0	0	0	2	0	0	0	0	3	0	0	0	0	0	0	0	0	0	2	0	0	0	0	0	0	0	0	0	0	0	0
Migut.A00764.1	0	0	0	0	0	0	0	0	0	0	0	0	0	0	0	0	0	0	0	0	0	0	0	0	0	0	0	0	0	0	0	0	0	0	0	0	0	0	0	0	0	0	0	0	0	0	0	0	0
Migut.A00764.2	0	0	0	0	0	0	0	0	0	0	0	0	0	0	0	0	0	0	0	0	0	0	0	0	0	0	0	0	0	0	0	0	0	0	0	0	0	0	0	0	0	0	0	0	0	0	0	0	0
Migut.A00765.1	3	10	14	20	7	16	9	2	9	6	6	5	6	3	4	4	28	5	8	12	1	5	8	6	9	6	7	15	11	8	11	14	14	2	9	1	9	2	8	11	9	8	10	7	0	8	11	6	4
Migut.A00766.1	42	63	86	156	64	134	71	46	147	51	52	59	94	32	32	44	201	76	83	91	35	89	84	65	121	71	113	103	73	72	72	71	89	28	111	19	40	24	61	47	72	51	73	59	0	92	60	78	42
Migut.A00767.1	18	31	38	59	31	64	40	22	79	25	27	20	40	19	17	23	82	40	43	34	14	49	34	22	45	31	35	46	32	51	36	30	54	18	62	21	24	11	25	17	31	17	20	27	0	40	26	39	14
Migut.A00768.1	13	31	54	92	38	86	27	16	77	19	30	14	27	13	18	23	88	40	30	43	13	35	30	28	63	41	54	51	33	44	51	23	33	23	55	18	11	16	25	31	36	19	23	24	0	27	27	20	18
Migut.A00769.1	0	0	0	0	0	0	0	0	0	0	0	0	0	0	0	0	0	0	0	0	0	0	0	0	0	0	0	0	0	0	0	0	0	0	0	0	0	0	0	0	0	0	0	0	0	0	0	0	0
Migut.A00769.2	0	0	0	0	0	0	0	0	0	0	0	0	0	0	0	0	0	0	0	0	0	0	0	0	0	0	0	0	0	0	0	0	0	0	0	0	0	0	0	0	0	0	0	0	0	0	0	0	0
Migut.A00770.1	34	38	74	142	46	132	41	45	102	33	37	28	48	20	25	28	117	56	40	49	12	49	40	33	85	43	54	63	54	40	63	43	66	16	80	18	31	24	36	35	47	26	27	36	0	51	29	49	21
Migut.A00771.1	3	6	14	5	5	0	2	4	3	2	1	4	1	2	1	3	7	2	1	1	1	0	3	3	6	3	1	1	3	2	3	1	5	3	8	0	4	1	5	4	3	3	6	3	0	5	1	8	2
Migut.A00771.2	0	0	0	0	0	0	0	0	0	0	0	0	0	0	0	0	0	0	0	0	0	0	0	0	0	0	0	0	0	0	0	0	0	0	0	0	0	0	0	0	0	0	0	0	0	0	0	0	0
Migut.A00772.1	13	28	14	25	22	23	26	16	42	15	12	14	23	7	10	13	51	26	24	18	7	22	20	22	31	24	22	30	14	30	27	21	46	10	25	11	18	8	23	13	27	8	19	19	0	17	20	21	12
Migut.A00773.1	25	35	50	51	36	53	43	24	81	21	21	20	45	17	19	38	91	38	35	50	16	42	38	24	58	48	50	69	32	39	44	34	52	16	59	24	33	19	41	25	36	29	30	37	0	42	20	41	29
Migut.A00774.1	10	18	26	46	24	25	23	5	43	14	16	15	25	16	6	15	58	13	17	22	10	36	17	19	27	24	29	29	24	22	24	17	36	7	38	9	13	6	15	15	23	11	10	12	0	20	16	30	18
Migut.A00775.1	0	0	0	0	0	0	0	0	0	0	0	0	0	0	0	0	0	0	0	0	0	0	0	0	0	0	0	0	0	0	0	0	0	0	0	0	0	0	0	0	0	0	0	0	0	0	0	0	0
Migut.A00775.2	0	0	0	0	0	0	0	0	0	0	0	0	0	0	0	0	0	0	0	0	0	0	0	0	0	0	0	0	0	0	0	0	0	0	0	0	0	0	0	0	0	0	0	0	0	0	0	0	0
Migut.A00776.1	33	27	30	29	36	27	28	16	56	19	20	22	35	23	10	29	74	26	21	49	9	24	21	24	41	31	24	49	33	22	17	23	47	6	40	18	32	10	26	18	30	21	12	28	0	41	25	29	33
Migut.A00777.1	57	97	110	176	108	168	108	53	200	52	59	61	115	41	51	73	257	112	113	120	50	96	94	92	158	115	114	156	101	105	120	103	164	41	143	61	77	46	75	72	105	80	79	64	0	119	72	99	58
Migut.A00778.1	23	38	40	108	29	116	46	16	86	17	22	20	39	12	9	26	78	54	53	43	18	28	40	30	68	45	41	49	44	32	45	40	73	20	64	16	35	16	20	27	27	28	36	33	0	44	29	42	32
Migut.A00779.1	55	116	136	204	104	179	108	40	215	73	71	60	105	59	48	68	294	116	125	116	39	127	90	77	175	100	145	158	87	114	115	79	163	35	156	72	77	55	80	89	104	60	63	80	0	104	81	100	77
Migut.A00780.1	0	0	0	0	0	0	0	0	0	0	0	0	0	0	0	0	0	0	0	0	0	0	0	0	0	0	0	0	0	0	0	0	0	0	0	0	0	0	0	0	0	0	0	0	0	0	0	0	0
Migut.A00780.2	0	0	0	0	0	0	0	0	0	0	0	0	0	0	0	0	0	0	0	0	0	0	0	0	0	0	0	0	0	0	0	0	0	0	0	0	0	0	0	0	0	0	0	0	0	0	0	0	0
Migut.A00781.1	0	0	0	0	3	4	0	0	2	0	1	0	0	0	0	0	0	1	0	4	0	0	0	0	0	1	0	8	0	0	2	0	5	1	1	0	0	0	0	1	0	0	0	4	0	0	0	3	0
Migut.A00782.1	2	47	12	54	23	87	28	12	38	21	21	31	37	21	15	24	28	29	18	28	8	8	22	13	63	29	14	38	34	49	21	33	39	10	39	10	18	11	17	34	30	25	15	20	0	43	36	29	12
Migut.A00783.1	17	27	10	10	31	35	29	8	29	12	8	13	23	8	5	19	50	28	8	15	12	17	11	22	26	16	31	1	9	6	29	34	52	9	12	8	10	9	7	18	5	13	19	2	0	16	7	19	18
Migut.A00784.1	11	39	50	99	44	80	52	29	87	30	28	29	67	24	16	20	113	51	53	43	19	56	60	32	61	41	56	60	52	50	38	50	79	16	74	21	36	23	33	37	50	34	40	38	0	49	45	54	38
Migut.A00785.1	43	76	78	93	66	100	72	25	111	44	42	64	100	27	24	41	231	74	74	88	28	76	60	53	94	70	53	88	92	80	43	69	139	31	91	52	73	36	57	70	61	50	40	43	0	84	86	80	52
Migut.A00786.1	12	20	30	14	15	14	18	7	29	16	12	18	12	5	7	21	50	16	20	33	8	20	15	13	24	22	9	32	18	16	12	15	24	4	23	8	14	11	12	12	15	10	9	8	0	16	9	19	20
Migut.A00787.1	62	125	142	260	86	224	112	60	203	79	53	59	129	42	63	86	360	124	101	119	42	127	98	90	143	105	127	158	122	129	110	100	181	39	147	63	86	41	92	79	115	73	44	72	0	127	88	88	78
Migut.A00788.1	7	11	6	39	14	18	18	5	33	15	18	5	10	6	2	13	30	8	9	11	5	15	8	7	21	15	22	16	9	9	9	10	20	5	12	8	12	4	5	9	11	5	4	9	0	14	15	15	5
Migut.A00789.1	9	18	22	23	20	17	10	8	23	8	10	6	16	7	12	10	31	19	9	19	5	15	10	11	18	14	7	11	13	13	5	11	21	5	20	5	4	7	10	10	10	11	6	9	0	12	11	17	12
Migut.A00790.1	29	56	54	110	66	116	72	28	115	39	39	41	75	33	22	38	165	57	66	61	18	68	41	49	108	64	78	95	55	73	80	69	87	27	92	29	35	27	42	50	53	31	49	39	0	70	47	60	49
Migut.A00791.1	11	21	24	21	20	30	10	13	45	17	15	20	24	3	13	14	66	25	21	23	8	24	11	26	34	19	18	27	21	11	8	22	37	8	33	16	19	6	12	15	19	14	12	15	0	27	24	17	15
Migut.A00792.1	51	87	80	122	78	133	72	36	141	51	47	61	94	40	32	75	240	62	88	113	31	82	67	72	125	73	73	139	100	63	64	69	163	33	118	57	46	37	88	68	83	56	44	65	0	93	81	93	69
Migut.A00793.1	10	18	8	7	10	12	8	4	21	8	11	7	13	2	6	11	21	12	11	7	6	9	9	13	18	8	11	9	8	7	8	6	26	4	11	6	8	7	7	7	5	10	5	5	0	7	11	20	10
Migut.A00794.1	17	23	24	26	7	24	14	10	36	9	13	4	33	6	6	15	52	28	15	13	1	20	15	14	25	20	20	27	15	19	12	15	30	6	24	13	13	5	18	19	18	17	12	7	0	16	19	25	21
Migut.A00795.1	66	86	116	149	90	137	86	55	175	62	43	46	91	51	35	65	269	99	106	110	45	86	75	73	144	89	120	143	89	97	92	83	162	33	135	60	82	45	69	63	80	83	62	64	0	89	74	112	88
Migut.A00796.1	7	12	8	13	10	11	11	10	20	8	9	7	7	7	8	5	28	10	9	12	3	6	12	3	17	9	12	19	11	10	5	3	13	4	11	6	8	3	10	6	7	11	8	8	0	12	7	10	6
Migut.A00797.1	28	52	42	65	41	56	41	23	89	36	35	32	36	16	17	33	122	28	52	53	15	42	20	31	55	49	37	72	51	41	41	44	53	26	56	30	33	25	33	38	43	29	31	35	0	49	38	42	41
Migut.A00798.1	0	0	0	0	0	0	0	0	0	0	0	0	0	0	0	0	0	0	0	0	0	0	0	0	0	0	0	0	0	0	0	0	0	0	0	0	0	0	0	0	0	0	1	0	0	0	0	0	0
Migut.A00798.2	0	0	0	0	0	0	0	0	0	0	0	0	0	0	0	0	0	0	0	0	0	0	0	0	0	0	0	0	0	0	0	0	0	0	0	0	0	0	0	0	0	0	0	0	0	0	0	0	0
Migut.A00799.1	14	24	22	48	15	47	21	12	50	12	12	16	25	8	6	14	42	24	32	18	12	30	22	16	38	31	25	38	19	29	17	25	37	5	36	9	17	17	23	18	27	8	14	15	0	27	20	22	14
Migut.A00800.1	42	74	90	157	64	138	71	43	141	46	46	45	70	38	41	36	183	66	74	79	27	72	71	56	114	64	110	88	66	74	85	74	113	30	108	43	49	45	62	60	70	38	48	56	0	65	71	80	46
Migut.A00801.1	18	25	32	52	24	59	31	15	58	15	16	9	22	17	11	17	64	41	35	26	6	28	20	34	36	25	60	30	30	40	30	28	34	9	47	15	18	13	32	18	23	14	22	14	0	25	17	34	17
Migut.A00802.1	33	64	68	151	51	127	65	31	121	38	40	36	77	34	51	46	166	61	81	55	25	69	58	49	129	61	82	85	63	52	80	43	90	37	88	28	40	41	53	42	62	39	47	33	0	69	33	56	31
Migut.A00803.1	24	32	40	93	21	55	24	33	87	18	14	15	32	14	11	39	69	27	23	35	12	32	27	10	46	41	34	52	22	26	33	38	54	17	45	19	25	13	31	24	35	23	10	29	0	51	21	36	22
Migut.A00804.1	7	11	0	37	14	17	8	13	23	0	7	5	20	0	4	9	51	7	13	5	6	9	14	9	0	11	10	12	9	12	10	18	25	0	18	3	10	0	2	7	8	9	19	11	0	19	9	2	10
Migut.A00805.1	7	13	0	9	13	15	3	5	24	0	6	11	12	0	3	2	56	10	8	12	9	15	13	8	0	11	12	25	17	13	8	6	19	0	19	5	11	1	1	10	12	7	13	13	0	7	7	9	9
Migut.A00806.1	18	36	38	60	33	42	28	27	78	25	19	23	40	17	16	24	98	34	39	61	16	41	34	26	58	42	41	55	40	28	27	30	56	15	33	23	27	23	38	44	37	26	25	29	0	31	24	59	34
Migut.A00807.1	31	56	38	50	64	59	47	18	85	36	29	38	50	27	18	38	143	60	46	51	13	63	42	40	72	36	32	73	53	53	24	48	79	17	42	43	44	28	33	43	46	40	27	31	0	68	44	53	41
Migut.A00808.1	11	23	20	53	14	59	31	14	42	17	13	10	33	9	9	18	59	32	21	25	1	28	22	17	29	32	30	36	20	26	27	23	23	5	41	11	21	11	14	32	28	15	16	22	0	19	27	23	19
Migut.A00809.1	20	39	38	131	35	131	43	22	99	27	30	22	50	16	20	29	105	42	32	45	17	47	46	32	57	49	62	75	33	38	52	41	60	11	84	32	34	15	31	38	37	29	28	45	0	48	31	47	41
Migut.A00810.1	13	41	34	29	21	32	24	16	49	16	11	9	23	12	9	17	74	20	28	29	8	18	14	35	37	29	16	40	32	29	16	22	47	6	23	13	9	21	19	20	26	21	15	18	0	18	15	26	18
Migut.A00811.1	29	67	54	80	48	78	49	24	80	44	23	41	56	32	17	39	150	63	47	64	27	51	33	45	93	57	59	79	59	56	31	49	101	11	55	23	34	23	38	48	58	36	36	36	0	68	55	69	45
Migut.A00812.1	31	44	74	96	44	80	45	25	99	25	34	25	58	24	17	29	149	46	57	67	13	39	45	40	77	41	54	69	48	47	39	33	74	22	61	31	34	21	44	45	46	42	35	41	0	49	34	54	26
Migut.A00813.1	12	17	20	15	26	17	15	4	39	16	8	16	20	13	9	16	48	17	21	32	5	10	21	19	31	20	17	35	31	19	10	11	32	10	18	21	15	15	26	20	28	21	10	19	0	19	33	25	18
Migut.A00814.1	10	17	36	60	13	51	29	12	54	23	23	10	39	15	7	13	58	37	34	21	10	25	26	22	43	34	39	34	24	25	34	22	33	8	44	18	16	12	24	20	25	26	14	21	0	19	29	32	19
Migut.A00815.1	20	43	40	55	49	93	43	25	80	16	23	23	40	20	25	18	78	53	79	36	17	50	40	27	64	53	68	45	53	40	58	48	83	21	63	23	19	30	28	30	36	33	31	23	0	45	43	48	29
Migut.A00816.1	3	8	12	23	8	20	16	7	21	6	7	6	16	2	1	9	32	11	17	12	5	14	12	11	16	20	12	13	17	12	9	11	20	3	21	8	9	11	10	12	12	6	9	7	0	15	9	7	15
Migut.A00817.1	4	16	22	21	10	33	19	10	28	5	12	5	23	8	8	4	53	20	16	16	3	16	9	12	22	15	16	18	9	18	22	12	24	13	20	9	8	11	19	9	11	8	10	11	0	13	17	14	7
Migut.A00818.1	7	19	20	32	14	32	22	6	44	8	13	7	13	11	8	11	40	28	22	13	6	17	12	13	25	15	16	17	10	21	18	13	25	10	26	13	10	11	18	17	14	19	11	11	1	19	13	22	12
Migut.A00819.1	54	119	112	231	95	220	104	50	215	42	79	37	97	47	52	55	230	128	114	98	43	88	82	82	128	88	133	100	99	107	121	64	135	45	158	53	70	61	55	66	93	63	83	71	0	73	89	97	69
Migut.A00820.1	16	19	22	37	27	31	24	17	42	7	17	8	21	14	5	16	26	22	18	22	10	20	21	21	34	27	25	38	14	21	28	15	31	4	27	14	25	13	17	23	17	11	15	21	0	14	23	32	16
Migut.A00821.1	7	15	18	24	12	28	8	6	31	6	12	10	15	12	9	9	29	25	13	12	3	17	16	9	19	21	24	16	11	16	15	12	17	8	13	8	9	9	14	6	11	9	9	16	0	19	16	15	11
Migut.A00822.1	5	18	18	16	14	31	20	6	24	9	12	6	20	9	5	9	41	20	18	13	6	12	13	12	15	11	9	26	16	15	20	7	22	5	27	13	7	6	14	11	9	9	14	15	0	13	15	14	13
Migut.A00823.1	9	14	20	15	9	27	17	13	30	9	12	7	15	5	7	9	44	19	14	12	5	12	10	9	17	19	19	21	28	17	10	10	22	9	18	7	12	9	13	10	12	12	7	14	0	11	13	15	15
Migut.A00824.1	8	13	16	21	16	15	19	10	37	11	14	7	26	9	8	12	43	8	10	21	4	16	8	15	21	15	10	21	21	22	19	14	31	6	15	6	13	11	14	14	8	10	4	14	0	22	11	11	21
Migut.A00825.1	7	18	14	18	19	26	14	9	32	7	8	6	14	9	4	10	31	15	15	18	2	17	7	7	31	11	8	15	9	19	19	8	23	9	18	6	7	9	6	9	14	7	6	11	0	21	8	18	8
Migut.A00826.1	21	51	62	91	48	99	79	24	114	25	57	29	70	31	24	23	176	49	60	66	18	61	49	69	97	64	118	77	50	59	65	42	69	24	80	25	41	16	43	52	69	33	64	32	1	41	39	60	22
Migut.A00827.1	19	156	46	98	38	76	56	23	91	27	29	18	56	22	25	26	133	54	57	42	25	45	50	34	98	56	62	67	50	57	62	33	90	15	59	25	39	40	40	33	46	26	32	32	0	40	26	36	38
Migut.A00828.1	26	25	56	31	32	54	31	21	59	35	24	12	66	19	11	19	93	50	16	44	11	24	35	26	56	32	17	63	29	18	7	34	39	9	48	24	34	18	15	23	27	21	12	37	0	54	27	22	55
Migut.A00829.1	35	73	100	208	65	171	65	39	166	39	58	31	83	49	47	37	185	97	87	78	20	69	65	66	122	89	121	113	69	77	88	65	101	21	119	32	49	28	49	65	70	59	52	61	0	89	48	74	51
Migut.A00830.1	32	32	58	71	31	86	42	30	106	27	26	19	44	22	14	32	109	54	49	40	19	47	35	35	83	53	74	57	44	49	53	38	69	17	80	28	30	17	28	35	42	34	25	36	0	38	28	50	37
Migut.A00831.1	9	12	22	23	16	31	11	17	34	20	8	6	21	7	7	11	50	18	17	25	6	21	12	13	20	13	24	30	15	17	11	17	29	1	16	8	19	3	12	8	15	14	8	15	0	18	10	17	11
Migut.A00832.1	39	57	44	112	48	79	58	35	116	37	28	57	53	15	27	41	145	48	58	72	24	54	48	57	61	74	54	78	53	65	60	39	70	18	93	25	35	27	36	44	54	41	38	41	0	71	39	48	45
Migut.A00833.1	31	47	52	98	41	91	49	29	93	34	24	26	61	23	20	31	158	67	52	55	16	43	60	47	83	54	60	74	43	43	42	35	75	15	60	15	46	27	43	38	53	30	30	40	0	60	47	52	34
Migut.A00834.1	17	31	48	47	30	44	27	14	51	15	13	18	30	16	11	18	70	34	38	39	15	28	31	34	46	37	34	38	26	40	31	21	39	10	40	12	35	12	19	12	19	13	18	23	0	34	25	34	18
Migut.A00835.1	7	25	28	44	26	45	14	6	54	20	9	15	26	4	10	16	63	23	23	19	8	29	14	10	46	26	27	35	31	12	26	20	36	7	50	10	21	11	13	15	34	15	12	21	0	24	12	30	26
Migut.A00836.1	39	61	64	81	70	77	61	54	111	40	39	40	62	24	19	51	158	54	61	62	21	73	51	61	73	73	82	74	63	63	56	54	73	21	66	16	39	28	52	53	59	36	28	56	0	54	43	77	38
Migut.A00837.1	0	0	0	0	0	0	0	0	0	0	0	0	0	0	0	0	0	0	0	0	0	0	0	0	0	0	0	0	0	0	0	0	0	0	0	0	0	0	0	0	0	0	0	0	0	0	0	0	0
Migut.A00837.2	0	0	0	0	0	0	0	0	0	0	0	0	0	0	0	0	0	0	0	0	0	0	0	0	0	0	0	0	0	0	0	0	0	0	0	0	0	0	0	0	0	0	0	0	0	0	0	0	0
Migut.A00838.1	24	48	52	98	41	95	59	20	97	31	27	21	50	24	19	24	111	59	48	59	19	41	37	38	62	58	61	76	52	47	54	43	77	19	61	22	37	20	39	36	34	34	35	25	0	40	40	47	26
Migut.A00839.1	41	72	70	102	61	77	75	43	127	39	36	42	58	33	34	40	150	81	58	75	26	60	50	59	85	74	73	74	61	85	68	47	82	36	96	24	42	31	44	61	55	44	56	45	0	78	60	81	38
Migut.A00840.1	57	57	86	163	79	170	77	56	175	48	36	49	92	34	47	44	225	77	89	58	32	74	82	61	143	105	131	112	74	83	109	74	98	36	99	35	65	44	73	57	81	48	52	67	0	90	77	82	49
Migut.A00841.1	19	23	48	66	28	60	46	27	70	20	23	11	45	12	9	27	104	68	35	38	19	52	70	40	59	32	47	47	34	47	38	32	48	20	56	18	24	23	27	31	30	24	32	26	0	41	34	45	30
Migut.A00842.1	10	30	38	42	22	24	17	15	39	9	15	7	34	16	6	30	69	31	32	22	11	27	28	22	38	29	18	28	24	19	26	21	47	15	32	17	24	13	16	19	21	18	21	15	0	20	17	13	21
Migut.A00843.1	15	19	26	24	27	30	33	19	42	17	11	6	36	15	17	15	63	26	32	17	8	24	20	15	42	27	20	34	23	39	26	26	36	14	29	7	12	13	25	18	26	12	19	25	0	25	24	25	12
Migut.A00844.1	23	42	50	71	32	79	50	23	78	28	35	14	40	9	27	20	95	45	60	50	17	43	42	29	63	35	39	48	31	43	60	37	51	26	57	20	30	23	24	22	31	21	34	28	0	48	45	43	25
Migut.A00845.1	0	0	0	0	0	0	0	0	0	0	0	0	0	0	0	0	0	0	0	0	0	0	0	0	0	0	0	0	0	0	0	0	0	0	0	0	0	0	0	0	0	0	0	0	0	0	0	0	0
Migut.A00846.1	5	4	16	16	16	32	13	8	15	7	7	13	13	5	3	8	29	10	11	12	10	9	9	9	17	14	6	16	8	13	11	9	27	6	11	6	9	11	9	8	13	6	7	9	0	11	6	9	12
Migut.A00847.1	0	0	0	0	0	0	0	0	0	0	0	0	0	0	0	0	0	0	0	0	0	0	0	0	0	0	0	0	0	0	0	0	0	0	0	0	0	0	0	0	0	0	0	0	0	0	0	0	0
Migut.A00848.1	28	59	44	71	59	47	36	19	94	29	38	21	46	17	21	27	85	35	51	47	17	46	35	39	60	41	38	79	59	37	53	39	74	22	62	32	34	26	37	36	53	39	42	23	0	46	39	65	40
Migut.A00849.1	1	2	0	0	4	1	5	1	4	0	2	2	5	0	1	0	0	0	0	0	0	2	0	3	0	2	0	0	0	0	9	0	1	1	3	1	1	0	0	1	1	2	0	0	0	3	0	6	5
Migut.A00850.1	6	3	6	8	15	31	5	1	13	1	8	16	4	3	4	2	26	2	6	6	4	5	1	4	7	7	2	2	3	9	9	6	36	1	7	10	4	3	6	14	5	1	1	2	0	4	3	7	5
Migut.A00851.1	27	62	60	96	51	95	38	22	97	29	34	31	54	20	32	36	116	71	43	60	16	54	37	57	78	53	51	90	44	64	47	50	91	18	76	30	54	18	41	42	55	29	33	56	0	87	41	57	52
Migut.A00852.1	17	19	22	19	18	19	21	16	51	16	15	9	32	10	20	14	48	31	28	23	15	29	19	32	27	25	23	37	22	26	16	21	25	10	32	17	14	18	20	24	25	17	17	17	0	26	24	26	22
Migut.A00853.1	27	48	38	67	37	48	52	21	88	44	29	32	59	17	15	34	131	35	54	64	27	50	35	39	57	27	39	82	44	53	43	43	47	19	75	29	37	22	37	42	37	29	30	46	0	56	32	49	30
Migut.A00854.1	21	28	30	34	14	49	23	10	71	13	19	17	29	5	9	24	67	44	38	28	12	27	26	27	51	41	41	32	31	26	38	30	40	10	56	10	29	19	21	23	33	24	25	25	0	34	28	25	24
Migut.A00855.1	23	44	46	104	33	80	54	27	92	21	27	21	52	12	7	29	131	45	39	51	8	33	40	25	65	44	62	52	43	40	40	38	65	10	69	24	27	23	41	36	38	24	26	39	0	42	36	38	35
Migut.A00856.1	1	3	4	98	46	173	84	31	127	5	48	2	57	1	28	34	3	1	81	48	1	83	0	67	2	54	87	71	42	53	94	3	88	31	102	26	1	30	58	40	48	56	6	47	0	59	50	2	3
Migut.A00857.1	2	6	6	13	22	32	27	9	51	4	15	1	40	1	10	10	10	5	21	19	1	14	4	9	6	27	37	18	16	37	36	4	49	6	26	14	7	16	21	19	18	14	8	14	0	32	19	4	1
Migut.A00858.1	1	0	2	1	10	35	31	17	57	0	22	0	44	0	9	21	0	0	24	22	0	11	0	7	0	21	19	33	29	26	22	0	28	8	17	27	0	14	28	11	24	27	0	15	0	32	42	0	0
Migut.A00859.1	0	0	0	39	11	17	9	6	20	0	8	0	15	0	4	5	0	0	5	6	0	4	0	2	0	11	22	14	7	11	25	0	31	2	11	8	0	5	7	8	6	6	0	5	0	18	10	0	0
Migut.A00860.1	3	0	2	60	33	111	64	27	64	1	28	0	64	0	11	35	0	1	48	36	0	22	0	20	0	34	38	30	35	59	38	3	63	16	39	44	0	18	28	24	41	46	0	22	0	43	44	2	0
Migut.A00861.1	8	23	20	22	27	45	30	17	51	16	21	17	23	12	12	12	88	24	42	27	7	28	18	27	45	27	31	42	29	28	12	25	53	12	33	10	16	19	16	21	30	12	12	17	0	27	14	26	13
Migut.A00862.1	35	42	74	107	62	130	85	40	154	29	39	47	86	33	27	55	179	58	82	67	28	66	64	31	95	86	81	94	69	70	82	59	96	35	84	39	47	36	49	53	72	48	48	43	0	76	64	72	30
Migut.A00863.1	39	75	98	208	72	181	90	38	153	36	57	40	83	44	39	47	214	103	105	64	34	84	79	70	150	103	120	116	70	73	98	77	117	38	125	42	43	63	74	69	89	41	62	65	0	77	70	62	58
Migut.A00864.1	17	24	24	66	18	32	22	14	34	5	9	7	15	4	6	14	41	26	28	23	6	13	11	15	34	20	18	19	18	17	27	21	28	8	24	12	15	12	14	25	18	12	11	9	0	13	16	22	17
Migut.A00865.1	19	22	18	102	21	53	23	11	58	14	14	9	25	13	10	16	61	24	25	21	10	18	17	21	37	21	26	44	15	16	24	14	25	14	39	5	12	14	14	25	30	15	13	31	0	18	21	24	11
Migut.A00866.1	13	35	38	35	34	44	38	19	58	40	14	22	42	22	18	20	89	33	34	33	13	41	28	21	52	43	35	51	31	32	17	22	57	12	41	11	23	24	27	29	37	24	22	27	0	33	30	35	33
Migut.A00867.1	15	29	22	36	28	33	27	21	35	18	17	16	39	9	15	21	64	36	28	32	17	24	18	26	33	28	24	55	22	23	26	24	25	14	32	20	19	6	22	28	21	18	24	15	0	27	25	28	23
Migut.A00868.1	3	4	4	6	4	5	7	3	8	3	1	5	3	4	0	2	15	2	6	6	6	5	4	2	3	5	4	6	2	4	9	4	4	2	7	0	2	1	5	4	3	4	2	2	0	7	3	6	1
Migut.A00868.2	0	0	0	0	0	0	0	0	0	0	0	0	0	0	0	0	0	0	0	0	0	0	0	0	0	0	0	0	0	0	0	0	0	0	0	0	0	0	0	0	0	0	0	0	0	0	0	0	0
Migut.A00869.1	1	0	2	2	24	46	57	21	60	4	34	3	107	0	17	24	6	0	42	20	1	3	0	5	0	24	42	33	45	39	25	0	32	5	23	41	3	10	34	9	27	28	5	14	0	31	40	0	0
Migut.A00870.1	0	0	0	20	9	37	50	19	33	0	31	0	67	0	11	34	0	0	43	18	0	17	0	11	0	19	20	24	38	36	34	0	30	10	31	22	0	14	14	11	28	13	1	13	0	14	51	0	0
Migut.A00871.1	5	9	4	43	54	91	70	33	110	2	42	3	72	4	31	44	19	19	76	42	2	49	12	44	11	61	104	90	56	59	87	6	94	32	65	35	9	35	35	44	57	25	6	45	0	63	50	3	3
Migut.A00872.1	30	38	58	97	73	61	41	45	99	29	38	29	40	28	19	52	118	25	92	74	23	52	23	47	77	45	74	49	69	65	44	46	117	22	73	21	20	26	40	43	69	34	61	44	0	33	61	43	31
Migut.A00873.1	48	92	98	147	81	125	102	65	202	54	53	60	106	37	34	77	289	88	97	114	32	95	83	77	118	105	110	143	110	95	66	73	179	42	126	55	74	54	92	74	93	66	58	77	0	113	85	92	74
Migut.A00874.1	26	51	46	80	46	51	44	18	99	41	29	51	49	31	16	40	121	40	58	61	21	48	39	44	74	57	50	72	68	60	34	59	98	17	66	26	50	32	35	39	57	28	26	51	0	64	59	52	50
Migut.A00875.1	2	4	2	3	3	5	8	1	6	3	1	3	5	1	1	2	9	5	3	1	2	7	5	2	7	1	7	8	1	5	1	2	4	0	3	2	2	1	1	3	6	2	0	2	0	2	0	3	1
Migut.A00875.2	0	0	0	0	0	0	0	0	0	0	0	0	0	0	0	0	0	0	0	0	0	0	0	0	0	0	0	0	0	0	0	0	0	0	0	0	0	0	0	0	0	0	0	0	0	0	0	1	0
Migut.A00876.1	42	75	66	154	75	153	85	46	169	40	55	38	93	31	29	47	284	64	67	89	37	89	66	60	88	69	66	120	50	76	98	74	146	41	101	31	33	32	45	60	84	48	56	64	0	65	71	66	56
Migut.A00877.1	1	2	2	0	0	1	0	0	3	1	0	2	1	0	3	1	4	1	0	2	1	1	0	0	1	1	1	2	1	1	1	1	3	2	1	0	0	0	0	0	0	0	1	1	0	1	2	0	1
Migut.A00877.2	0	0	0	0	0	3	0	0	0	0	0	0	0	0	0	0	4	0	0	0	0	0	0	0	0	0	0	0	0	0	0	0	1	0	0	0	0	0	0	0	0	0	0	0	0	0	0	0	0
Migut.A00878.1	13	38	36	103	33	90	52	20	87	19	29	11	45	28	18	19	113	45	43	26	18	31	44	35	66	56	56	51	30	34	53	34	50	14	56	20	23	18	27	39	39	36	40	30	0	36	31	33	18
Migut.A00879.1	20	33	40	56	36	70	44	22	103	35	31	26	45	23	17	32	108	43	47	37	20	43	41	30	62	52	57	57	44	34	42	33	59	19	70	15	19	17	35	41	52	15	35	27	0	44	30	52	25
Migut.A00880.1	4	8	6	15	12	19	17	7	20	4	1	4	7	3	9	9	41	10	11	10	4	8	11	9	23	14	17	15	4	5	12	9	22	3	11	6	4	7	15	7	8	5	7	14	0	15	18	12	15
Migut.A00880.2	0	0	0	0	0	0	0	0	0	0	0	0	0	0	0	0	0	0	0	0	0	0	0	0	0	0	0	0	0	0	0	0	0	0	0	0	0	0	0	0	0	0	0	0	0	0	0	0	0
Migut.A00881.1	19	45	82	182	69	157	64	34	102	30	42	31	63	28	26	33	122	62	77	41	17	51	51	35	94	46	97	72	48	51	81	47	70	23	97	21	31	30	37	48	44	35	35	50	0	41	43	48	32
Migut.A00882.1	47	77	82	204	74	219	85	45	178	33	39	41	81	40	30	53	198	72	103	70	34	67	79	55	138	71	124	89	66	85	99	66	103	34	99	40	44	33	44	52	66	48	59	38	1	72	61	72	55
Migut.A00883.1	42	84	74	191	72	168	60	53	140	48	54	30	74	37	29	35	194	86	100	76	33	82	59	64	123	82	113	97	67	82	111	63	120	50	141	30	53	28	46	58	58	62	78	49	0	77	69	81	58
Migut.A00884.1	36	72	94	209	63	226	82	55	204	58	57	55	67	54	40	50	191	68	118	70	37	87	85	70	144	83	139	96	66	76	106	63	103	49	134	56	30	66	58	82	69	52	74	54	0	107	69	57	57
Migut.A00885.1	44	87	88	334	55	175	94	85	203	36	64	43	78	39	62	43	183	146	90	100	29	84	156	65	135	107	121	79	65	87	121	134	116	44	129	52	102	37	72	66	116	43	65	50	0	81	59	75	43
Migut.A00886.1	44	83	66	192	63	327	58	97	208	87	64	64	79	69	52	80	172	164	77	88	28	69	159	73	183	134	206	109	81	78	104	123	105	36	142	40	85	71	101	75	123	60	77	63	0	112	99	87	39
Migut.A00887.1	31	53	68	114	65	373	78	81	228	54	67	62	81	71	48	55	166	119	94	71	24	60	122	69	180	107	117	130	37	80	87	101	103	63	113	27	65	36	93	86	118	77	64	93	0	141	97	110	46
Migut.A00888.1	10	15	14	10	12	13	18	2	24	0	11	0	16	0	1	0	41	6	17	7	5	9	7	8	0	9	0	25	15	14	20	1	31	9	17	0	0	0	0	2	10	17	11	8	0	1	6	25	9
Migut.A00889.1	40	79	110	193	66	239	83	10	158	45	48	40	86	53	26	53	173	22	99	53	40	64	24	61	116	92	129	143	75	86	115	25	108	48	106	46	7	38	38	68	56	53	65	81	0	76	50	111	39
Migut.A00890.1	38	79	56	135	65	181	67	36	192	39	56	36	81	34	31	62	200	72	91	58	25	63	47	43	95	85	127	140	62	68	105	51	98	19	104	30	35	49	52	64	76	46	60	84	0	79	67	126	36
Migut.A00891.1	38	84	74	257	72	441	63	101	238	45	57	89	68	91	57	82	200	96	95	76	40	71	105	68	223	86	97	117	79	88	119	85	104	58	112	26	69	37	82	109	78	70	67	76	0	136	122	96	44
Migut.A00892.1	66	111	122	334	79	310	88	80	247	58	50	72	97	19	52	58	279	82	107	98	58	72	82	85	41	125	151	179	77	90	168	75	125	42	139	36	61	55	70	89	105	92	109	97	0	134	87	88	41
Migut.A00893.1	0	0	0	2	0	2	0	0	0	0	0	0	0	0	0	2	6	0	0	0	0	0	0	0	0	0	1	0	0	1	0	0	1	1	1	0	0	0	1	0	0	0	0	0	0	0	1	0	0
Migut.A00893.2	0	2	0	0	1	2	5	0	0	0	1	0	2	0	1	0	3	1	3	1	0	1	0	3	0	1	0	0	2	2	1	0	2	0	4	0	1	0	1	2	0	0	1	0	0	0	0	0	1
Migut.A00894.1	19	35	40	84	44	88	41	17	67	21	17	21	29	14	21	31	88	26	33	36	20	27	31	33	51	31	48	50	42	37	44	32	55	20	62	20	28	12	22	19	35	24	25	24	0	36	29	31	34
Migut.A00895.1	0	0	0	0	0	0	0	0	0	0	0	0	0	0	0	0	0	0	0	0	0	0	0	0	0	0	0	0	0	0	0	0	0	0	0	0	0	0	0	0	0	0	0	0	0	0	0	0	0
Migut.A00895.2	0	0	0	0	0	0	0	0	0	0	0	0	0	0	0	0	0	0	0	0	0	0	0	0	0	0	0	0	0	0	0	0	0	0	0	0	0	0	0	0	0	0	0	0	0	0	0	0	0
Migut.A00896.1	19	31	38	80	36	61	39	19	62	17	25	20	46	15	18	29	98	41	36	25	19	38	30	21	58	35	42	46	33	28	42	25	57	14	55	18	17	17	13	24	26	20	29	19	0	31	40	50	20
Migut.A00897.1	13	42	32	27	28	5	17	12	53	22	14	20	27	9	9	6	84	35	16	34	11	32	23	30	40	20	26	40	34	19	22	20	40	14	34	14	21	18	26	16	24	20	13	21	0	20	29	25	23
Migut.A00898.1	10	25	24	25	22	33	23	10	49	14	13	17	21	10	8	13	81	16	22	22	12	18	20	12	25	20	16	17	28	21	10	19	66	6	29	13	14	22	19	14	15	23	17	12	0	16	18	24	28
Migut.A00899.1	2	9	4	16	16	21	6	4	13	2	2	1	4	2	1	3	37	3	0	3	2	5	6	6	7	2	11	4	3	3	13	5	26	0	4	4	3	2	2	11	15	1	4	4	0	3	4	11	1
Migut.A00900.1	0	7	0	8	6	9	5	2	7	3	3	3	2	2	3	2	25	1	4	6	1	1	2	1	5	1	5	6	6	8	6	8	22	2	7	4	2	3	3	4	6	2	0	3	0	5	1	2	2
Migut.A00901.1	23	45	58	64	48	48	45	19	83	22	39	31	41	22	27	36	137	68	40	63	36	39	43	40	72	40	35	52	42	37	33	34	98	18	58	26	31	28	35	27	56	29	41	30	0	60	38	36	37
Migut.A00902.1	2	18	28	6	18	13	14	7	28	9	8	10	11	4	8	10	23	24	10	5	11	21	19	19	19	9	9	11	13	14	16	11	19	5	20	7	8	12	6	7	6	16	10	5	0	11	14	18	15
Migut.A00903.1	5	11	2	7	2	1	0	5	7	4	0	0	1	3	4	1	18	0	7	7	0	0	0	1	10	2	12	6	5	5	4	6	8	2	2	2	8	3	0	6	2	0	1	4	0	2	0	1	1
Migut.A00904.1	17	19	16	15	21	21	17	14	41	17	14	16	18	11	8	21	52	13	26	14	8	29	11	16	21	18	15	24	22	13	13	21	39	9	28	7	21	12	24	12	15	11	13	8	0	16	15	22	13
Migut.A00905.1	37	63	58	91	61	96	72	44	127	36	31	43	56	33	30	42	175	62	65	62	20	60	48	52	81	62	68	72	65	82	75	47	109	22	85	32	43	26	49	47	52	30	53	43	0	43	40	68	44
Migut.A00906.1	34	96	70	131	84	105	85	50	135	64	49	45	80	44	24	51	268	91	56	80	34	77	74	56	121	72	69	109	68	67	81	88	133	40	114	48	45	27	42	69	80	54	48	58	0	68	54	75	63
Migut.A00907.1	20	35	26	51	32	40	22	20	64	21	12	19	26	10	9	30	88	26	30	35	9	28	22	17	34	35	30	37	28	20	19	40	58	9	42	16	15	17	25	22	26	23	13	13	0	33	32	37	24
Migut.A00908.1	54	114	100	192	97	212	98	56	210	59	89	52	114	52	33	71	279	114	146	80	49	82	81	90	143	102	131	113	102	118	111	92	154	38	159	52	68	51	81	69	95	64	81	80	0	107	80	93	65
Migut.A00909.1	54	98	100	168	84	155	89	45	155	45	44	68	102	50	42	52	192	79	88	91	29	86	68	69	153	94	111	122	69	85	111	89	131	37	139	61	59	41	61	75	81	62	58	60	0	100	75	103	56
Migut.A00910.1	49	91	96	109	74	184	100	41	221	55	55	45	89	53	35	51	217	94	97	94	34	101	84	70	121	96	110	125	96	99	98	80	129	45	145	51	57	47	60	59	85	52	53	66	1	80	52	97	61
Migut.A00911.1	45	85	98	183	86	173	76	52	153	51	57	53	94	32	47	63	209	105	121	70	31	74	75	81	123	111	111	118	88	109	107	84	104	35	135	39	65	42	61	59	92	61	64	62	0	87	51	82	64
Migut.A00912.1	48	98	62	175	74	162	79	42	156	23	57	51	110	50	36	51	188	79	97	75	29	81	68	62	127	90	104	99	90	101	100	63	108	30	111	47	49	43	70	62	77	56	40	68	0	78	60	115	45
Migut.A00913.1	10	9	26	13	10	22	10	11	34	2	3	8	21	4	4	16	37	12	14	18	6	11	14	12	26	13	15	22	18	7	10	4	28	9	21	7	12	3	13	15	11	3	5	12	0	16	16	14	12
Migut.A00913.2	5	4	2	7	8	5	11	3	11	3	3	7	9	1	2	4	20	8	2	4	3	5	6	4	2	3	3	5	5	3	3	5	17	1	2	4	3	1	4	5	3	1	4	3	0	10	4	8	8
Migut.A00914.1	25	60	58	127	46	133	47	23	94	35	33	19	80	20	21	41	162	54	65	28	25	55	47	42	81	51	56	0	48	57	51	48	75	18	75	35	30	27	45	38	24	40	29	0	0	67	53	52	44
Migut.A00915.1	0	1	0	4	2	2	2	1	3	0	1	1	1	0	0	0	2	0	0	0	0	1	1	1	2	1	0	1	0	2	1	4	0	0	0	0	0	1	0	1	1	0	0	0	0	0	0	0	0
Migut.A00915.2	0	0	0	1	0	0	0	0	0	0	0	0	0	0	0	0	0	0	0	0	0	0	0	0	0	0	0	0	0	0	0	0	0	0	0	0	0	0	0	0	0	0	0	0	0	0	0	0	0
Migut.A00916.1	0	0	0	0	0	0	0	0	0	0	0	0	0	0	0	0	0	0	0	0	0	0	0	0	0	0	0	0	0	0	0	0	0	0	0	0	0	0	0	0	0	0	0	0	0	0	0	0	0
Migut.A00916.2	0	0	0	0	0	0	0	0	0	0	0	0	0	0	0	0	0	0	0	0	0	0	0	0	0	0	0	0	0	0	0	0	0	0	0	0	0	0	0	0	0	0	0	0	0	0	0	0	0
Migut.A00917.1	36	49	84	135	65	102	51	37	120	40	30	35	61	34	34	30	155	63	65	55	28	64	47	50	83	52	72	84	55	67	73	53	100	29	78	29	35	28	47	54	43	39	36	50	0	66	39	54	41
Migut.A00918.1	3	4	0	0	3	4	8	2	3	3	2	1	6	6	1	2	0	4	0	3	1	2	3	1	12	3	8	7	0	2	3	3	4	1	7	0	3	2	1	5	6	0	4	3	0	2	2	2	2
Migut.A00918.2	0	0	0	0	0	0	0	0	0	0	0	0	0	0	0	0	0	0	0	0	0	0	0	0	0	0	0	0	0	0	0	0	0	0	0	0	0	0	0	0	0	0	0	0	0	0	0	0	0
Migut.A00919.1	27	44	72	77	45	72	57	18	100	25	24	23	48	19	27	33	107	39	47	46	16	45	38	37	53	72	44	58	53	44	41	42	68	17	57	22	31	23	43	41	51	48	29	34	0	61	42	48	35
Migut.A00920.1	7	19	14	52	13	37	35	20	50	10	17	19	33	12	7	10	36	33	11	14	3	15	19	15	31	27	26	20	19	23	23	25	22	6	33	14	17	9	20	24	17	36	20	18	0	27	18	21	14
Migut.A00921.1	13	18	20	31	28	26	23	20	55	12	17	12	26	16	9	27	51	26	26	23	9	26	23	22	41	35	36	42	20	29	30	23	27	8	37	22	21	7	12	19	37	44	11	15	0	31	24	32	20
Migut.A00922.1	27	74	68	122	63	144	63	34	123	30	56	36	57	22	31	32	127	80	66	51	21	58	63	50	95	59	53	71	54	52	59	45	87	37	87	25	52	24	41	50	51	106	48	37	0	54	48	52	27
Migut.A00923.1	14	38	26	40	22	36	20	16	50	26	16	15	18	12	14	24	76	22	25	29	11	28	23	24	26	23	13	35	42	21	7	19	60	7	29	20	12	12	19	18	21	35	14	17	0	27	18	29	20
Migut.A00924.1	38	61	56	76	48	71	52	27	115	40	40	26	57	26	33	35	156	60	56	62	26	45	38	51	90	48	67	67	62	58	58	45	80	17	83	19	32	29	38	39	48	37	42	46	0	61	51	62	48
Migut.A00925.1	41	71	108	115	62	115	59	34	142	65	38	65	78	27	27	33	216	70	63	70	14	72	64	60	94	76	79	75	77	68	58	63	112	29	95	42	59	32	54	63	63	45	40	41	0	84	56	70	70
Migut.A00926.1	45	92	106	113	50	126	77	41	145	47	57	46	75	47	35	42	191	113	73	58	28	66	55	53	90	73	84	103	79	79	59	74	121	33	86	28	53	44	54	37	57	31	54	40	0	62	41	72	57
Migut.A00927.1	1	1	0	3	0	2	3	1	4	0	0	0	1	0	0	0	4	0	0	1	0	0	1	1	1	1	1	3	1	3	0	2	2	0	1	0	0	1	3	1	0	0	1	2	0	1	1	2	1
Migut.A00927.2	0	1	4	0	3	1	2	0	3	0	1	1	2	1	1	4	4	3	0	2	0	4	2	0	1	1	0	1	1	5	5	1	1	2	1	2	0	0	1	0	1	1	1	1	0	2	1	3	1
Migut.A00928.1	1	5	8	8	7	7	1	2	5	2	0	5	3	1	3	9	10	2	6	8	1	5	6	4	2	0	2	11	5	4	8	4	5	1	7	2	2	1	0	2	4	1	8	4	0	9	3	4	5
Migut.A00928.2	2	0	2	2	1	2	2	0	3	1	0	0	4	1	1	2	4	0	1	1	1	1	3	0	1	0	1	0	0	0	2	1	3	1	2	0	1	1	0	0	1	2	0	1	0	3	1	1	0
Migut.A00929.1	2	0	0	2	0	3	3	0	0	0	0	1	0	0	0	1	5	1	2	0	0	0	1	2	0	1	0	3	0	2	5	1	2	0	0	0	1	0	0	0	1	2	0	1	0	2	1	1	0
Migut.A00929.2	0	0	0	0	0	0	0	0	1	0	0	0	0	0	0	0	0	0	0	0	0	0	0	0	0	0	0	0	0	0	0	0	0	0	0	0	0	0	0	0	0	0	0	0	0	0	0	0	0
Migut.A00930.1	29	43	38	74	44	76	48	21	89	21	36	19	60	23	23	42	114	57	67	50	17	48	42	28	66	54	72	67	41	45	50	41	56	22	52	26	27	20	30	38	43	31	46	27	1	39	33	48	28
Migut.A00931.1	4	5	24	13	6	0	0	1	18	14	0	17	0	10	3	0	25	5	0	5	9	20	11	9	16	9	4	0	1	0	6	21	15	11	11	0	7	5	5	26	7	0	12	1	0	1	17	16	17
Migut.A00932.1	1	5	20	7	8	1	3	6	13	12	1	21	2	10	3	1	31	2	0	9	11	10	1	2	27	9	0	4	2	7	11	9	29	9	9	3	7	6	0	17	16	1	15	1	0	3	10	22	5
Migut.A00933.1	16	25	24	47	22	41	26	17	52	12	30	17	27	12	11	9	66	23	19	24	11	21	23	16	33	37	42	33	15	18	27	15	28	17	27	14	22	16	19	20	19	9	27	13	0	30	22	26	8
Migut.A00934.1	19	18	30	39	18	33	23	14	61	11	18	13	25	14	8	14	69	21	25	18	9	30	15	24	27	25	26	32	28	23	33	27	49	10	36	17	12	9	14	16	20	13	17	16	0	17	22	28	16
Migut.A00935.1	24	39	44	69	37	54	40	29	90	20	19	25	43	18	18	26	106	41	46	49	13	44	52	38	62	48	50	59	46	48	44	48	66	12	54	16	31	15	30	33	42	19	35	29	0	59	22	36	35
Migut.A00936.1	26	50	50	78	40	87	43	27	80	21	40	31	51	26	13	33	117	60	56	39	15	48	43	54	73	55	56	67	71	61	67	52	58	25	77	30	30	29	36	34	48	26	33	30	0	39	34	35	36
Migut.A00937.1	56	88	106	124	76	146	78	35	194	68	61	59	104	32	42	54	232	94	103	87	43	98	94	74	148	100	104	107	100	103	82	71	148	38	108	43	40	47	74	74	89	57	65	47	0	97	63	84	62
Migut.A00938.1	96	171	188	302	163	248	152	110	356	104	127	101	194	111	83	134	446	176	172	183	70	165	149	151	315	151	164	227	226	187	197	158	272	73	224	72	102	87	150	117	169	118	119	134	0	177	157	155	120
Migut.A00939.1	2	12	8	20	7	9	8	8	24	5	9	7	12	5	4	7	16	5	9	9	2	5	9	17	13	5	14	9	9	9	16	7	14	4	14	1	7	5	8	6	10	3	8	14	0	7	8	11	4
Migut.A00940.1	32	61	72	126	33	182	46	28	105	39	29	28	33	28	26	41	132	50	50	49	14	45	42	34	45	55	50	69	46	36	51	55	67	15	81	26	30	42	34	36	44	34	25	49	0	36	52	60	35
Migut.A00941.1	26	81	84	83	36	247	115	38	115	45	68	9	136	25	25	27	146	29	55	14	11	30	51	19	88	42	61	39	52	20	42	29	110	17	32	38	20	17	66	43	20	9	10	4	0	118	63	48	41
Migut.A00942.1	12	74	54	86	36	260	46	31	65	0	43	24	73	4	11	7	28	2	4	30	7	64	3	45	10	30	6	72	21	6	22	7	127	33	40	36	33	9	50	29	24	3	6	17	0	157	16	8	9
Migut.A00943.1	37	208	162	176	92	1031	228	93	230	68	142	29	276	74	64	93	363	54	61	58	39	197	71	111	204	118	160	97	88	57	131	145	567	89	73	93	80	43	83	81	57	50	58	21	1	250	138	54	95
Migut.A00944.1	0	1	2	1	5	3	5	3	1	1	2	2	5	2	6	2	7	3	1	3	1	5	2	0	2	2	3	1	1	4	1	3	2	0	3	1	3	1	1	1	2	1	0	3	0	3	1	2	1
Migut.A00944.2	1	2	2	3	4	3	2	1	1	0	0	0	2	1	1	1	4	0	0	1	0	2	2	2	1	1	0	0	0	0	1	2	2	0	4	0	1	2	0	1	0	0	0	0	0	2	1	0	0
Migut.A00945.1	18	39	22	44	41	64	35	16	74	31	29	24	44	15	20	22	84	41	44	36	24	43	20	36	46	47	32	42	35	43	18	40	67	18	49	23	24	23	29	28	52	22	21	24	0	34	32	46	35
Migut.A00946.1	26	49	36	95	43	161	46	27	103	28	42	40	59	20	29	31	138	50	60	54	22	39	32	52	83	62	67	77	59	55	64	47	78	24	90	26	30	23	42	43	55	27	35	42	0	51	32	61	42
Migut.A00947.1	51	89	68	210	78	308	107	52	183	73	65	44	109	37	38	58	231	73	86	106	45	113	60	83	119	102	97	129	98	85	105	108	137	38	138	52	91	41	76	75	109	63	70	58	0	118	74	94	55
Migut.A00948.1	77	80	180	137	136	486	167	80	270	24	105	73	185	60	75	99	477	162	178	90	27	84	163	81	212	144	177	233	164	149	153	73	239	66	113	78	48	26	63	118	101	86	69	116	0	97	135	83	97
Migut.A00949.1	6	18	0	33	6	157	25	3	29	15	10	5	26	6	4	15	84	3	2	9	2	10	7	4	17	8	11	4	1	3	12	16	72	3	13	2	9	7	8	8	7	11	11	0	0	13	7	13	11
Migut.A00949.2	0	0	0	0	0	0	0	0	2	0	0	0	0	0	0	0	0	0	0	2	0	1	0	2	0	0	0	4	0	4	0	0	0	0	2	0	0	0	1	0	2	0	0	4	0	0	0	0	0
Migut.A00950.1	3	13	0	8	6	49	0	0	19	10	4	6	1	2	2	2	20	4	7	7	3	5	5	9	8	9	7	8	6	13	10	5	24	6	8	2	10	5	4	7	4	5	2	0	0	5	13	16	6
Migut.A00951.1	46	33	132	112	74	455	86	91	107	56	50	14	107	53	50	65	304	214	137	48	5	38	190	18	127	80	123	50	110	103	104	22	235	56	35	62	65	38	28	85	43	53	8	6	0	88	98	92	59
Migut.A00952.1	12	7	8	35	11	68	15	5	24	12	8	3	19	2	3	5	31	15	20	9	2	7	20	8	23	10	14	12	14	13	9	5	31	5	6	5	6	7	10	3	15	9	6	1	0	26	20	14	1
Migut.A00952.2	0	0	0	0	0	0	0	0	0	0	0	0	0	0	0	0	0	0	0	0	0	0	0	0	0	0	0	0	0	0	0	0	0	0	0	0	0	0	0	0	0	0	0	0	0	0	0	0	0
Migut.A00953.1	0	0	0	4	0	3	2	1	3	0	2	1	2	0	1	0	3	2	0	1	0	2	0	0	0	1	3	1	0	1	4	1	5	2	1	1	0	0	0	0	1	0	3	0	0	0	2	1	1
Migut.A00953.2	0	0	0	0	0	0	0	0	0	0	0	0	0	0	0	0	0	0	0	0	1	0	0	0	0	0	0	0	0	0	0	0	0	0	0	0	0	0	0	0	0	0	0	0	0	0	0	0	0
Migut.A00954.1	29	46	60	62	60	122	45	16	99	34	27	33	63	21	24	36	147	62	48	68	17	65	58	53	80	50	38	86	55	59	40	49	91	11	66	32	32	27	38	44	53	33	34	35	0	45	54	55	33
Migut.A00955.1	50	91	112	197	88	358	114	55	175	68	57	55	124	44	43	68	284	111	97	89	48	95	116	81	151	102	122	173	107	122	139	94	169	35	159	48	95	53	81	72	107	59	76	77	0	104	96	106	64
Migut.A00956.1	43	97	58	116	77	181	80	50	169	55	61	63	88	46	44	67	190	72	103	85	41	96	60	59	111	83	102	118	70	100	83	79	126	35	120	65	69	47	63	59	73	56	70	60	1	93	85	82	65
Migut.A00957.1	25	31	36	57	29	106	32	24	57	26	18	18	54	17	11	30	94	27	47	35	15	35	34	22	39	31	46	40	32	38	34	24	46	15	44	17	32	22	19	23	36	26	19	20	0	28	33	29	22
Migut.A00958.1	23	34	62	85	26	126	52	21	80	36	17	15	33	21	19	28	113	51	52	37	15	38	42	37	59	42	47	48	45	55	47	30	52	19	58	31	34	12	28	32	43	28	27	26	0	38	47	41	29
Migut.A00959.1	8	19	10	31	18	28	15	9	22	15	12	16	21	4	3	11	44	15	10	24	8	25	16	16	27	18	21	22	21	24	19	19	22	9	23	4	17	7	15	24	13	10	11	20	0	12	14	26	13
Migut.A00960.1	20	34	52	100	39	81	33	20	86	33	22	17	38	21	24	18	109	40	56	27	22	28	27	33	59	45	57	42	32	39	40	35	49	16	52	24	25	23	24	32	36	30	26	29	0	43	26	33	22
Migut.A00961.1	24	34	40	65	43	59	31	16	64	18	19	16	54	17	14	16	73	33	50	31	16	36	21	30	50	29	35	40	40	44	34	36	51	12	41	26	27	11	18	22	31	19	26	26	0	32	29	32	18
Migut.A00962.1	8	31	18	34	18	21	18	9	40	4	17	14	30	9	12	10	32	18	27	36	11	14	15	20	31	16	28	26	24	26	12	25	23	8	19	7	18	11	20	15	14	14	15	10	0	23	15	15	18
Migut.A00963.1	21	58	40	58	42	55	36	24	89	41	31	26	36	23	19	23	92	54	34	45	13	38	23	35	67	46	31	46	38	41	35	38	51	14	46	29	32	18	27	25	39	33	27	21	0	44	34	53	30
Migut.A00964.1	6	8	12	9	2	7	5	5	21	4	5	5	8	2	2	9	10	8	6	9	8	6	8	9	13	8	4	10	11	10	4	6	6	3	11	3	4	6	7	0	6	3	4	8	0	11	9	8	5
Migut.A00965.1	23	65	68	184	55	136	53	31	122	43	42	44	77	34	29	32	196	43	62	63	30	57	40	54	91	53	69	76	63	80	80	52	88	35	84	22	40	18	35	48	48	37	41	52	0	53	56	64	43
Migut.A00966.1	1	2	10	1	7	1	0	4	7	5	0	0	0	0	1	0	0	7	0	3	0	7	7	9	0	3	4	0	0	1	4	4	1	0	1	0	6	0	0	2	1	1	0	0	0	2	7	0	4
Migut.A00967.1	0	0	0	1	0	0	0	0	0	0	0	0	0	0	0	0	1	0	0	0	0	0	0	0	0	0	0	0	0	1	0	0	0	0	0	0	0	0	0	0	0	0	0	0	0	0	0	0	0
Migut.A00967.2	0	0	0	0	0	0	0	0	0	0	0	0	0	0	0	0	0	0	0	0	0	0	0	0	0	0	0	0	0	0	0	0	0	0	0	0	0	0	0	0	0	0	0	0	0	0	0	0	0
Migut.A00968.1	6	29	16	45	12	45	40	14	47	21	20	16	36	9	7	14	93	20	20	17	8	17	14	16	30	17	34	37	22	29	22	16	40	6	31	13	16	14	30	20	16	15	15	21	0	32	19	23	22
Migut.A00969.1	32	66	50	91	50	143	80	37	130	61	45	30	112	45	38	64	195	82	78	74	24	94	69	93	136	67	117	98	93	94	35	65	117	39	137	57	60	59	56	62	59	37	44	52	0	46	83	32	76
Migut.A00970.1	0	0	0	0	0	0	0	0	0	0	0	0	0	0	0	0	0	0	0	0	0	0	0	0	0	0	0	0	0	0	0	0	0	0	0	0	0	0	0	0	0	0	0	0	0	0	0	0	0
Migut.A00970.2	0	0	0	0	0	0	0	0	0	0	0	0	0	0	0	0	0	0	0	0	0	0	0	0	0	0	0	0	0	0	0	0	0	0	0	0	0	0	0	0	0	0	0	0	0	0	0	0	0
Migut.A00971.1	23	41	40	13	46	67	45	13	62	28	18	24	48	25	16	30	108	34	35	45	12	47	44	27	59	34	38	49	34	33	52	25	79	19	48	17	30	11	31	35	53	31	36	33	0	37	48	46	25
Migut.A00972.1	8	17	28	8	11	55	24	22	41	14	18	9	27	25	4	14	46	11	27	17	6	31	20	14	33	23	21	13	18	18	24	18	23	7	30	11	15	13	2	15	18	20	15	17	0	21	35	5	12
Migut.A00973.1	6	5	8	0	5	12	5	6	18	0	4	7	5	4	1	7	0	5	12	6	2	4	4	6	12	5	9	7	9	6	15	4	4	1	10	0	4	2	6	8	3	6	5	6	0	5	5	3	4
Migut.A00974.1	15	56	18	14	18	68	4	9	50	30	0	9	3	17	12	27	113	27	47	21	8	50	31	49	32	21	21	35	49	55	5	24	60	16	37	7	13	16	18	15	16	18	13	15	0	16	38	20	8
Migut.A00975.1	7	7	0	7	9	27	3	5	14	3	0	5	3	1	2	8	37	1	4	4	1	3	6	4	4	7	3	8	3	3	3	4	17	5	9	3	7	5	5	3	5	8	3	2	0	6	1	7	6
Migut.A00976.1	4	11	6	9	6	23	0	5	12	8	0	4	0	1	2	9	28	7	8	4	4	7	2	10	5	8	5	11	3	11	4	8	11	3	14	2	5	6	2	10	5	10	5	7	0	5	4	6	3
Migut.A00977.1	6	6	0	13	6	1	8	0	11	5	1	5	10	3	0	0	4	9	8	2	3	4	4	5	20	2	0	3	8	4	9	0	2	3	7	3	5	5	6	5	1	2	6	4	0	1	8	3	0
Migut.A00978.1	2	6	10	28	5	31	5	3	11	2	3	4	6	7	3	5	36	6	10	14	3	3	8	2	10	4	6	5	14	3	7	1	24	2	7	3	5	4	4	7	6	3	4	3	0	5	5	7	1
Migut.A00979.1	0	2	16	24	9	34	7	7	17	10	3	9	6	5	5	3	29	15	11	9	3	9	7	6	14	8	8	11	20	12	3	7	19	3	16	4	6	5	15	8	12	0	7	5	0	11	5	13	4
Migut.A00980.1	0	0	0	0	0	0	0	0	0	0	0	0	0	0	0	0	1	0	0	0	0	0	0	0	0	0	0	0	0	0	0	0	0	0	0	0	0	0	0	0	0	0	0	0	0	0	0	0	0
Migut.A00980.2	0	0	0	0	0	0	0	0	0	0	0	0	0	0	0	0	0	0	0	0	0	0	0	0	0	0	0	0	0	0	0	0	0	0	0	0	0	0	0	0	0	0	0	0	0	0	0	0	0
Migut.A00980.3	0	1	2	0	2	5	1	0	5	0	2	0	1	1	0	0	2	0	1	1	2	2	1	2	4	3	2	3	0	0	2	3	5	3	3	0	1	0	3	4	2	0	0	1	0	3	0	4	3
Migut.A00980.4	0	0	0	0	0	0	0	0	0	0	0	0	0	0	0	0	0	0	0	0	0	0	0	0	0	0	0	0	0	0	0	0	0	0	0	0	0	0	0	0	0	0	0	0	0	0	0	0	0
Migut.A00981.1	16	48	34	75	48	197	48	25	81	20	30	18	48	14	11	32	147	29	34	32	19	46	37	27	42	31	35	58	29	39	46	36	64	12	52	18	28	16	28	55	47	21	34	27	0	38	30	45	32
Migut.A00982.1	0	0	0	0	0	0	0	0	0	0	0	0	0	0	0	0	0	0	0	0	0	0	0	0	0	0	0	0	0	0	0	0	0	0	0	0	0	0	0	0	0	0	0	0	0	0	0	0	0
Migut.A00982.2	0	0	0	0	0	0	0	0	0	0	0	0	0	0	0	0	0	0	0	0	0	0	0	0	0	0	0	0	0	0	0	0	0	0	0	0	0	0	0	0	0	0	0	0	0	0	0	0	0
Migut.A00983.1	34	39	36	48	46	59	37	21	71	34	20	31	46	21	15	35	75	36	49	34	18	39	27	39	47	33	23	60	43	61	40	34	52	12	48	31	38	14	45	38	27	43	34	22	0	36	37	33	31
Migut.A00984.1	0	0	0	0	0	0	0	0	0	0	0	0	0	0	0	0	0	0	0	0	0	0	0	0	0	0	0	0	0	0	0	0	0	0	0	0	0	0	0	0	0	0	0	0	0	0	0	0	0
Migut.A00984.2	0	0	0	0	0	0	0	0	0	0	0	0	0	0	0	0	0	0	0	0	0	0	0	0	0	0	0	0	0	0	0	0	0	0	0	0	0	0	0	0	0	0	0	0	0	0	0	0	0
Migut.A00985.1	23	41	44	114	45	188	53	26	109	27	22	31	55	30	26	17	112	55	50	35	24	47	38	54	86	70	92	76	45	60	65	55	63	17	81	23	35	21	29	44	49	32	38	40	0	60	48	47	36
Migut.A00986.1	37	85	78	114	68	448	108	53	170	52	72	13	151	39	33	76	536	65	62	38	36	82	64	61	145	60	120	46	81	57	57	24	285	33	52	50	60	27	58	60	15	48	51	16	0	100	121	60	123
Migut.A00987.1	55	217	164	308	88	725	300	97	307	124	188	38	340	47	56	141	433	77	105	103	27	88	81	81	129	135	238	115	122	94	112	83	351	47	90	113	70	65	179	97	73	71	42	34	0	328	152	75	156
Migut.A00988.1	2	1	10	24	5	72	13	15	7	2	6	0	9	1	8	1	28	11	14	4	0	2	6	2	4	6	8	4	9	0	5	0	32	2	1	1	6	0	2	10	2	1	0	0	0	14	7	1	0
Migut.A00989.1	14	60	96	74	55	263	89	47	101	24	50	17	72	25	27	29	154	22	34	34	8	41	31	33	47	52	55	37	38	20	104	44	137	33	42	21	49	23	23	65	39	33	15	15	0	73	55	40	31
Migut.A00990.1	0	9	14	10	15	127	23	8	22	6	11	2	26	1	10	6	50	1	2	3	1	5	3	2	4	11	16	4	3	1	22	0	63	5	3	6	13	8	11	19	5	2	0	1	0	26	10	5	9
Migut.A00991.1	14	40	36	48	30	46	31	11	53	19	22	16	61	12	11	12	114	33	35	37	8	31	25	19	31	35	20	37	25	30	27	29	41	13	48	20	13	12	25	26	28	20	22	20	0	24	29	44	29
Migut.A00992.1	18	30	42	37	26	36	29	26	68	19	27	12	45	20	6	16	84	24	42	25	13	34	22	28	48	23	33	39	36	27	33	20	27	15	33	16	35	18	26	22	20	25	25	16	0	31	40	40	12
Migut.A00993.1	17	95	80	38	32	95	88	49	120	40	38	63	90	17	28	42	67	89	99	69	28	94	66	56	46	52	31	91	56	35	28	50	102	32	66	32	45	30	26	80	57	31	71	53	0	65	29	38	41
Migut.A00994.1	17	21	32	40	16	34	26	16	42	20	11	22	33	11	15	13	55	38	20	22	10	26	24	28	24	34	26	28	24	24	26	22	39	13	39	18	24	8	31	18	19	19	22	17	0	22	27	42	22
Migut.A00995.1	21	79	100	49	62	40	79	35	95	68	56	35	90	41	30	66	227	43	90	81	15	84	25	48	91	54	75	66	70	73	62	31	43	24	55	71	70	15	81	44	58	57	31	45	0	63	21	41	54
Migut.A00996.1	4	8	8	4	19	20	4	3	16	5	4	7	6	2	2	2	31	6	5	14	7	8	2	7	7	9	6	17	2	15	18	10	24	6	8	3	1	2	7	14	10	5	9	3	0	11	7	4	4
Migut.A00997.1	15	19	6	21	7	35	15	21	34	10	10	15	13	8	7	10	38	10	16	9	5	18	10	15	28	10	22	19	17	21	27	9	26	12	26	8	15	8	15	16	8	11	13	7	0	27	3	16	10
Migut.A00998.1	21	49	36	105	48	74	40	27	110	63	30	50	59	24	20	23	318	29	70	64	6	45	33	36	58	55	48	55	43	58	61	41	69	12	48	45	68	18	58	37	68	59	50	37	0	67	32	30	23
Migut.A00999.1	0	15	8	8	22	15	18	5	24	22	12	8	25	5	9	10	42	7	5	13	7	2	8	7	17	8	11	15	5	19	12	12	18	5	12	15	7	4	17	4	8	11	9	1	0	18	5	9	20
Migut.A01000.1	11	55	30	38	26	45	12	12	35	10	13	29	23	8	12	17	52	28	23	39	15	7	22	4	17	22	27	37	32	12	24	30	40	10	23	18	11	7	21	13	35	21	32	21	0	12	22	50	13
Migut.A01001.1	3	21	8	0	11	65	38	0	32	10	16	14	34	9	6	0	64	0	18	7	7	4	1	0	12	10	8	7	9	14	27	16	36	6	25	0	4	0	10	3	12	2	24	0	0	19	0	14	9
Migut.A01002.1	77	136	76	199	130	114	91	50	183	47	68	121	103	55	56	97	267	57	117	141	51	49	117	95	172	97	131	109	165	158	86	115	121	68	95	75	98	60	124	59	130	67	99	95	0	101	68	130	83
Migut.A01003.1	21	58	78	89	50	119	46	31	86	33	45	37	56	21	30	34	159	1	34	46	17	40	34	41	62	44	49	54	61	39	52	47	50	10	53	45	32	29	35	40	41	37	40	30	0	49	43	53	46
Migut.A01004.1	22	37	74	91	46	106	39	23	108	40	36	50	63	19	22	41	175	2	61	73	21	37	25	30	62	62	44	105	78	53	63	58	72	14	76	32	46	41	54	37	51	46	25	41	0	67	42	66	53
Migut.A01005.1	27	17	50	61	27	62	35	17	54	10	24	20	39	17	11	24	96	0	33	36	9	26	21	18	44	38	47	73	32	34	42	37	44	12	35	23	24	17	21	22	34	18	24	26	0	39	35	28	33
Migut.A01006.1	0	0	0	0	0	0	0	0	0	0	0	0	0	0	0	0	0	0	0	0	0	0	0	0	0	0	0	0	0	0	0	0	0	0	0	0	0	0	0	0	0	0	0	0	0	0	0	0	0
Migut.A01006.2	0	0	0	0	0	0	0	0	0	0	0	0	0	0	0	0	0	0	0	0	0	0	0	0	0	0	0	0	0	0	0	0	0	0	0	0	0	0	0	0	0	0	0	0	0	0	0	0	0
Migut.A01006.3	7	8	4	6	6	8	5	2	16	4	5	1	9	1	1	2	17	0	4	4	0	8	4	6	2	8	8	7	3	8	11	6	7	6	6	3	4	1	2	6	9	3	4	4	0	6	4	10	4
Migut.A01007.1	22	47	54	70	35	85	47	16	84	34	25	18	41	20	23	27	86	0	42	38	12	41	22	30	55	44	54	51	43	55	47	25	48	25	57	25	39	19	22	43	34	27	31	24	0	46	36	42	39
Migut.A01008.1	9	12	22	26	15	24	10	9	39	13	12	4	19	10	4	6	56	4	14	20	1	23	18	14	22	15	19	18	11	17	7	17	29	4	13	8	7	8	16	15	13	11	7	10	0	20	22	14	16
Migut.A01009.1	3	9	8	9	5	14	8	3	9	1	3	1	7	1	3	5	24	0	4	6	0	1	6	1	3	3	3	12	9	8	5	4	16	2	3	5	4	2	5	4	4	1	0	1	0	5	3	2	3
Migut.A01010.1	28	67	74	97	64	96	51	42	118	39	40	30	64	20	25	33	163	128	61	64	18	70	59	50	77	68	53	74	67	72	51	75	67	25	92	37	40	24	49	50	64	42	45	42	0	55	63	72	42
Migut.A01011.1	23	34	26	47	43	48	34	23	77	20	19	16	30	18	17	19	88	72	53	31	15	36	22	28	40	36	33	46	31	32	33	24	54	21	47	22	33	17	27	26	44	18	24	16	0	29	40	22	18
Migut.A01012.1	29	38	60	69	42	50	34	30	82	16	21	21	40	18	8	29	112	40	29	40	16	41	42	33	56	37	39	54	30	24	31	32	57	11	56	19	34	13	25	23	31	25	20	20	0	47	29	34	31
Migut.A01013.1	75	142	214	271	152	221	138	79	302	82	91	92	145	84	83	123	414	162	195	160	74	143	144	134	208	151	187	180	149	166	159	118	210	59	235	77	105	85	116	123	141	115	112	92	0	123	113	139	95
Migut.A01014.1	25	33	46	98	33	90	38	18	60	29	25	21	40	21	18	26	121	38	49	38	18	38	31	37	56	45	57	51	40	36	41	34	49	13	59	30	29	12	36	39	47	29	41	25	0	45	40	51	32
Migut.A01015.1	23	39	48	62	23	43	27	25	74	31	25	27	39	11	15	24	108	35	22	35	13	37	30	20	42	32	26	42	34	42	26	24	59	15	41	15	35	20	23	28	37	24	21	26	0	43	35	37	37
Migut.A01016.1	10	40	26	37	19	39	28	14	43	22	17	25	30	19	14	14	120	22	32	33	13	23	9	15	39	21	24	33	28	39	35	24	50	21	34	20	23	20	30	28	22	17	22	10	0	27	43	19	27
Migut.A01017.1	5	29	22	20	26	27	14	9	44	16	11	6	18	8	14	18	60	29	32	17	16	15	25	9	41	25	21	39	23	25	18	17	46	11	28	9	22	7	15	17	20	18	13	12	0	21	19	28	21
Migut.A01018.1	2	7	0	7	3	1	1	0	6	0	2	2	4	0	0	3	17	1	0	4	0	0	0	0	2	1	3	6	0	5	4	0	9	0	3	0	0	0	2	4	5	2	0	0	0	3	3	1	2
Migut.A01019.1	17	48	56	37	26	46	50	15	70	22	33	34	58	23	17	34	67	23	31	34	15	31	19	25	64	35	27	35	31	28	23	34	50	23	51	23	32	22	30	28	19	13	17	19	0	33	43	33	42
Migut.A01020.1	0	0	0	0	0	0	0	0	0	0	0	0	0	0	0	0	0	0	0	0	0	0	0	0	0	0	0	0	0	0	0	0	0	0	0	0	0	0	0	0	0	0	0	0	0	0	0	0	0
Migut.A01021.1	0	6	0	0	0	1	5	1	1	2	3	2	2	0	0	1	0	0	1	1	2	1	0	1	0	1	0	2	3	2	2	0	0	0	2	0	0	0	0	2	2	0	1	2	0	0	2	3	0
Migut.A01021.2	0	0	0	0	0	0	0	0	0	0	0	0	0	0	0	0	0	0	0	0	0	0	0	0	0	0	0	0	0	0	0	0	0	0	0	0	0	0	0	0	0	0	0	0	0	0	0	0	0
Migut.A01022.1	3	6	2	4	5	4	6	2	11	4	4	8	10	1	1	5	16	6	13	3	0	3	11	2	10	2	2	8	10	6	5	7	1	1	11	0	10	2	5	4	1	6	4	4	0	8	3	12	4
Migut.A01023.1	2	26	16	19	24	32	19	11	33	17	13	3	17	10	11	11	57	16	27	19	6	20	15	14	21	13	27	12	10	32	25	18	30	8	11	7	9	6	14	11	14	23	18	11	0	19	0	11	20
Migut.A01024.1	1	17	38	13	15	46	35	15	31	14	13	3	31	9	13	14	32	23	5	8	13	11	21	2	33	16	24	28	11	25	18	23	30	13	17	8	3	12	8	16	17	15	20	13	0	27	5	28	25
Migut.A01025.1	7	15	20	36	12	36	22	12	30	17	15	13	13	6	15	9	52	22	15	7	9	9	16	15	32	16	12	33	11	15	25	14	10	4	27	9	16	9	10	12	16	12	12	16	0	18	18	14	14
Migut.A01026.1	21	28	34	52	38	54	36	30	72	28	20	17	40	9	10	26	72	29	39	30	13	50	24	24	43	26	29	46	29	47	44	36	31	16	35	20	28	16	26	29	36	20	18	26	0	30	32	39	21
Migut.A01027.1	0	21	16	23	42	15	13	4	26	11	9	8	18	22	4	13	107	16	12	23	4	10	15	7	52	19	32	23	20	37	37	14	29	7	13	8	13	11	9	11	12	9	7	11	0	15	15	12	12
Migut.A01028.1	27	37	40	54	42	45	29	17	88	40	21	26	43	28	19	33	136	34	32	43	24	33	29	28	70	34	54	64	42	56	44	43	50	15	55	38	46	13	38	29	32	27	35	37	0	41	39	41	47
Migut.A01029.1	90	244	376	322	294	358	291	183	472	189	175	195	400	139	144	158	792	248	296	242	107	243	184	200	307	256	268	314	293	356	205	245	456	133	306	207	244	165	159	240	194	206	153	109	0	304	346	292	308
Migut.A01030.1	30	40	48	74	43	83	47	22	93	28	32	20	35	19	27	33	105	50	55	34	13	46	43	34	52	29	43	58	40	42	46	40	64	10	69	27	49	22	34	34	36	36	22	22	0	34	39	38	31
Migut.A01031.1	0	0	0	0	0	0	0	0	0	0	0	0	0	0	0	0	0	0	0	0	0	0	0	0	0	0	0	0	0	0	0	0	0	0	0	0	0	0	0	0	0	0	0	0	0	0	0	0	0
Migut.A01031.2	0	0	0	0	0	0	0	0	0	0	0	0	0	0	0	0	0	0	0	0	0	0	0	0	0	0	0	0	0	0	0	0	0	0	0	0	0	0	0	0	0	0	0	0	0	0	0	0	0
Migut.A01032.1	0	4	6	0	5	17	10	6	12	3	5	4	10	0	0	2	6	5	3	4	5	5	5	5	0	8	0	9	4	4	12	5	13	3	2	3	6	3	4	2	3	0	6	4	0	4	11	0	5
Migut.A01033.1	40	51	72	127	49	128	57	31	121	41	21	30	65	18	24	37	137	67	46	49	22	52	46	42	75	78	72	88	56	60	44	55	76	21	83	27	46	20	44	56	50	35	40	44	0	53	48	51	49
Migut.A01034.1	26	53	40	60	55	91	54	30	104	29	27	26	74	28	18	33	123	46	44	36	23	52	49	34	65	62	48	63	49	58	52	41	54	19	75	26	31	27	38	36	45	35	33	32	0	53	54	38	44
Migut.A01035.1	3	7	4	8	30	2	7	2	13	2	5	2	10	2	4	7	16	5	4	3	1	2	6	3	7	5	5	7	7	34	19	7	5	3	17	5	3	4	7	8	6	4	5	4	0	4	6	8	18
Migut.A01036.1	31	48	72	88	44	75	66	24	116	41	43	36	65	39	8	3	138	72	68	69	29	68	46	52	63	52	34	66	48	56	39	51	72	26	66	33	38	26	51	32	53	1	41	39	0	27	65	0	45
Migut.A01037.1	0	0	0	0	0	0	0	0	0	0	0	0	0	0	1	0	0	0	0	0	0	0	0	0	0	0	0	0	0	0	0	0	0	0	0	0	0	0	0	0	0	0	0	0	0	0	0	0	0
Migut.A01037.2	0	0	0	0	0	0	0	0	0	0	0	0	0	0	0	0	0	0	0	0	0	0	0	0	0	0	0	0	0	0	0	0	0	0	0	0	0	0	0	0	0	0	0	0	0	0	0	0	0
Migut.A01038.1	8	13	16	34	21	32	9	10	29	10	6	14	19	7	3	6	41	9	14	17	7	13	13	5	15	9	16	19	18	20	12	9	23	7	10	7	7	8	7	13	15	0	13	7	0	12	14	16	10
Migut.A01039.1	16	37	18	34	47	34	35	14	64	33	30	21	40	16	10	21	83	30	24	26	8	36	37	24	45	28	45	48	25	26	20	35	43	12	52	21	27	22	21	23	37	0	21	26	0	33	28	40	21
Migut.A01040.1	0	0	0	0	0	0	0	0	0	0	0	0	0	0	0	0	0	0	0	0	0	0	0	0	0	0	0	0	0	0	0	0	0	0	0	0	0	0	0	0	0	0	0	0	0	0	0	0	0
Migut.A01041.1	0	0	0	0	0	0	0	0	0	0	0	0	0	0	0	0	0	0	0	0	0	0	0	0	0	0	0	0	0	0	0	0	0	0	0	0	0	0	0	0	0	0	0	0	0	0	0	0	0
Migut.A01042.1	9	23	16	28	18	24	8	12	28	11	13	13	13	9	11	4	35	14	19	22	2	20	15	16	19	16	7	21	20	15	2	15	18	11	20	16	6	2	17	10	8	0	11	9	1	16	12	21	14
Migut.A01043.1	35	71	88	115	55	112	51	32	129	36	35	47	72	20	25	50	187	53	57	67	16	69	39	57	67	59	70	109	63	58	81	52	86	29	88	34	47	38	54	46	49	40	33	36	0	67	65	63	52
Migut.A01044.1	1	1	0	3	1	2	3	0	5	3	2	0	4	0	1	2	7	5	3	1	0	2	3	0	2	0	1	1	1	1	4	4	3	0	1	1	1	1	1	1	2	1	3	0	0	3	0	0	1
Migut.A01044.2	0	0	0	3	0	3	0	0	0	0	0	0	0	0	0	0	4	0	0	0	0	0	0	0	0	0	0	0	0	0	0	0	3	0	0	0	0	0	0	0	0	0	0	0	0	0	0	0	0
Migut.A01045.1	8	13	10	14	18	12	9	7	32	7	7	12	13	7	5	6	39	17	17	23	4	19	14	5	18	13	15	26	15	25	17	16	14	8	19	3	8	8	12	22	9	13	7	11	0	15	20	11	6
Migut.A01046.1	43	82	74	131	82	145	84	61	163	57	54	49	100	51	52	59	223	90	97	76	35	62	58	83	118	70	97	112	101	96	90	72	122	35	139	57	69	58	62	64	71	60	57	46	0	90	64	85	50
Migut.A01047.1	25	29	36	38	32	50	40	13	67	18	26	19	41	22	15	22	123	18	33	41	20	27	31	34	67	25	33	53	20	44	31	32	83	11	47	31	25	7	34	28	35	34	41	20	0	46	32	30	19
Migut.A01048.1	34	41	38	66	45	61	59	23	97	36	30	29	58	28	14	39	103	51	39	46	23	50	44	39	69	53	48	57	48	44	55	31	84	21	59	22	34	24	40	48	29	30	32	36	0	47	40	50	45
Migut.A01049.1	12	17	16	37	12	42	14	11	35	7	8	5	17	9	7	6	28	18	14	12	7	11	10	14	14	18	21	12	16	19	14	10	15	9	25	7	15	6	9	16	14	13	12	13	0	17	16	16	5
Migut.A01050.1	32	58	68	104	49	91	52	29	110	33	35	34	54	35	26	39	142	42	62	58	24	64	37	56	90	61	70	53	45	71	53	54	67	20	71	36	45	32	48	44	40	33	35	50	0	49	51	50	39
Migut.A01051.1	37	63	88	113	52	125	65	49	131	35	44	30	73	37	23	44	193	69	77	68	28	66	49	47	104	80	89	93	59	79	80	63	88	25	102	28	41	23	41	54	63	41	45	58	0	60	64	54	49
Migut.A01052.1	20	41	58	47	26	49	39	19	57	21	19	18	39	24	13	22	82	35	32	35	18	31	21	19	47	31	27	48	36	38	43	34	39	10	54	27	28	14	21	18	27	24	22	25	0	35	33	26	19
Migut.A01053.1	0	0	0	0	0	0	0	0	0	0	0	0	0	0	0	0	0	0	0	0	0	0	0	0	0	0	0	0	0	0	0	0	0	0	0	0	0	0	0	0	0	0	0	0	0	0	0	0	0
Migut.A01053.2	0	0	0	0	0	0	0	0	0	0	0	0	0	0	0	0	0	0	0	0	0	0	0	0	0	0	0	0	0	0	0	0	0	0	0	0	0	0	0	0	0	0	0	0	0	0	0	0	0
Migut.A01054.1	19	43	66	59	33	72	50	25	90	21	28	20	32	28	20	41	95	43	34	46	24	48	35	36	64	37	54	56	56	64	45	33	44	13	58	31	20	16	42	31	38	32	38	27	0	60	43	42	27
Migut.A01055.1	12	12	10	10	9	12	12	7	23	10	5	8	8	5	6	8	29	17	14	11	6	12	10	8	22	16	11	17	21	13	10	12	21	5	17	6	13	6	8	9	14	7	7	11	0	7	12	16	7
Migut.A01055.2	0	0	0	0	0	0	0	0	1	0	0	0	0	0	0	1	0	0	0	0	0	0	0	0	0	0	0	0	0	0	0	0	0	0	0	0	0	0	0	0	0	0	0	0	0	0	0	0	0
Migut.A01056.1	17	23	26	15	16	23	19	19	33	19	17	13	28	20	6	12	44	19	17	19	13	24	16	8	36	23	28	33	20	17	30	14	31	12	17	10	12	18	17	16	16	15	20	12	0	17	8	18	12
Migut.A01057.1	19	34	30	52	35	66	29	24	83	21	21	12	37	27	11	19	128	40	46	30	11	32	28	45	54	48	31	34	35	26	37	40	59	18	44	21	28	19	25	18	39	30	28	23	0	34	33	37	24
Migut.A01058.1	17	25	42	26	34	32	15	5	39	34	8	16	10	6	5	22	62	26	36	23	4	23	13	13	50	19	17	29	30	17	20	12	18	13	34	23	12	17	15	6	23	10	6	17	0	7	2	29	20
Migut.A01059.1	18	16	26	20	33	25	20	12	33	10	6	10	18	12	8	10	53	25	32	14	15	22	7	12	25	16	19	19	15	25	15	17	19	10	28	8	13	3	18	13	14	19	14	10	0	17	17	20	14
Migut.A01059.2	1	0	4	6	2	3	1	2	5	2	2	3	2	0	0	2	7	3	1	3	0	6	1	1	2	1	0	1	1	2	2	0	2	3	2	1	0	0	1	0	2	1	2	3	0	1	3	0	2
Migut.A01060.1	4	4	4	17	5	19	9	5	13	5	4	5	16	4	2	6	27	10	9	12	4	8	11	10	15	6	12	7	7	11	11	6	15	6	10	3	7	6	4	7	11	2	5	4	0	9	11	12	6
Migut.A01061.1	8	33	38	29	27	25	24	15	34	15	15	17	18	13	13	13	70	29	47	25	12	25	25	26	34	26	34	27	23	24	33	23	36	10	36	17	15	16	14	26	17	9	23	21	0	23	21	17	23
Migut.A01062.1	9	19	64	47	37	37	48	6	56	21	30	16	49	17	3	29	156	20	60	22	13	54	8	51	63	37	45	19	54	9	69	8	37	21	56	6	10	17	11	43	31	21	36	29	0	7	8	45	31
Migut.A01063.1	24	28	86	170	50	55	22	24	123	51	37	22	42	29	22	20	116	42	84	66	25	39	42	28	80	65	34	186	67	32	74	37	79	12	78	24	32	17	27	60	89	67	64	84	0	33	65	39	69
Migut.A01064.1	6	6	6	12	3	10	12	5	12	5	9	2	10	2	2	5	23	3	11	5	1	3	7	1	7	5	5	11	10	6	7	3	8	2	8	3	7	4	7	5	7	2	6	5	0	7	3	8	5
Migut.A01064.2	2	5	0	2	7	4	4	2	7	2	2	0	6	5	3	1	17	3	2	6	1	2	4	0	4	2	3	7	7	5	7	4	5	2	7	3	2	1	5	3	1	4	2	0	0	3	2	4	3
Migut.A01065.1	45	68	118	219	80	213	78	54	167	38	54	32	92	37	32	39	229	81	93	63	36	68	79	72	154	106	126	107	71	104	104	55	131	35	134	33	60	39	51	52	73	35	63	56	0	76	77	86	51
Migut.A01066.1	11	23	22	51	21	37	22	13	38	10	15	7	16	13	15	12	52	31	29	22	9	35	22	17	32	24	16	23	17	24	16	17	22	12	37	9	20	12	15	7	22	12	25	11	0	23	12	21	10
Migut.A01067.1	50	113	82	179	104	131	115	64	221	60	77	53	95	56	51	49	216	121	109	100	50	97	86	75	164	120	118	109	100	111	132	81	106	59	134	39	70	63	62	73	92	73	85	80	0	92	74	89	59
Migut.A01068.1	0	0	0	0	0	0	0	0	0	0	0	0	0	0	0	0	0	0	0	0	0	0	0	0	0	0	0	0	0	0	0	0	0	0	0	0	0	0	0	0	0	0	0	0	0	0	0	0	0
Migut.A01068.2	0	0	0	0	0	0	0	0	0	0	0	0	0	0	0	0	0	0	0	0	0	0	0	0	0	0	0	0	0	0	0	0	0	0	0	0	0	0	0	0	0	0	0	0	0	0	0	0	0
Migut.A01068.3	0	1	0	11	1	3	0	1	0	1	0	3	3	0	0	0	34	0	0	1	0	0	0	0	3	2	1	0	2	2	1	0	12	0	1	0	1	0	1	1	1	0	0	0	0	0	1	0	0
Migut.A01069.1	0	0	0	0	0	0	0	0	0	0	0	0	0	0	0	0	0	0	0	0	0	0	0	0	0	0	0	0	0	0	0	0	0	0	0	0	0	0	0	0	0	0	0	0	0	0	0	0	0
Migut.A01069.2	0	0	0	0	0	0	0	0	0	0	0	0	0	0	0	0	0	0	0	0	0	0	0	0	0	0	0	0	0	0	0	0	0	0	0	0	0	0	0	0	0	0	0	0	0	0	0	0	0
Migut.A01070.1	36	51	52	69	61	68	54	31	103	37	47	35	67	23	18	43	166	48	59	55	23	58	48	44	86	57	32	87	53	71	36	62	65	24	70	36	41	20	35	51	56	35	47	42	0	47	50	48	33
Migut.A01071.1	25	47	50	83	42	98	58	31	113	37	24	17	58	23	19	32	155	52	62	53	24	57	43	35	70	51	56	74	54	64	52	41	98	22	81	32	42	27	38	40	42	27	26	37	0	52	55	52	48
Migut.A01072.1	31	62	58	84	49	86	81	31	109	36	26	39	69	28	33	39	159	53	67	50	25	57	43	50	93	59	56	66	50	67	47	59	99	20	77	37	32	33	31	43	50	39	33	39	0	59	44	68	37
Migut.A01073.1	27	53	62	70	62	71	44	28	98	29	24	34	57	14	17	37	127	48	49	48	18	46	39	39	54	47	45	54	48	54	43	41	75	20	70	28	27	23	34	25	41	42	24	32	0	57	49	41	19
Migut.A01074.1	14	14	0	19	20	0	4	0	21	4	5	9	8	2	3	0	57	10	5	13	3	18	7	19	10	8	21	28	11	12	21	12	0	4	12	14	6	0	14	12	9	17	0	10	0	1	6	14	5
Migut.A01075.1	28	71	86	107	53	77	73	50	132	27	60	43	83	40	39	58	167	70	93	67	26	58	66	54	94	57	73	70	58	69	65	56	96	32	86	38	47	23	38	57	45	32	39	35	0	70	74	65	42
Migut.A01076.1	2	2	2	5	3	1	1	0	2	1	4	1	1	2	0	3	3	0	2	2	1	3	2	2	3	1	0	5	1	1	0	1	4	0	3	2	3	1	1	4	3	2	1	2	0	0	0	1	1
Migut.A01076.2	0	0	0	0	0	0	0	0	0	0	0	0	0	0	0	0	0	0	0	0	0	0	0	0	0	0	0	0	0	0	0	0	0	0	0	0	0	0	0	0	0	0	0	0	0	0	0	0	0
Migut.A01077.1	22	37	42	41	36	61	30	32	79	29	14	19	47	17	13	27	116	34	32	36	18	44	24	33	50	37	38	45	47	46	29	40	61	14	50	27	33	18	35	28	31	29	22	33	0	32	40	36	36
Migut.A01078.1	11	7	6	306	9	345	18	10	30	7	4	7	12	2	6	12	121	2	34	12	2	8	25	7	14	14	8	21	34	8	20	14	80	13	20	1	3	5	6	12	9	4	13	10	0	19	8	14	1
Migut.A01079.1	0	0	0	10	0	5	0	0	0	0	0	0	0	0	0	0	5	0	0	0	0	0	0	0	0	0	0	0	0	0	0	0	6	0	0	0	0	0	1	0	0	0	0	0	0	0	0	0	0
Migut.A01080.1	41	69	78	125	68	104	68	36	122	47	41	43	88	37	27	37	195	83	66	79	37	59	75	69	106	65	54	99	82	82	57	69	108	31	95	45	65	34	49	48	66	44	55	53	0	76	67	74	58
Migut.A01081.1	38	42	64	71	57	61	39	34	104	37	42	26	67	32	19	39	128	45	62	52	21	62	48	35	71	48	49	78	61	61	65	41	59	21	62	30	42	20	46	38	61	40	48	34	0	50	40	58	41
Migut.A01082.1	19	44	54	62	43	44	47	35	85	37	28	28	43	15	16	35	89	39	47	40	18	50	37	28	59	29	34	49	52	58	29	47	44	19	57	16	36	27	30	29	48	31	19	31	0	35	40	39	24
Migut.A01083.1	0	0	0	0	0	0	0	0	0	0	0	0	0	0	0	0	0	0	0	0	0	0	0	0	0	0	0	0	0	0	0	0	0	0	0	0	0	0	0	0	0	0	0	0	0	0	0	0	0
Migut.A01083.2	0	0	0	0	0	0	0	0	0	0	0	0	0	0	0	0	0	0	0	0	0	0	0	0	0	0	0	0	0	0	0	0	0	0	0	0	0	0	0	0	0	0	0	0	0	0	0	0	0
Migut.A01084.1	27	32	54	54	38	54	44	27	90	30	21	31	42	15	19	22	108	43	40	50	15	40	30	45	64	48	64	56	42	38	40	46	57	14	66	20	30	13	29	41	37	20	38	36	0	44	30	49	19
Migut.A01085.1	3	4	8	6	8	10	5	11	9	6	5	6	5	2	0	2	23	11	7	8	1	4	8	5	5	8	9	12	6	5	15	4	6	2	8	7	2	1	3	8	9	8	7	6	0	9	9	9	5
Migut.A01086.1	18	25	38	52	26	34	29	16	55	20	21	16	36	16	17	12	80	27	33	39	13	25	32	29	48	29	36	46	39	43	28	21	46	7	51	21	25	13	35	24	25	21	31	23	0	33	34	25	26
Migut.A01087.1	22	27	66	31	33	45	30	16	59	25	31	15	51	11	6	25	77	24	16	48	13	21	29	11	50	40	30	42	23	40	38	56	17	9	57	19	36	9	27	43	51	33	16	14	0	28	34	32	42
Migut.A01088.1	2	3	2	5	10	6	6	0	6	2	1	6	9	4	2	4	35	2	4	5	0	5	9	4	5	2	5	9	3	8	4	2	7	2	9	4	8	4	2	2	5	1	4	1	0	4	3	3	3
Migut.A01089.1	29	43	184	47	58	52	49	21	70	32	26	48	54	21	20	86	134	34	36	55	28	44	36	30	59	42	47	47	29	46	31	50	68	21	61	31	40	24	37	35	40	38	37	37	0	47	50	58	99
Migut.A01090.1	28	19	24	3008	26	2545	23	38	95	26	15	14	30	14	16	44	131	27	86	25	23	27	37	26	43	52	56	41	40	36	60	49	68	20	68	39	19	20	23	23	30	22	22	35	0	50	41	39	9
Migut.A01091.1	3	0	6	11	27	9	5	24	45	10	1	2	11	2	24	4	148	41	2	3	1	1	49	3	9	14	2	13	3	59	4	16	4	1	15	5	3	18	2	7	6	0	3	5	0	1	6	8	7
Migut.A01092.1	14	18	4	37	34	9	7	23	29	4	13	2	15	10	12	8	194	51	4	19	3	18	36	5	9	23	8	4	7	47	24	6	13	3	31	11	7	17	17	16	12	5	19	8	0	9	13	22	25
Migut.A01093.1	41	64	98	120	80	97	90	46	159	34	72	40	97	50	28	53	218	98	94	70	47	89	73	62	127	75	83	100	60	88	76	50	111	38	84	43	52	43	43	53	72	44	89	51	0	88	70	80	60
Migut.A01094.1	24	42	60	84	36	74	66	33	91	27	25	32	63	21	19	37	159	64	50	52	23	53	43	40	69	48	61	76	63	72	45	45	71	21	80	28	50	21	43	46	41	37	45	35	0	59	64	57	26
Migut.A01095.1	15	29	42	46	17	47	20	12	57	9	14	6	32	11	13	16	63	23	25	14	9	15	28	19	29	29	23	29	12	22	25	22	45	12	31	17	24	8	13	14	24	16	20	14	0	26	30	18	18
Migut.A01096.1	26	32	36	45	35	55	32	16	64	18	12	17	40	18	13	25	105	41	30	37	14	24	41	36	42	30	39	49	26	36	37	33	47	13	40	21	19	10	23	27	30	20	30	30	0	39	33	35	21
Migut.A01097.1	2	0	0	2	1	0	0	0	5	0	0	3	2	0	1	5	5	0	3	2	0	2	0	1	0	1	0	0	4	0	1	2	0	0	5	0	1	4	0	0	2	0	1	3	0	0	2	0	1
Migut.A01097.2	0	0	0	0	0	0	0	0	0	0	0	0	0	0	0	0	0	0	0	0	0	0	0	0	0	0	0	0	0	0	0	0	0	0	0	0	0	0	0	0	0	0	0	0	0	0	0	0	0
Migut.A01098.1	35	92	104	147	84	146	92	46	141	51	64	48	95	40	25	51	244	82	80	77	32	96	59	74	88	82	90	102	84	83	98	67	124	38	106	47	45	40	49	71	76	50	52	49	0	84	87	81	56
Migut.A01099.1	37	44	42	85	55	100	55	26	98	35	25	19	62	25	18	30	117	51	41	54	19	50	47	41	81	49	53	64	44	62	52	38	65	29	46	19	47	18	39	39	39	40	33	39	1	54	48	55	48
Migut.A01100.1	46	81	114	150	79	142	73	39	169	58	53	59	118	32	29	47	271	77	73	104	33	92	66	53	104	73	98	114	70	93	76	83	155	26	116	49	61	43	57	76	75	59	64	48	0	96	78	87	65
Migut.A01101.1	14	34	48	49	30	41	28	16	58	19	18	17	37	14	14	16	73	38	37	32	6	38	34	22	49	26	31	36	23	29	32	30	34	15	61	13	33	17	31	26	26	27	24	25	0	44	42	26	21
Migut.A01102.1	20	36	40	50	31	86	42	21	77	36	23	27	58	11	14	27	170	23	36	54	15	29	37	37	46	39	27	66	54	24	26	43	105	9	50	35	31	27	27	28	43	34	35	46	0	59	55	53	53
Migut.A01103.1	13	14	20	9	18	19	11	2	18	10	8	3	23	7	4	8	24	10	7	14	7	11	8	9	19	13	11	20	14	9	10	13	22	1	14	13	14	7	11	10	10	12	6	8	0	18	11	11	11
Migut.A01103.2	0	0	0	0	0	0	0	0	0	0	0	0	0	0	0	0	0	0	0	0	0	0	0	0	0	0	0	0	0	0	0	0	0	0	0	0	0	0	0	0	0	0	0	0	0	0	0	0	0
Migut.A01104.1	57	129	132	279	102	454	108	45	221	67	61	60	108	55	36	67	332	99	114	89	44	91	85	85	124	99	131	158	83	103	124	116	161	47	152	55	74	54	92	110	96	66	78	69	0	115	131	103	69
Migut.A01105.1	50	86	14	156	63	40	77	27	107	44	39	2	90	3	20	45	150	41	72	56	25	78	32	59	5	50	83	86	63	83	80	4	26	37	79	50	5	27	36	13	68	4	59	60	0	62	7	71	47
Migut.A01106.1	0	0	0	0	0	0	0	0	0	0	0	0	0	0	0	0	0	0	0	0	0	0	0	0	0	0	0	0	0	0	0	0	0	0	0	0	0	0	0	0	0	0	0	0	0	0	0	0	0
Migut.A01106.2	0	3	4	0	4	4	4	1	5	0	1	2	3	0	0	3	7	1	1	0	2	2	0	5	0	0	1	3	5	0	6	1	3	2	1	2	2	0	2	1	1	1	1	0	0	1	4	2	3
Migut.A01106.3	0	0	0	0	0	0	0	0	0	0	0	0	0	0	0	0	0	0	0	0	0	0	0	0	0	0	0	0	0	0	0	0	0	0	0	0	0	0	0	0	0	0	0	0	0	0	0	0	0
Migut.A01106.4	0	0	0	0	0	0	0	0	0	0	0	0	0	0	0	0	0	0	0	0	0	0	0	0	0	0	0	0	0	0	0	0	0	0	0	0	0	0	0	0	0	0	0	0	0	0	0	0	0
Migut.A01106.5	0	0	0	0	0	0	0	0	0	0	0	0	0	0	0	0	0	0	0	0	0	0	0	0	0	0	0	0	0	0	0	0	0	0	0	0	0	0	0	0	0	0	0	0	0	0	0	0	0
Migut.A01106.6	0	0	0	0	0	0	0	0	0	0	0	0	0	0	0	0	0	0	0	0	0	0	0	0	0	0	0	0	0	0	0	0	0	0	0	0	0	0	0	0	0	0	0	0	0	0	0	0	0
Migut.A01106.7	0	0	0	0	0	0	0	0	0	0	0	0	0	0	0	0	0	0	0	0	0	0	0	0	0	0	0	0	0	0	0	0	0	0	0	0	0	0	0	0	0	0	0	0	0	0	0	0	0
Migut.A01106.8	0	0	0	0	0	0	0	0	0	0	0	0	0	0	0	0	0	0	0	0	0	0	0	0	0	0	0	0	0	0	0	0	0	0	0	0	0	0	0	0	0	0	0	0	0	0	0	0	0
Migut.A01107.1	3	3	0	8	2	0	3	4	5	0	0	0	1	0	0	4	9	3	0	2	0	8	5	3	0	3	0	1	0	4	6	8	3	1	7	2	0	6	2	2	5	0	0	4	0	0	0	0	4
Migut.A01108.1	11	29	30	68	28	116	38	20	55	20	15	24	34	17	16	29	85	50	36	37	14	34	30	36	48	49	50	57	27	36	41	30	43	11	49	26	30	17	30	32	27	32	27	31	0	34	34	50	14
Migut.A01109.1	48	70	74	191	82	158	79	36	154	29	45	52	73	40	46	73	266	82	86	99	33	67	70	61	137	75	92	100	80	100	110	104	116	36	132	47	52	43	53	60	77	69	65	56	0	89	102	79	62
Migut.A01110.1	48	78	90	113	71	120	66	43	174	50	58	48	81	35	37	61	186	80	73	91	28	90	75	59	117	78	88	103	86	90	88	81	104	32	97	31	50	42	56	62	68	53	49	61	0	82	82	85	57
Migut.A01111.1	0	0	0	0	0	0	0	0	0	0	0	0	0	0	0	0	0	0	0	0	0	0	0	0	0	0	0	0	0	0	0	0	0	0	0	0	0	0	0	0	0	0	0	0	0	0	0	0	0
Migut.A01111.2	0	0	0	0	0	0	0	0	0	0	0	0	0	0	0	0	0	0	0	0	0	0	0	0	0	0	0	0	0	0	0	0	0	0	0	0	0	0	0	0	0	0	0	0	0	0	0	0	0
Migut.A01112.1	7	7	4	13	5	10	6	5	14	2	2	2	6	0	3	6	18	5	11	6	2	5	9	4	10	4	14	9	7	3	8	7	7	1	11	2	4	1	6	9	3	4	6	5	0	9	7	8	6
Migut.A01112.2	0	0	0	0	0	0	0	0	0	0	0	0	0	0	0	0	0	0	0	0	0	0	0	0	0	0	0	0	0	0	0	0	0	0	0	0	0	0	0	0	0	0	0	0	0	0	0	0	0
Migut.A01113.1	39	50	44	66	59	53	37	26	87	33	28	30	52	26	22	35	223	42	53	52	19	57	47	52	70	48	46	63	46	65	32	45	75	21	53	25	35	21	39	31	47	80	34	46	0	55	40	52	40
Migut.A01114.1	13	26	24	30	25	32	33	13	75	14	21	12	31	12	18	23	134	30	48	24	14	35	24	34	26	34	40	37	29	33	33	22	41	15	47	13	21	16	28	17	29	30	25	22	0	24	14	30	20
Migut.A01115.1	32	49	72	84	47	89	38	27	103	29	35	25	35	23	20	25	126	33	56	55	10	53	42	37	51	52	54	69	57	48	40	37	68	29	67	34	44	26	39	38	48	31	34	22	0	41	36	43	33
Migut.A01116.1	27	54	52	44	33	46	42	21	61	23	22	23	59	17	18	27	135	42	36	43	8	31	36	22	62	31	33	56	35	39	25	24	41	14	49	26	25	15	23	28	36	27	24	31	0	49	35	47	37
Migut.A01117.1	2	2	6	13	8	13	4	8	7	4	2	3	9	3	2	4	18	11	7	7	0	6	7	7	5	8	12	8	6	4	4	4	21	6	7	6	3	6	2	6	9	2	5	4	0	5	6	2	3
Migut.A01118.1	25	31	36	63	48	51	32	24	65	29	32	35	50	21	15	28	107	35	35	44	14	33	46	38	56	32	40	55	44	47	33	45	57	17	48	35	26	15	34	33	39	30	34	40	0	34	51	34	37
Migut.A01119.1	39	81	68	101	68	97	55	35	136	47	57	52	82	27	28	50	181	73	79	74	18	59	64	57	118	84	96	82	81	74	89	69	85	35	100	38	51	38	62	55	84	48	56	47	0	67	75	72	42
Migut.A01120.1	69	101	116	337	118	313	116	66	270	82	88	68	142	55	67	71	395	119	152	118	39	125	110	100	147	113	162	162	112	139	141	129	205	68	175	77	59	58	90	101	133	91	79	116	0	132	106	120	117
Migut.A01121.1	33	43	58	76	43	70	56	34	113	31	41	32	65	21	23	35	102	62	46	66	19	53	36	56	67	61	60	64	66	65	43	52	66	18	69	32	37	31	30	35	64	44	45	39	0	51	51	62	33
Migut.A01122.1	0	0	0	0	0	0	0	0	0	0	0	0	0	0	0	0	0	0	0	0	0	0	0	0	0	0	0	0	0	0	0	0	0	0	0	0	0	0	0	0	0	0	0	0	0	0	0	0	0
Migut.A01122.2	2	6	0	3	2	6	1	0	3	1	2	2	3	1	0	0	7	2	1	5	2	2	2	4	3	1	3	4	3	3	2	3	5	1	3	2	2	1	0	1	2	6	2	3	0	5	4	3	1
Migut.A01122.3	0	0	0	0	0	0	0	0	0	0	0	0	0	0	0	0	0	0	0	0	0	0	0	0	0	0	0	0	0	0	0	0	0	0	0	0	0	0	0	0	0	0	0	0	0	0	0	0	0
Migut.A01123.1	56	111	92	267	90	270	110	41	189	59	58	45	115	51	41	79	292	108	88	101	36	93	84	67	146	93	131	123	108	100	113	84	179	42	141	58	64	49	78	78	87	56	60	71	0	111	61	97	64
Migut.A01124.1	28	62	74	109	44	97	55	20	117	33	34	33	58	34	31	33	148	46	53	43	25	53	48	42	92	57	69	77	70	68	72	46	79	30	73	29	35	32	35	37	61	25	41	37	0	52	61	58	33
Migut.A01125.1	14	28	28	63	18	54	24	17	59	11	11	6	30	8	5	15	50	33	25	25	14	18	29	21	46	28	51	38	20	25	43	30	21	9	56	19	21	17	15	23	21	10	10	14	0	45	19	34	14
Migut.A01126.1	71	121	132	240	115	222	107	66	244	72	77	74	139	70	55	83	312	118	143	128	52	124	110	95	182	130	184	172	130	153	166	124	165	52	186	58	78	48	72	85	135	93	85	85	0	129	111	141	86
Migut.A01127.1	36	44	74	85	43	56	56	32	100	34	30	25	50	21	16	29	149	47	53	41	17	42	39	39	72	43	65	65	48	69	44	36	65	24	65	33	34	24	23	39	39	28	46	37	0	45	27	37	37
Migut.A01128.1	30	66	90	108	60	90	70	40	122	39	38	44	89	25	30	40	147	61	72	67	25	63	66	47	84	64	91	93	65	71	75	62	85	31	98	27	41	31	34	50	56	38	52	36	0	61	60	69	39
Migut.A01129.1	10	21	36	39	24	40	30	13	38	15	13	18	28	9	15	14	86	21	26	41	9	24	16	25	39	23	26	33	23	27	14	23	39	9	27	24	15	13	19	25	24	14	9	20	0	22	22	31	16
[truncated: 33,020 more rows]
[truncated: 119 more columns]
