# Supplementary material for: Population genetics of transposable element load: A mechanistic account of observed overdispersion
Source: PLoS One. 2022 Jul 14;17(7):e0270839. doi: 10.1371/journal.pone.0270839 (PMC9282655; doi:10.1371/journal.pone.0270839)
Supplement: S1 File — This compressed directory contains the two data sets discussed in ‘Appendix: Data Analysis’ (above) and the scripts used to generate Figs 1 and 2. (ZIP) [file pone.0270839.s001.zip › S1_File/TEPopGen/Mimulus/MakeTESummaries_Mim.ipynb]

# %% [code]
import pandas as pd
import numpy as np
import matplotlib.pyplot as plt

def ParseName(long_name):
    
    if 'SINE' in long_name:
        # To verify that the following fix is valid, just print them first (there aren't many)
        # print(long_name)
        long_name = long_name + '/SINE'
    
    temp = long_name.split('#')
    check = len(temp)
    if check != 2:
        print('This entry seems strange: ', temp)
        return False
    else:
        tname = temp[0]
    
    tname = temp[0]
    trest = temp[1]
    
    temp = trest.split('/')
    check = len(temp)
    if check != 2:
        print('This entry seems strange: ', temp)
        return False
    else:
        ttype = temp[0]
        tfamily = temp[1]

    if ttype == 'DNA':
        tpaste = 'DNA'
    else:
        tpaste = 'RNA'
    return tpaste, ttype, tfamily, tname

# %% [code]
est = pd.read_csv('EstNum.csv',header=None)
plants = pd.read_csv('PlantNames.txt',header=None)
names = pd.read_csv('Names.txt',header=None)
idxTE = pd.read_csv('idxTE.csv',header=None)

est.columns = [p[0] for p in plants.values]
idx = idxTE.values.astype(bool)
te = est[idx]
te = te.reset_index(drop=True)

te_long_names = names[idx].reset_index(drop=True)

# Dropped due to no data
BAD_PLANT = 'IM_Z537'

tpastes = []
ttypes = []
tfams = []
tnames = []
for i,n in enumerate(te_long_names.values):
    try:
        tpaste, ttype, tfam, tname = ParseName(n[0])
        tpastes.append(tpaste)
        ttypes.append(ttype)
        tfams.append(tfam)
        tnames.append(tname)
    except:
        print(err)
        print(i)

# %% [code]
checksum = te.sum(axis=0).iloc[0]

# %% [code]
te['long_name'] = te_long_names
te.head(3)

# %% [code]
te['paste'] = tpastes
te.head(3)

# %% [code]
te['type'] = ttypes
te.head(3)

# %% [code]
te['family'] = tfams
te.head(3)

# %% [code]
te['name'] = tnames
te.head(3)

# %% [code]
# Summary by paste
te_paste = te.drop(columns=['long_name', 'type', 'family','name',BAD_PLANT])
te_by_paste = te_paste.groupby('paste').sum()
te_by_paste.to_csv('Mgut_TE_SummaryByPaste.csv')

if te_by_paste.sum().iloc[0] != checksum:
    print("Numbers don't match!")
    print(checksum-te_by_paste.sum().iloc[0])

# %% [code]
# Summary by type
te_type = te.drop(columns=['long_name','paste','family','name',BAD_PLANT])
te_by_type = te_type.groupby('type').sum()
te_by_type.to_csv('Mgut_TE_SummaryByType.csv')

if te_by_type.sum().iloc[0] != checksum:
    print("Numbers don't match!")
    print(checksum-te_by_type.sum().iloc[0])

# %% [code]
# Summary by family
te_fam = te.drop(columns=['long_name','paste','type','name',BAD_PLANT])
te_by_fam = te_fam.groupby('family').sum()
te_by_fam.to_csv('Mgut_TE_SummaryByFamily.csv')

# The numbers don't match as a result of floating point error here
if te_by_fam.sum().iloc[0] != checksum:
    print("Numbers don't match!")
    print(checksum-te_by_fam.sum().iloc[0])

# %% [code]
te_name_map = te[['paste','type','family']].drop_duplicates().reset_index(drop=True)
te_name_map

# %% [code]
te_name_map.to_csv('TENameMap.csv',index=False)

# %% [code]
# Fano factors grouped by Paste
te_by_paste.var(axis=1)/te_by_paste.mean(axis=1)

# %% [code]
# Fano factors grouped by Type
te_by_type.var(axis=1)/te_by_type.mean(axis=1)

# %% [code]
# Fano factors grouped by Family
te_by_fam.var(axis=1)/te_by_fam.mean(axis=1)

# %% [code]
te_by_fam.mean(axis=1)

# %% [code]
# For validation
plt.hist(np.log2(te.var(axis=1, numeric_only=True)/te.mean(axis=1,numeric_only=True)),rwidth=0.95)
plt.xlabel('$\\log_2(Fano)$')
plt.ylabel('n=1439 named TEs')
plt.show()
np.mean(te.var(axis=1, numeric_only=True)/te.mean(axis=1, numeric_only=True))

# %% [code]
te.drop(columns=BAD_PLANT).to_csv('Mgut_TE_SummaryByElement.csv',index=False)

# %% [code]
# Mean copy number by paste
te_by_paste.mean(axis=1)

# %% [code]
