# Supplementary material for: Population genetics of transposable element load: A mechanistic account of observed overdispersion
Source: PLoS One. 2022 Jul 14;17(7):e0270839. doi: 10.1371/journal.pone.0270839 (PMC9282655; doi:10.1371/journal.pone.0270839)
Supplement: S1 File — This compressed directory contains the two data sets discussed in ‘Appendix: Data Analysis’ (above) and the scripts used to generate Figs 1 and 2. (ZIP) [file pone.0270839.s001.zip › S1_File/TEPopGen/Mimulus/Mgut_TE_SummaryByElement.csv]

IM_1042	IM_1054	IM_106	IM_109	IM_1133	IM_1145	IM_1152	IM_115	IM_1168	IM_116	IM_1189	IM_1192	IM_1209	IM_124	IM_125	IM_138	IM_155	IM_170	IM_179	IM_191	IM_201	IM_221	IM_232	IM_238	IM_239	IM_245	IM_266	IM_273	IM_274	IM_275	IM_294	IM_299	IM_320	IM_323	IM_330	IM_331	IM_343	IM_359	IM_392	IM_408	IM_409	IM_411	IM_412	IM_413	IM_415	IM_416	IM_420	IM_430	IM_444	IM_479
4.9095	4.3488	3.3271	1.8823	5.6818	3.9802	3.9057	4.2316	4.0583	4.9583	2.1146	2.5501	4.165	3.6156	2.773	5.4393	1.8371	3.9043	1.6312	3.1266	4.3291	2.8716	6.0421	2.193	3.6636	3.9147	3.6121	1.917	1.7762	3.8938	4.9883	6.7473	5.7183	2.2164	3.0638	2.8114	4.0882	3.0695	4.2558	5.1786	2.4602	2.0686	4.1019	1.4788	20.079	4.6873	6.7028	3.059	1.7405	3.6766
3.2868	4.0774	5.1006	3.1398	5.0054	2.7775	3.0833	2.7694	2.9244	4.2516	4.3207	4.6911	2.9239	2.8621	3.0128	3.2068	4.3323	1.8993	2.9968	3.2576	2.1156	4.0655	2.8176	0.95446	3.0834	2.8552	2.2585	3.8302	2.8465	4.6314	3.4923	3.0912	3.433	2.6079	4.8404	2.927	3.5174	4.7858	5.2396	3.7752	3.0094	3.8467	1.9428	2.0387	0.0	3.929	3.1049	4.1327	2.6405	3.6575
6.6708	5.6755	10.055	6.1799	8.1221	7.7074	4.6437	2.925	4.8785	5.456	5.3954	8.163	4.8354	4.899	4.8273	3.8742	6.6201	6.4503	5.0004	5.8267	6.8794	4.2716	5.4127	5.8561	3.4141	4.943	4.0728	5.6589	5.1878	4.1368	3.73	10.301	6.7382	7.4717	4.0678	5.2444	5.8869	5.7401	4.5957	6.3291	5.0381	5.9258	7.3758	4.9369	0.0	6.2578	6.4297	5.967	6.5868	6.4296
6.0677	4.473	6.8532	4.0523	6.3209	4.5939	4.8726	4.7208	5.6443	5.1485	5.005	7.5835	5.8598	6.6254	4.9489	4.1287	4.3988	7.5703	8.4976	6.2047	8.464	7.498	8.4619	5.2193	5.3904	5.2392	3.3357	4.1157	9.0841	5.066	4.4351	5.4674	7.9281	8.664	6.3352	6.3666	4.8683	5.9937	6.3741	5.3447	4.9202	7.0927	8.27	4.7149	16.544	5.6912	11.118	4.8313	7.4282	3.19
2.8654	2.8431	3.2461	1.5961	1.9851	4.3243	5.0352	4.0751	2.2261	3.998	1.3208	0.26619	5.5132	2.7199	3.2905	2.5659	1.6865	1.9734	2.8387	1.7367	2.0263	1.6997	2.8474	2.2982	3.3848	2.3994	1.7517	2.0307	2.9657	1.1601	1.2946	4.9173	3.4475	0.84147	2.7825	4.031	2.6696	3.6996	1.7444	3.8777	1.359	2.5301	1.9214	0.26177	0.0	4.331	3.0762	1.4378	1.4501	0.78759
2.2551	3.5807	4.0677	0.22352	3.2416	2.7854	2.71	3.8446	2.7308	3.1603	2.8692	3.1562	3.1175	3.5963	3.377	5.1449	2.002	2.4618	1.8449	3.2939	2.8985	2.2074	2.8618	2.4912	3.2016	2.6112	2.1054	1.8395	1.8468	2.0811	2.1864	4.8995	4.999	3.4908	2.5896	4.9232	2.1373	0.78552	3.7124	4.3149	2.8191	0.63056	2.8303	2.6894	0.0	3.1025	3.9314	2.1187	1.688	3.4859
5.5932	5.7668	2.662	1.6791	3.1812	5.2769	2.5331	5.1849	3.0253	4.8768	1.7455	2.6209	2.791	4.6788	3.8651	4.9206	2.6106	1.7467	2.5369	2.1567	3.4163	2.1315	4.7785	3.0062	4.0685	3.3471	1.8496	2.1518	2.6031	2.4223	3.5164	5.5273	5.4385	2.0517	2.7413	3.1772	3.7422	2.5084	2.3297	5.1612	1.5704	2.7767	3.3082	2.0652	0.0	5.4079	2.5769	1.8793	4.3903	2.0115
3.5757	5.558	4.7864	3.1073	4.2697	4.3251	2.3645	4.5646	3.4961	3.7261	4.1016	3.4151	2.6467	3.6123	5.4266	5.5736	5.1179	3.0666	2.1075	4.0894	2.4589	2.9285	4.0454	1.6769	3.3395	3.1843	2.8295	2.8043	2.3547	2.8104	2.9763	3.4013	3.9393	2.6262	2.6003	1.8459	1.4641	2.4371	2.6555	3.4746	3.2667	3.3191	2.3076	3.1435	18.818	4.3892	2.0698	3.8691	2.2464	3.4417
5.5227	4.84	5.8907	6.2186	6.2489	6.3122	5.5877	5.3439	5.5996	4.2033	6.6439	5.1491	5.6659	6.2437	5.6793	4.0674	6.0079	4.5616	5.5612	4.0317	5.1066	4.3664	4.3067	4.6488	4.3559	5.1187	4.0447	5.2668	5.0859	5.5612	4.8169	5.8571	5.9489	6.9239	5.3198	5.2293	4.5423	6.9663	4.8503	5.5773	3.6547	4.5865	6.1232	4.4773	0.0	5.5374	5.2136	4.9317	5.1394	6.7019
8.9905	12.249	9.886	7.1755	10.107	5.7533	8.6751	9.4686	8.9295	12.083	8.3809	10.784	9.8386	10.975	10.379	11.182	10.872	9.8444	10.993	12.086	11.316	11.756	6.8939	7.9562	10.369	9.3674	5.3463	8.7291	12.232	10.832	6.5481	13.841	10.309	8.7458	10.135	13.902	9.3001	12.768	7.3642	9.8022	9.757	15.236	10.31	8.6995	19.114	10.256	12.265	8.3362	15.989	8.8729
13.677	16.64	12.377	13.945	14.432	15.386	17.102	18.165	14.115	19.686	15.547	15.934	18.649	15.514	17.091	11.396	16.867	12.793	16.495	17.007	17.026	13.424	15.841	14.063	15.999	14.676	10.522	13.8	18.296	11.64	11.102	15.066	18.527	11.663	12.056	23.872	15.094	17.088	14.645	12.629	13.902	15.678	16.8	13.141	24.129	15.916	18.869	16.794	21.082	13.736
5.0194	4.8625	5.1102	3.3214	5.0413	2.4884	2.1006	2.5973	3.0374	3.6392	3.3047	1.9356	2.251	2.4628	3.1284	2.07	5.8358	0.42346	3.3922	3.8203	4.9406	4.2403	1.7719	5.1545	3.1081	3.3338	3.832	2.3786	3.4777	6.4473	2.713	3.1059	2.5862	1.9739	4.859	10.141	2.4603	3.3839	2.7462	3.4789	2.8501	5.8069	4.534	2.8363	0.0	2.6257	6.1313	4.5677	3.2799	2.4525
15.754	15.421	16.467	11.59	14.164	14.668	13.688	14.959	13.088	17.402	14.457	19.512	16.605	14.853	11.796	15.237	15.131	12.897	12.773	16.143	12.42	15.166	15.429	13.116	11.29	12.877	10.124	16.726	14.805	15.387	10.499	13.082	20.274	9.7978	13.319	22.576	16.02	14.465	18.834	13.705	12.634	16.987	12.469	15.905	0.0	17.555	19.379	12.881	23.033	13.837
6.0897	3.5292	8.805	4.271	4.967	1.9222	2.8108	5.2387	3.7754	4.6234	3.9647	4.9489	3.2418	7.2888	5.1629	5.8034	5.0368	5.7868	7.0389	6.5747	3.517	5.1901	4.3144	4.381	6.053	4.0524	2.6358	4.9875	7.8136	6.7173	1.4907	6.1245	5.483	5.1043	3.6754	12.319	1.9453	2.2872	9.043	3.4305	5.4029	7.0612	3.3249	4.7679	0.0	2.9365	5.4065	9.1868	8.4356	3.984
6.6471	7.7623	4.4813	5.8218	9.1998	6.8772	7.1728	9.1616	7.0187	11.306	6.3356	7.5546	8.0358	8.4884	7.7345	8.6539	10.696	6.6874	9.8593	8.1687	6.46	5.8693	7.4675	7.1329	5.3763	7.1646	5.8033	5.6734	11.066	10.356	9.4789	6.3857	9.1301	4.3851	5.4411	12.992	9.6168	6.9229	8.1508	8.6147	6.0073	8.8531	5.8793	5.3741	0.0	7.0068	11.933	8.048	12.767	4.6375
1.0146	2.6308	7.7656	2.4932	3.3127	3.0631	1.9884	14.642	1.4634	4.1138	1.0457	2.2225	2.4322	5.8829	5.5551	8.0336	6.0254	1.5532	0.79297	1.5843	1.8215	3.5708	1.5412	1.5898	0.81453	1.3772	1.1963	1.0787	1.0705	0.57481	0.53125	2.1142	4.9774	1.7383	1.1678	2.7058	1.2461	6.0638	1.793	1.5302	1.0654	1.8939	1.3078	0.71451	0.0	1.6853	2.386	1.5168	1.6381	3.5112
4.6124	5.3579	7.8132	4.4661	4.6005	5.1446	4.1718	3.8224	3.5417	5.98	2.8858	5.4484	4.1686	3.3166	4.5219	1.766	7.0746	3.5718	4.9924	4.3084	2.5615	3.4489	1.6472	4.1014	4.2628	3.9288	5.3464	2.9871	5.5658	2.3397	1.2794	6.1736	7.1622	5.8961	3.0815	4.6351	4.4616	4.6157	5.8117	3.7336	3.5897	5.9365	2.0932	4.3842	41.104	3.0515	4.7216	3.0732	8.8517	2.2013
6.5747	4.4773	2.3711	0.67151	2.5556	1.6701	3.7894	0.54449	3.0192	2.1234	4.5121	2.7203	3.7436	1.3971	2.0479	2.7514	3.0424	1.5886	4.6303	2.7707	3.8519	3.6309	0.31618	4.9255	2.7958	2.5211	2.6311	1.3065	4.3793	5.9493	5.8893	1.8386	3.9101	3.7609	3.0611	0.60152	2.7119	2.9403	1.7694	3.4534	2.0051	5.7963	3.2674	2.9824	0.0	3.0984	3.2917	2.7081	5.7943	2.1385
4.0192	3.227	2.4142	5.7156	2.9664	2.9072	1.7786	2.7005	2.5977	2.9256	2.4954	3.0829	2.0594	3.1899	2.0927	1.9173	3.9997	2.8996	3.5008	3.4811	3.4509	7.1331	1.5062	3.6036	3.3964	2.6174	0.46965	3.5848	3.6144	3.2718	3.067	2.0594	5.5971	7.9725	2.9293	7.0964	1.1342	4.1236	2.4991	2.9436	3.0911	4.3722	3.3713	1.902	28.027	3.1044	2.0815	2.5658	2.484	1.7995
0.63462	2.9468	2.5874	1.3598	3.5437	1.388	0.54097	1.4123	1.7259	0.66626	0.62283	1.5277	0.55585	0.71319	2.5444	3.5095	0.77	2.9743	1.2149	2.1519	2.9368	1.4844	1.3143	2.6306	0.5795	2.0311	3.2684	1.2257	1.4679	0.48825	1.0176	3.7394	3.6041	4.1933	1.2944	0.58983	1.6659	4.3713	2.3672	2.0215	1.719	1.5019	2.5471	2.395	0.0	2.8245	2.5252	4.1415	0.78957	2.9435
1.9055	1.7246	2.6641	0.93239	1.8239	1.1328	4.5818	0.30663	1.7639	1.0494	1.8925	1.4269	4.9995	1.9364	2.2131	1.415	1.5794	2.0419	2.4931	2.0282	3.0085	2.3587	1.5811	1.9303	2.9371	1.937	1.5963	2.0715	2.7225	0.85282	1.7741	1.3012	1.5055	0.23124	1.4105	1.0319	1.5357	1.1006	1.4531	0.55962	1.5906	1.3315	2.8	1.0182	0.0	2.0046	4.0975	3.081	2.6597	0.66809
4.2693	3.8511	3.3648	2.2009	1.7746	3.1681	2.4905	2.592	2.0743	5.3273	2.1024	1.2343	2.912	2.4958	1.9547	3.2422	2.0989	2.2893	1.0734	1.8553	2.5804	1.7707	2.9377	1.428	2.4047	2.4071	1.1711	1.344	1.5394	1.4025	1.4923	4.0587	3.9085	2.7824	1.6368	3.1248	2.4937	2.0535	2.0449	3.2611	1.4933	2.0975	2.4803	1.0211	0.0	3.7575	1.9315	2.1012	4.1932	1.8388
5.1671	6.7208	4.5696	4.4092	7.2148	4.0716	3.8087	4.5363	4.3092	4.5077	4.674	5.0635	4.1041	9.2918	3.7483	3.0813	5.6565	6.519	4.825	4.8767	4.5846	5.3064	4.5891	6.4625	4.248	4.1973	2.034	4.0385	5.0541	4.5099	3.7069	4.364	6.5505	3.8584	4.4277	8.3197	5.131	5.1471	6.3676	5.4528	4.3473	8.3592	4.6446	5.7676	0.0	4.2253	4.1013	5.6306	4.6142	6.0608
4.6918	3.2762	1.3363	2.3172	3.1129	3.3222	5.3699	3.3155	2.4207	2.7576	2.7155	3.6316	6.2127	3.8723	2.8947	3.4984	2.4181	2.0719	1.6232	2.6579	2.4118	1.8959	3.3522	2.9139	2.0986	2.3352	1.5047	1.7706	1.7667	0.36684	2.3089	2.5801	3.6301	1.9387	1.6931	5.7723	1.7951	1.9138	3.4404	3.1437	2.3566	1.9979	2.512	2.2604	0.0	2.9861	2.0776	2.9493	1.9875	1.4103
43.054	47.154	39.375	33.723	42.744	35.187	34.144	38.563	37.44	56.962	38.714	51.451	39.745	40.331	28.969	34.726	47.863	37.332	34.068	52.714	33.871	37.481	37.612	29.96	33.476	35.334	25.862	46.121	44.569	35.467	33.136	41.546	52.209	41.114	38.909	59.589	47.669	40.679	52.421	42.238	39.967	36.555	36.581	40.801	0.0	41.352	50.227	47.041	47.596	37.564
154.84	150.8	175.59	106.09	151.32	113.37	145.24	164.21	147.92	179.54	147.39	176.62	174.8	152.85	135.39	170.62	164.01	146.01	133.27	182.95	150.15	162.46	159.37	138.83	135.95	138.3	109.75	151.75	164.56	148.98	136.45	161.14	155.79	155.19	154.98	208.56	177.66	152.99	163.15	156.2	162.53	147.66	157.73	149.55	0.0	154.78	188.26	154.02	184.57	110.78
4.2128	2.3013	2.5923	3.5844	2.3113	2.0055	2.9906	1.4159	1.8068	3.1265	3.0167	2.2096	3.1278	2.1746	2.2741	3.2405	3.3722	2.6576	5.5141	1.5379	4.2559	0.97682	1.5511	0.43995	3.568	2.1614	0.41623	3.1839	6.8652	0.55733	3.065	3.2664	4.9097	2.3621	2.8757	1.6236	1.9153	1.3452	4.0483	3.1412	2.0143	2.8251	4.4189	2.6859	65.647	1.4986	0.59044	1.0555	3.1109	3.7126
3.6275	4.3978	4.3342	3.7236	5.4465	2.8566	3.9901	2.6667	3.8246	4.4007	4.3949	3.9498	4.8941	6.0277	3.0262	4.9815	5.8057	2.8446	1.9211	4.0018	3.0369	3.0011	2.4741	1.3022	3.849	3.4212	3.2586	5.5686	2.3408	3.4889	3.1804	4.6724	7.1428	3.1889	2.9816	6.6962	4.2028	2.0542	3.0969	3.8497	2.5028	2.5504	2.6048	3.6878	0.0	4.5098	3.527	3.4458	5.9711	5.0562
6.6428	11.045	8.1858	9.4525	8.2195	7.0208	5.1962	6.3974	6.8056	3.8398	7.1998	5.0679	7.1536	5.971	7.6024	9.6645	12.059	7.3986	5.2222	11.226	6.6278	8.2441	6.3877	6.2764	5.7217	6.503	5.0547	8.1376	6.4348	5.552	6.3398	7.0626	7.8784	7.8967	5.7358	11.697	13.985	7.1916	10.809	8.0734	8.4427	8.5281	5.3589	6.6737	0.0	8.6541	10.195	5.7831	10.82	5.285
11.851	15.672	17.511	14.81	8.1831	7.0041	9.4264	11.995	9.9161	11.958	10.747	10.996	12.246	12.191	11.286	9.9586	13.758	8.969	14.628	11.871	15.113	16.873	8.1177	11.227	12.994	9.5469	6.8436	9.9434	17.528	9.4232	7.2767	9.8642	15.359	7.674	9.9738	14.065	13.8	10.746	8.5607	14.076	9.1192	17.259	12.984	7.9596	0.0	7.5235	8.5583	11.689	10.101	9.3789
19.155	27.079	22.307	25.323	22.989	15.15	20.104	18.129	18.11	19.969	22.02	27.144	23.909	23.25	20.469	22.267	29.886	20.207	17.668	21.726	23.058	20.078	18.371	14.213	19.55	16.949	18.685	17.247	21.29	20.272	12.748	16.69	24.935	19.572	15.021	36.459	18.114	20.669	21.563	17.456	17.094	25.933	18.792	17.172	0.0	21.711	26.844	20.393	28.493	21.637
22.925	21.572	23.491	17.08	21.969	18.382	20.237	15.538	19.03	23.211	21.187	22.755	21.92	17.045	23.056	20.065	19.715	18.916	21.863	29.098	18.666	25.052	10.652	19.114	17.215	17.782	15.034	24.0	26.318	20.292	16.542	17.097	27.044	18.391	16.4	35.475	30.645	26.485	22.902	17.103	20.056	27.855	13.498	17.16	136.05	21.659	24.474	17.418	27.666	19.214
70.572	81.724	101.79	53.571	81.589	43.538	61.224	78.801	70.756	95.63	75.381	79.039	69.011	66.877	80.631	88.258	74.417	72.877	86.636	86.894	75.608	78.021	67.91	75.907	60.374	69.021	50.688	76.045	91.653	91.021	68.247	69.146	62.687	69.395	83.502	86.939	84.69	98.248	94.323	82.864	84.778	89.846	66.252	69.43	0.0	71.171	75.878	76.017	83.921	52.333
7.3498	5.2088	11.176	5.3694	9.1608	5.6721	7.4191	6.8423	6.6543	11.279	4.4796	10.402	9.591	7.2244	6.8869	9.3764	9.9558	5.4727	8.1548	7.9684	6.2575	5.4415	5.9983	5.876	9.8314	6.0533	5.6966	5.8666	10.132	9.2121	5.2534	6.7358	5.7483	10.296	5.4793	7.8294	8.571	5.3141	6.4438	7.9864	6.5431	5.9985	6.2437	4.8449	0.0	7.8792	11.26	4.4471	9.3719	6.0881
19.021	15.972	14.936	11.392	19.313	15.653	12.178	16.55	15.559	17.69	15.626	19.682	14.918	13.651	14.013	20.162	18.955	18.784	14.538	16.201	15.989	13.82	17.494	12.609	12.281	14.563	10.888	17.263	18.133	17.11	17.096	16.193	18.707	14.19	17.546	36.641	25.253	20.434	20.977	16.769	13.512	18.645	17.26	17.928	0.0	19.291	26.205	16.604	27.625	16.947
18.355	15.19	14.56	9.4058	16.454	12.361	16.982	14.853	12.905	16.556	15.247	19.429	20.655	14.388	11.474	14.423	18.345	12.974	10.112	13.945	13.59	12.379	14.575	12.576	9.8181	12.981	9.0253	13.866	12.812	15.919	13.277	16.175	19.803	13.97	13.577	18.316	18.861	19.508	15.961	13.276	12.634	16.518	14.711	14.095	0.0	14.332	19.912	14.636	24.718	14.011
23.306	15.798	20.651	11.59	20.845	16.267	16.76	16.031	18.415	20.691	18.938	16.944	19.771	15.711	13.791	21.702	22.231	15.084	18.198	20.162	18.678	20.156	15.463	17.868	17.691	17.848	15.116	19.155	18.915	16.084	13.856	25.054	22.097	16.291	18.048	26.858	19.913	17.587	18.306	20.98	19.63	18.418	19.374	19.232	0.0	18.38	30.139	21.476	28.257	14.529
1.7464	3.2827	4.1619	3.4164	4.4172	2.6951	2.4915	5.5534	3.8125	3.6712	4.5832	5.0418	2.7	4.4585	6.8019	3.762	6.7907	2.7304	3.6432	4.5968	3.3767	4.8948	3.1129	5.7955	4.2533	3.0838	0.65425	3.1611	4.0278	2.917	3.1534	4.7815	5.1182	4.7374	2.3087	3.8025	1.7917	7.1251	3.8728	3.8372	3.7485	0.95836	3.5642	4.0525	0.0	3.1009	3.1943	4.6252	1.7885	2.5876
6.1631	12.116	5.4941	3.752	8.4148	4.5404	7.3417	4.9044	4.9774	6.4811	6.067	3.5865	8.3108	3.6389	5.6658	6.6905	5.502	9.3729	4.6989	6.8247	6.0287	5.4895	4.0318	3.9745	4.3698	5.6424	3.7739	4.5228	5.6221	5.5076	5.5009	4.3254	6.5836	3.828	6.4395	9.1819	7.2409	8.384	5.8017	5.8345	4.9872	5.0982	3.7616	3.9289	0.0	6.155	4.6791	3.9394	6.1358	4.7838
7.8531	13.639	9.0415	1.7908	12.606	5.2237	3.7196	14.33	6.4431	6.4234	4.0188	8.7926	4.2207	13.678	9.0038	8.2328	6.3855	3.5892	7.8103	9.264	7.4796	9.5586	8.2566	9.87	6.3911	7.2495	6.1943	5.1963	8.0278	3.9762	8.3297	6.1468	16.571	4.1937	3.8258	4.0313	8.883	4.4729	6.4451	15.062	7.7135	11.72	7.5276	8.1407	0.0	5.7722	9.3359	5.1388	6.5241	3.4089
3.7412	10.691	9.5841	4.0837	6.5987	3.2141	3.3167	6.3788	4.2526	4.581	3.9147	4.1796	4.1849	5.7047	6.6521	4.4822	4.509	5.0958	4.2903	2.612	6.6671	2.5581	5.0533	2.0942	3.1119	3.9321	2.9865	3.3121	5.0108	5.3016	3.6715	3.7125	10.353	1.7274	2.8803	6.4222	4.5797	5.1412	4.9341	4.0666	1.7389	5.6099	6.2544	1.206	0.0	4.6938	4.6073	3.7484	2.4973	1.6126
33.977	44.838	43.436	67.489	35.114	73.201	51.208	42.649	43.705	30.615	53.273	31.61	43.382	49.85	47.447	32.351	31.874	54.149	46.238	31.784	41.384	34.842	42.724	44.502	39.542	42.46	52.978	37.234	31.889	46.178	62.063	35.282	24.401	61.367	38.066	31.561	41.241	65.176	47.608	42.188	36.877	33.499	48.147	47.053	73.524	36.728	28.294	38.945	29.087	56.841
106.45	88.091	95.449	138.71	102.95	142.42	111.03	112.95	116.52	81.771	129.54	89.447	103.76	117.95	103.34	89.736	93.708	121.82	125.3	85.604	108.93	105.99	120.52	105.49	110.82	110.95	128.49	96.697	91.264	118.31	153.19	111.05	78.137	145.89	113.69	114.12	108.5	117.74	96.527	109.2	97.019	98.543	128.09	106.7	37.165	97.727	114.81	99.352	106.41	141.27
53.932	65.995	61.541	59.993	61.618	55.251	69.271	71.227	62.341	51.452	71.498	56.474	64.26	67.927	70.436	53.084	61.325	62.787	63.057	56.24	55.927	59.18	64.771	66.414	49.681	59.176	61.958	55.993	53.933	63.128	80.383	62.92	53.406	79.573	62.392	55.198	55.038	62.447	47.152	64.898	59.627	62.962	67.861	64.645	123.2	52.41	63.67	60.518	51.059	60.514
12.15	13.188	17.088	14.856	16.313	19.568	23.469	23.701	17.722	17.586	20.126	10.741	21.116	23.649	20.456	14.075	9.0865	11.17	18.902	17.802	18.097	17.334	10.154	20.963	15.883	17.691	19.106	12.372	14.154	19.697	21.96	19.466	15.921	22.859	14.177	19.95	17.92	19.056	16.912	13.06	18.855	13.243	20.018	20.813	0.0	17.246	14.161	16.253	11.794	16.008
1.8522	1.0802	3.2717	2.515	14.003	2.8738	27.658	3.1702	4.2958	1.6332	8.9065	1.5155	30.705	0.9651	2.5017	1.6176	1.7593	1.6045	1.7013	3.3131	2.0789	1.508	0.48941	1.5027	0.94723	3.8439	0.69794	2.3306	1.7386	1.6272	1.5992	1.812	25.812	4.3769	3.0953	41.939	1.8881	0.98228	1.8938	6.7675	2.7277	0.5383	2.3226	2.1191	0.0	2.5586	1.241	1.4844	2.801	1.0922
28.249	24.956	25.503	26.252	25.659	23.597	27.212	28.586	24.715	27.439	24.21	28.813	27.177	30.865	28.601	27.903	28.65	26.066	24.867	23.011	27.515	31.169	22.215	27.858	31.059	25.655	23.286	21.686	22.202	32.126	27.879	22.542	29.518	26.719	26.052	34.32	21.077	32.281	27.959	20.971	20.65	25.94	27.783	21.969	0.0	27.102	36.98	23.197	26.33	23.948
19.084	18.687	22.928	17.605	22.701	17.109	18.767	22.781	22.256	18.203	24.836	18.167	18.214	21.55	20.433	15.428	26.586	16.727	23.829	21.644	27.121	19.613	16.162	29.752	23.394	20.663	14.252	20.419	21.452	19.511	25.166	15.381	18.973	25.774	20.894	28.88	20.256	28.049	19.891	20.642	21.746	23.216	31.183	25.079	0.0	19.349	22.201	19.789	20.078	23.455
7.6149	11.214	14.815	16.529	15.537	18.169	16.456	9.6801	14.267	11.181	14.066	13.834	17.147	9.9147	16.334	15.622	15.829	14.016	11.999	13.287	11.313	13.311	15.854	13.086	11.581	13.085	14.425	14.449	10.872	19.476	19.636	13.419	11.365	12.429	11.427	15.327	14.785	15.639	12.859	12.593	14.639	12.761	13.208	15.03	0.0	13.809	9.2838	10.435	13.384	15.71
21.388	18.609	21.646	22.654	23.246	30.597	26.804	17.487	21.111	19.333	23.401	19.479	25.982	20.409	21.685	23.52	25.775	25.996	24.05	21.737	18.138	20.198	23.773	17.979	20.259	20.066	21.159	18.631	21.181	18.2	21.493	24.262	24.024	28.533	19.524	23.907	31.993	22.193	20.315	22.665	20.389	25.392	20.062	20.249	0.0	23.851	21.121	21.514	25.851	25.692
7.7307	7.6503	8.2868	11.277	7.1807	9.2774	9.0509	12.152	8.6243	7.9622	9.8477	5.7489	7.8046	9.0635	10.198	7.351	4.4545	12.263	6.7454	5.3511	7.5635	7.8281	11.99	6.5452	7.0813	7.9307	7.1998	7.1738	5.3197	6.7718	11.281	5.905	7.532	8.7787	9.2444	7.4621	7.816	7.9172	5.3751	6.4448	5.882	5.0922	9.2442	8.0116	31.618	6.5523	9.9532	9.6845	6.164	10.65
4.0867	4.6767	7.847	5.9511	4.7742	5.7611	6.1263	5.125	5.3455	6.7965	5.589	5.8153	6.3487	3.6868	6.5378	9.0861	5.986	5.8498	2.9248	4.5128	6.6202	4.5399	4.9576	5.5089	6.2675	5.3251	4.7318	2.206	2.8673	1.9518	8.1581	5.6866	7.3238	5.1207	6.7248	4.8576	6.4652	6.729	6.962	6.3061	4.0334	4.8238	6.9595	4.6543	0.0	3.6788	9.5445	4.5517	4.9925	9.159
372.02	316.34	249.46	287.47	254.63	384.55	290.05	367.51	312.64	296.1	293.39	226.73	292.76	405.94	326.96	277.97	248.2	324.57	299.62	258.95	315.65	266.03	425.75	266.11	355.24	304.87	286.63	256.62	233.74	273.06	300.56	372.16	284.14	331.75	306.36	356.75	302.8	323.29	263.17	347.73	258.46	311.8	347.25	291.11	291.88	373.56	302.39	282.92	269.73	365.06
858.49	860.49	762.96	704.94	744.45	842.94	837.64	913.38	824.3	698.76	825.39	705.1	834.08	963.87	785.97	770.48	692.49	821.9	854.06	675.29	855.78	681.18	940.82	692.27	796.08	786.38	755.11	729.65	703.42	753.05	858.07	1024.9	729.75	890.95	834.94	955.06	788.92	955.69	774.16	890.74	698.88	804.11	958.64	765.94	734.94	881.78	861.6	745.91	654.46	748.85
184.01	191.9	221.14	185.63	182.83	192.08	222.37	198.41	190.79	173.88	204.92	177.71	217.39	215.65	197.85	156.86	186.93	200.78	195.62	174.46	191.98	187.62	196.33	180.39	187.74	184.83	194.3	172.97	169.4	199.4	216.16	191.71	181.1	228.02	202.44	242.66	200.71	217.11	196.73	197.85	164.84	191.19	206.24	169.62	220.71	204.97	193.68	180.22	158.57	184.37
13.396	14.401	17.912	14.914	13.806	17.291	15.857	11.921	14.633	22.841	13.042	12.661	18.293	12.521	14.314	15.822	17.887	17.883	9.6047	15.977	10.801	15.225	22.94	12.807	12.565	14.417	11.369	16.753	11.455	10.23	13.225	12.675	21.177	12.455	12.487	22.684	29.865	12.217	16.907	11.65	12.527	10.54	12.185	15.454	36.488	14.53	17.178	13.208	24.941	14.079
10.812	11.017	10.412	9.5497	13.209	9.3328	12.461	10.612	10.547	15.733	8.0445	11.373	16.125	9.5329	9.0479	12.62	11.096	7.251	8.35	11.348	11.858	11.939	10.225	9.4613	13.673	10.118	10.121	12.009	10.65	11.008	10.373	13.693	10.836	8.3171	10.526	16.445	13.623	10.155	10.917	11.109	9.5485	11.363	13.234	10.806	35.858	12.335	16.375	11.61	18.983	8.0894
24.391	23.454	29.725	26.953	24.456	35.391	24.949	24.235	23.9	22.51	23.48	29.316	26.147	23.007	23.676	25.371	25.089	26.835	22.571	27.364	23.446	30.353	29.544	29.164	25.588	22.347	22.237	25.356	22.029	26.345	26.247	27.566	26.006	23.56	23.891	34.194	25.499	26.26	24.758	19.988	24.114	32.579	25.116	23.078	0.0	24.616	27.567	22.934	26.182	28.069
2.6198	3.7865	2.8639	2.8651	3.2808	4.1982	3.6956	3.0942	3.2829	3.8845	4.2896	3.0365	3.8956	3.7035	2.5902	2.7214	3.6242	3.7752	3.1188	3.4617	3.5968	4.3192	3.4482	3.2917	2.694	3.4564	4.4453	3.239	3.2236	3.1971	3.9371	2.2757	3.0503	3.7872	3.0943	2.8111	4.4338	3.2536	2.3139	4.0322	3.7037	2.6961	3.9076	3.3771	0.0	3.5039	4.3893	3.6928	4.1038	2.5339
7.6408	5.3227	13.404	7.824	11.491	9.9777	13.237	14.241	10.909	16.059	10.854	11.353	14.437	8.9353	10.854	10.001	7.2155	5.6872	11.848	14.756	6.0227	11.321	9.527	12.405	8.9024	10.931	9.8867	16.715	11.573	9.5319	12.339	17.555	11.196	9.6514	9.2887	12.773	10.99	9.9903	8.5115	8.3295	13.449	8.8907	6.3272	16.322	0.0	8.9883	17.629	11.715	8.7409	14.154
4.3081	4.5278	2.7344	2.1623	3.2362	4.8191	3.7383	3.33	3.6866	2.7629	4.3617	2.2281	4.1834	3.1944	3.2636	2.879	2.3073	3.4447	2.6045	3.4705	3.5804	2.2433	4.9794	1.8443	3.5506	3.5389	3.1906	3.3121	2.8834	2.7729	4.6814	5.9441	4.1018	2.4235	3.2767	3.2429	2.4077	2.005	2.2593	5.3317	3.6479	2.3626	4.5013	3.0974	0.0	3.9027	4.2745	2.2001	4.0169	2.3773
0.88948	2.4992	5.4527	1.3392	4.015	0.74576	1.7065	3.8195	2.548	3.6108	1.1206	3.245	2.0159	2.8043	2.0549	2.8495	2.0913	4.0036	1.3472	1.8039	4.3736	1.412	5.0311	1.0137	3.3923	2.8562	4.6536	1.4658	1.0383	2.8502	5.2499	2.2172	1.4702	1.4848	3.8379	4.2562	3.7958	4.5991	3.2127	2.4456	1.5479	2.7501	4.3567	1.0016	0.0	2.4397	3.6194	2.9612	4.0641	2.0047
3.5032	4.7851	1.0631	2.0176	3.0692	2.8209	1.942	2.976	2.355	3.7692	0.73975	2.2151	1.9107	2.3778	3.1386	3.7165	4.4064	2.4646	0.89303	1.2532	2.4554	0.86231	3.0401	2.036	2.0706	2.4409	3.7277	0.62747	0.81202	0.87391	2.4491	2.6823	2.2062	1.2486	3.0458	2.0631	2.5284	1.2423	0.98073	2.9791	1.232	4.8018	2.6511	1.6201	0.0	2.2228	2.5202	4.0282	1.9788	0.86278
0.72898	0.42455	2.5619	0.44588	3.1416	1.5015	0.26634	2.9543	2.3388	1.616	1.0854	1.6677	0.26882	1.9155	3.4614	3.312	2.8262	4.0441	2.3983	2.2176	1.6164	1.4364	3.6911	0.25694	0.47465	2.287	2.3977	3.7671	2.0188	2.5895	1.7046	1.3689	1.5849	1.5101	2.1793	3.3631	3.3054	4.1666	2.1772	1.819	1.9911	0.4098	1.7528	2.3993	0.0	1.3723	4.1422	2.504	1.8961	1.6818
3.715	3.0132	2.194	3.879	2.9371	4.6539	2.1885	5.4663	4.1362	2.1003	5.4578	4.5731	2.0983	2.1362	3.7834	1.8189	0.72371	4.8819	3.9871	4.0365	6.303	1.2683	4.389	2.6303	2.5019	4.1689	7.776	3.2939	3.257	4.7106	3.823	4.4547	3.9235	6.4736	4.6436	3.8799	6.4594	3.4496	2.4033	2.3571	4.1807	3.5532	7.6847	2.905	0.0	4.3002	3.5505	4.9605	5.6627	8.165
79.619	87.922	105.45	68.335	82.435	71.03	89.2	81.611	79.721	70.581	86.315	81.286	87.269	78.678	77.021	82.837	83.733	88.86	94.815	79.521	79.639	82.993	73.78	73.628	82.975	79.662	82.752	74.239	85.927	89.974	73.367	95.654	79.405	94.565	76.345	97.783	89.955	91.633	87.328	82.987	72.987	86.381	84.544	68.828	26.932	84.029	95.696	71.412	85.252	83.063
2.901	1.4433	1.6238	3.2394	2.4846	4.7644	4.1291	4.6461	3.6824	3.7171	3.7904	1.2493	3.9419	2.9477	3.9096	2.8502	2.7247	4.4852	5.5841	3.4483	7.3123	5.0859	5.1332	3.6576	3.8177	3.2442	1.5264	4.7135	4.9213	2.6428	5.0475	4.0631	5.2437	3.8985	3.2792	5.3993	5.1934	1.582	1.6291	2.4484	2.8991	3.0737	6.6591	3.4353	0.0	5.4597	4.3114	2.7528	3.607	3.6802
5.0859	3.4559	5.7722	4.0948	3.3741	3.6681	3.4506	5.5152	3.6348	5.8671	3.0373	6.6555	3.7671	5.9938	3.3205	5.1497	2.9755	3.7515	5.1233	2.2657	3.4192	4.9661	3.9401	3.3505	5.2141	4.0079	4.7858	1.2015	4.4263	5.1254	4.0482	5.7705	2.4536	3.713	4.7825	10.862	8.3331	3.7078	5.1269	3.5122	1.8093	5.734	3.8023	1.7768	0.0	3.9294	7.691	4.4659	5.8504	4.2167
7.95	6.8547	7.9395	10.107	6.851	11.692	10.894	12.069	8.7262	7.6827	5.053	7.657	9.7553	8.9711	6.9206	6.9668	5.292	11.779	10.602	2.7003	6.0456	6.2452	14.974	6.7633	8.9784	8.2715	9.4325	4.1633	7.9655	6.4461	16.248	5.5428	7.8622	7.8756	9.9602	6.2276	7.8205	8.2267	6.0592	8.6004	2.4024	5.4458	7.614	4.744	36.234	8.2138	8.855	10.195	6.9553	8.4401
13.415	9.8582	23.579	14.442	19.086	12.658	17.813	10.296	14.838	16.885	13.574	11.7	18.445	10.286	14.434	9.1135	20.372	13.844	18.217	15.395	18.395	15.568	10.251	10.923	14.919	14.869	15.545	13.736	18.096	19.865	11.669	15.481	13.307	14.715	13.67	20.855	19.576	17.868	14.537	15.112	13.413	15.695	18.765	11.142	0.0	15.753	16.218	20.725	14.79	13.739
2.0307	0.89764	2.7679	0.81796	2.3495	2.323	1.2441	3.7371	1.9651	1.9491	2.2485	1.3663	1.4936	2.4202	2.2798	0.78933	4.7033	2.6058	1.0488	2.1833	0.93732	1.4419	1.9042	0.74585	2.7197	2.109	3.5477	1.2101	0.99521	0.77306	2.896	2.6537	3.5718	3.3421	2.3355	0.99903	0.88849	2.4063	0.88267	1.494	2.4086	1.4075	1.1524	1.803	0.0	2.5436	1.3047	1.4231	0.64227	0.80703
3.7016	2.6605	2.7227	2.7275	3.8374	3.8139	4.0743	4.9735	3.6651	8.0173	5.2408	4.1928	4.3451	4.8773	3.3449	4.7648	5.6086	3.1742	5.3993	4.0345	3.2712	3.6878	4.2376	3.1013	5.0644	4.4117	2.8395	3.6916	4.7715	4.829	3.8571	8.5882	3.8982	2.4739	4.7182	5.3476	5.0111	1.1498	5.0711	4.7936	3.4195	3.8784	3.3064	3.6312	0.0	4.3292	4.1337	5.5262	3.7251	3.8251
10.882	8.2029	7.0562	11.394	10.23	9.4031	8.5259	12.928	9.6536	11.747	8.6426	7.6506	8.1215	9.5819	12.575	5.5426	8.9244	10.909	7.3687	8.0671	12.004	14.384	7.5079	9.2853	9.8604	8.9239	12.668	9.0629	6.39	11.77	12.024	9.7968	10.659	7.7906	9.3126	12.077	7.2165	11.732	13.607	9.0401	7.5695	7.847	12.669	6.5843	0.0	9.3148	13.145	10.886	12.333	8.3886
2.7307	3.1371	2.1062	3.7189	5.2677	3.0833	4.7224	6.66	4.4467	3.4025	4.538	2.8903	4.9037	2.1989	6.8853	2.0808	6.9084	7.6025	3.4993	6.3046	4.0729	5.8699	6.9967	6.2305	3.7574	4.2602	4.3977	3.031	3.6668	1.4914	5.2044	2.9002	3.8554	2.5725	4.7874	8.2418	4.1197	6.3661	4.2941	6.796	4.9835	1.896	4.601	5.7488	0.0	4.3198	7.6171	7.458	7.3148	5.2408
4.4137	5.2841	3.73	8.7796	6.9565	4.217	3.1	4.6685	4.9987	4.3884	6.2063	4.7796	3.817	6.6679	6.0472	8.6226	5.8381	7.4785	9.2664	6.1907	4.6986	4.8894	5.7533	5.5801	3.8688	5.661	2.7539	8.0583	8.6644	7.9939	5.5606	5.6569	3.7844	7.2182	3.6929	6.1182	8.3511	4.402	6.0664	8.2674	5.6431	4.9909	5.3785	6.3737	0.0	5.6809	6.5016	6.9353	4.9982	5.4233
2.3406	2.5868	0.084251	0.13919	1.3558	1.4173	3.0127	0.1539	1.4118	0.035495	2.7317	3.1087	2.9567	1.5095	0.15282	1.271	1.5159	2.603	0.15734	2.4393	0.30988	0.91451	1.4284	0.22507	1.2935	1.7515	0.19712	1.3762	0.18271	0.090982	0.24697	1.343	1.3635	0.19401	2.0261	1.1708	3.0495	1.2338	0.33249	1.6277	2.5605	1.4072	0.276	2.3028	0.0	1.08	3.458	1.2976	0.98997	1.2375
28.626	35.969	31.924	36.823	25.9	30.132	38.006	34.991	31.532	26.257	38.78	21.841	31.352	29.994	37.833	27.583	23.885	37.237	39.895	31.484	26.471	35.003	28.2	44.435	31.606	32.576	34.34	26.527	30.64	31.588	31.895	26.875	26.814	39.271	38.358	35.845	31.755	35.22	23.243	28.501	34.676	30.505	29.68	34.442	0.0	28.628	33.833	29.403	18.458	31.895
4.0955	6.712	10.324	5.7671	5.0212	5.0715	3.7825	3.9613	3.8251	3.7863	3.7744	2.9315	4.0977	0.73316	5.8808	7.3759	9.9619	5.122	3.0491	3.9985	7.4947	3.5678	6.9432	4.741	4.2496	4.0606	4.6579	4.3778	3.153	5.1384	6.0311	5.7549	7.6552	7.1801	5.7721	2.2327	2.6618	4.6967	7.7852	4.6274	3.6571	9.652	8.3744	1.7413	0.0	2.5082	5.5408	3.455	2.5008	6.1142
2.4553	1.4018	2.75	0.11982	2.8263	1.3415	1.4666	2.8338	1.6686	1.2121	1.6508	1.4537	1.429	2.7383	3.0355	2.2755	0.16609	2.7931	2.5714	1.339	2.142	3.3727	1.3586	1.3292	2.7906	1.89	0.30357	1.332	2.8921	2.3687	1.389	1.5512	2.6188	0.0	2.2116	1.5271	2.7884	2.0304	1.1839	1.5954	1.321	0.059382	3.1558	1.3054	0.0	1.3161	1.3012	2.4673	2.4474	1.4462
10.378	10.124	13.222	15.335	8.0647	9.339	11.477	3.7732	9.9389	6.0223	13.056	6.0987	10.852	9.1576	8.729	8.6184	11.198	14.797	12.901	10.291	10.688	13.232	13.052	9.889	10.35	10.374	10.174	12.321	10.089	11.378	14.417	8.6306	11.494	8.4924	6.2202	8.637	11.132	8.913	8.1233	14.025	10.728	11.484	12.406	9.2102	36.924	7.3001	12.022	9.0982	7.1099	8.242
6.2583	3.7414	0.63267	1.3886	4.9723	2.3881	1.1569	6.619	3.4101	8.1417	1.446	4.3303	1.2864	5.5679	6.4158	3.7234	5.131	3.8957	3.2882	2.7754	1.0826	3.2238	6.4012	0.75596	5.1076	3.9429	7.2734	4.2903	2.8589	5.6185	2.7818	4.9854	2.7092	5.4903	3.4396	5.8854	6.222	6.9563	1.5992	6.3558	1.9525	9.6144	1.6088	2.0646	0.0	1.7989	3.4074	4.3072	5.8038	1.9123
3.6782	3.6916	5.4815	6.2055	4.2784	4.1377	2.7675	1.0843	4.2302	3.7913	3.0566	6.4239	2.5355	5.0645	1.3469	3.7723	5.0431	6.6879	4.1802	2.699	3.9765	6.1653	5.753	9.2655	2.5275	5.0918	6.0696	2.8034	3.9439	3.8789	6.7611	6.8514	4.744	2.0434	3.1721	6.856	5.5583	6.4855	6.3414	4.7182	2.1446	7.0723	4.0663	6.5271	0.0	5.2605	7.1896	5.5773	6.7902	2.6929
4.9278	5.1697	10.527	5.6304	7.7321	4.5557	3.8786	5.2132	6.043	4.7769	5.5122	4.0766	3.3562	4.961	5.9205	6.5817	4.1173	10.146	7.6844	9.0136	4.6164	6.3004	11.279	4.7253	2.711	6.2228	0.66924	7.2306	6.505	7.2823	7.9962	6.9474	8.3278	6.2144	5.5871	4.4924	4.4165	7.6928	6.8783	6.883	10.519	6.6296	5.5228	9.4756	33.281	5.5428	8.2533	8.1874	4.3921	8.881
97.464	86.881	64.928	68.706	76.26	71.391	73.6	84.672	74.312	98.927	75.222	90.999	87.773	93.041	65.269	80.046	94.218	60.645	60.014	78.064	75.959	73.483	82.338	64.363	75.191	68.993	65.399	70.547	72.359	82.09	64.866	86.81	89.289	69.372	80.826	89.934	91.425	77.779	83.846	90.711	67.691	81.92	84.97	70.23	29.747	83.99	88.697	82.027	97.678	61.464
3.1824	6.9859	3.8725	3.3431	5.9331	9.7869	5.1482	8.4393	5.1116	6.8584	5.306	3.1267	4.8955	6.2866	8.8381	5.189	4.9418	7.4735	4.1032	6.0173	5.7683	4.4171	4.3237	5.0722	4.0551	5.1801	6.7237	5.6703	3.5988	6.5871	7.1996	2.979	6.9792	6.8199	6.3114	4.4855	5.9564	6.6603	7.6431	4.1759	6.0996	4.0742	6.1062	5.3802	26.817	4.8868	4.2796	6.4732	3.33	5.8752
5.6665	7.5352	6.2993	6.1949	6.2265	5.7132	9.9626	5.8241	8.6151	7.5438	9.2596	6.9163	7.9846	9.2136	5.4832	6.2154	7.6161	9.1508	12.577	7.4259	3.8295	6.9937	9.8664	10.291	8.1598	7.3239	10.314	6.603	10.58	10.132	8.9462	2.6799	6.1317	7.7018	8.5307	5.7331	10.752	8.455	6.0913	10.678	8.2967	6.8779	4.7622	12.253	66.55	5.9249	9.5173	6.661	7.7946	10.919
4.5263	4.1026	5.0311	7.7048	5.8981	2.7094	6.331	5.1973	5.829	3.0556	2.2685	6.1025	6.1353	6.2894	4.4891	4.8737	4.4875	5.2764	5.9497	4.4715	3.5725	4.3232	2.7703	3.6117	3.9084	5.12	5.9292	3.9879	5.2596	4.6579	4.4297	5.5866	5.04	7.6514	9.5571	6.379	4.0536	3.2775	5.6566	7.2667	3.583	9.6928	3.8901	3.1028	37.024	5.806	3.8438	6.6823	4.8528	7.6175
22.029	23.771	18.625	31.446	23.305	26.378	21.081	24.078	23.984	23.63	20.565	24.744	22.691	23.052	21.759	23.09	20.619	20.687	22.2	23.14	20.058	18.047	26.068	18.276	25.549	22.337	21.54	25.006	21.227	22.246	25.529	23.452	25.661	26.356	24.638	23.803	21.692	18.269	21.187	26.274	23.835	19.224	23.594	20.85	79.387	25.139	25.384	22.278	23.287	23.917
3.4754	0.062553	0.053422	2.9125	2.4217	0.07353	1.2354	1.0978	1.1444	1.1704	1.3211	1.1133	1.1156	1.1721	0.61369	2.218	0.091753	0.028214	2.51	0.29959	0.086687	1.1835	0.031966	1.2416	0.11319	1.1221	0.056247	1.3459	2.4052	1.2048	3.5302	0.06387	0.077358	3.1034	1.0954	3.9336	0.59524	0.1838	1.1308	1.2497	0.074024	5.0612	0.040386	0.68141	0.0	1.1642	0.10638	0.44375	1.4175	1.7227
3.0769	3.4075	1.988	2.382	1.1628	2.2111	2.7544	2.8569	2.316	5.4586	2.0398	1.3083	2.4668	1.9215	1.9164	2.0352	2.8979	2.0411	2.9313	1.7551	4.4575	2.9165	2.221	2.3798	2.6894	2.1139	4.0463	2.3514	2.6917	0.43651	3.5279	1.446	1.0657	2.2176	2.6868	1.2344	1.5208	3.1494	4.8179	1.1455	1.7414	3.1843	4.8133	2.0265	0.0	2.5946	2.0301	2.1724	1.0663	4.1359
0.10648	3.1564	1.4516	2.426	0.92788	4.2027	0.42479	1.9428	1.3345	1.7076	0.75825	2.4219	0.36231	0.17343	1.9987	1.3349	0.95638	1.6244	4.5824	0.64482	0.074631	0.15345	1.5222	0.073721	0.63553	1.3113	4.6339	1.8063	3.6955	2.7221	3.0479	2.1566	1.2047	2.4551	1.992	1.7742	3.2378	1.9323	0.45376	1.0538	0.54967	4.5873	0.27164	0.52379	0.0	1.9603	0.79186	2.4847	1.4587	3.5428
0.98663	2.2769	2.5854	1.388	3.2775	2.5157	2.0759	2.543	2.457	2.2024	4.6722	2.2918	1.9168	1.4336	2.0441	4.3829	2.8497	0.3076	1.3385	2.238	3.3746	0.33366	1.1985	1.1931	1.3924	2.6213	1.6419	2.7003	1.4122	2.6763	1.6989	3.4052	3.4994	2.6407	2.1036	3.2302	3.8908	2.5565	3.9344	3.2239	2.425	1.5312	3.3291	1.9362	0.0	2.1268	3.1023	4.0266	4.2481	2.7656
0.74131	1.624	1.9266	2.8127	4.3567	0.28634	2.3837	1.0162	1.8896	2.6866	1.5993	2.6268	2.4545	4.2716	1.6242	2.3708	2.0693	3.418	1.1955	1.9535	1.5323	1.043	2.5086	3.3839	1.5548	2.2379	2.184	1.1475	1.024	3.2865	0.70225	1.5005	4.6136	1.8575	1.9731	3.2762	1.891	2.5853	1.9665	2.3023	1.3611	2.7308	1.3129	1.1867	0.0	1.6557	2.5577	3.7473	2.5543	2.0182
7.3597	4.8073	6.108	5.3956	5.4323	5.0085	4.2821	4.1245	4.8974	4.0942	5.0915	4.6381	4.3352	5.6614	2.2905	4.9264	6.6304	2.3052	3.7051	6.3227	5.292	4.3451	3.4659	3.4321	5.7709	5.292	3.6675	7.4532	3.815	4.132	7.394	7.1877	4.5504	3.5859	4.5239	9.096	5.4167	4.1412	4.4418	4.5241	6.3448	7.9179	5.8627	4.592	0.0	5.4684	6.478	6.7695	3.2859	3.3577
1.1372	1.2653	2.7876	1.1442	2.5369	2.1522	3.3202	0.13459	1.72	1.0554	1.8423	3.181	3.2716	1.6973	0.63851	0.10632	1.4969	2.484	3.6463	1.9026	2.9013	3.6317	1.9251	3.5036	2.0408	1.4305	0.97113	1.8684	3.6432	1.0894	1.1786	1.0938	1.4435	2.2827	1.8325	2.1408	2.438	2.327	1.1543	1.5007	1.5859	1.5098	3.0357	1.45	31.72	2.1093	4.5811	2.4226	2.2167	0.99368
2.7606	4.8272	3.91	3.2199	0.97295	4.8727	4.7961	0.5572	4.8956	1.7407	4.6517	0.59652	4.8178	2.7073	0.63711	2.0408	2.0711	2.0797	0.57906	6.423	5.5257	4.0931	2.3479	1.3512	2.5341	4.2594	2.2968	5.085	0.3464	0.54593	0.67584	6.1915	0.089758	0.50503	2.5744	6.3207	0.44942	5.4602	0.62676	3.6017	6.8165	0.74728	5.5658	4.9013	0.0	5.8651	0.30372	6.3632	6.4774	3.6214
8.9184	5.0787	4.8724	5.6694	3.2967	4.6238	6.5535	4.6199	5.6061	7.6572	6.4074	0.99895	7.5357	2.9624	4.8033	3.194	1.8959	9.4933	4.1772	6.6714	4.767	8.1921	6.8826	2.1529	4.7228	5.4059	8.2909	6.1042	4.8563	7.8337	3.9276	6.6282	3.6026	3.6611	6.1199	4.8582	9.4713	6.595	5.7004	4.3304	6.6049	4.8974	5.4549	1.9892	0.0	5.2457	7.4549	3.4271	4.4058	8.0897
5.7823	3.2124	2.1335	3.154	4.7348	4.0806	6.4067	1.8317	3.6297	5.7166	3.7987	0.96888	6.3833	3.5417	3.027	4.8586	2.3647	1.0967	1.9124	1.1501	5.2067	3.9862	3.3276	5.818	5.4139	3.1378	3.228	1.1186	1.9248	2.1125	1.7582	2.1766	2.2825	2.4296	1.604	5.7754	2.1668	0.030114	3.2453	2.8306	0.49665	6.0487	5.5912	3.2033	0.0	3.8725	0.028324	4.8882	2.3361	2.507
44.699	39.74	39.188	38.796	33.779	38.539	44.333	48.333	39.988	36.438	45.412	38.717	44.49	51.084	46.994	42.079	40.336	48.033	47.647	38.7	27.982	36.302	49.383	39.344	39.459	38.729	37.137	35.873	40.268	36.826	37.041	44.064	40.885	44.373	38.464	49.317	30.229	44.935	37.656	42.013	38.563	40.844	31.065	44.644	109.35	38.153	31.441	39.355	33.815	40.486
3.7527	3.1325	3.5495	2.1111	2.964	8.6447	3.7964	2.5801	2.6601	3.1404	2.3895	3.1682	3.4504	2.9203	2.9866	2.3515	2.8508	2.9526	3.578	3.0245	3.6862	3.995	5.416	4.3809	2.5505	2.6224	3.1558	0.97609	2.7481	0.72976	3.5897	3.9697	3.7088	4.3654	2.0554	3.0748	3.3437	1.9727	3.6505	1.6111	2.9592	1.7437	3.7232	3.5034	0.0	4.2846	3.3771	1.8658	1.1916	2.1684
0.88209	3.4854	3.3189	0.0042151	1.6042	1.6206	1.3441	2.5964	1.066	1.229	0.49073	2.2678	1.1917	1.3224	2.4656	0.72629	1.2591	2.8297	2.2665	0.36492	0.057961	1.2712	1.4872	0.066797	0.027421	1.4499	0.083573	0.11175	2.0838	2.4182	1.593	3.5232	0.11663	1.402	0.4521	4.0451	1.4111	1.4653	3.5134	0.051965	0.14848	1.3411	0.19127	0.10848	0.0	3.7622	0.059276	1.0972	0.069183	4.082
2.4726	1.6271	1.9783	5.7125	1.2737	1.4471	4.4068	7.0885	2.4515	1.4571	3.1702	2.542	4.2874	1.7452	5.1022	1.3611	2.3516	2.2796	4.4953	3.3776	0.25142	3.183	1.8377	1.7119	1.7536	2.0465	1.217	4.9643	3.8595	5.0403	1.9465	2.5554	2.0928	4.6221	2.2535	4.1645	3.5985	5.2137	1.9456	2.077	3.6345	1.5611	0.29284	3.5191	35.735	2.05	3.8753	1.6447	0.63236	5.3128
2.3291	2.9248	1.391	4.8626	1.9719	6.0939	3.3375	1.694	2.2737	1.3733	2.965	1.1964	3.1946	1.865	2.3446	2.8422	2.5787	0.40071	4.537	2.6168	2.9548	1.1251	2.9426	1.1621	1.6102	2.5855	1.5517	2.5765	3.4664	1.6387	2.8172	1.0835	2.6761	2.0118	1.7499	2.4647	0.29603	2.8558	1.603	1.874	2.531	1.5382	2.9104	1.0343	36.293	4.0848	1.884	1.5756	2.4819	3.2533
4.4366	2.5321	2.7697	2.9765	3.8409	1.2181	1.0652	1.0255	2.5775	2.3842	1.1971	1.6639	1.3098	3.0218	2.5164	3.2052	2.3509	3.8586	1.2886	2.2337	4.023	2.4136	3.3056	1.4878	3.7513	2.3305	0.0070057	1.0354	1.2	2.634	3.551	3.4546	1.1477	3.3659	1.5178	2.1561	3.0936	2.5041	1.9658	3.8577	2.1989	2.5972	5.5005	2.2697	0.0	3.0322	4.144	0.69951	1.2295	4.2421
1.8079	0.36545	2.0646	1.6945	3.6584	0.52838	5.6192	1.8857	2.1423	0.30769	7.8957	1.3092	5.0815	2.5267	1.7153	0.47534	0.31979	0.34121	2.2246	0.81328	2.042	0.56231	2.8657	1.855	1.8217	1.8677	0.33518	1.7262	1.8202	1.911	3.1477	1.5196	2.2874	0.47629	0.91193	0.22812	0.54629	1.8734	1.2295	2.8834	0.60718	2.9332	2.3783	1.8836	0.0	1.3611	2.3027	1.9978	0.32643	2.0142
6.6422	5.3916	7.1306	11.523	3.6419	5.1061	7.6141	3.2563	5.1963	3.2397	5.3246	2.6693	7.7123	4.9386	5.5454	4.1928	7.2726	6.2544	9.7557	3.2749	4.9186	4.3588	5.0614	8.3726	2.1999	4.915	5.8228	3.5253	8.3251	7.735	10.89	2.031	4.5351	5.7249	3.4879	4.557	5.7555	5.9648	3.5213	4.6474	2.7665	7.6297	6.0459	5.9819	0.0	5.6348	3.9443	3.1357	6.8675	4.8541
0.4244	7.0058	1.8045	3.4233	4.6309	3.8241	1.262	6.2263	4.1943	6.0337	4.3444	1.9768	1.5219	4.0533	5.3512	2.9421	4.1829	5.1509	5.1132	5.1477	1.3572	2.5841	6.3157	1.258	4.9553	4.156	4.155	3.2884	3.9731	4.4541	6.0956	5.4878	3.0498	4.587	5.2368	4.916	5.3384	7.8685	3.4836	4.3003	5.0405	4.1609	1.5157	4.666	0.0	4.2591	3.8882	7.0187	2.4632	5.2284
4.2481	4.2212	3.7135	1.9219	3.3845	5.3228	4.0092	1.7424	3.3262	3.1781	2.0767	3.955	3.4334	3.802	4.1734	4.9517	5.9256	10.152	1.7356	3.5326	4.8773	3.2651	5.8992	2.8478	1.6528	2.7623	5.254	2.0316	1.3795	3.513	4.7274	3.5866	3.9248	3.5302	3.1795	0.40999	4.2128	5.8428	2.3511	4.2914	3.6402	5.2366	5.8899	1.9212	0.0	1.4859	4.3596	6.1163	3.0011	5.9698
4.799	2.8198	3.2629	5.9961	4.7492	3.0301	3.8788	8.6977	3.9166	4.7397	3.6024	2.2761	3.2693	6.2354	5.1238	3.0795	1.336	3.5557	1.3535	1.6637	5.6923	4.3742	4.1875	4.5626	2.7039	3.7213	4.4492	1.5462	1.2449	1.7808	2.1664	3.6539	2.8321	5.0254	4.44	6.171	3.6251	6.58	4.2481	3.4126	1.3093	3.2824	6.5629	2.0016	0.0	4.4816	5.2138	3.1886	4.1636	7.7163
26.965	24.412	23.872	24.643	19.772	31.478	24.037	32.266	25.331	23.293	22.708	23.379	22.4	29.035	25.998	17.402	24.45	32.321	23.598	24.093	27.271	26.742	30.103	28.686	24.476	24.284	28.512	24.244	21.663	25.356	40.826	29.588	26.494	31.03	27.66	30.975	29.501	28.834	25.915	27.579	23.856	34.753	31.909	22.984	27.602	27.839	29.174	22.723	22.667	30.837
1.7028	1.6143	4.3231	0.71553	4.1368	3.8552	0.23047	2.705	2.4314	2.1998	1.7471	3.6233	0.32607	2.6637	2.8684	1.5577	1.62	4.9148	7.7778	3.2877	3.5895	2.2928	1.4446	0.16199	5.9168	2.5611	0.26272	4.2268	5.8445	5.7785	6.6442	0.2685	1.6212	1.7806	3.5122	5.0308	3.2643	3.7444	1.7927	3.2443	3.7031	4.1489	3.5547	1.2174	0.0	3.4617	0.27019	3.8912	0.26098	2.2228
4.1713	5.0701	2.907	3.069	3.4496	3.9263	2.4338	3.7197	3.5885	4.1349	4.4247	4.1921	2.2477	2.9363	3.2019	3.6586	3.61	3.7774	4.0678	3.4759	3.4	3.0652	5.6919	3.091	4.4279	3.7163	3.7913	3.873	3.7751	2.8116	4.8235	3.6562	3.6235	3.8681	3.5791	4.2697	3.4751	4.3113	3.3766	3.1555	3.8286	3.9023	3.8186	3.3565	0.0	3.6451	3.6013	3.6085	3.6792	4.0777
2.6394	3.8129	5.9987	4.2641	1.7508	1.8987	1.707	2.903	3.6418	2.6027	3.9485	1.1235	1.689	1.7188	0.99243	2.349	2.6185	5.6349	2.8576	4.663	1.5497	1.6091	5.1698	0.14351	2.7493	3.4381	2.9048	3.6386	2.5164	3.027	5.1515	3.2827	2.5676	1.2558	3.7339	2.4884	2.4426	3.7912	1.8202	2.4904	4.6316	2.6138	1.7598	2.8822	0.0	4.0169	4.913	1.3867	4.763	3.3555
0.3751	0.31255	1.5364	2.9865	1.2389	0.20079	0.41281	0.42098	0.93	0.3413	1.5658	0.17527	0.45564	1.1951	0.82758	0.24186	0.37559	1.6671	1.4085	1.2824	0.19945	2.2816	0.14208	2.1671	1.4411	0.84952	0.30065	1.4959	1.3812	1.4689	0.96156	1.7283	0.91847	1.6315	0.51444	2.4199	0.46404	1.0942	1.373	0.47792	1.5251	2.6583	0.28509	1.13	0.0	0.31511	1.7523	1.1602	0.53023	0.43269
3.0021	4.1275	3.5565	2.9727	5.2122	3.9758	6.9163	3.7083	4.7299	2.957	6.7066	4.5701	6.1915	3.608	4.9095	1.0405	4.967	4.9119	3.7911	3.5876	5.4953	6.1998	2.2976	4.6715	3.8794	4.6641	7.3271	5.137	3.5548	3.9923	1.6132	5.8607	4.4986	5.0996	6.6745	6.8502	6.8989	5.6975	5.2506	3.6484	3.8203	4.5721	5.2108	3.1313	0.0	2.695	3.7606	2.3202	3.3894	7.2706
10.51	5.373	16.442	12.245	11.763	7.5688	11.817	10.479	10.632	9.2709	10.119	6.4381	11.677	13.558	10.158	12.505	8.3942	8.5739	10.129	8.5123	10.438	8.223	10.443	12.804	12.933	10.365	8.1083	7.5315	9.2636	12.147	15.293	18.028	9.6857	15.697	9.7009	13.248	15.824	12.541	5.7398	10.805	8.1234	7.7039	11.76	10.501	0.0	9.4523	11.309	10.425	7.7201	7.9355
30.834	27.438	31.104	32.25	25.685	31.056	30.818	30.44	29.72	25.812	32.743	33.572	29.115	28.467	30.449	26.03	31.045	33.12	25.791	22.396	36.186	32.986	30.979	34.346	33.013	27.86	36.87	25.755	24.593	31.122	32.013	34.784	25.177	39.564	27.389	20.447	40.194	34.557	36.511	31.561	20.404	26.635	42.017	23.029	27.619	34.556	31.35	27.383	25.274	21.131
44.801	38.282	34.851	49.367	36.982	40.134	47.912	50.784	42.626	36.948	43.332	28.232	47.698	46.452	50.538	32.454	41.835	42.759	51.574	46.187	48.232	39.332	49.481	41.385	43.75	40.953	52.548	36.992	42.939	49.174	54.718	51.32	42.199	37.42	47.899	44.138	50.632	45.45	41.485	42.271	46.18	51.53	50.278	48.255	109.45	38.156	39.056	38.927	37.406	44.346
62.734	58.348	72.049	66.698	61.069	69.494	56.608	61.626	52.687	45.612	44.333	44.588	59.324	65.699	59.366	43.182	65.651	68.636	60.812	46.469	61.95	65.285	47.079	62.074	35.247	55.272	53.042	49.926	48.64	55.602	46.754	53.368	52.895	55.123	52.59	84.535	56.055	71.141	67.104	53.026	42.998	70.846	60.714	40.74	155.22	60.308	75.382	66.033	65.193	67.671
29.354	19.463	14.528	41.298	24.466	34.201	17.691	22.632	26.331	24.064	27.568	16.008	15.881	20.206	20.066	16.2	15.49	20.776	21.798	17.773	32.125	16.118	30.851	14.531	16.821	24.396	22.036	25.769	16.824	21.028	28.71	16.22	21.704	21.526	21.165	16.754	14.238	19.991	12.355	25.927	25.301	20.665	39.729	25.976	0.0	20.745	25.74	26.884	13.092	32.287
25.926	23.256	18.091	32.33	25.507	30.456	25.513	20.705	27.479	23.682	28.014	19.669	24.205	25.783	22.306	19.427	17.835	26.842	27.686	18.632	29.061	20.783	31.55	19.264	25.313	27.159	30.698	25.198	21.125	24.628	33.502	24.586	22.745	29.552	26.079	24.427	21.632	26.973	18.643	26.689	24.381	22.48	34.859	27.043	31.703	22.171	26.803	27.653	17.372	28.051
63.411	58.212	43.679	55.861	51.29	61.763	58.879	64.426	57.244	55.493	60.021	54.566	66.771	63.048	43.811	48.85	54.196	42.647	51.672	47.095	51.709	47.196	60.423	39.973	53.175	52.01	50.183	53.805	51.865	54.023	61.567	55.134	54.473	51.15	59.777	53.44	49.519	52.679	56.514	64.369	52.516	61.502	64.902	50.586	132.46	57.683	59.477	59.486	59.237	55.175
10.151	7.749	7.2013	7.3559	3.5254	10.485	9.1286	6.7072	9.4582	6.3703	11.397	7.335	7.5943	4.3845	6.1684	7.8649	5.1368	13.099	12.759	6.5381	9.3219	5.4246	8.1964	5.6813	6.2731	8.1081	13.755	9.0357	8.6034	6.081	13.716	8.314	5.8743	9.8873	12.08	8.2379	7.6086	10.42	7.1212	5.6342	8.1667	8.3977	10.837	7.3818	0.0	6.8464	7.9729	8.5146	7.7624	12.132
22.621	19.114	18.807	23.139	20.293	23.625	17.567	19.187	20.411	12.454	19.641	18.404	16.195	19.543	18.125	13.007	19.822	25.552	27.3	12.526	22.938	12.409	21.282	15.637	12.828	20.376	32.928	15.8	18.42	18.423	26.39	17.221	14.46	17.183	23.983	21.063	20.435	22.64	17.214	19.221	13.038	23.249	24.895	15.344	16.33	19.796	17.444	22.098	16.53	18.744
12.575	17.011	10.495	7.996	14.089	13.827	21.253	14.231	15.282	13.037	16.809	12.523	20.724	14.966	14.746	12.882	11.049	19.043	18.302	15.978	14.527	12.037	14.509	13.004	17.134	16.01	19.837	19.115	14.031	18.054	21.843	18.621	17.791	13.991	13.845	16.544	14.854	12.582	11.379	16.262	17.411	10.72	16.136	17.068	0.0	13.628	10.604	13.431	11.857	18.323
4.8223	5.6219	4.6732	4.0221	6.3644	6.2706	6.5704	9.3015	6.3241	8.4889	7.3141	7.2676	5.4236	7.2302	6.9572	3.64	3.4142	4.8336	5.7679	6.3006	6.5549	5.0023	5.2366	6.3582	4.8126	5.5245	8.2416	2.8782	4.3024	4.5494	6.6424	3.5917	3.4905	4.0554	5.3418	5.2311	3.5606	4.4331	2.1774	6.5775	7.7234	4.8452	8.0475	5.2375	0.0	5.7694	3.6257	6.3583	5.9621	8.7621
3.1404	2.0077	2.3099	2.909	4.0626	2.4502	4.6804	3.2768	3.7222	2.7952	3.9904	3.1276	4.0385	3.9221	2.8674	3.1623	1.7726	3.6598	5.4818	3.4612	3.9077	1.7119	4.7346	3.1826	3.3412	3.1665	4.2086	3.3795	4.4062	6.3932	4.3898	3.9001	3.0225	6.2192	2.8505	3.1531	1.9116	3.902	1.9748	4.9849	3.691	2.3177	4.1984	2.7224	0.0	2.1735	1.5985	3.5593	3.8457	3.4027
37.658	32.191	31.011	25.072	32.307	22.831	34.785	29.729	29.947	35.085	29.015	36.428	41.804	40.907	24.641	26.001	38.963	37.999	23.468	30.055	23.901	31.74	36.618	33.266	24.719	28.791	29.996	38.242	23.784	26.039	24.08	39.147	32.463	28.53	31.468	36.394	34.984	34.084	36.468	35.658	29.932	34.95	26.735	33.714	29.439	33.759	45.811	41.178	31.407	31.721
39.259	36.823	35.759	41.434	33.143	44.669	44.258	38.443	42.391	30.29	51.928	32.295	41.239	42.977	32.874	30.826	35.098	40.232	41.468	30.535	43.066	35.461	48.32	34.833	40.052	37.584	44.611	34.166	31.928	36.98	56.15	38.426	32.079	49.701	42.948	32.256	32.532	42.151	30.959	43.782	38.783	34.763	54.798	39.782	114.48	33.784	37.302	36.33	28.876	50.17
41.612	36.599	35.21	43.696	34.737	46.427	46.026	40.006	43.213	31.644	54.379	31.686	42.044	45.248	34.861	32.803	35.544	39.921	43.831	32.395	46.463	37.01	53.759	36.752	44.386	39.375	45.088	34.78	34.227	38.312	55.111	37.715	33.91	51.977	43.394	34.539	34.129	43.166	31.323	44.527	38.946	36.531	55.778	41.173	47.452	35.2	40.655	37.265	30.097	53.026
62.601	50.877	47.781	52.369	47.627	48.622	62.182	56.466	52.784	51.38	56.109	55.652	71.393	52.129	47.842	50.229	51.597	49.825	40.121	48.462	49.87	46.62	57.206	43.526	48.368	48.62	45.068	53.53	40.088	55.307	52.951	59.84	45.693	51.281	57.775	57.515	61.085	50.344	50.732	60.918	48.143	56.726	57.413	53.801	18.649	50.486	64.592	53.959	51.997	42.204
18.82	12.693	14.713	13.196	14.725	17.213	16.786	18.328	16.695	15.648	17.114	13.412	17.314	16.604	14.933	15.761	16.191	14.856	13.613	15.495	19.391	15.887	19.731	19.446	15.17	15.911	16.091	13.604	11.677	18.559	17.776	14.33	11.039	17.895	20.434	18.807	15.502	18.647	16.075	18.598	15.188	16.969	20.656	15.849	0.0	18.943	23.655	13.992	19.159	15.178
12.842	10.579	17.785	17.698	14.077	16.721	6.7168	11.41	11.498	11.248	13.206	9.709	5.8029	10.474	10.761	10.711	16.014	11.723	8.6883	6.9164	4.429	6.1218	8.4376	6.7122	6.4485	11.534	19.425	12.32	6.3874	8.7933	15.554	10.213	9.2157	14.176	12.718	14.707	9.4609	3.4882	6.8136	9.702	6.1548	16.005	5.4037	12.604	33.509	10.37	8.1891	10.836	8.2212	16.387
23.378	16.977	16.563	33.233	13.532	17.773	11.717	17.451	18.108	13.873	15.0	23.394	11.741	17.219	16.914	16.954	21.034	16.413	13.795	11.654	11.868	12.692	24.479	13.874	15.668	18.889	16.722	11.64	10.795	17.636	15.534	19.547	14.458	18.945	25.69	21.555	12.489	19.135	9.4463	14.62	10.863	5.8711	12.919	14.597	0.0	16.193	13.65	18.376	12.492	32.108
26.585	17.531	23.676	33.603	19.677	34.056	26.48	23.435	25.089	19.408	26.178	17.023	23.78	26.509	28.241	23.811	27.631	33.673	21.03	18.896	24.789	15.764	31.468	28.644	27.301	23.28	37.193	17.488	14.754	23.473	24.06	33.337	21.702	28.623	26.022	28.856	19.071	25.704	22.482	24.683	19.456	22.994	29.941	24.422	0.0	24.761	25.556	25.492	21.673	25.175
3.2034	2.3216	3.1729	2.581	2.1428	5.4544	7.1162	3.7587	3.5535	2.0403	3.9232	1.283	6.6388	1.8581	3.5916	4.7601	2.4889	4.9454	3.6451	4.3373	5.0016	2.9546	7.3944	2.0114	2.4834	3.5046	2.9472	4.1107	3.0173	2.3721	3.5725	3.6794	1.707	4.7793	2.6678	3.5132	2.9868	4.7858	3.1754	3.9732	5.2891	3.4756	6.0598	4.3819	0.0	3.3517	3.1593	2.5514	1.645	2.4306
2.2043	1.6652	2.9526	5.9124	1.2194	1.6073	1.5733	4.1699	1.9081	0.49319	2.4768	1.1425	1.4208	2.0119	3.6647	3.9723	1.4859	4.0943	3.2859	1.6625	3.4783	1.1179	2.654	2.9189	1.4954	2.1119	1.0591	2.6062	2.3086	3.2868	3.7518	1.5396	1.7107	2.4179	2.2176	0.43662	1.2543	2.5474	2.4826	1.1808	1.3626	2.5084	3.6088	1.5738	0.0	1.4806	3.2809	1.3505	1.4007	0.99695
8.5743	5.7872	3.9822	2.7863	4.5541	5.2604	5.3173	7.2855	5.259	5.0591	6.3009	3.4698	4.3753	6.4646	5.6353	4.1144	3.6517	4.1933	11.303	3.5052	8.1143	5.2783	7.1263	3.644	6.3374	5.4079	7.0383	3.1621	7.9377	6.5073	6.8706	6.6035	5.5365	14.293	5.2665	7.5427	3.187	5.0509	6.1835	5.2861	4.428	5.8453	8.7145	5.3107	0.0	5.9991	6.9398	4.1411	3.7442	5.9726
34.41	30.148	38.064	42.972	32.568	36.816	28.316	48.006	32.284	23.664	27.187	43.275	29.964	26.657	46.689	32.695	30.805	39.21	31.091	31.884	30.622	27.53	40.759	25.549	23.983	32.071	36.671	38.54	26.235	29.865	31.562	25.312	27.895	23.84	30.394	38.895	40.578	40.088	35.043	31.894	30.178	25.726	32.151	24.693	0.0	28.414	40.918	33.624	30.073	51.89
32.782	34.629	31.285	26.26	21.772	20.407	34.701	22.554	29.054	22.045	24.903	26.702	38.082	28.019	19.017	25.616	28.534	25.352	30.085	21.481	38.324	22.331	33.189	20.317	21.781	28.084	28.065	21.755	26.169	22.36	39.999	41.525	19.634	28.211	24.721	26.103	28.454	29.626	24.816	25.541	21.245	27.852	40.561	24.663	21.689	25.892	34.082	36.52	30.314	24.072
27.052	24.836	27.887	35.888	26.437	31.768	27.057	25.564	28.614	23.947	27.58	24.332	25.284	30.231	26.913	21.888	22.046	32.243	38.519	19.579	28.157	29.244	32.591	25.949	25.945	27.527	36.432	22.326	30.0	27.532	39.502	29.052	21.246	34.897	34.141	20.47	24.334	29.705	24.317	25.323	21.394	28.848	31.656	26.858	33.241	23.886	30.077	24.472	25.319	34.135
34.314	28.762	29.616	38.755	34.713	44.52	31.206	29.569	32.666	30.26	32.388	28.446	29.373	35.062	30.988	25.177	23.341	38.571	40.183	23.658	33.058	34.07	40.483	40.994	33.055	32.106	39.555	32.026	30.246	33.094	35.235	32.484	31.7	29.84	37.559	25.146	34.471	36.121	27.799	30.556	24.971	42.809	36.476	30.192	49.946	28.682	34.962	35.08	32.477	40.412
94.899	77.85	82.914	99.271	79.712	96.071	91.124	76.381	80.259	76.657	85.809	67.004	96.838	77.187	73.237	74.402	88.175	104.21	85.15	81.254	83.67	76.596	106.63	74.218	89.637	84.142	85.288	74.469	73.891	73.728	79.718	101.74	78.514	80.303	88.188	96.162	86.469	86.77	77.086	89.981	77.046	82.288	90.778	85.366	103.24	84.901	104.89	84.092	78.229	84.871
6.1649	5.1933	6.7637	3.0784	5.6092	5.6062	8.0385	5.5478	6.8478	4.2519	8.2881	3.7195	7.3369	6.8351	4.6617	4.7809	3.0539	5.542	5.8169	4.5487	8.0804	4.909	7.1491	4.5094	4.6404	6.5913	6.8756	5.7349	4.0652	4.1553	7.96	5.2873	3.7205	7.3143	6.486	5.851	5.9024	6.1316	5.114	6.5397	5.2185	4.9991	9.7051	5.341	0.0	6.8782	4.4231	5.6885	3.6715	3.7398
4.7441	8.5957	5.7302	12.048	7.6344	7.7618	8.2526	2.9424	5.2748	3.2819	5.8227	6.8757	8.7188	8.2412	6.1946	2.4318	5.2662	8.1795	6.2538	6.6881	2.6052	7.2668	6.7469	5.5956	2.7148	5.7439	8.2728	3.4229	4.3775	5.7449	8.5058	4.4752	2.6497	7.8938	10.944	8.6639	5.2105	7.6874	6.0537	4.2596	6.8789	9.351	2.7648	5.7548	0.0	5.3685	1.9106	7.8758	6.2397	11.357
12.797	12.474	9.2367	6.7322	7.5005	9.3081	6.4679	12.296	8.6477	8.4762	8.216	7.6069	7.5016	8.7063	10.439	8.9219	8.507	10.677	6.9115	9.3552	8.0527	7.3949	13.178	8.3322	7.2449	8.3776	4.4954	7.901	6.7488	6.3024	5.2802	14.673	8.7147	10.647	10.196	9.3111	12.318	5.8401	6.0651	11.36	9.0867	12.068	8.3999	9.8873	12.577	10.975	8.8656	7.2675	7.9369	9.4925
8.3292	8.3249	3.5739	5.9311	6.6927	5.8045	3.1038	5.6974	6.7766	11.379	5.9138	6.0167	3.1223	7.8266	6.2832	4.3285	6.6683	6.8606	4.1443	7.1413	6.5398	4.21	9.5483	5.0479	7.7461	6.9744	13.922	5.6288	3.3772	7.2697	11.326	7.8678	6.9872	10.601	7.251	5.7407	4.1785	1.4799	11.422	7.0635	6.9221	4.6423	7.4275	6.5844	0.0	5.173	6.583	8.9142	4.7715	6.2656
2.2802	3.8056	2.5737	1.4578	3.5703	2.3048	1.5238	2.6219	2.9542	2.3458	4.4674	0.87615	1.1804	2.9183	2.2144	2.0744	2.5647	4.398	4.7958	2.511	1.7347	2.4241	2.806	2.9194	2.7949	2.5958	3.2656	3.3741	3.5614	1.4246	4.2654	3.7279	3.7816	5.082	2.5277	2.1571	1.7647	1.4932	4.377	1.7713	2.6404	1.4275	1.9176	3.7968	0.0	0.64713	1.9466	1.3104	0.9682	3.9455
4.4059	8.4907	4.6856	1.5686	4.3368	5.0455	6.7993	4.3674	5.4819	4.1809	5.2093	2.2722	5.6652	6.8665	6.3632	3.5934	3.4313	9.0928	7.9609	3.1965	3.5404	6.0544	9.7195	8.3809	4.2367	5.0533	8.388	2.0844	5.7093	6.539	4.4375	5.5948	3.3976	10.231	3.9005	4.6054	5.8511	5.647	3.0258	6.5943	3.2962	3.5816	4.5231	4.8338	0.0	5.3348	3.9716	4.9212	2.7366	9.5743
2.3925	2.2862	0.72624	2.1916	2.9274	3.3574	0.78845	4.6649	3.0225	2.8088	3.1208	1.9848	0.62376	1.3191	3.6711	1.7804	0.68003	3.3011	1.1945	2.267	3.2146	1.3283	3.0062	0.67172	0.94759	2.5958	3.6658	4.3851	1.134	0.98501	3.1708	1.032	1.6915	0.59814	1.6726	2.6943	1.3796	4.4868	1.2557	2.7685	2.5999	3.088	3.2221	2.664	0.0	3.7115	0.49787	3.2387	2.1676	2.3274
0.52789	2.0226	3.6275	3.3866	2.2182	2.8927	2.6803	2.8635	2.6291	1.3318	4.0261	1.0567	2.2028	5.8979	2.0366	1.6417	0.23395	1.8885	4.0382	2.4533	2.7918	3.3058	2.9768	3.281	2.7068	2.7045	0.50318	4.0038	3.1692	2.628	4.2642	0.88288	1.5273	1.6923	5.2144	2.1464	0.99733	1.7829	2.9189	3.0216	2.6784	0.58915	3.1243	3.8526	0.0	2.511	4.661	0.64568	1.5658	1.4947
3.7378	3.0982	2.9263	5.0511	2.45	3.8078	4.9705	4.9883	5.3302	4.2087	6.5191	3.2673	4.2768	5.6591	4.7282	3.8123	2.6986	5.0828	7.8952	5.2048	6.0747	6.4034	5.4794	7.8768	4.9174	4.668	2.7564	3.8732	5.5934	2.062	5.2608	2.8652	5.0454	7.2559	6.1065	3.237	3.1685	4.2328	3.4029	7.0464	6.0682	3.0804	10.27	8.2833	0.0	2.6516	3.7007	3.1039	3.1368	2.6544
3.7586	1.6568	4.5534	4.4003	4.8703	4.3411	5.7271	5.5026	4.0645	4.2321	5.4053	2.2396	4.589	7.2768	3.5736	0.84857	3.3585	2.3512	4.9224	2.0181	1.5312	4.2859	3.7036	3.3423	4.3372	3.8638	5.3476	5.9248	3.2744	4.1722	8.069	5.2695	1.1106	5.5439	5.1628	3.2	2.3434	4.1221	2.5573	3.4277	2.0738	2.3605	1.63	2.117	32.762	4.0191	3.9402	3.536	3.2034	3.6447
75.57	60.478	58.276	50.114	61.382	62.001	64.438	73.251	68.064	63.799	56.939	64.784	77.701	66.166	72.443	80.907	54.617	67.785	59.245	72.159	55.684	60.965	74.359	67.273	70.431	67.877	55.527	75.085	55.272	69.588	76.29	96.407	58.971	78.183	81.075	98.877	79.367	73.431	71.014	78.427	69.481	90.356	59.835	74.381	63.899	71.076	76.246	71.746	85.209	50.606
67.097	61.959	53.233	62.044	55.948	66.228	58.272	66.784	60.242	68.23	63.993	66.198	69.488	66.295	49.235	62.043	65.104	48.242	51.905	63.058	55.858	55.148	58.228	47.647	57.298	54.333	45.745	60.814	58.112	58.485	55.572	60.189	64.325	51.954	61.474	69.747	59.471	58.303	63.936	69.695	60.636	68.837	62.849	57.458	81.152	64.468	68.544	62.022	73.872	58.025
1.3057	1.4877	0.36411	1.7991	0.82631	0.37676	1.5519	1.7689	0.97413	0.235	1.6284	0.96519	1.5087	1.2832	1.6862	1.25	0.22505	2.0621	0.48137	1.0912	1.8002	1.4309	1.6873	1.5249	1.6814	0.83857	0.38789	1.1267	0.41129	0.3784	2.1178	0.25471	1.3699	0.39895	1.5855	2.0804	1.3497	1.4762	0.36688	1.5743	1.2066	1.4549	1.88	1.4286	0.0	0.32572	1.2033	0.32175	1.2304	0.29586
3.9851	5.8139	5.028	6.5041	9.4074	3.0934	6.1076	7.1286	6.669	5.3389	9.7324	5.3804	4.8531	4.5588	7.2742	5.2245	7.091	5.3516	10.629	5.8281	6.7018	6.9019	4.9004	5.6209	6.3357	7.1501	8.943	4.8358	6.5591	5.6289	9.1783	6.3909	4.9209	7.6927	7.04	6.7361	7.5043	6.7144	2.3238	6.5384	6.7679	7.0264	7.0494	6.1468	0.0	5.5639	4.2826	3.3561	3.001	5.0491
6.8339	4.1419	3.803	4.3497	3.5332	2.6646	2.5517	2.0439	3.1732	3.1483	1.8392	2.6445	2.12	2.0092	3.3342	3.8373	1.8564	5.2446	2.6492	2.7101	2.4208	3.0541	3.3914	5.3335	1.8848	3.251	3.1415	2.2899	1.8927	3.2199	5.452	3.3165	4.1618	3.9401	3.3432	3.5482	4.6792	8.4184	3.4551	4.1114	2.7501	6.0406	2.7441	1.8592	17.204	2.8583	2.1928	3.2364	1.7286	8.2157
4.1684	1.5483	1.2503	0.16162	0.74151	1.5219	1.3652	1.7921	2.264	1.9666	1.8129	2.1092	1.1314	4.5439	3.4658	3.4975	1.5846	2.2181	2.3219	0.93995	4.4116	2.5158	0.92465	7.7124	2.8943	1.56	5.1998	2.4479	1.4951	3.052	5.31	2.1542	2.3551	1.8201	2.5248	1.8399	1.5224	2.5047	2.489	2.194	1.0022	3.0239	5.1915	2.0563	16.563	0.47014	0.085125	1.0852	0.46696	0.39899
6.1008	5.4303	4.9525	7.0913	5.4699	2.5998	4.8077	6.0031	7.2676	5.6028	5.3672	4.9758	4.8882	7.9596	4.6702	5.8924	3.1891	5.5394	6.8241	6.1486	7.8643	5.7384	4.3785	7.1924	9.1698	6.5302	7.1393	5.5743	6.0586	6.6053	3.6501	8.6613	7.8667	7.9178	10.123	4.2236	11.728	5.6573	5.9336	5.7532	6.1836	6.6472	9.0842	4.8577	0.0	4.9606	4.6228	4.034	4.2176	6.4449
7.1369	3.1114	6.1427	5.7691	6.3586	6.7206	6.9242	6.0021	5.9861	8.4174	4.7412	10.039	6.2033	9.5057	6.2992	3.2067	9.7993	5.3559	5.9423	4.3034	6.2221	4.8749	5.6303	4.1891	8.5798	5.5977	5.8374	4.7804	4.9238	4.3566	6.6869	6.3261	3.5283	4.8003	6.6189	7.2114	5.6522	6.9033	5.756	5.32	4.7958	7.1274	7.0657	2.9327	0.0	6.9266	7.3679	5.8083	5.2574	6.1071
3.3553	4.6503	6.604	8.3527	5.1607	4.7806	8.6002	4.9404	4.891	3.1179	8.568	1.9462	8.3287	3.9393	6.0203	3.3625	5.3414	6.1003	4.3385	5.3889	4.9786	1.3683	4.8587	3.8758	3.172	5.1457	5.2817	5.1817	3.2634	5.8177	2.6536	4.0783	2.9921	2.0656	4.9712	2.1912	3.5971	7.0114	5.347	3.4407	6.4554	4.2684	5.075	8.2923	33.188	5.1022	4.9721	7.6807	3.673	4.7248
13.046	16.049	20.397	9.1293	16.917	10.319	14.93	15.756	12.297	16.326	13.577	16.236	17.825	11.456	16.282	13.173	12.642	14.968	11.877	17.921	11.66	14.939	15.597	15.27	11.722	12.135	8.3792	14.508	12.963	8.751	8.7563	13.508	17.5	9.28	12.237	24.774	14.201	14.597	12.366	15.611	14.121	14.562	10.863	15.151	42.887	14.851	19.265	13.787	14.252	8.7106
2.0758	5.285	1.2848	5.3536	1.0435	3.2233	2.8951	0.32458	2.3242	0.29944	2.659	1.5191	3.0874	1.5294	0.94208	1.6998	1.548	0.53418	1.5315	1.5972	1.5259	2.3787	0.95689	1.7439	1.798	2.2545	3.9911	3.6839	1.5936	0.36105	5.4398	0.40853	2.7337	4.0859	1.7698	1.5096	2.2152	1.7074	3.3541	1.4985	1.5076	5.8818	1.9219	1.7334	0.0	3.7214	3.4658	1.1566	4.7228	0.8578
54.852	47.483	35.775	23.161	33.09	35.399	60.97	55.511	42.503	41.728	50.186	47.218	69.605	45.392	43.354	58.935	25.419	38.639	39.535	35.995	41.96	36.36	51.406	41.177	39.059	43.129	36.959	39.792	31.698	27.996	43.561	52.098	28.367	48.409	47.434	52.593	57.52	35.8	34.162	62.243	36.818	35.364	44.995	47.923	33.707	44.431	36.147	38.321	46.521	25.076
2.1429	1.4782	3.0598	1.7393	1.7977	2.8714	0.7323	1.8331	2.7318	2.5967	1.6996	2.5165	0.75348	1.7083	1.8566	2.322	0.51234	2.7918	3.3011	2.5746	3.7585	3.7293	1.8637	0.63284	2.744	3.0469	5.2038	2.6698	2.7913	1.8311	2.2099	1.8619	1.6441	1.8458	2.7609	3.8595	2.6483	2.3452	2.6283	1.4857	2.5591	1.6439	3.9382	1.4708	0.0	3.4808	2.7518	2.2319	2.515	2.7238
2.3458	3.0161	1.6047	2.971	2.9929	3.7928	2.8454	0.47241	2.2763	1.1063	4.3292	1.0817	2.3861	2.1677	0.28866	1.2213	2.0227	3.5021	2.614	1.6881	3.9942	0.91329	3.7059	0.18707	1.6029	2.1738	0.88745	0.69184	1.9397	3.305	1.3595	2.1802	3.5517	2.382	2.6891	4.3226	1.021	2.0077	0.36161	2.8339	1.992	0.85997	4.3412	2.0203	0.0	2.55	2.236	2.6232	1.7364	1.9905
4.7826	2.8796	3.5933	4.9529	4.6633	3.7736	3.0136	6.3143	3.7984	4.3516	3.2886	2.4615	3.6737	4.7361	6.6085	1.7529	2.891	2.5183	2.1432	3.1646	4.8952	3.0925	3.3273	2.444	3.3278	3.7254	4.7183	3.6285	2.112	5.8086	4.4902	2.7524	2.7186	5.1825	4.1036	4.1276	4.2957	1.7935	2.2646	4.3697	2.9988	3.5553	5.3296	3.5352	35.292	2.522	6.1126	2.3904	5.9382	3.2547
3.051	1.7209	0.56549	1.4309	2.7743	2.8727	2.1665	0.43789	1.4382	2.9728	2.1888	1.2671	1.6831	0.43153	0.41623	0.43542	0.39332	4.798	4.0008	1.3339	2.1703	1.7259	3.1483	0.3468	1.8119	1.5651	1.9098	1.6275	2.8793	1.5379	2.2301	2.7411	1.4157	0.84923	0.88689	2.0233	1.5341	2.6808	0.41458	1.4079	1.4445	1.8531	2.3698	1.0752	0.0	2.2566	0.40801	2.0423	0.33334	1.5956
1.961	3.9714	1.9232	0.98503	1.4529	1.1233	1.3605	1.6911	2.8195	1.1895	3.2465	2.8699	1.2893	2.2892	1.7442	3.7923	5.1303	4.3654	0.99513	2.1346	3.7714	1.7366	1.9526	2.23	2.1448	2.146	0.88557	1.419	0.86787	1.2135	2.6731	2.4094	1.1119	2.8267	2.4782	3.6222	1.6745	2.534	1.6735	1.9859	1.9164	3.8852	4.3384	2.1324	0.0	1.4529	5.6496	1.1153	2.5678	2.8303
32.734	31.44	25.501	19.961	32.325	23.491	32.493	24.0	28.287	33.06	28.268	31.943	37.788	37.015	25.572	23.931	31.5	28.405	23.429	27.37	26.168	25.783	30.53	29.531	28.927	27.593	32.312	23.058	23.125	24.069	33.574	30.477	22.211	30.112	29.823	46.401	43.567	38.809	22.953	31.803	26.651	33.875	30.096	28.291	16.71	29.319	48.657	32.96	36.321	20.778
36.963	31.402	37.249	26.682	32.616	26.678	28.306	21.226	31.349	35.279	34.334	32.631	31.134	25.522	23.492	34.322	39.704	42.56	29.534	38.247	34.498	26.417	42.196	15.04	36.095	31.035	23.067	43.06	33.531	46.198	17.461	37.587	26.569	23.605	30.378	42.412	28.27	43.422	32.011	28.376	31.278	40.722	32.61	22.49	67.299	35.263	35.327	28.711	40.007	25.104
58.151	48.16	52.319	63.93	50.322	60.108	51.44	59.166	51.538	39.359	45.878	41.841	54.975	50.634	57.271	42.446	60.088	40.084	57.618	45.919	65.495	56.138	46.14	58.442	51.898	51.614	49.893	46.437	50.505	46.547	54.269	48.817	46.878	50.659	43.976	70.85	58.501	49.072	50.554	64.471	44.917	55.226	69.072	54.685	76.51	57.206	58.414	44.379	61.232	49.935
4.6816	4.6108	7.8909	5.434	7.0251	6.7579	4.5303	9.3184	7.2857	3.5258	4.8906	4.9069	4.1624	3.7785	9.1063	6.6181	8.7097	8.4733	4.9128	3.1395	6.9962	3.1742	6.9355	2.5863	3.3396	6.1837	7.1214	4.3193	3.8753	8.9331	8.7368	6.9171	5.0336	5.6177	7.1935	2.8789	4.8236	11.168	6.3808	5.4417	3.0778	6.3639	7.901	3.7563	16.915	4.9492	4.0643	7.1495	6.7273	2.6775
48.617	42.271	28.739	37.162	48.625	34.002	30.278	53.579	39.259	47.673	26.938	32.329	36.164	66.299	44.142	50.051	33.038	50.237	21.929	38.02	34.814	30.423	49.478	30.326	44.026	39.953	31.149	38.0	21.495	25.631	38.834	62.343	49.249	31.024	42.319	48.031	30.004	32.298	48.825	59.854	36.535	49.264	38.113	31.044	44.973	44.69	45.15	52.425	30.997	28.534
9.4415	5.6202	8.9225	10.35	7.6324	8.6041	4.9961	10.862	8.4855	6.1152	7.8318	6.3437	5.0647	7.228	7.6488	8.6116	5.4976	6.6	5.1337	6.0866	9.5298	5.6965	4.8196	5.5228	6.4666	8.2968	8.8407	6.8364	4.0886	9.6278	7.8335	10.356	6.4503	12.894	7.4105	8.4156	7.4438	11.276	7.8089	7.4157	6.4703	12.348	11.036	9.5675	0.0	9.875	8.1885	4.9425	8.3619	6.8532
11.391	18.544	14.6	10.754	12.866	11.195	11.883	13.737	11.086	14.568	12.76	13.672	13.998	15.134	13.476	16.654	14.065	11.666	11.058	14.237	19.198	13.019	9.9917	15.572	11.237	11.055	7.1436	9.8466	12.026	14.103	8.7699	11.244	18.425	11.915	11.064	19.564	15.812	24.447	12.586	12.529	10.098	17.575	10.125	9.9455	0.0	12.034	16.564	10.208	17.814	9.0397
29.725	30.247	33.198	22.183	35.672	21.92	39.111	30.158	31.712	32.563	37.042	32.369	40.649	35.239	30.819	29.069	36.452	32.317	32.819	33.136	35.857	31.123	27.294	31.607	29.772	29.708	27.407	31.94	30.731	33.175	24.991	31.465	33.772	35.288	29.134	31.156	39.015	35.996	31.822	29.46	32.399	33.201	35.499	31.607	33.032	28.352	34.031	29.796	30.465	21.843
5.0972	4.5509	7.0131	3.5062	3.5616	3.8653	4.5235	1.6757	3.8346	4.0166	3.2085	5.8095	4.8225	4.3451	3.2346	6.0193	6.8492	4.1024	3.6854	5.7965	3.094	3.1763	3.9707	4.1887	3.4878	3.88	1.8374	2.697	3.9001	3.1365	2.7487	3.6491	4.7732	8.2918	3.2619	5.1988	6.4611	4.2294	5.2167	4.6698	4.3242	3.6533	3.0592	3.2494	44.292	4.0707	5.4292	3.0356	9.5515	2.9628
6.4111	8.2322	8.4732	5.7572	5.9235	6.5411	6.4887	6.2265	6.1825	5.4919	7.0716	7.7051	7.784	7.1499	6.9868	6.891	5.4321	4.8471	7.9222	7.8113	6.563	6.5262	6.8514	6.2006	3.992	5.3208	4.1793	5.1934	8.857	8.332	5.6742	5.3811	5.852	6.7705	5.1905	10.815	9.8067	7.2355	7.508	6.4704	6.8931	8.797	5.3002	6.4583	0.0	7.0633	6.4195	6.9412	5.036	3.9988
19.854	15.664	14.423	13.33	15.826	16.056	14.83	14.61	14.629	17.038	15.779	13.276	15.192	16.461	14.619	22.509	19.695	21.507	16.069	15.435	11.656	13.974	18.497	13.066	13.417	15.561	17.882	18.993	15.924	11.382	12.586	17.93	15.417	16.583	17.745	23.388	17.316	13.64	12.949	15.021	13.568	10.985	11.825	14.287	45.655	15.878	23.242	15.287	20.444	15.143
9.4564	13.545	12.127	8.8239	11.332	8.8905	9.8955	9.6592	9.9619	15.341	11.067	9.0675	10.595	11.254	9.9357	11.24	11.631	5.6439	8.4422	14.346	12.084	10.674	7.6448	9.0746	7.7647	10.135	8.3269	10.286	9.5421	13.398	10.597	9.9656	13.302	8.7494	9.0832	11.743	12.521	10.86	10.735	10.779	12.337	12.146	11.31	8.4467	0.0	10.114	12.138	9.5916	12.081	7.8514
11.109	14.012	10.883	8.411	11.739	9.0049	8.198	11.457	9.893	12.77	7.961	9.9281	9.2682	12.345	10.119	11.688	9.3771	10.091	8.8768	12.583	10.967	9.6656	9.2519	10.668	11.223	8.5931	5.4774	10.724	10.431	9.2734	7.2838	10.188	13.355	9.3965	8.3566	11.889	15.286	11.265	10.412	9.3561	9.8747	11.039	10.58	9.5893	0.0	11.442	10.895	11.442	17.2	10.536
4.4745	7.6739	5.7369	4.543	6.8945	6.1628	6.1884	7.5672	4.9461	4.4233	6.6229	3.1951	6.442	4.002	6.1795	5.4909	8.052	5.6774	4.1984	7.6128	5.3143	5.7534	5.0241	6.419	5.2284	4.9739	5.1084	6.7081	4.7181	3.9559	2.484	4.9111	4.028	7.4505	4.3567	8.127	6.9168	6.6628	4.6859	6.544	6.0507	9.3341	4.758	7.1145	0.0	5.4119	5.1483	5.3856	8.3282	4.388
4.6227	4.0419	3.4209	3.0944	3.7821	2.2155	3.0664	3.4433	3.2688	3.7354	4.2011	3.8797	3.5543	4.4994	3.8412	3.1184	3.1518	2.6456	2.489	4.1338	4.2822	4.8822	3.1122	4.8902	3.8138	2.7079	1.0863	3.4212	3.1704	3.6971	2.3856	4.3612	3.1161	3.3979	3.2739	4.7437	5.3462	4.7485	4.6587	3.7783	2.7764	4.4977	3.2855	3.9563	0.0	3.7497	3.7306	4.2859	4.2459	2.4704
3.4937	5.5855	3.7368	3.0972	4.6982	2.5671	4.0056	3.5657	3.3191	4.8487	4.1629	5.7464	3.9773	3.5361	3.5658	4.1252	3.9955	2.8185	3.2835	4.6275	4.2155	5.2197	2.3931	3.9651	3.5854	2.9723	1.933	3.0668	3.6352	3.6059	1.5118	3.1545	4.6698	2.8191	2.5386	4.4342	5.6982	4.8658	2.9468	3.0263	3.3284	3.9713	3.2221	3.0978	0.0	4.0157	4.0734	4.3386	5.4479	2.7005
3.1228	2.9379	2.3681	2.7256	3.5308	3.7258	1.659	2.7858	3.744	3.1766	3.1545	5.0431	2.0038	3.5952	4.6274	3.9216	5.5852	4.5724	3.3384	4.2991	5.1644	4.8341	3.242	4.5913	3.979	2.9978	1.1968	4.8515	4.1512	3.1348	3.0463	4.6432	3.5695	3.6168	2.7982	3.5078	6.1559	3.5297	4.4314	3.5057	4.1475	3.5098	4.3538	3.2034	0.0	4.3517	3.6845	3.3931	5.0489	3.6579
2.4831	2.9329	5.226	1.0351	2.0134	1.5149	4.4587	3.2289	2.3378	1.9859	4.9695	1.6838	5.1577	2.6416	5.9476	2.1508	3.8987	2.2369	2.2007	3.5994	5.6977	2.7807	1.5737	2.4856	3.8766	2.5441	0.95101	2.1126	2.7112	3.507	1.7679	3.3997	1.3907	1.9949	2.1854	3.0144	4.3594	2.73	3.6885	2.4329	2.764	3.2072	5.3709	3.1867	0.0	1.3223	1.0203	2.7663	2.5933	1.61
5.9626	8.0914	5.855	5.6108	8.7483	7.1633	10.001	4.4106	7.1653	7.6162	8.3403	6.9126	11.681	7.6646	7.1868	5.4994	11.718	6.8291	8.4685	10.557	9.8738	7.4597	5.5144	7.4625	6.4854	6.9111	7.1847	6.2635	9.0594	10.183	4.6933	7.7402	9.0644	10.087	8.127	10.669	13.818	9.8683	9.5064	6.6578	7.9413	11.023	9.7885	7.9677	0.0	7.3193	7.1624	7.3189	9.4284	7.1331
84.372	80.76	80.338	122.06	74.635	109.42	90.021	87.32	78.864	81.57	88.519	83.614	86.387	88.664	88.822	71.121	79.164	91.302	98.299	81.158	79.224	83.234	72.806	71.208	75.794	77.385	84.239	69.498	86.097	77.598	80.908	78.236	90.888	98.718	77.096	88.804	74.195	103.22	71.55	77.713	76.393	92.707	88.374	63.103	135.04	78.695	78.349	71.455	80.023	103.57
12.688	18.77	15.222	15.63	17.099	15.62	18.222	16.424	16.305	17.926	19.874	17.68	19.9	18.139	18.549	14.479	17.284	18.223	19.077	17.599	14.815	13.525	13.234	14.739	13.443	15.38	12.159	14.785	20.848	17.874	12.776	16.434	15.091	20.12	19.66	20.767	19.238	16.989	16.41	16.31	15.859	20.726	14.275	16.163	114.41	17.313	19.209	15.851	24.124	13.867
49.196	56.16	59.994	66.303	57.375	58.299	51.447	45.291	52.571	57.057	50.45	48.198	50.064	55.401	53.055	48.302	53.711	56.638	46.209	54.22	51.227	48.712	46.25	55.961	47.725	53.487	53.421	49.138	43.488	39.723	44.601	45.339	53.218	64.44	52.168	63.448	52.017	56.09	49.647	54.775	46.98	53.147	49.018	49.504	0.0	52.006	60.571	54.796	51.388	48.766
38.404	38.61	34.116	41.667	40.457	43.902	36.477	34.281	39.455	26.732	40.842	32.557	35.023	50.993	39.962	36.852	27.846	44.798	46.91	35.961	35.559	43.027	42.301	39.56	33.25	38.987	33.404	42.072	38.532	40.902	44.868	35.851	29.992	53.659	38.924	43.539	36.762	33.488	36.281	38.498	33.815	39.892	40.263	38.797	26.274	41.729	40.046	37.577	34.028	35.235
80.306	84.936	79.284	80.226	77.332	83.01	74.762	79.1	80.103	73.356	85.725	83.398	73.904	78.885	80.405	70.802	84.255	79.132	89.734	88.31	73.702	87.259	75.653	84.198	74.874	77.57	77.887	75.509	85.853	73.234	81.272	71.191	75.904	82.959	85.65	102.62	84.732	79.881	81.052	84.289	79.87	81.875	75.304	75.543	106.83	75.897	96.848	75.681	95.133	81.447
7.643	9.7666	10.423	10.571	9.3886	10.122	9.1138	7.7702	8.8804	9.1345	9.056	8.6751	9.4242	7.7289	7.0815	7.7395	6.3855	8.6506	7.9768	8.2653	7.9205	8.1379	8.3393	7.6608	7.6381	7.984	9.4065	6.9718	7.4713	8.7066	10.038	6.7682	6.8986	9.9443	7.8121	14.265	10.425	8.8139	8.9578	8.7685	6.5924	9.9628	8.1131	6.7236	0.0	8.1702	13.271	8.3148	11.037	8.1326
11.617	9.9296	12.803	16.059	13.358	14.459	17.129	12.121	11.139	10.008	17.295	10.923	15.43	13.947	12.053	10.398	8.6894	8.2225	6.9464	12.45	11.881	8.8209	8.9229	12.444	10.37	11.363	12.699	8.4527	6.8658	12.485	9.9981	12.233	11.433	17.593	11.918	15.038	11.157	12.669	11.357	12.06	11.717	14.46	12.416	11.754	25.697	12.222	6.2535	10.298	11.222	12.378
14.989	16.495	14.467	8.9706	14.739	9.686	11.012	13.284	13.069	19.179	12.311	18.129	13.911	13.899	12.804	16.585	16.378	13.724	13.636	16.461	13.58	15.593	12.676	12.736	13.561	12.776	9.8037	14.3	18.194	14.906	9.7536	14.846	15.777	12.542	12.707	19.325	16.269	14.615	15.675	14.531	13.096	15.323	12.746	13.003	18.345	15.116	15.698	13.181	19.032	10.653
56.551	49.565	51.386	55.847	47.889	51.906	56.382	48.301	53.609	44.851	67.891	39.516	51.62	55.961	51.035	42.592	48.702	60.344	57.586	53.273	60.123	51.294	55.595	54.062	53.459	51.468	54.88	46.885	46.713	51.694	56.882	53.643	46.495	70.508	50.566	48.889	43.57	72.63	51.635	48.902	53.285	46.12	64.354	59.124	99.227	47.666	55.036	52.556	58.203	51.117
5.7314	5.7918	7.6485	6.1669	7.9477	7.8012	7.3515	6.3014	7.6915	7.4376	9.5022	9.115	7.6959	8.1248	6.4741	9.626	7.3671	7.9017	7.0834	8.0575	6.0586	6.5828	8.4247	6.8704	6.8101	6.9635	5.2006	8.6948	7.3444	7.6747	7.2555	7.6701	6.4485	9.842	7.2072	12.381	9.7648	9.3774	8.0808	8.0333	7.2543	8.1893	6.2954	8.8627	20.16	8.3236	8.4859	7.4877	9.0154	7.0366
13.995	15.794	15.756	13.582	16.229	11.189	12.228	16.294	14.803	19.052	16.858	15.8	12.742	14.566	16.765	16.709	13.028	15.872	12.572	17.932	15.692	12.322	12.72	14.085	12.34	14.406	16.017	17.382	12.858	12.566	13.944	13.884	14.728	18.885	15.221	15.637	19.482	16.324	14.185	15.32	16.061	17.36	16.099	16.278	24.801	11.658	15.532	17.122	14.795	15.898
25.131	23.108	26.798	31.914	25.413	33.412	31.496	33.421	27.243	22.257	33.013	19.792	29.661	28.653	25.617	20.274	28.605	27.358	25.19	25.597	24.944	27.25	21.541	26.442	27.539	25.911	23.093	26.829	20.145	24.22	30.248	26.878	32.093	32.752	27.763	27.228	22.318	28.218	21.921	26.736	26.419	27.285	29.069	25.681	56.53	28.71	25.822	26.95	22.652	31.929
2.6389	0.84626	5.7148	2.1799	4.3123	4.2301	1.6105	3.0695	2.4774	2.5185	1.5447	1.3743	1.4391	2.8032	3.6144	6.4362	5.8366	4.057	1.5539	2.4965	4.6843	1.5047	1.3715	1.6185	3.1615	2.77	2.2393	1.677	1.7653	2.6862	3.7434	2.5922	5.9416	3.4625	2.7874	4.1422	3.4512	3.4757	2.8337	2.8335	2.0344	2.0867	4.648	1.411	0.0	3.3272	5.1709	3.602	1.8118	3.1847
0.98399	3.7095	1.1511	3.6446	1.7895	2.5233	1.6881	1.0514	2.3529	3.6932	1.3503	2.6455	1.9549	3.0597	1.8381	5.0877	0.38816	1.6524	3.901	3.2643	1.341	1.8356	1.042	2.4507	2.7081	2.0995	2.0441	3.4877	3.9404	4.1852	4.3606	4.5345	5.8127	2.8916	4.7575	2.0934	1.3274	1.0936	1.7896	5.5649	3.0101	4.5859	1.2384	4.6898	0.0	3.617	0.23511	2.467	2.6526	1.8248
2.0744	1.7525	1.7208	1.0545	1.5406	1.6607	1.4371	2.7911	1.4954	1.8625	1.6997	2.5529	1.3418	0.30919	3.6953	1.4712	0.27662	1.0029	2.924	1.6716	2.2916	1.6947	0.80776	1.0367	0.34438	1.621	1.1037	2.5561	2.8491	2.3364	1.8189	3.4763	6.2625	1.3416	0.7886	4.5459	0.86552	0.40831	0.62801	3.4392	1.1676	9.0697	2.2542	1.7408	0.0	2.0233	2.1861	3.2038	4.0455	0.80027
6.0009	4.0559	4.4726	4.0425	4.9222	2.5825	4.6858	6.296	3.9118	4.5273	3.4799	4.5513	5.4428	3.7566	4.5872	4.8332	4.0129	4.7087	4.3829	5.7753	3.5641	4.5467	3.8244	2.2619	3.3125	4.2759	3.8612	6.5627	5.3012	3.9139	4.1761	6.6444	6.2364	3.5041	3.2284	6.3455	3.098	5.2816	4.6496	4.69	4.5734	6.8617	4.2627	3.1846	0.0	3.6253	4.419	5.6401	5.9467	5.4479
4.1533	3.9537	1.8993	4.5448	3.619	3.4432	5.1408	1.7917	2.9974	4.7077	3.5827	4.7779	4.8584	3.1633	1.8022	3.1045	5.4725	6.3042	3.2904	3.0919	2.6546	3.0233	5.0105	2.6489	3.1035	3.0013	2.6566	4.1996	3.5358	4.2634	2.0691	4.0526	6.0061	1.9677	2.8084	1.7339	4.5611	3.9259	1.8154	3.3981	2.8316	3.5959	2.8874	2.7232	0.0	3.0709	4.5921	2.5479	2.9161	3.5118
5.3406	5.614	5.9496	4.1932	5.1485	3.6716	3.5031	8.2594	5.0163	5.0164	5.9262	4.1241	3.6111	5.0942	5.5168	5.1539	7.0977	4.9155	5.34	7.4158	6.4723	4.732	4.0902	4.6692	4.4849	5.1158	4.1734	5.1817	5.7646	5.6072	5.3214	5.6427	6.4853	5.8035	3.7804	6.4508	4.3425	4.5253	4.9048	5.8643	6.5995	5.2394	6.6336	4.835	10.038	4.1884	3.9931	3.0706	4.489	4.8051
7.8558	8.3039	9.2584	5.6157	6.7891	5.2033	6.0617	5.967	6.3117	9.1966	6.4443	8.8124	6.896	8.3142	5.6587	8.7099	10.227	4.9963	7.2413	9.1859	6.6823	7.2617	6.4485	6.5508	6.7014	5.8387	5.7944	5.9906	8.6777	7.5025	4.6132	6.3683	7.8738	4.7137	5.5136	8.0828	6.8741	9.3979	8.2167	7.4391	7.9439	6.4174	6.1112	6.4873	0.0	6.9655	8.4114	6.7239	8.296	5.6925
7.16	10.325	14.404	9.6653	9.8007	11.42	11.615	10.779	9.7202	10.326	11.367	12.262	12.581	13.339	12.318	13.137	9.1445	12.972	10.533	12.87	10.606	11.095	7.661	9.5489	7.8927	9.5751	7.9951	10.079	11.97	10.249	9.2064	10.72	10.179	10.886	7.8445	14.41	11.388	7.7594	10.408	10.283	11.491	9.9636	9.8337	10.861	0.0	9.51	11.526	7.8306	10.661	11.458
7.625	7.9087	6.6335	4.5565	6.1653	4.5212	10.411	5.0991	6.1185	8.451	7.1598	5.3982	11.002	4.5295	5.4214	5.8461	6.5367	8.3423	8.0885	4.8881	5.3919	6.1301	7.1636	4.9345	4.1504	5.982	7.9803	4.5768	7.6682	7.964	8.0849	8.1426	7.5338	6.291	9.5046	3.7303	8.9094	5.8584	5.8729	4.3507	4.5433	10.895	6.5663	5.102	0.0	3.3198	9.6985	5.9172	8.1962	6.675
58.122	25.006	21.838	41.501	41.564	56.452	28.893	40.763	45.674	36.333	41.247	52.591	27.5	26.468	35.216	28.731	31.807	24.243	51.27	26.262	17.53	18.824	50.574	33.428	28.748	48.747	26.191	32.466	41.037	39.819	38.796	39.791	38.092	35.62	45.41	38.665	22.671	25.896	22.403	48.615	30.449	58.587	20.393	59.17	41.085	40.483	61.637	64.77	28.342	94.43
54.396	28.513	21.913	41.079	41.161	57.581	31.89	43.722	45.444	36.342	44.357	52.748	30.775	34.09	34.292	32.145	31.761	27.068	49.936	25.484	21.268	23.294	56.72	33.569	30.773	47.834	33.475	32.685	42.324	41.387	47.293	40.393	35.791	42.029	46.995	42.358	25.374	28.817	22.853	50.771	30.884	53.205	26.216	61.779	0.0	41.038	62.901	62.573	30.771	85.16
3.7852	5.2174	4.3805	5.0323	1.9742	6.0717	5.5379	2.1836	5.622	4.9776	5.8867	6.1383	5.0469	2.538	2.7417	6.1187	7.0421	4.1138	8.4056	4.2566	4.8055	7.6987	4.4485	10.107	2.7906	5.5414	4.8935	4.8887	6.4224	4.0975	7.9524	2.4618	2.9114	4.2233	6.9402	5.7454	5.012	7.0865	4.615	3.6298	5.155	2.9745	5.9584	8.173	0.0	5.7733	2.0682	6.0857	5.6522	7.122
0.049579	1.609	0.81645	0.6861	0.86407	1.3428	0.080581	1.4425	1.406	1.1503	0.81643	1.1037	0.16539	0.26428	0.46935	1.8857	2.1674	0.014138	0.047718	1.3197	1.2162	3.4367	0.080087	3.4326	1.1738	1.3729	2.1044	2.1951	0.020899	0.57369	0.026903	0.16802	3.1192	0.4539	1.2248	2.8986	1.4859	0.099182	1.5654	2.0842	1.0237	2.2994	1.0321	2.1462	0.0	0.83039	1.8302	0.72959	0.1348	0.064339
21.413	22.275	24.868	17.514	21.384	17.59	18.776	24.834	22.67	23.036	19.97	24.179	18.495	25.907	21.886	13.079	17.285	19.057	28.158	22.158	31.149	21.249	14.181	21.182	19.51	21.324	19.713	21.146	28.193	31.684	22.659	23.628	21.379	29.994	18.016	25.145	20.579	35.81	31.989	19.585	22.455	25.408	34.388	20.754	0.0	23.391	26.499	18.707	20.402	11.884
6.0633	3.9141	3.6257	11.312	6.0864	6.5606	6.3194	3.9974	4.7313	6.5945	6.2192	8.1402	7.4294	5.8566	5.1646	9.0693	9.0929	6.1413	4.9422	5.5581	3.6709	4.8231	5.0411	4.0926	3.7616	4.8022	4.4584	5.9448	5.979	5.4622	3.2017	4.6645	16.779	6.9857	6.8167	6.0479	7.8158	4.7326	3.8139	4.0149	3.9476	4.5256	3.3264	4.9945	0.0	6.245	6.0363	6.786	8.8724	5.6217
25.162	31.019	30.394	31.121	30.333	24.746	28.794	33.374	29.022	26.419	28.147	34.364	29.462	32.433	25.849	25.668	31.049	26.328	30.538	27.606	31.819	24.667	30.608	26.768	28.507	26.053	27.985	23.975	31.96	34.521	29.653	28.513	32.62	36.151	27.054	28.693	27.401	30.691	27.145	32.491	31.624	33.142	36.209	32.996	28.507	26.222	33.259	30.693	25.582	36.125
8.5896	12.764	9.97	7.6512	9.3661	11.361	7.7377	10.11	9.3586	10.352	11.165	6.7703	7.3167	8.6669	7.5065	6.5944	6.6179	7.4436	8.8806	9.4133	8.359	10.706	7.9224	8.8415	5.6733	8.9726	10.333	10.299	7.8026	5.4812	9.4892	9.0393	6.7298	7.6334	9.6702	5.2647	9.1343	9.3901	5.9389	11.004	13.209	10.468	11.147	9.5765	0.0	9.3337	8.4141	7.5949	6.1883	11.211
36.558	34.088	30.961	42.652	31.499	43.104	39.032	35.943	38.079	25.421	45.93	29.27	34.797	43.159	31.92	28.5	31.124	35.516	37.932	27.487	37.904	31.342	46.286	32.378	35.331	34.686	38.217	30.194	29.834	34.338	46.167	32.437	29.631	47.251	38.249	26.861	29.211	37.808	26.098	39.601	34.854	30.686	47.049	37.134	73.821	29.542	34.375	32.775	26.001	44.588
31.732	28.019	27.844	35.435	26.359	36.898	37.05	30.956	34.401	24.088	45.75	25.749	32.761	35.87	25.96	24.858	27.107	31.278	32.447	23.653	34.836	28.51	41.925	26.793	30.951	29.583	34.812	27.249	24.931	29.44	43.129	30.034	25.168	41.129	35.039	20.677	25.29	34.615	23.273	33.709	32.284	28.582	44.303	34.189	40.068	26.159	31.013	28.797	21.992	42.213
55.773	43.452	67.869	39.883	58.11	47.285	54.706	56.378	49.87	56.254	52.433	60.239	60.303	59.022	56.572	55.821	59.924	57.403	46.25	55.825	52.858	52.747	42.961	57.244	46.835	46.44	36.555	52.135	53.5	59.857	47.55	60.693	56.734	64.672	52.212	64.911	67.032	56.729	60.924	53.174	47.188	60.827	57.537	53.888	65.695	50.409	62.735	51.237	68.679	46.401
6.027	3.9475	6.063	4.6067	6.5574	6.3041	8.0305	7.6519	6.6792	5.1012	6.8105	7.0783	8.1235	7.2663	4.9953	5.6761	9.4281	6.8415	5.3643	4.6399	6.9461	5.7888	9.131	6.5702	5.7379	5.5757	4.5369	5.0772	4.7498	6.2922	5.9951	4.4813	4.1134	7.8389	9.7429	5.4855	5.8149	8.3034	5.7941	8.1009	5.206	5.0759	8.319	7.7027	22.997	7.3999	9.0243	6.36	7.0493	5.5732
4.2254	2.1811	3.4349	2.3521	3.2018	3.3596	3.8863	3.3129	3.3388	3.3586	3.3703	3.0328	4.0101	3.1213	2.6502	3.3795	4.1183	3.5605	2.2586	2.9353	2.9948	3.0994	4.0876	3.5335	3.0651	3.0521	1.9372	3.1556	2.7751	3.4112	3.2718	2.8502	2.6638	3.3484	4.4871	3.7749	3.417	3.6091	3.1176	4.6988	3.1328	2.558	3.8466	3.9516	0.0	4.3242	5.4364	3.4733	4.3691	2.3515
41.141	38.547	43.438	38.254	37.694	35.393	34.152	43.976	36.324	43.564	40.732	49.084	39.154	41.48	40.072	43.055	51.872	33.172	28.811	38.629	35.138	37.876	35.997	35.991	37.49	32.908	24.926	40.208	33.694	44.033	27.131	40.491	49.334	37.599	35.522	45.732	43.321	39.749	34.418	40.402	35.874	46.887	36.536	35.357	31.116	40.611	50.224	33.545	39.328	35.947
70.221	75.908	70.107	70.377	61.867	55.958	62.66	73.742	61.453	63.546	69.723	71.768	62.85	72.881	69.892	71.465	84.715	56.044	60.058	62.066	64.761	73.317	65.179	66.992	65.074	54.739	48.894	62.81	64.706	81.223	68.298	61.438	89.9	71.405	60.335	61.927	74.572	64.624	60.161	68.102	59.147	76.057	69.49	56.327	60.555	61.442	69.466	57.293	64.213	74.597
92.463	84.467	60.602	73.786	71.518	82.071	81.586	97.089	78.091	74.906	87.234	69.68	84.048	93.955	81.211	74.926	76.167	80.843	70.307	67.439	80.727	70.651	90.055	72.153	73.319	69.389	63.131	71.694	63.697	73.192	89.129	87.659	68.078	84.767	79.578	77.127	66.292	77.613	75.943	89.11	74.124	79.138	95.41	81.614	113.17	81.456	80.047	71.056	57.202	79.996
23.369	27.974	24.957	31.112	25.358	23.51	25.205	30.897	26.113	23.373	28.647	30.211	25.914	28.122	25.332	23.323	29.707	25.091	26.646	26.103	29.435	22.836	27.961	24.601	25.509	24.224	23.372	23.39	26.813	31.402	28.136	26.916	28.961	31.053	26.058	24.264	25.41	28.376	23.794	28.963	28.202	31.685	32.878	30.628	0.0	23.789	28.802	27.392	24.121	32.15
10.533	14.409	9.9068	8.3558	11.325	9.0867	11.595	10.267	10.669	10.596	13.746	9.9788	12.164	11.817	8.9991	12.709	11.434	9.7341	7.4644	12.989	10.176	11.803	9.5177	9.5893	9.3167	9.3948	6.8693	12.278	9.6994	11.23	12.706	13.152	11.613	13.666	9.7055	9.3083	10.405	9.7493	11.042	12.115	13.394	11.552	12.706	13.784	0.0	9.925	12.29	10.324	16.096	9.4526
11.829	14.771	10.34	8.7988	11.502	8.5396	12.846	10.217	10.039	10.451	12.171	8.99	13.234	12.716	9.6479	13.029	10.286	8.2387	7.4712	12.636	9.3821	12.122	9.6411	10.552	9.1364	9.3378	7.4169	12.325	9.2863	9.5225	11.117	11.927	12.971	11.654	8.7491	8.4458	12.457	10.732	12.579	11.993	11.713	10.264	11.018	14.638	0.0	9.3194	12.247	10.352	15.255	8.6887
35.875	31.799	28.996	22.58	35.083	28.469	31.276	29.776	27.27	25.635	26.325	33.025	32.854	36.113	32.697	28.216	36.982	28.497	32.305	29.9	32.211	28.554	29.526	26.628	24.891	26.005	27.131	25.49	34.506	29.946	31.8	27.342	25.091	28.617	24.664	34.928	37.224	26.554	31.892	30.471	24.854	28.863	34.513	20.865	31.777	30.58	29.022	31.729	37.58	24.627
2.1132	4.2735	1.7998	3.2541	2.2734	2.1922	0.80039	2.9355	2.0974	2.3154	1.3379	2.7079	0.78636	2.9087	3.6338	3.744	2.9777	2.4528	2.5127	2.2803	2.253	1.2182	2.9136	1.3394	2.8719	1.6649	0.9475	1.0796	2.3336	1.9303	3.0283	0.92222	3.0772	1.4735	2.6482	1.2703	1.2892	3.2833	2.5022	1.7955	2.3692	0.81198	2.6241	0.53879	0.0	2.2989	2.0054	2.97	2.4651	2.0385
2.2685	2.9114	1.8317	2.4375	4.0697	2.9531	1.5521	2.4692	2.5232	3.8027	2.2376	3.2539	1.8925	3.4861	4.1897	3.9083	3.7318	3.1877	2.0681	2.2392	3.4378	1.1663	3.3673	2.0587	2.7323	2.5879	2.9432	1.7574	1.9814	2.2438	3.1939	1.6029	2.9062	1.677	3.0837	4.0744	2.3427	4.0884	2.3673	3.6832	2.0182	3.0758	2.8696	1.6166	0.0	2.4724	3.5231	2.8757	4.6163	2.9291
6.0388	6.8387	2.8777	5.2955	3.8596	7.0328	10.847	4.7	5.6032	6.9159	5.9478	4.2184	10.79	5.1628	2.9484	5.802	4.4354	6.8355	6.4835	3.2021	5.7599	6.1599	10.247	4.4627	4.4609	5.6555	6.733	6.2017	4.8254	7.8496	7.5367	7.237	3.695	5.6621	6.0878	6.14	9.0405	6.1828	6.4793	6.0682	3.4178	9.3116	6.9015	4.4326	0.0	5.4587	5.0154	5.2694	4.9422	7.4656
7.3582	5.6363	3.8106	13.543	4.9531	9.7617	7.3753	4.5344	5.6825	5.7328	5.1823	6.6478	8.6152	4.9581	4.506	4.2103	6.7623	3.0537	3.3122	3.3675	6.866	5.7945	4.74	5.7803	6.7283	5.7871	4.9106	4.2423	3.4849	5.9433	4.325	5.9355	7.233	9.527	6.276	8.9292	10.579	8.7804	5.5287	4.7847	3.1048	6.8533	7.8515	4.8101	0.0	9.8247	7.8037	5.941	8.1022	9.6018
10.879	13.011	16.252	13.326	12.616	9.4908	9.6312	14.385	11.021	14.281	13.423	14.451	10.876	10.629	10.404	11.274	16.653	8.3352	6.9899	16.754	8.8555	12.81	6.3894	11.625	11.5	11.217	10.835	13.217	8.4252	9.5619	6.5139	10.897	11.654	9.0362	11.13	14.142	15.231	12.488	9.3476	10.783	12.968	12.335	7.2639	13.05	0.0	10.194	15.832	14.906	10.884	9.9744
50.342	59.599	49.795	40.188	55.647	30.023	47.31	52.925	49.76	60.555	50.26	50.339	56.07	54.684	46.279	55.52	45.533	50.339	52.668	54.754	45.325	48.976	59.092	43.134	46.247	45.758	35.362	54.448	58.328	57.871	38.579	55.013	50.732	46.569	51.917	59.784	65.981	42.121	52.739	57.523	52.854	49.652	43.937	48.852	0.0	46.8	63.086	55.885	54.003	37.514
47.468	45.178	41.286	43.258	46.071	46.182	51.756	43.854	45.986	44.571	50.208	48.05	54.733	51.677	39.016	43.349	46.104	40.474	40.216	43.118	48.998	39.668	44.312	38.861	43.858	42.674	37.261	48.763	42.62	48.084	50.191	48.011	50.547	45.407	48.501	50.701	43.747	44.701	44.387	54.475	44.661	45.125	57.839	47.987	88.821	42.979	48.169	47.479	44.32	41.511
27.858	29.646	26.991	26.799	27.937	25.336	34.563	27.326	27.705	26.906	32.229	29.986	34.431	31.535	22.683	26.396	26.515	23.995	26.962	24.019	29.444	25.397	26.821	25.173	27.183	25.283	23.446	27.673	27.828	31.679	33.052	29.721	26.336	26.665	28.567	24.966	27.451	28.573	27.374	31.358	26.687	27.867	35.055	28.147	0.0	27.258	30.376	29.945	24.948	25.912
43.193	42.645	45.134	49.36	45.771	52.847	55.811	44.438	44.098	39.409	48.015	45.509	58.751	47.058	40.869	42.743	51.443	40.811	48.469	41.036	45.647	44.223	45.638	42.214	48.094	43.246	36.803	44.523	45.66	48.705	55.631	49.331	53.571	48.927	46.711	45.507	47.535	43.468	46.432	50.047	42.326	46.247	55.364	45.853	0.0	43.949	48.964	41.846	42.847	42.131
15.777	14.905	11.308	17.177	16.451	20.883	17.813	14.465	15.172	14.196	14.149	15.323	19.006	14.807	13.434	17.824	16.374	10.704	14.138	14.968	12.183	11.301	15.596	12.397	16.47	13.971	11.024	17.386	14.588	14.863	19.607	14.319	18.434	13.195	16.546	11.0	12.327	13.681	15.36	18.852	17.385	13.679	14.205	15.307	0.0	16.337	15.848	15.739	15.947	18.712
6.8164	5.2341	4.8771	8.0075	4.0501	5.9704	4.4038	7.6261	5.9026	5.331	6.5584	5.3183	4.7991	3.9201	5.0414	7.1468	3.1499	4.3504	4.3212	6.1907	6.1707	6.7908	5.3659	5.3894	9.5655	6.0414	5.9001	6.7549	4.492	5.6457	7.5106	5.5824	8.0789	7.2409	5.9226	7.3497	5.4638	5.9006	6.5313	6.1523	6.8639	8.1292	6.8388	5.1274	0.0	4.9899	6.3704	6.0557	7.0782	8.4241
4.1794	3.8391	2.4301	3.067	3.102	3.4628	3.1985	2.0258	3.7349	3.2015	4.0302	4.1489	3.2841	2.6341	2.4371	3.8862	3.3428	2.027	4.1158	4.5931	5.7084	3.3925	2.2504	1.5086	3.9834	3.728	2.5902	4.1274	4.0405	4.0037	1.9141	3.4934	3.1378	4.2272	4.3867	3.5399	4.0088	4.0834	2.9615	3.1448	5.1365	3.7925	6.3498	3.6971	0.0	4.4996	4.3656	3.2842	5.3045	2.6938
7.31	6.2424	5.0233	4.2042	4.7078	6.6966	5.8838	3.5085	5.0316	3.8651	7.8001	5.4799	6.1098	5.0705	3.8453	4.4023	5.3636	5.1908	2.7412	5.1713	6.1647	4.4054	5.6873	3.8432	12.14	4.6889	4.4674	5.583	2.4607	3.9588	7.5374	5.7365	4.9836	4.975	5.0035	4.9746	4.8972	3.2174	3.7608	5.2961	6.0597	4.017	7.5684	6.056	0.0	5.1296	4.9923	4.2149	4.137	3.1847
5.8161	4.0083	2.3729	4.6188	4.3979	3.001	8.4777	2.9413	3.9616	2.3326	8.0102	4.279	8.6194	2.6133	2.8579	3.9651	4.8202	3.317	4.5559	4.8974	4.0704	2.076	3.0087	0.86935	1.9777	3.8973	3.1196	4.9008	4.352	2.5953	4.7033	4.4074	2.6468	2.7438	2.9819	4.1804	3.5099	3.8676	2.8309	4.2871	5.6312	2.7278	4.6483	3.7541	0.0	2.583	4.494	2.9819	5.0992	3.347
2.9026	2.4318	3.2625	4.9387	3.0632	5.5385	2.9319	2.5634	2.9177	2.5089	2.6306	2.5284	3.1759	2.3286	2.877	2.8034	4.8798	2.927	2.8662	2.5493	2.5337	2.7151	3.0774	2.7038	2.6616	2.7464	3.08	2.5055	2.9884	3.2308	2.4628	3.2619	4.4222	3.2568	2.3694	4.3504	3.752	3.9062	2.7396	3.1438	2.4637	3.1914	3.1449	2.5233	0.0	2.8709	3.414	2.6775	3.1126	5.0071
5.0515	4.3475	5.9058	2.4186	3.7092	4.3681	5.4617	4.4133	4.2082	4.4937	4.284	6.2495	5.5622	6.9496	2.7007	3.9892	5.8579	4.4952	6.2855	4.851	5.2876	3.4622	4.6518	4.0757	4.1915	4.1215	5.8554	4.5745	6.4383	4.8416	5.6009	4.9854	3.7952	6.2489	5.3711	7.6507	3.5559	6.5323	6.9188	4.449	4.4834	4.027	5.7689	4.4036	18.491	4.7973	6.9613	5.2586	8.1027	3.1831
14.597	11.915	8.3623	4.1683	10.056	7.6816	11.877	13.593	9.0665	13.583	9.6798	14.042	15.514	13.289	9.4886	16.025	8.9865	7.5265	8.0421	10.41	9.7226	8.7226	11.64	6.1721	10.361	8.6524	7.2956	8.4561	10.282	8.1781	8.0107	13.493	11.212	10.339	11.224	20.104	12.511	9.2016	8.8893	12.902	7.3312	10.473	10.94	7.0816	0.0	11.362	13.241	9.157	14.613	4.8316
5.0205	5.383	3.0054	3.4853	4.5378	2.7676	3.1515	4.9811	3.8832	4.9118	3.3903	4.5167	3.2079	8.782	3.454	5.3122	2.3457	3.6808	4.4205	3.6222	4.6665	3.5717	5.9646	2.2965	5.1051	3.392	3.3613	2.6468	5.2456	2.8538	3.4436	4.7702	5.1398	5.2717	4.7048	5.2111	4.1044	3.065	3.5832	5.0205	2.9186	4.3254	4.6272	2.4879	0.0	4.1646	5.3958	3.7392	3.3771	2.0463
5.9603	4.4789	4.5203	6.3925	4.6383	4.5644	5.5216	6.7671	5.8925	4.9817	8.3036	5.5542	4.7719	5.2378	4.8688	3.2398	4.0251	6.7352	9.7807	4.3337	4.7799	4.2668	6.3052	3.9922	3.8608	5.3312	8.8672	4.9097	7.0115	5.3862	12.162	4.3844	5.4671	9.3248	8.4513	4.4409	2.0741	5.3082	4.3389	4.5885	6.4461	4.9159	6.7327	8.1168	0.0	4.6585	4.3021	5.6493	3.5369	5.6082
7.6225	5.2559	18.605	18.38	9.974	10.021	14.406	12.255	10.747	8.7407	15.522	18.812	15.294	16.769	13.635	15.911	16.972	15.832	7.1867	10.386	9.5978	11.187	11.046	12.187	12.886	10.47	10.387	12.407	8.124	10.798	10.32	15.435	12.881	16.449	12.165	12.977	8.7454	8.1509	6.299	10.652	8.919	14.42	8.8894	13.067	0.0	11.224	9.2274	11.448	14.002	11.679
15.181	12.758	14.768	12.599	12.325	16.126	15.289	16.467	15.584	15.039	18.34	19.193	14.41	18.267	14.243	11.171	12.138	13.788	17.796	13.013	12.8	16.069	16.56	12.152	13.187	13.922	17.755	15.017	16.043	15.233	19.248	13.866	12.347	18.549	16.018	12.51	13.522	14.428	14.774	15.907	16.233	16.313	16.308	15.772	0.0	14.37	17.674	13.677	17.079	17.24
123.78	130.8	104.57	144.36	114.83	170.55	137.11	134.87	135.26	94.67	164.43	102.5	109.44	158.88	114.34	88.421	107.2	141.08	155.06	85.992	135.4	110.41	163.34	113.89	114.46	121.45	137.7	98.733	116.92	128.11	205.54	104.96	120.23	188.5	141.92	82.005	103.94	121.12	91.241	120.23	116.37	105.97	182.96	122.98	81.373	118.69	98.711	118.73	73.475	161.75
17.846	10.1	12.796	20.359	14.683	11.788	17.06	10.411	14.663	9.3353	14.169	13.377	19.704	19.572	9.1519	11.842	20.276	15.387	16.557	11.211	16.355	15.966	16.787	9.6953	7.3529	13.2	10.568	9.79	15.986	13.324	8.9353	12.283	12.842	16.073	17.249	11.947	12.685	18.55	20.632	12.459	11.725	17.444	19.072	11.852	0.0	13.769	18.35	24.798	16.225	12.399
7.2549	8.6091	5.8738	2.223	3.6995	6.0424	6.8713	10.551	5.5486	8.1323	6.3646	7.2652	7.342	11.431	2.6988	4.3739	5.1002	7.7972	4.9232	4.9366	5.0801	4.9791	8.1663	6.13	9.1271	5.033	9.3078	4.8184	4.2463	6.4789	2.819	9.123	7.3964	7.3586	7.0345	12.5	7.4176	7.1999	5.1073	6.9397	4.5219	6.6165	5.1302	4.8912	0.0	5.892	6.2213	7.1831	5.0822	6.6511
23.075	22.734	18.988	19.429	20.352	13.699	19.125	21.146	20.24	21.495	21.734	24.67	23.372	18.077	16.258	18.375	17.845	18.455	20.838	19.682	19.422	20.148	25.554	15.136	17.535	17.919	16.171	18.403	23.907	21.945	17.774	21.16	19.729	22.516	22.531	22.875	26.818	24.422	24.687	22.167	20.155	25.083	20.182	20.232	35.619	20.95	24.952	22.751	20.469	14.362
14.13	13.976	12.452	12.754	13.14	8.6498	14.176	13.312	13.602	13.661	15.384	16.435	17.33	11.424	9.01	12.604	13.476	12.069	13.511	13.341	11.984	11.089	17.894	10.696	11.927	12.322	10.147	11.182	15.898	13.314	10.324	14.265	14.033	14.459	14.217	17.849	15.874	14.72	16.08	13.381	14.293	15.285	12.246	13.084	36.8	12.864	15.339	14.208	13.444	9.0135
3.9571	3.0665	5.737	5.5844	3.6983	4.4974	3.1049	5.1814	4.2405	4.703	4.2841	3.3953	3.5593	2.8907	4.481	3.4857	2.0151	3.0058	2.1763	3.9905	2.9814	4.147	2.9729	3.9247	3.5368	4.0796	3.8278	5.0589	2.1526	3.0692	3.2921	4.0421	3.1394	4.7464	4.3116	5.806	3.5812	5.2112	5.377	3.3609	3.905	6.2568	3.4102	4.0281	0.0	4.2506	3.5713	4.0804	4.1824	6.0772
13.175	11.67	8.7568	11.672	8.9419	8.9889	8.9456	9.3745	12.18	12.349	13.987	8.6873	8.0593	9.9053	9.2221	9.6433	7.3344	11.205	12.731	9.6787	10.524	11.867	12.027	13.078	10.336	10.829	10.366	12.487	10.657	10.076	13.913	11.899	7.6627	13.789	12.412	8.3989	9.3701	10.164	10.18	10.996	13.624	10.044	12.562	18.409	33.56	8.9467	9.8747	8.7887	10.71	12.082
12.34	16.075	8.063	5.1406	7.7046	5.8281	12.823	7.5431	7.9686	9.1981	9.0978	8.1177	15.74	11.058	6.3179	8.6751	12.982	10.067	9.2715	7.8078	10.789	12.218	9.9646	7.9982	7.468	7.8813	8.1273	6.8818	10.114	7.9473	7.5701	8.4023	6.6385	8.8224	7.0866	13.166	12.775	10.385	10.35	8.196	7.4233	11.07	11.935	7.7371	0.0	9.6852	16.861	9.3646	12.389	6.5665
13.04	12.059	6.6629	7.926	9.1329	9.3765	13.797	6.0156	9.1249	6.9693	13.51	11.581	14.276	8.5932	5.8872	8.6113	11.547	9.222	5.6558	10.262	10.638	10.624	11.011	7.8985	17.807	8.3236	8.4576	9.9749	4.9883	7.6068	14.432	11.177	8.4805	10.114	9.4219	11.207	9.4596	6.5438	7.4185	9.7791	10.818	7.3247	12.332	10.717	0.0	8.4651	7.393	5.606	7.4675	7.2227
103.49	95.139	89.762	76.604	88.56	87.71	89.047	91.871	89.91	108.78	92.986	105.91	107.23	106.36	84.536	98.002	96.214	100.58	82.668	108.11	88.515	86.47	95.61	73.389	101.07	86.223	77.345	91.739	91.824	91.404	70.267	117.53	83.233	90.566	91.546	131.38	106.94	92.239	98.666	103.6	101.12	109.19	94.109	101.37	263.81	98.955	132.18	86.95	127.95	83.047
161.85	148.92	140.02	129.18	144.56	126.23	159.52	149.74	142.31	161.29	142.39	156.75	188.1	150.34	124.59	154.05	145.34	128.37	124.97	144.07	139.32	141.65	153.5	127.3	145.4	136.44	132.45	160.39	133.0	141.04	143.29	181.08	135.76	135.47	147.96	198.19	169.99	136.43	152.19	170.56	135.83	160.33	148.53	147.47	139.22	156.78	193.17	147.31	168.8	124.95
107.21	106.86	90.123	83.835	91.957	84.559	101.04	114.1	93.773	100.94	97.065	94.742	110.45	113.08	86.482	103.71	95.863	87.798	86.709	86.108	86.717	93.841	103.3	80.071	97.999	90.18	70.726	87.889	87.652	78.961	92.267	109.03	98.141	97.782	93.863	110.3	100.57	90.75	88.682	113.95	83.389	94.27	95.653	84.424	51.755	103.08	112.77	97.502	115.07	82.802
82.588	70.265	69.777	61.088	74.783	60.979	66.691	71.087	68.086	79.699	70.406	87.202	78.83	74.317	60.719	79.211	75.093	67.584	59.159	79.968	63.644	65.715	72.437	59.098	66.312	64.553	53.373	76.892	68.08	63.359	57.15	80.673	78.281	70.09	69.033	95.455	80.995	68.857	77.404	83.026	70.079	83.418	63.752	66.789	102.16	75.881	92.328	69.657	91.276	60.157
79.393	64.927	58.32	47.925	68.032	45.12	65.796	68.286	63.14	83.383	67.75	86.605	83.802	66.929	53.069	74.529	64.182	54.323	48.967	75.319	55.285	61.581	71.672	50.028	58.166	56.071	43.411	75.57	65.814	61.967	51.905	82.728	65.7	59.845	62.739	91.661	78.034	58.693	72.282	78.955	66.758	77.865	61.198	68.091	119.88	70.689	92.735	73.532	87.993	46.936
65.098	60.683	62.066	53.001	60.947	55.183	52.692	62.279	55.428	73.09	54.012	70.791	65.853	61.909	51.178	77.196	67.759	53.259	50.074	69.102	55.598	55.322	64.018	45.96	57.638	54.067	38.228	59.831	62.723	50.946	41.705	71.729	68.946	53.112	53.177	80.246	72.807	49.241	66.941	71.027	56.599	63.801	55.346	57.805	65.21	68.1	76.582	62.837	81.94	52.351
54.677	43.851	41.522	50.667	53.052	42.7	43.347	57.072	48.428	48.742	42.399	59.402	44.083	47.886	49.824	44.623	42.196	48.375	47.749	41.97	49.755	49.614	48.079	45.482	46.836	46.001	50.364	36.32	44.128	42.227	55.42	48.963	48.266	56.121	48.73	56.448	54.876	66.751	50.576	55.047	40.161	63.499	55.29	45.508	107.96	41.855	64.961	50.698	48.185	57.053
36.393	30.312	32.461	30.107	29.992	23.807	27.891	31.564	30.134	29.521	29.734	25.579	30.265	26.733	28.941	27.919	31.265	28.201	30.776	32.276	33.262	23.582	24.607	18.603	24.209	30.501	27.237	31.493	30.09	29.017	27.572	29.136	23.025	26.297	32.162	47.333	30.488	26.505	27.7	29.707	29.875	33.141	35.548	23.987	0.0	29.293	43.212	29.313	34.151	23.446
34.188	45.875	41.02	27.346	42.434	31.53	36.943	42.355	36.111	44.047	39.774	33.901	36.666	33.472	44.195	40.072	42.8	46.952	38.658	43.935	43.064	44.218	38.689	36.461	35.609	33.864	28.478	31.79	40.21	44.109	33.115	41.966	38.303	69.982	32.568	42.142	35.259	42.241	40.219	42.49	41.76	33.763	47.765	35.429	0.0	33.405	43.877	36.62	36.3	27.512
107.94	119.88	94.243	124.69	98.229	148.01	123.29	120.7	118.69	87.077	141.67	91.261	100.15	136.65	98.986	82.734	96.509	120.74	131.14	77.29	121.45	98.059	136.88	98.323	104.45	106.14	118.4	89.6	102.21	115.7	174.12	98.334	106.79	153.63	122.84	74.0	92.803	105.13	81.868	108.46	101.8	99.742	157.4	106.85	66.777	103.5	95.445	105.3	69.589	146.52
131.38	117.98	140.42	121.74	122.16	146.01	146.12	128.85	137.46	96.055	143.04	103.27	146.4	134.67	144.17	81.056	122.79	141.66	167.96	125.9	129.36	146.57	118.54	144.24	136.06	139.84	145.27	100.69	112.3	139.97	128.85	130.03	116.16	125.84	141.99	164.08	121.6	114.19	115.8	137.93	126.21	138.27	141.75	125.73	186.9	130.87	147.37	125.32	111.36	117.19
4.0697	1.6962	3.1246	6.726	4.6312	1.8495	8.6861	2.1352	4.8153	3.4756	6.9672	3.0021	8.6109	9.2841	3.9822	3.5651	4.0681	6.8858	4.3563	3.8171	4.6398	5.172	1.3047	7.7755	4.9326	4.6462	2.9348	4.926	3.2584	3.7644	5.1905	3.944	3.9597	5.6751	4.639	8.0933	8.789	4.5808	3.3468	4.5914	3.8187	1.2778	5.1406	6.0376	0.0	3.014	3.9094	5.1348	9.5785	3.2147
119.51	54.753	57.136	90.267	65.333	64.612	69.267	71.714	93.51	62.093	64.763	62.111	69.945	44.526	80.069	81.003	59.407	29.501	128.1	62.813	76.152	51.532	89.143	69.102	65.562	95.75	85.489	75.034	91.569	60.153	105.46	108.83	75.345	102.57	97.054	103.28	62.019	66.987	54.82	93.869	61.074	74.331	84.686	100.31	172.44	85.277	96.206	98.35	45.596	60.816
5.9707	5.1074	5.3728	6.4802	3.5309	2.682	5.9049	7.9432	6.4537	4.3823	4.736	3.7499	7.0038	1.4774	9.806	5.74	2.7082	2.3382	6.3194	6.7792	5.1892	4.5049	8.393	6.513	3.5795	6.7868	4.8607	7.276	3.9076	4.7702	3.7151	10.278	2.475	7.1083	8.3889	12.954	6.0721	11.527	3.4439	13.637	7.6553	1.9667	6.3688	8.5527	0.0	7.8532	4.1085	7.639	4.6287	5.8389
10.007	4.2865	4.064	3.7455	5.5777	3.7416	6.4647	4.134	8.9276	4.6727	9.7812	0.74315	6.1875	6.5157	5.9004	8.2804	3.439	5.0967	8.7363	9.7639	5.8403	10.956	4.5138	11.015	7.0719	8.5332	2.2007	14.154	6.0557	6.5102	5.8739	3.0469	5.4415	10.892	8.6189	11.45	0.92519	2.4461	4.1741	13.981	10.795	10.21	5.7336	14.692	0.0	7.0598	1.3804	4.6925	3.4961	9.4522
5.5995	2.5746	0.94775	1.2025	7.406	8.1515	8.7042	7.3751	7.105	0.97426	3.2656	5.8104	10.559	4.0754	2.1775	3.8343	1.611	1.6918	6.1013	6.8032	1.747	4.0981	3.981	6.5748	3.4085	8.2363	7.7966	4.7867	4.8934	5.4133	6.5914	12.634	16.901	6.7376	5.1317	6.9169	6.4972	3.2908	2.2849	6.9623	5.5576	8.4442	2.2211	9.3946	0.0	11.779	9.877	6.3274	3.5098	2.9866
2.3584	2.2644	0.26875	0.15947	1.9613	0.89638	1.8141	0.39741	2.3018	0.043133	1.1393	3.2462	2.2898	1.7548	0.21665	0.39284	2.6652	0.094625	0.45626	1.0749	3.6383	1.5166	0.34459	1.7887	1.7071	2.157	6.1143	2.3568	0.31973	1.1226	4.1994	2.1038	2.904	2.1379	2.5026	0.42959	2.0119	2.1812	1.7539	1.6175	0.78734	0.4742	4.4697	2.3413	0.0	3.2613	2.3446	2.3187	1.517	1.9481
84.067	47.222	21.55	34.387	23.011	32.767	51.901	44.796	43.228	33.454	35.168	39.024	51.58	27.716	28.643	34.258	29.287	25.742	86.671	27.794	51.92	30.298	40.122	38.473	29.074	39.261	21.013	30.265	59.323	43.896	46.198	53.022	44.273	71.253	50.387	52.921	33.399	37.648	30.526	43.339	23.874	65.039	57.462	50.498	68.554	33.83	66.874	35.755	27.912	42.799
6.2799	7.6826	10.638	12.147	7.8361	10.756	14.234	8.3966	8.6701	7.0	11.679	6.0781	14.853	11.976	11.722	7.2359	8.5216	10.517	14.848	9.5796	7.0485	8.8386	9.0286	12.341	7.784	8.8585	6.9735	9.5226	11.486	10.668	8.9642	8.804	7.6382	12.761	10.149	11.002	7.9216	8.1285	11.312	8.2259	10.352	8.5661	7.4695	12.62	30.097	8.0474	10.65	8.6259	10.724	6.6652
9.5946	8.8847	8.7199	8.3088	4.9596	10.496	5.8778	6.4658	7.1648	5.6169	3.4143	9.4201	5.9263	9.4145	7.7001	5.5991	8.9003	9.2531	4.5989	7.0928	7.5216	9.9897	9.2888	7.9522	7.6777	6.7892	9.6641	2.9745	4.0967	7.7772	7.0167	11.9	9.3314	11.024	11.968	14.996	7.7541	9.2189	6.6684	8.1002	6.3593	7.8168	7.9712	4.7751	29.637	11.036	10.921	10.096	7.5557	6.6308
6.9452	4.6963	7.7769	9.3465	4.3571	4.2345	9.4148	5.0917	6.998	6.9162	8.3528	5.2452	10.283	8.0412	6.0148	4.8363	6.4838	7.2874	7.4511	7.3107	9.1559	8.1962	6.4042	6.2303	8.9261	6.6598	7.4512	10.066	5.739	8.9265	5.7653	9.7122	7.7813	11.045	11.022	6.2366	11.468	4.2386	6.0774	6.7641	7.6136	10.31	9.8957	5.4102	0.0	5.0377	8.5151	6.0281	10.964	10.084
6.3023	6.592	11.114	6.0021	8.6067	6.2959	6.258	11.861	6.8013	4.6054	6.8648	4.5715	6.4792	9.7368	7.9531	11.528	8.2331	6.1271	6.6065	6.4572	6.6209	7.0546	2.2046	7.6041	4.9537	6.8116	6.7325	4.8074	4.6515	4.3101	6.0287	6.2798	5.3741	6.6738	7.9835	7.3362	7.5504	8.5099	6.1285	7.155	6.8773	9.3852	7.4582	5.2266	0.0	7.5722	11.268	6.1414	7.1361	9.0507
5.418	5.7849	7.1747	7.3473	6.5429	5.7264	5.6712	6.4686	5.4812	5.293	5.6477	5.9478	4.9465	7.3976	6.8513	4.9806	8.6583	7.5785	7.52	4.6425	5.2565	5.3752	6.1172	5.5872	6.9214	5.2695	4.2651	5.2145	6.3948	4.1131	3.9071	4.7123	5.9068	6.3816	4.484	6.7853	6.6374	7.4649	5.8219	4.6553	4.9665	5.8086	5.3774	3.995	0.0	4.9024	6.6021	5.4033	2.5646	4.601
2.4579	2.2253	3.3914	3.5746	2.7564	3.4186	3.1635	1.9797	3.2153	3.0563	3.622	1.2291	2.9517	0.59847	2.3001	2.8666	1.3256	4.4155	1.7273	2.7153	3.8282	2.4401	2.4263	2.3067	3.3795	3.2833	3.7949	3.846	1.7114	5.4456	3.0898	4.2662	2.5521	3.3521	3.4265	3.9756	2.8557	1.2644	1.7245	2.0593	2.795	2.6697	4.8601	3.8152	0.0	3.3341	2.4371	2.7481	2.2276	2.7958
5.0727	5.0063	4.7987	3.5707	5.3623	7.5326	7.966	3.4112	5.0439	2.3269	7.1649	4.9301	7.0821	7.4491	3.2845	7.0908	4.0387	6.4914	9.5802	5.2193	4.1725	6.3921	6.0949	4.6005	6.0971	5.3436	4.6075	4.2759	7.705	8.0664	5.4712	4.9524	5.8074	7.591	6.4289	6.1031	1.5958	7.7158	4.6126	6.2435	5.6707	5.223	4.6373	6.0383	116.94	5.9888	3.6511	3.5489	4.5244	4.2013
2.8822	3.9148	3.7222	2.7727	5.6366	6.9601	3.6465	1.6856	3.875	2.8333	4.7055	2.4812	4.097	4.2204	2.988	1.4895	2.9931	4.006	3.2818	4.7321	3.2281	4.0492	4.4264	6.2771	4.8812	3.6115	2.9127	4.2029	2.7107	3.7338	5.7607	4.5811	6.2186	3.3001	5.8435	1.9475	4.7525	3.0132	2.5698	1.6709	4.6636	2.4497	3.9608	5.0156	0.0	6.7922	5.3776	3.7105	3.1745	0.8604
2.9632	3.0567	5.4572	4.4876	4.8844	3.6936	8.8646	5.1044	4.4012	3.6749	5.9257	4.3413	9.2295	4.3997	2.9947	4.0538	4.9171	3.2873	4.5431	4.0588	6.6859	3.5333	5.5341	3.9486	3.6745	4.4848	5.497	4.348	3.8784	5.2651	7.1586	4.8344	4.5028	2.9179	5.068	6.1465	7.8676	5.6843	1.2423	5.127	3.9965	6.3675	6.9753	4.9999	0.0	6.1132	1.3093	2.8331	2.7167	4.5185
239.69	105.07	92.619	128.96	129.5	91.265	96.407	185.88	136.7	88.24	86.797	92.719	101.95	62.682	106.72	105.02	74.806	133.97	315.89	77.827	101.14	96.493	272.06	130.63	102.41	147.25	128.91	107.49	216.63	131.14	118.66	154.56	91.015	141.86	133.36	127.09	111.38	150.0	77.645	162.63	68.176	182.52	116.27	199.91	92.596	152.34	98.37	199.42	123.05	156.08
6.6384	3.953	4.6532	3.9392	5.1396	7.3855	4.3777	6.3175	5.6648	1.865	4.1052	4.9372	4.0404	4.0835	8.364	7.9585	9.879	5.1143	7.8784	4.9993	2.6774	5.8676	5.6438	6.4183	5.357	5.6396	8.9568	3.0417	6.729	7.1957	5.2327	5.6685	3.1194	7.8348	6.3607	3.8402	5.6865	5.2188	5.9196	4.2681	4.4053	11.586	3.5747	5.7198	0.0	5.9969	9.1493	6.5681	4.9691	3.8959
2.9945	4.9258	4.5993	3.8988	3.1459	0.96504	4.8713	5.6774	3.5103	3.3066	5.0593	3.039	4.7405	6.6983	5.6943	5.3374	2.1568	2.1306	4.7888	4.7495	3.0362	5.8573	3.8322	4.4786	5.4139	3.6409	1.7408	5.5149	4.4772	5.7268	5.2061	2.6555	2.38	5.3233	2.8371	5.847	6.9705	5.384	4.7868	4.5051	5.2288	4.7456	2.7531	6.018	0.0	1.5614	1.3754	2.8848	3.4781	3.2363
4.2242	7.9503	4.9635	3.6391	4.4183	6.8861	2.7674	4.8582	4.43	3.0357	3.7728	4.1994	3.0036	5.6823	4.4687	1.144	6.489	6.329	7.5209	4.0332	4.978	4.7463	5.098	5.175	2.2107	4.4075	3.8276	4.4303	6.2775	6.0266	8.889	3.9746	3.2927	3.088	4.5033	6.5131	3.1199	2.4226	3.2286	6.3274	4.148	2.1355	5.9733	4.8574	0.0	5.0821	6.9179	3.0344	1.773	6.0744
5.2245	5.2323	6.6843	3.7756	5.0485	6.515	5.0953	6.2581	4.717	4.33	4.3588	3.4379	5.6414	5.1266	5.5161	8.0309	3.1796	3.7564	2.0673	5.4297	4.8341	5.8245	5.0469	4.8109	6.7099	5.2112	3.8946	3.2818	1.8025	4.5472	7.4664	5.042	6.7245	5.6594	4.9772	5.5847	6.6386	6.4256	5.3305	4.8367	4.8916	6.9461	5.5177	4.2748	0.0	7.647	8.1818	4.5044	4.717	5.2807
5.1377	3.9405	7.0242	9.0026	5.7879	5.5132	4.027	3.8493	6.3228	7.5638	4.2199	3.4361	3.2718	7.0785	5.3554	8.4336	2.4677	3.2571	6.8034	6.5338	8.8403	3.826	2.2511	5.8929	7.2999	6.0998	2.1281	7.2928	4.9697	7.9987	6.3057	3.2026	5.1679	4.3365	4.4754	6.2653	2.9328	4.7388	5.6551	4.6224	6.4535	4.6721	8.9283	8.8684	0.0	7.0079	6.4012	7.899	2.103	8.203
6.6515	5.9789	10.043	5.3014	3.711	9.2153	7.6971	6.4731	5.9859	4.606	8.7369	2.1934	8.0507	2.7716	9.0311	5.3281	4.2326	7.6203	4.686	6.2671	4.27	4.6741	6.9791	3.9836	4.5262	5.9465	6.1495	6.6881	3.9452	4.6174	5.5338	5.424	7.1847	11.337	4.4348	7.8119	5.4984	5.3494	5.9974	4.2721	5.6984	4.5766	4.0604	3.6368	0.0	9.1988	12.162	4.4878	1.6743	5.3471
3.2504	3.3038	2.0023	5.2471	3.8151	5.4182	5.0025	3.1412	3.5713	2.759	4.4467	4.0856	4.669	2.3903	1.8515	3.5228	3.3361	6.0401	2.8554	4.0308	2.2017	2.7791	5.5465	2.1598	2.348	3.3694	3.3675	3.8029	2.5318	2.5301	6.9959	1.9081	2.8573	1.4498	3.2066	3.7624	3.3119	3.167	2.6621	2.6813	3.8973	0.98196	2.9651	4.7559	0.0	3.3155	5.3555	3.8461	2.1991	2.7083
4.4711	2.9218	2.6216	3.0626	3.5934	3.8355	6.2057	5.7266	3.7728	2.0801	5.9067	2.1931	6.1549	3.1634	5.3098	4.9178	3.8422	3.3922	11.594	3.3165	0.93587	3.7552	1.9085	2.8294	3.5662	3.5133	2.7908	3.2722	8.7327	7.8505	4.7645	3.4869	4.1237	6.4209	1.659	1.7269	1.788	2.0583	1.113	4.5919	2.5912	1.9133	1.0735	3.0891	0.0	3.5285	4.7855	3.3571	5.0776	4.5799
5.5862	6.9009	7.731	6.5832	5.3812	6.6592	9.2312	7.8052	6.8653	5.185	8.4589	2.6723	8.6963	9.9259	6.6655	4.4341	3.94	8.5689	7.1687	6.0316	6.4131	3.2202	10.507	6.8906	9.0189	6.9691	7.6084	7.6793	5.5757	8.147	6.8465	6.1758	6.0124	10.189	7.8785	8.3526	2.2755	7.0464	9.1541	10.156	5.361	3.4742	7.4563	7.3026	0.0	5.8394	6.7887	5.9844	4.7809	6.3096
3.4259	3.9823	4.1894	4.9947	3.1199	2.4594	4.0681	4.3201	3.0965	3.3734	2.5482	2.1803	3.9326	5.5036	4.2283	3.6963	2.3575	3.9791	2.5036	2.8641	0.94295	1.6502	3.6388	1.9929	4.3075	3.1607	4.8298	5.0604	2.031	3.553	4.3972	4.2008	4.0923	5.0285	2.5593	3.4571	5.188	1.7525	3.4787	3.645	2.7152	3.841	1.0727	3.0042	0.0	1.9575	2.1641	1.1927	3.8869	3.6812
30.936	35.715	35.477	42.804	24.982	33.535	27.578	35.832	40.881	27.127	28.126	50.103	27.414	47.514	41.698	25.13	22.372	25.057	46.131	30.324	80.505	20.465	36.622	33.642	57.098	43.035	42.288	26.916	31.95	27.727	51.961	46.0	26.569	34.382	48.682	41.458	28.287	24.901	27.82	40.041	27.29	49.95	83.665	39.198	0.0	42.573	30.785	31.196	29.475	32.936
3.0024	1.612	1.4825	0.13995	1.9824	1.9059	4.8221	0.56142	2.2669	3.9606	3.1891	2.1714	4.6645	0.74039	0.24776	1.7645	3.4753	1.1267	1.8722	1.8674	2.519	1.1388	0.23799	2.1019	1.7054	2.1992	1.7258	3.2389	1.4554	2.9855	2.1077	1.8805	1.9629	0.25735	2.8877	4.1632	3.4574	2.7049	1.0983	3.4254	1.7168	1.5529	2.7881	2.9692	0.0	1.4399	1.9601	3.7417	0.86839	1.0751
3.8585	5.5318	5.8302	4.1655	6.736	1.4365	3.1104	4.5047	4.4212	6.4756	4.0413	4.4207	3.231	6.1049	5.6792	5.655	6.6554	5.3885	7.521	4.7389	4.6252	7.435	6.0962	5.4183	4.6602	4.3559	4.4299	5.1726	6.5442	7.4774	7.0506	4.1717	4.3542	4.9004	6.2053	5.9146	4.9392	4.0679	4.9968	5.4181	4.6024	7.4143	4.363	4.4963	0.0	3.6386	5.3653	7.116	6.9122	3.1848
3.5745	4.845	5.0738	1.7257	2.8551	2.7993	5.3148	5.3104	2.9592	1.5444	3.7021	3.884	5.4956	4.3541	4.0217	1.6719	3.9455	2.9425	2.4481	3.9196	3.2302	2.2614	3.2103	0.60703	1.2479	3.4286	3.1524	2.5328	2.0596	3.6238	4.166	3.4829	3.7966	1.7075	3.5719	2.5236	3.2262	3.4694	5.1299	2.2208	4.4874	4.7021	3.7164	2.433	0.0	2.7322	4.0367	4.2599	4.6455	1.7829
2.8023	4.9184	2.798	4.1383	3.2462	3.9051	4.8665	4.2972	3.7113	4.0516	2.9386	3.2324	5.0812	5.3203	3.7343	2.4633	3.1122	5.8782	3.3991	2.9842	4.8968	3.4631	4.415	4.3321	3.9714	3.9528	3.5982	2.9078	2.7616	5.7642	3.1037	3.7789	3.4109	5.597	4.3914	3.9948	5.9119	4.6734	3.8518	4.9498	2.9179	3.4385	5.3743	3.2177	53.537	3.0181	5.1317	4.0027	3.2115	2.5628
2.8489	2.9839	4.8479	5.2885	4.1327	2.6874	2.5944	3.3783	3.9089	4.4883	4.5389	5.5898	2.4968	2.0616	4.0384	4.6731	4.0248	3.9196	4.3895	4.9957	5.7805	2.4602	1.5972	2.4482	1.8084	4.0413	7.0465	4.7306	3.5263	2.4461	4.1865	2.6762	5.3183	1.8643	4.3134	2.2812	2.5996	3.0919	3.0662	3.611	5.4801	4.1935	5.2123	3.8563	0.0	2.6269	2.9637	3.0077	2.2164	7.1127
1.7595	2.8078	3.1179	3.2079	1.5589	3.3937	1.3599	3.0591	2.3521	3.171	1.4156	1.2008	1.3665	2.966	2.916	2.3295	1.7523	4.0331	3.1884	2.5033	1.502	2.4836	3.1191	1.4759	2.787	2.5927	1.5502	2.7195	2.6244	1.5601	1.8544	2.7448	2.5604	1.7286	2.821	4.8268	3.3556	2.9912	3.4694	2.7641	2.7339	3.2513	1.8138	1.8287	0.0	2.4979	2.0211	3.408	2.9534	3.5974
2.4353	2.4092	2.2541	1.6543	2.0274	1.5754	3.1772	2.8889	2.7616	2.5528	2.947	1.9878	2.5218	3.2703	3.2679	2.0699	2.9972	3.8595	4.9563	3.1611	2.2654	1.9149	1.9216	1.8182	3.5859	2.8922	5.6992	2.9694	3.9423	1.4375	2.2289	3.6657	1.5484	3.7445	3.6491	2.887	3.9674	1.7063	1.9478	3.1396	3.204	2.7861	2.6477	2.4821	31.304	2.1624	3.99	1.3401	2.7322	2.1069
4.0458	6.3954	4.5731	5.4387	4.5346	2.6629	0.86872	3.1865	3.5811	1.6155	0.56998	5.6061	0.80006	3.3271	3.8766	4.4529	3.9083	5.6521	2.5452	1.0904	4.1413	4.3288	5.3411	4.8263	2.4205	3.4993	1.8899	3.2171	2.1512	2.3811	4.4302	2.6868	1.6867	3.1976	4.0398	2.7057	3.6803	4.6415	3.4392	4.1591	0.6794	3.0703	5.1204	1.6265	0.0	2.6268	4.7255	6.5024	3.1168	7.76
5.6946	1.8959	1.4211	1.7269	1.2039	1.6121	2.8565	2.9262	2.7348	1.5022	3.8549	3.8674	3.3331	1.7289	3.0306	0.71177	1.6787	2.3198	2.9213	3.5853	2.0795	4.6481	2.2417	1.9713	1.4662	3.1163	1.8619	3.4717	2.1382	4.2882	3.96	0.41702	3.0283	2.5962	3.4828	3.9448	2.3031	7.1388	1.7983	1.8764	3.4083	5.0914	2.2462	5.0281	0.0	1.0598	2.9156	2.8302	3.4229	2.1459
1.27	1.6294	6.4806	3.4405	2.2482	2.2606	0.77051	0.3547	2.3566	1.8406	0.5302	1.4359	0.65384	0.42601	0.79245	0.47761	0.79087	0.91656	1.0755	1.2852	2.8673	1.6391	1.5613	2.6378	0.14757	1.9267	2.919	1.5252	0.84643	3.3994	2.5675	3.9248	2.4272	3.4145	2.2165	1.1564	3.6288	2.3254	3.0739	0.94916	1.2309	1.0322	3.3395	1.9991	0.0	2.0597	4.3018	1.4428	2.9805	0.93666
1.9479	2.8207	4.854	4.6379	5.625	4.1747	3.2576	5.8056	3.912	6.4563	3.7154	4.8272	3.2275	7.5052	5.7437	6.4676	9.1737	5.7253	11.619	4.0877	5.9411	7.0147	4.4604	8.2101	5.1699	4.4678	5.1809	2.7313	8.7943	10.126	11.784	6.0244	3.1187	3.5709	4.9983	11.063	10.592	2.4347	6.1364	4.8826	3.5038	2.7932	6.7973	6.4019	0.0	3.8636	6.467	2.3099	4.9245	8.787
2.6718	0.30154	1.0985	2.5607	0.82676	2.4849	1.4734	4.1236	2.421	1.8512	3.2937	0.63838	1.5454	3.7343	4.8171	0.70311	1.1137	2.9455	0.81157	3.8478	2.4916	3.3897	1.9142	2.9798	4.6173	2.464	1.9206	4.098	0.72256	0.92656	3.7186	1.6742	2.3403	2.5624	1.5768	3.8169	1.4086	1.5335	1.7583	1.6354	4.3624	1.7384	2.4001	3.2467	0.0	2.7296	2.9248	1.6232	2.0949	0.22889
2.7011	5.3659	4.017	7.6157	3.7057	5.0554	4.7892	4.2531	3.1222	3.9021	3.3323	5.1828	4.2618	3.8732	2.9701	4.0075	2.4558	2.2296	3.0623	3.5237	4.5171	0.8195	2.3424	1.9521	0.86737	3.6531	1.1254	3.903	2.1973	1.9001	6.4414	3.6249	3.9142	8.0662	3.2351	2.2995	4.2917	4.3607	3.892	4.6632	4.2543	5.6452	4.7002	1.2867	0.0	4.4735	6.8783	2.1651	4.2023	3.2866
0.96702	0.33078	2.8149	2.233	1.0875	1.0322	1.2425	2.3083	2.1398	2.1168	0.88572	2.9435	1.2342	4.3827	2.0496	3.8832	2.3675	2.0781	1.2795	1.4369	5.0097	2.052	0.31694	2.6683	1.3439	2.0126	0.72233	0.29306	0.92947	0.9881	2.829	2.6959	0.71158	1.7107	1.9308	1.016	7.1373	2.4352	0.95558	1.395	1.1408	2.0901	5.7318	1.1803	0.0	1.6218	2.7927	2.9463	1.6063	3.884
3.6839	2.5221	4.3819	1.0752	3.2988	5.0585	5.8577	2.8403	3.0534	5.6319	2.6633	1.6471	6.3379	3.367	2.686	1.1761	1.744	3.7754	3.8465	3.234	3.9845	2.8027	4.7848	1.6184	2.515	3.3515	3.8836	1.7317	2.9429	2.5966	4.3431	5.0337	4.6373	3.703	3.8568	4.6793	3.2727	4.6388	3.9121	2.8907	3.0555	3.4521	3.8927	2.1194	0.0	4.9595	3.7665	3.4071	5.0375	1.7473
5.6784	5.6392	5.5085	4.5094	5.4963	5.2821	3.8072	5.0128	4.7465	5.1327	4.3584	3.676	4.094	3.683	5.8344	4.399	5.0866	3.6737	4.3517	5.5271	6.6811	6.7398	3.9096	8.0046	5.0967	5.2642	5.8891	3.9646	3.8926	1.984	6.7081	4.5788	5.4114	6.3633	5.1069	4.5498	9.0904	5.1291	7.4146	4.3661	5.07	4.2156	6.596	5.2751	0.0	5.1438	6.0586	4.3836	4.9374	6.62
1.4001	1.6334	6.3433	5.2778	3.2196	5.7703	2.4105	0.46529	2.8685	2.1878	2.5196	1.3257	2.0631	3.9299	2.4243	1.3969	2.8031	5.6848	3.8668	2.229	4.6079	3.9038	4.9264	3.6877	3.0943	3.2357	2.9375	2.5004	3.0963	2.4326	3.1711	2.0335	4.2218	1.8989	2.7768	6.1391	4.2746	0.93942	3.0422	3.2361	2.2042	1.7714	5.5532	3.0423	0.0	5.5107	2.1053	3.7282	3.6158	3.2301
0.72894	1.6452	2.4776	0.73822	1.4705	2.0011	2.0552	0.75429	2.0505	0.69587	3.3719	2.6833	1.8624	1.7553	0.74898	4.0525	0.63068	2.91	2.4908	2.0666	1.6751	0.61308	2.7642	1.7457	0.65618	1.9954	2.2583	3.0037	2.0283	0.79107	1.2515	4.2272	1.9697	2.7391	1.0485	2.5989	0.37644	0.58739	1.8425	2.0094	1.8023	0.65201	1.7852	2.4548	0.0	0.78074	2.0215	2.3313	2.1794	1.9988
6.0449	5.2698	5.5617	4.5092	4.434	5.9087	5.6361	4.8094	4.6989	2.9798	4.8928	3.3094	6.0909	5.4858	3.9937	4.9293	5.9568	6.2943	6.3873	4.2424	4.7323	4.4244	4.6423	5.5436	4.0586	4.802	3.5138	6.1075	5.3922	3.1525	3.7577	4.2094	4.2624	1.3893	4.1172	8.6202	4.7341	2.3749	4.8737	4.7105	4.231	5.7857	5.182	4.6555	0.0	5.2162	2.1406	6.6482	4.9365	5.0883
2.1107	4.5357	3.5614	3.9575	3.2715	3.0619	1.0207	4.199	2.9064	3.0226	2.1671	2.8555	1.1586	2.7418	3.6174	3.0682	5.7729	3.796	3.4826	2.4524	3.1606	1.7906	0.30221	1.3783	2.3001	3.1974	2.3937	3.905	2.7029	2.3301	3.1693	3.9715	2.9343	4.278	2.021	2.0053	4.0823	4.6338	4.1537	2.4598	2.1893	1.5814	3.8476	2.7845	0.0	2.6362	2.0116	3.7381	3.0802	2.6907
2.9317	4.478	4.608	4.4067	3.9317	3.9815	4.7632	1.5518	3.7872	3.4399	5.3098	3.0237	4.5734	3.2314	3.1482	4.1464	4.9111	6.1262	2.7204	2.6143	5.2837	4.5283	4.8782	2.7507	3.1392	3.5533	3.3174	3.7581	1.9594	3.7344	4.2442	4.3402	3.4274	3.8688	4.4323	2.7926	5.0613	5.0075	1.412	3.2605	3.0283	1.8837	6.3388	3.225	0.0	2.557	6.5232	3.966	3.2386	1.5081
7.5708	5.7464	7.4249	5.6678	6.7709	5.4361	10.745	10.126	7.0825	8.8229	8.2806	5.5609	11.104	7.9607	10.509	7.2632	5.9989	5.1398	5.0193	6.9523	6.9927	6.1039	5.0995	7.8336	8.9465	7.3714	10.083	4.9436	4.7505	4.4207	6.5337	8.7699	8.2267	7.4129	7.6032	10.114	10.445	11.832	6.4927	9.4704	5.5429	7.9032	7.9836	5.9913	28.928	5.8972	9.7903	9.2326	12.234	8.1918
1.2829	5.7924	3.2645	1.9617	1.7515	4.0935	1.7208	4.0379	2.9144	5.1968	4.2202	1.544	1.5242	5.5104	3.9475	4.5132	0.88432	2.1122	2.8836	3.1861	2.7053	3.1703	2.2489	5.2751	4.4211	2.9245	3.4498	4.7939	2.4452	4.1967	2.4758	5.588	2.7622	2.7991	2.8542	3.2088	6.0618	2.0914	3.8895	2.7843	3.6655	1.9883	2.8595	5.5841	0.0	4.5521	1.3833	2.3139	2.8558	6.4437
3.6167	2.1074	0.2561	0.31278	1.8869	1.3316	2.0499	3.494	2.9	1.7263	2.3353	1.2625	1.7405	2.2299	2.8258	0.78109	1.8788	2.5191	3.0326	1.6032	3.7193	1.6064	1.4749	0.47207	2.483	2.6731	2.4941	1.3979	1.9411	4.4275	5.9278	3.2819	2.6177	0.84436	2.1515	3.0851	0.92089	3.2533	2.1247	2.9172	1.6767	6.1869	4.2472	1.3066	0.0	2.3144	4.6961	1.2631	3.4225	2.7101
0.88156	1.2424	1.4808	3.1325	1.6965	0.48528	4.0772	3.4364	2.5894	1.5024	4.7829	3.3317	4.0331	0.94481	1.7358	1.0466	1.5542	3.3837	1.0005	3.161	1.0985	1.097	1.4738	0.59097	0.74053	2.3288	1.1313	2.6932	0.95163	2.2443	1.139	0.80392	3.4391	0.94894	2.8229	7.281	1.9836	1.3437	0.65052	3.1549	2.8475	3.2703	1.4507	1.685	0.0	1.4876	1.0532	1.5062	2.1189	2.2275
2.092	2.126	4.667	3.0917	2.749	3.9762	1.8732	1.8409	2.8924	4.6505	1.26	1.552	1.8521	2.3446	1.9956	2.7896	2.634	1.7075	4.375	1.8489	2.6165	4.0873	2.1531	3.7902	3.6637	2.7124	5.3552	2.5768	3.626	3.634	3.5212	3.6147	1.332	3.0923	3.6469	4.7459	1.2277	3.2364	1.9898	3.788	1.5895	5.7985	3.0679	3.2044	0.0	3.9258	3.3852	1.9664	2.1694	2.6842
2.945	1.856	3.7003	1.9654	2.9448	4.1362	3.6845	3.9497	2.8857	2.7798	2.3519	2.1045	3.4522	4.6949	3.2345	3.1581	3.3486	2.0484	3.9054	2.1862	2.1799	1.9356	4.2859	2.0008	4.7914	3.0103	1.6689	2.9188	2.537	2.6145	3.099	2.8693	2.724	2.7998	2.4094	3.6527	3.4079	3.3665	3.1988	4.6178	2.9734	4.7555	2.8198	2.1229	0.0	4.3889	0.37484	3.9886	1.2319	2.6987
2.5166	4.7852	2.7004	3.0785	3.857	3.5548	3.6202	2.6381	3.7677	2.0018	4.142	3.6306	3.7255	4.4434	3.1207	3.7532	2.2041	2.9788	4.9182	3.6467	2.2852	2.5455	2.526	2.2574	6.5938	3.4445	5.0465	1.486	4.0476	4.2336	5.2991	3.2081	4.2394	3.4347	3.6732	4.5897	3.5594	4.1252	3.3602	5.5617	3.5997	5.9875	2.2482	2.3295	0.0	3.4703	1.5089	3.4161	2.6085	5.176
2.7029	3.7111	4.2913	2.9624	3.711	4.1645	2.0379	4.1068	3.7751	2.7917	3.5374	4.016	1.9729	4.7074	4.0063	2.9927	2.9791	4.5578	1.4303	4.2551	2.6625	2.8383	3.9366	3.0447	4.581	3.9441	3.6175	3.8345	1.3878	2.5005	5.4149	5.2815	3.7467	1.6051	4.5289	5.3984	4.7686	2.6221	2.6942	4.3187	3.97	2.5775	3.101	4.4042	0.0	3.7292	1.6232	4.1526	2.5668	2.6713
2.8142	4.9025	3.0085	5.7749	3.1731	3.1231	4.4575	3.0531	4.2967	2.3301	4.3086	5.3114	4.4761	4.267	2.6457	3.5639	4.241	5.0235	5.3706	3.6145	2.288	3.796	6.7461	4.0916	2.1724	4.4798	1.9766	3.2546	4.3338	5.7403	4.8713	3.8875	3.189	1.3741	6.5887	4.5739	4.2109	2.1554	4.9933	4.5624	4.4129	2.8406	2.3662	4.4077	0.0	2.9293	9.1781	4.5751	2.7546	5.4942
3.9422	1.7884	2.5803	6.0853	2.1895	2.2004	3.1825	2.5957	2.3437	2.6351	3.4895	2.3128	3.0856	0.5609	2.1568	1.3665	2.9596	3.1903	4.0092	2.351	2.7013	1.9424	1.7076	2.9886	0.98149	2.8746	3.6724	2.0301	3.4659	3.0225	4.0214	1.3719	1.965	3.3306	1.9009	2.8327	4.9913	1.2336	3.7029	2.1174	2.1617	2.5635	2.8856	3.8914	0.0	1.9754	3.4256	3.3089	3.3533	1.4735
5.055	3.797	6.5035	2.7602	4.4903	4.0114	4.5159	4.1464	4.3011	2.7627	4.5887	4.2144	4.7015	5.731	4.9232	3.2897	2.5814	5.7944	9.6892	3.7499	2.4789	7.3089	5.4114	6.4105	5.4036	4.6058	3.2287	2.6485	7.3888	5.5759	6.0654	3.7046	4.1739	5.1364	4.9799	8.1151	4.9489	8.1052	3.6194	3.3966	3.4249	2.8977	2.7102	2.7574	0.0	3.2607	6.4216	4.4519	3.6986	3.3918
2.4763	2.5453	1.817	3.1199	2.1427	1.7197	3.49	3.1521	3.1406	3.4568	3.1368	1.9154	3.8917	3.4473	3.1091	3.9396	2.5705	3.247	3.1487	5.1269	3.2043	2.5987	4.3899	0.98912	3.4655	2.8803	3.1229	3.1297	2.9561	2.2497	1.7974	2.6983	2.4491	2.7702	2.8638	1.7076	2.5095	1.8267	3.5258	3.575	5.2507	3.2046	3.0582	4.7892	0.0	2.0918	3.6259	2.6104	4.0106	3.7751
3.7703	3.9501	8.8529	4.9697	3.8979	5.3962	4.5603	3.2429	4.7639	3.5635	4.4748	0.96181	4.0949	5.3663	4.0454	3.3784	7.2017	2.6586	6.3172	4.2561	5.4286	3.6982	4.5701	2.9038	6.8383	4.5225	1.6246	0.9417	5.0595	8.1325	3.6874	4.3677	2.5754	5.8867	4.7157	3.9985	5.9206	3.575	4.7217	4.1874	3.9971	3.9735	6.788	4.4857	0.0	4.5959	2.3778	3.4326	2.9586	3.3883
2.7726	2.2874	4.2808	3.2979	2.0884	3.4643	2.7265	3.6655	3.6129	2.5549	3.2976	3.2088	2.6574	2.6834	4.0055	1.4239	3.1684	6.0087	3.8868	4.3002	2.0673	3.8903	5.3135	3.5696	1.9436	3.5527	3.0107	1.9485	3.2161	2.8765	6.0693	1.5004	3.6203	2.4963	3.4782	5.601	4.5735	4.4373	4.3788	6.1921	4.2298	4.3238	2.7257	3.7515	0.0	3.7235	3.3997	2.0702	2.211	2.6403
4.9222	3.9389	3.7724	3.7377	1.6847	2.5842	2.7178	4.7555	3.1525	3.5849	3.1991	3.943	2.5854	2.7897	4.0079	3.3297	2.6094	2.839	4.7635	2.1126	3.7237	1.5184	1.8318	3.0833	3.02	3.4168	3.1752	3.0722	4.1528	2.6371	4.924	4.9569	1.6755	2.2556	2.5765	5.651	1.6017	4.976	3.1565	2.5165	1.8571	4.7704	4.1822	2.2137	0.0	2.5708	3.2561	5.7941	1.8115	2.5943
5.3117	5.3142	4.1159	2.2396	2.7754	3.4354	2.7847	3.6825	3.5047	4.4083	3.1554	2.0758	3.1672	2.8169	3.7146	2.5595	1.0811	1.6604	2.4018	2.9234	2.7416	2.4982	2.5633	2.9236	2.6441	3.3833	4.5707	1.9111	1.7488	1.1304	3.0572	3.3642	3.7491	2.1854	2.5971	7.2114	6.4857	4.2047	1.5326	2.7149	2.7535	2.5364	2.5581	2.5189	0.0	2.9287	2.2462	2.3486	5.7267	1.1761
4.5534	3.9116	3.1033	8.2068	4.0725	8.5305	4.9632	3.7363	4.6187	3.7186	3.5382	3.1247	5.2989	5.9243	4.2887	3.0771	3.0338	5.4278	5.0188	4.205	2.956	5.5401	4.8955	5.3231	4.7746	4.4145	6.0633	4.8978	4.4367	6.0463	4.6784	5.2281	2.9181	6.1758	5.3944	9.0992	5.748	4.5225	5.2921	2.6033	3.9315	4.3104	3.6714	5.5226	0.0	4.8046	6.0595	5.1158	6.5259	1.9858
3.542	2.8345	4.5268	2.7869	4.7292	2.3323	2.7294	3.6924	3.442	2.927	1.4766	1.6816	2.5426	2.5227	2.7223	2.2197	2.8818	3.7076	3.8097	2.2226	6.0964	2.255	4.4034	2.5687	2.0382	3.6185	5.46	3.2623	2.8286	3.879	4.7989	1.1143	4.4704	4.4848	4.4213	6.3303	3.4819	6.4066	3.1873	1.4369	1.818	4.6174	6.5332	1.2086	0.0	3.3389	2.9968	3.1607	5.0919	4.7226
2.2213	2.6722	2.7945	2.5392	1.9675	2.2294	2.9506	2.5736	2.4402	2.6882	2.4763	1.9203	2.9121	3.0144	2.478	1.6588	2.5003	2.4045	3.1253	2.5755	1.6173	2.5422	2.2992	2.7921	2.4885	2.2746	2.9204	2.4756	2.5757	2.5883	2.4867	2.7911	2.2732	2.8811	2.299	2.6351	2.6513	2.7241	2.0553	2.6588	2.6137	3.1672	1.8573	2.6648	0.0	2.5254	1.6617	1.9888	1.3982	0.85202
3.0252	2.1419	2.0435	3.8026	2.1085	2.236	2.5677	2.1819	3.0923	4.1349	3.2978	3.4827	2.1624	3.4099	2.471	1.5858	5.7653	2.4017	2.3747	2.9654	4.8011	2.6965	1.3347	4.9086	3.0067	3.1303	1.9529	2.1498	2.4119	4.4255	5.59	3.183	1.9172	3.6331	4.0873	4.7684	5.306	2.7727	4.4298	2.8942	2.9193	4.1326	4.8413	4.1537	0.0	3.5418	2.0347	2.1442	2.7204	2.4443
4.6421	2.2069	2.0431	0.87131	3.3008	3.9929	6.4299	0.86794	3.0156	4.9944	1.9681	0.74529	6.5993	1.4203	2.1546	1.6923	3.094	3.8269	3.8961	3.811	3.2382	2.0609	4.819	2.7113	4.6003	3.5206	5.1471	0.8356	3.4499	0.44995	1.6296	1.9953	4.8648	1.2533	1.7681	3.3957	1.8963	3.3826	3.8184	2.7871	4.2136	0.68022	4.2296	2.2597	0.0	4.8238	3.7847	3.7556	1.9234	1.6877
1.0381	0.83016	1.2072	2.729	0.835	0.81759	1.8288	0.94507	1.8357	0.81737	0.85294	2.9949	1.545	2.483	0.99054	3.5461	0.48237	1.9696	3.0302	0.87717	1.0074	0.75951	0.11609	1.9488	0.62752	1.5667	0.82716	0.73265	2.1542	0.54795	2.524	2.1134	3.1142	0.83935	0.80216	1.9608	0.68126	0.91282	1.2993	0.84298	0.95584	2.7957	1.1082	1.0684	0.0	0.67424	1.3737	0.60433	0.20041	1.8365
3.5155	4.473	4.799	1.5468	3.9003	6.074	3.1068	4.9719	3.8714	3.6664	2.1551	2.9532	3.4606	3.084	3.1397	5.3417	2.0175	3.206	4.0949	3.9982	2.3245	3.3648	3.3965	2.3651	6.8622	3.8581	2.6981	4.6918	3.6162	2.0438	5.5159	5.4057	5.0883	4.1384	4.4059	4.1882	6.6603	5.7437	4.5869	5.2018	3.8409	3.785	3.127	1.8794	0.0	5.3712	3.9581	3.9602	2.8162	2.5537
2.7308	2.4236	4.1424	1.9553	4.3487	6.8432	4.0733	4.4247	4.4265	6.1722	4.8036	3.8177	4.4882	3.2091	3.6223	6.1708	5.1312	5.1665	4.1718	4.4562	2.7342	5.5345	4.9993	4.3965	5.9503	4.596	3.8439	3.1816	3.6665	4.0942	4.6571	6.1836	5.0395	5.8202	5.2963	5.0176	4.7411	4.1869	5.2392	4.723	4.3454	2.2073	2.8485	4.5032	0.0	7.8358	5.6857	2.843	5.802	8.575
3.7648	3.244	2.8608	2.7121	3.8798	5.9732	7.2768	7.1924	3.6987	7.7518	6.8637	3.3065	7.3009	2.9731	2.0574	5.8308	2.4915	2.7992	2.1933	5.7262	4.6911	3.0463	1.6397	5.6475	3.218	4.1134	3.8118	5.2245	1.6066	2.8292	1.3544	2.0972	2.4676	1.3238	3.3103	1.8587	4.185	2.375	1.7178	1.7244	6.0254	4.3746	5.3954	6.7603	0.0	4.501	6.2767	3.6583	2.8113	2.4006
1.4958	3.0924	1.1707	1.8844	3.3525	2.1665	2.4332	2.7746	2.2328	2.0228	2.1621	0.518	2.4024	2.7797	3.4942	5.0387	2.2542	3.8818	2.3095	1.3683	2.6354	3.2433	2.5625	3.3348	4.0571	2.3525	3.4671	1.0424	2.2367	1.78	4.1328	3.9065	3.6504	4.5973	2.577	2.5834	1.3329	2.9021	3.4025	3.3631	0.96917	3.5066	2.543	2.3762	0.0	2.0363	2.8526	2.4541	2.6061	2.0223
2.1961	3.1905	1.7112	3.3237	3.4568	3.6185	4.2626	2.166	3.3492	1.7825	3.9429	5.7487	4.0492	2.291	2.3299	3.521	5.2023	3.9068	3.1156	2.4953	1.6442	3.3591	4.1521	3.8875	2.8151	3.3059	5.6052	3.1577	2.4826	2.9683	5.5386	2.1748	5.6147	3.4863	3.1772	1.0359	5.3828	1.569	2.1173	2.8039	2.7632	3.5176	1.9761	3.2114	0.0	3.3162	3.032	1.6159	2.9542	0.87441
7.0465	5.3272	8.9754	6.5899	5.9118	8.0171	11.493	6.777	7.8399	7.4387	8.2995	6.5375	12.104	10.814	6.8626	4.6159	5.7762	4.7402	13.093	7.928	5.3754	6.654	6.4648	7.857	7.9003	7.7141	7.3179	10.965	11.608	10.728	6.3059	11.46	6.1162	6.7851	7.7099	13.224	7.9203	7.6768	9.366	7.706	6.8736	9.3462	5.5298	8.3343	0.0	8.3958	10.66	5.7508	7.3444	7.8645
3.8683	3.8346	2.4389	5.9739	3.5393	2.833	2.0449	2.8199	3.6134	1.8364	2.7803	3.465	1.8851	2.8461	2.8236	2.6139	1.1713	3.823	3.2375	1.5565	3.0312	1.2465	3.2912	2.3788	4.5029	3.691	3.7879	3.5785	2.6738	4.5389	4.3285	1.644	2.8465	5.5725	3.3594	4.0456	3.3639	3.9551	3.2579	2.4821	1.6825	1.4639	3.2952	2.326	0.0	3.0331	4.1678	2.3033	2.7739	3.5337
3.615	5.2238	5.321	4.2314	5.7003	8.2371	5.0107	8.9771	6.5893	5.482	4.4245	5.0609	5.1682	4.3587	6.4624	6.6205	6.3214	6.3445	5.9172	5.9154	7.3297	5.2965	4.7828	5.9591	5.8393	7.1741	2.827	5.7668	5.1399	9.6354	6.9941	6.195	5.7794	7.1795	7.0142	9.5358	10.827	8.6585	5.2518	8.7457	5.3833	5.1463	9.2045	4.9114	0.0	8.5662	7.0795	5.4887	7.9928	2.7117
3.0258	5.2319	8.6628	3.6397	6.3305	5.5453	3.9068	8.2335	6.0318	4.7862	6.1187	5.1664	4.2984	5.6245	6.3013	6.2117	5.2557	5.5663	6.5882	6.3811	4.6331	4.3829	4.7223	3.9105	7.0263	6.3825	5.12	5.4101	5.0147	7.6915	6.7613	6.0199	3.1514	6.5242	5.7516	6.9128	5.7842	5.7116	6.7808	6.9736	6.1109	7.0553	5.1302	4.7874	0.0	6.0484	6.0951	5.4716	4.8551	5.1237
5.7264	3.997	3.5535	0.23377	1.0131	3.205	4.1501	2.2489	2.8948	3.395	2.0412	1.3292	4.0798	3.5605	4.5507	2.885	2.9246	1.6107	5.0875	2.1457	4.7582	3.3757	1.9505	2.09	3.7426	2.6897	3.8363	0.575	4.0122	0.32075	3.5292	2.0322	2.1307	2.5128	2.332	3.5145	3.3557	2.6658	4.0253	2.5791	2.2332	3.4048	5.415	1.7845	0.0	2.9482	1.3651	1.4308	3.0565	3.781
1.6759	3.2619	2.0135	7.0872	4.8644	1.3893	1.7514	4.2691	3.4114	1.9187	2.8847	4.0176	1.6824	4.2597	6.0143	3.3582	1.969	2.1204	2.6858	3.545	5.4764	0.6078	1.8359	1.5676	1.8813	3.2247	3.6061	3.2302	2.3579	2.7358	3.7641	1.5403	0.5921	3.959	4.2959	2.2451	3.6031	4.0346	1.0577	2.1592	3.3678	2.3213	6.0976	1.3627	0.0	2.6731	2.9992	4.0754	2.1263	6.3661
5.0569	6.3968	5.0517	7.6418	6.3234	6.3698	6.9395	7.9659	6.0114	4.7036	6.433	7.9758	7.3159	4.3411	8.3943	2.5579	6.5222	13.544	9.0191	6.1588	3.8314	6.6031	8.7309	3.9972	2.5376	5.6179	8.3279	4.8796	7.3299	3.0302	8.1933	10.335	9.0956	6.5533	8.4198	7.6246	6.6196	7.8052	6.7259	3.6357	5.6182	8.8528	4.1866	3.6095	0.0	4.9537	7.0954	9.0155	7.3821	6.0813
9.3856	10.809	3.1063	2.9738	5.3613	6.0546	3.9003	10.959	4.9506	7.1541	6.326	2.8934	3.9076	9.8751	6.9526	7.9867	3.73	3.3712	5.3046	4.2895	4.1589	4.1163	10.401	6.0295	10.894	5.4438	4.4234	4.79	4.0831	0.88034	5.5949	11.01	3.5196	5.707	2.766	0.44847	1.994	1.2509	3.4787	8.8041	4.3751	4.4419	4.0703	6.3926	0.0	8.4695	2.45	3.8766	1.8497	3.4061
2.0198	3.4544	4.6845	3.0186	1.8312	4.2288	1.1626	2.6503	2.8225	2.0455	1.0943	3.3998	1.2468	4.8059	3.3024	1.1345	3.7487	3.5558	2.3665	2.0184	3.1267	3.2803	0.9873	3.9154	3.8576	2.7372	3.0529	2.4884	2.073	0.94525	2.3349	1.7233	0.47172	5.5503	1.4691	5.1957	2.9507	1.827	1.5105	1.8541	1.5557	1.134	3.2403	2.4329	0.0	5.1637	3.7767	0.88614	5.1867	0.86103
0.40679	1.0398	1.2753	0.17658	1.3921	3.2462	1.8768	1.3719	1.5412	1.0746	1.5418	2.0702	1.4288	1.5855	1.0623	1.4164	1.8886	0.43406	0.33198	0.84271	1.0117	0.43873	0.33915	0.29072	1.2688	1.1978	1.8699	1.792	0.36139	1.3842	2.2287	1.6941	0.42004	3.346	1.1783	0.44497	1.1138	0.82503	2.2165	1.2567	0.76182	1.2291	1.1355	0.87788	0.0	2.8917	3.3297	0.90484	1.0868	1.8467
7.9061	7.1623	3.886	3.4309	6.1478	4.3131	5.7281	4.3559	4.9786	3.8449	3.8949	4.5781	5.5585	3.9076	7.1909	6.2794	4.5881	7.9139	4.4906	4.4998	5.7707	5.5869	5.2318	5.2189	5.2883	4.9165	6.8535	5.0726	3.2254	4.7393	6.953	2.5606	4.8698	6.8406	4.8793	5.467	9.256	6.8407	4.8373	6.6093	4.43	7.3259	7.3554	3.122	38.022	4.219	6.5366	4.1112	5.7361	4.843
0.42834	2.8823	1.8502	0.097407	0.506	0.60943	0.31807	2.9139	0.75823	1.3791	0.23463	2.3387	0.2931	0.45535	2.0795	0.52276	1.5714	0.15033	1.788	0.82907	0.44648	0.44952	2.9096	0.24333	0.23599	0.78249	2.1034	0.9421	1.6729	1.9211	0.28607	0.35449	0.29903	0.58096	0.56742	0.73201	2.2681	2.2223	0.53612	0.71224	0.78882	0.31961	0.47519	0.34577	0.0	0.31014	1.8894	0.33864	1.6539	1.5013
3.1268	2.976	4.4702	3.2795	2.3893	2.2582	5.2707	2.4975	3.0498	2.9051	2.2148	0.87381	4.9362	2.3345	1.0351	2.3862	1.2508	4.4141	4.5171	2.0467	1.9138	3.2495	3.7561	2.9271	1.8268	3.3092	4.7455	1.7666	3.7994	3.4368	2.091	1.3646	3.2204	2.2698	2.5596	3.463	3.8729	4.2162	4.4444	3.1797	1.7067	3.0837	2.4267	2.6689	0.0	2.4567	0.37091	4.2896	3.5185	4.0482
5.1444	3.7504	5.2549	3.5232	2.962	7.7675	3.1461	3.3107	5.1948	2.8555	5.7461	1.7687	3.0956	4.4704	3.2939	4.0517	5.3636	3.8854	3.7579	5.8967	6.5989	6.1371	3.786	8.0998	5.5008	5.3066	5.9819	6.1539	3.4607	3.8164	6.607	1.7181	5.0717	3.9871	3.9907	6.2011	3.5978	5.79	4.6324	5.2721	5.5041	5.6897	7.8479	6.5659	0.0	5.5098	6.1363	2.7058	5.0017	5.791
6.7057	4.473	1.8721	2.8444	2.6571	4.1019	2.3199	1.9142	3.0079	2.8671	2.8631	4.2636	2.1416	0.67163	5.1397	4.9395	1.5068	3.1838	2.0689	2.5491	2.9958	3.0673	3.4451	1.4419	1.5402	2.8888	5.0523	4.0389	1.7649	2.0715	1.3253	1.0769	0.78629	2.795	2.3024	2.4224	2.9482	3.5274	0.87862	2.3433	2.8061	0.79323	3.2133	3.5786	0.0	2.8012	3.517	3.1235	2.0524	5.3549
1.3992	1.2859	1.0488	1.5305	1.3572	1.7562	1.3426	1.0878	1.4666	1.348	1.5239	1.4499	1.3355	1.17	1.2037	1.2173	0.91068	1.5115	1.2313	1.5487	1.0153	1.2146	1.0743	1.2309	1.2314	1.4752	3.1609	1.5947	1.2398	1.0632	3.1622	1.1583	1.5202	1.4959	1.2959	1.5399	3.1114	0.79036	1.0969	1.3903	1.3794	0.95807	1.3304	1.2697	0.0	1.6953	1.4278	1.4858	1.4323	1.5524
3.3282	2.6273	2.4388	5.2427	3.0664	2.9314	1.6626	4.038	3.6623	4.6025	3.374	5.829	2.2487	2.112	3.5526	4.3891	4.311	4.1352	2.0919	5.089	3.8694	2.8322	3.1319	3.3101	3.3108	3.183	1.8419	5.9913	2.843	4.7483	3.8342	3.8109	4.4219	5.4814	2.8593	3.9225	3.6519	2.7931	2.4355	4.2226	4.5215	4.1075	3.6334	3.8253	0.0	3.1883	5.1026	2.9468	5.8229	3.306
1.6056	2.1204	2.1962	1.6818	1.3627	1.6307	4.2467	2.9957	1.6098	1.2296	3.3706	3.406	4.1993	2.425	1.1531	2.2518	1.0664	2.1825	3.076	2.7361	2.3633	2.5993	1.219	1.4266	1.2299	2.3311	1.4401	2.758	2.6772	3.1182	1.5538	2.5739	2.6436	0.12704	1.591	4.6467	1.604	2.4014	1.5655	3.0471	2.843	3.2853	2.272	2.5696	0.0	1.4521	1.6976	3.9381	1.8358	2.3152
0.26957	0.51643	1.7465	0.38222	0.63879	2.7803	0.3114	0.44714	0.88803	0.36791	0.33811	0.42694	0.43164	0.21772	0.36799	0.6561	1.0051	1.761	1.7521	1.1113	0.41223	0.31078	1.6389	0.23753	0.27303	1.1594	1.7398	1.2759	1.6735	1.7014	1.4561	0.26102	1.4336	2.792	1.8539	0.37251	0.39671	0.37819	0.33229	0.70221	1.1587	1.7271	0.25007	1.2923	34.177	1.6147	0.63237	0.41902	0.42029	0.31449
1.8497	1.1397	0.43802	0.42178	2.0655	1.7149	2.1864	1.4722	1.7615	2.7607	3.0618	1.9473	2.3382	1.5376	2.3093	2.2065	2.1185	3.0814	1.6509	2.9249	1.4329	1.9548	1.2895	1.9209	1.8594	1.9958	2.681	2.8112	1.8968	1.8251	1.576	2.1262	2.364	1.3204	1.763	2.03	1.6469	2.504	3.8092	3.0587	2.6511	3.2461	1.5762	2.4647	0.0	0.60191	1.7445	2.0466	0.85517	0.74398
0.32753	1.7209	0.21221	1.232	1.6877	0.28126	1.4034	0.25843	1.6372	1.4752	0.5102	2.5361	1.6607	1.1445	0.87674	1.5172	1.6418	1.401	1.5401	1.6144	1.6299	1.35	0.24337	1.3492	0.20852	1.422	2.5074	0.20966	1.353	2.4326	1.3241	0.21143	0.28319	1.5992	1.484	2.1638	1.7913	0.99219	1.2816	1.7535	1.382	1.6828	1.4973	1.5725	0.0	1.2604	0.24651	1.3679	4.0691	2.5833
3.8782	2.7832	5.1794	0.75883	2.3983	1.51	2.0496	2.9097	2.1659	1.3866	1.713	0.57675	2.1847	2.9855	2.194	3.7031	1.7227	5.0809	0.92946	2.9001	1.876	1.115	5.4094	1.6638	4.5129	2.2184	5.0448	3.4226	0.78514	3.4017	2.889	3.1025	3.7775	2.2127	1.9306	2.5358	1.6498	2.4791	1.8544	4.6923	3.0988	2.283	2.2648	2.7448	0.0	2.4069	1.9956	1.1227	1.1115	2.1326
2.0422	1.6036	2.8255	3.2454	1.0667	2.2072	2.4625	2.0142	1.9666	0.98714	3.5383	2.9473	2.4476	1.6091	1.3214	1.1391	1.9517	2.6465	2.2112	2.8196	2.147	1.7869	2.2503	1.1804	2.2891	2.0856	0.7417	3.7584	2.0548	2.1688	2.2856	2.6719	0.97611	1.0511	1.8691	2.7077	2.8879	0.58363	1.5117	1.6499	2.6464	3.9961	2.1807	2.9205	0.0	1.686	1.124	0.70532	1.6246	2.3663
5.3316	4.3806	4.5066	2.5245	4.3577	3.6373	7.5953	1.1242	4.1448	4.1318	7.2006	7.6338	8.645	3.8112	2.5447	8.4224	3.8111	3.7432	4.3074	5.3959	6.0564	2.3104	3.6707	2.5839	3.409	3.5816	2.852	6.1433	4.8359	4.7792	4.8784	6.2543	5.2896	5.2365	3.1812	5.8257	3.3462	4.9599	3.4758	4.5888	5.1387	4.9822	5.9283	3.0387	0.0	6.3621	5.7325	3.5043	1.415	3.8121
1.4872	3.6262	1.2078	0.82696	2.0341	3.3776	2.6079	1.5032	2.3731	3.6458	3.2056	2.9027	2.7159	2.2276	2.1025	2.2565	1.8393	2.7478	4.1235	3.4689	2.2571	2.2177	1.5884	2.3912	2.1177	2.0934	4.8817	3.2521	4.1311	3.6251	3.2147	1.3091	2.0757	2.5839	2.661	1.5953	1.1831	0.96948	1.7142	1.9927	3.2147	1.576	2.2877	3.4052	0.0	1.8647	3.6915	2.6322	0.86375	2.4386
4.7468	3.645	9.3123	4.6946	5.8447	3.2884	4.457	8.9891	4.8082	4.6052	3.9123	5.8481	5.3634	4.3624	9.9799	2.6503	2.9595	2.3483	7.3738	4.7486	5.4347	5.0032	2.0268	4.5997	5.5927	4.9184	5.0496	4.6871	7.7176	7.3355	4.2477	3.9541	5.0044	4.0662	5.0042	6.7621	6.785	2.9088	2.624	5.4632	4.5855	4.6195	5.6652	3.6923	25.809	4.406	5.2927	7.9365	2.8642	2.639
3.2623	1.7893	2.5364	2.4902	1.8036	3.4006	2.2597	3.3205	2.9605	2.4577	1.9398	3.9153	2.2775	2.3805	4.5154	3.5048	4.2622	3.4159	1.988	1.9995	4.445	2.7456	2.3271	2.9995	4.1175	2.7673	4.9322	1.42	1.5695	3.6801	3.5334	2.7461	3.7689	2.8672	2.5896	1.9531	1.8841	2.7149	1.921	3.3751	1.4917	2.7056	4.5806	1.9822	0.0	2.9912	4.8358	2.18	4.3559	2.2993
16.849	7.6198	10.778	5.0033	6.1446	7.3271	4.3091	3.2666	6.6032	3.499	3.3043	3.4423	4.6627	4.529	7.4595	3.9108	6.86	7.0485	9.7557	6.9748	4.2377	8.9824	5.2424	11.835	8.5176	6.4831	4.7512	5.9762	7.7084	11.282	9.3601	8.8963	9.4788	3.5274	4.3475	5.3802	6.6716	4.8788	5.1669	10.208	7.2108	3.9417	4.4458	10.322	0.0	8.6645	15.041	11.639	4.0168	6.2565
2.17	1.5712	5.6553	2.227	2.2135	1.2405	3.5022	2.5106	2.0322	2.8857	2.4887	5.4122	3.8866	1.3347	2.2341	3.3872	0.314	3.0463	1.9508	1.8454	1.1699	2.165	3.8288	1.4735	2.4824	2.4737	2.0454	1.2466	1.9701	1.909	1.9021	2.6129	2.7022	2.5752	2.7633	3.0496	1.5702	3.1484	1.4873	4.0435	1.4861	2.5805	1.0901	2.5126	0.0	1.8946	3.2753	2.4564	2.95	2.0879
4.0795	4.2719	3.6317	4.5462	3.5587	2.8197	5.9748	1.9431	3.8707	4.1102	5.9164	2.5424	6.8296	3.7245	2.6764	3.4843	6.9934	7.1387	5.538	6.9168	5.077	4.5083	4.1018	4.6707	3.682	3.8657	1.3575	1.8683	6.9681	2.9346	2.6672	4.0079	7.3144	2.6721	3.2801	3.6998	3.9877	3.8218	6.3064	3.2563	5.1572	3.4383	5.296	4.3385	0.0	3.3826	7.988	5.3438	6.8425	2.7145
3.0791	1.8783	3.7405	3.0356	3.1436	1.8132	1.9874	3.1766	2.1122	2.7831	2.5424	3.5095	2.6381	3.2874	3.6238	2.0316	2.6535	3.1423	1.7268	3.4919	2.4137	2.7208	1.9633	1.711	2.9178	2.4016	1.7094	2.4205	2.1177	1.9188	1.2971	2.5891	2.3701	2.9673	1.7608	5.211	2.393	2.8019	4.379	2.7648	2.5218	2.8	1.9513	1.8973	0.0	3.0059	4.2253	2.328	3.1013	3.2947
4.1364	5.1161	6.1088	3.454	5.2116	3.5628	4.9973	5.1795	4.0136	5.4978	4.8731	3.768	6.1579	4.4675	5.6394	6.049	3.984	2.2203	5.81	5.6883	5.2015	4.6286	2.1224	4.0851	5.1878	3.8372	2.8586	2.6132	7.4303	4.8235	3.4218	4.0183	3.7823	4.2902	4.5809	7.8002	7.0971	5.5629	5.9386	5.5654	4.3203	5.6054	5.7768	4.6759	0.0	4.5693	2.994	5.8086	8.0915	2.9529
7.6004	7.0348	3.6209	1.8458	6.098	4.2823	4.0957	3.9685	4.4185	5.4917	4.5766	5.8418	6.085	5.5608	4.6703	9.1198	7.0599	5.227	3.5654	8.6891	4.7004	2.9638	4.4776	7.8932	8.8059	4.6037	4.0664	4.4837	6.4077	5.7749	2.5473	3.6075	9.7873	2.4255	2.4748	9.4099	1.9561	5.3663	3.9837	5.2255	6.6896	3.8624	4.7446	7.3895	0.0	5.5697	8.1719	5.89	8.9767	1.9984
79.325	64.372	67.705	61.402	77.724	63.848	49.464	58.92	55.254	108.84	55.308	113.46	65.651	63.756	57.401	89.336	133.46	58.337	40.45	125.72	57.475	79.352	54.168	54.237	56.736	53.72	28.692	71.432	87.98	57.48	19.037	66.212	104.92	45.29	48.759	154.86	79.768	60.238	90.501	67.784	68.98	67.138	45.318	62.877	393.0	76.296	78.27	73.379	138.74	56.844
39.785	37.289	37.497	27.473	39.117	31.249	24.012	32.306	28.875	52.061	25.403	51.706	34.516	33.639	31.207	55.92	65.168	24.935	19.871	61.297	26.604	35.9	29.794	25.598	25.844	28.561	14.065	41.396	51.122	29.433	7.1708	34.848	55.655	23.644	21.789	81.862	35.921	35.516	48.908	40.707	28.187	39.375	23.297	33.305	0.0	43.045	42.121	35.465	69.038	27.893
15.816	15.371	18.887	11.438	14.663	14.258	19.904	19.452	15.777	18.623	17.887	20.89	17.876	13.224	14.335	13.917	20.626	15.705	13.713	19.915	12.259	17.483	16.591	15.201	14.511	18.331	14.385	18.184	18.928	16.323	12.924	22.22	22.66	13.88	14.038	28.936	17.91	17.867	21.048	15.434	19.266	17.089	13.518	17.573	0.0	18.441	17.738	17.628	17.123	14.112
199.41	187.42	176.18	106.35	186.14	120.97	164.1	194.12	167.6	210.38	190.67	196.58	177.42	182.74	182.36	191.18	182.51	163.41	160.23	217.58	189.03	189.27	169.24	163.8	166.79	155.16	132.35	186.3	202.42	173.03	122.76	175.05	183.42	195.44	159.43	178.66	177.24	188.83	198.93	181.89	176.81	179.99	163.24	171.5	0.0	176.88	171.04	171.31	186.48	116.66
9.4444	9.688	6.9609	6.5102	10.451	6.8824	7.2653	6.8013	7.6439	7.6385	9.7411	5.0784	6.8812	7.8135	8.0257	7.2627	9.2147	6.6687	7.4203	8.1916	7.7753	9.5058	6.7804	8.926	9.7827	7.1759	8.5598	6.7814	8.4256	6.616	6.101	4.1611	10.424	8.9463	6.8843	5.434	7.6083	7.883	7.6661	7.2347	7.0882	9.1337	7.0979	8.0233	0.0	7.2213	7.1995	6.5552	5.7691	6.9171
199.02	224.18	182.6	127.01	209.8	125.52	223.99	228.73	207.96	182.71	249.23	184.12	202.04	254.09	224.88	183.7	166.24	205.01	222.92	200.41	208.45	225.59	194.48	214.88	177.1	185.26	163.9	191.21	195.18	216.71	157.43	180.74	195.13	233.59	197.87	151.25	162.29	252.86	190.76	196.65	204.64	187.34	217.51	194.71	415.2	184.04	174.98	191.85	151.3	124.36
25.365	27.585	26.584	16.746	21.888	17.199	23.545	24.281	23.422	28.645	26.429	20.362	21.82	28.986	30.198	20.671	25.237	24.677	28.064	21.433	22.17	26.921	23.234	25.619	18.404	20.679	19.753	21.458	24.906	22.886	17.326	18.781	27.118	23.07	22.513	18.144	18.017	31.383	22.196	22.502	23.665	21.031	26.796	24.309	0.0	22.305	21.817	22.082	19.722	16.394
4.5188	4.4927	3.7535	4.1458	3.5821	7.0032	3.4924	5.4852	4.5803	4.4278	5.5693	4.0372	2.2263	2.0587	2.7233	3.2498	7.2202	4.163	3.8234	5.8744	3.8981	3.4063	2.0214	6.4977	2.4896	3.289	2.8103	4.1535	3.3212	4.864	2.0748	7.1801	8.6964	3.7716	4.9883	4.0644	3.3458	1.5894	6.4638	4.9801	4.993	2.5287	2.8376	4.3773	0.0	4.0416	3.7373	2.1435	2.6172	6.0144
98.913	111.56	101.9	60.179	102.12	59.221	102.87	107.21	103.33	115.76	106.09	114.68	106.52	117.58	109.08	102.19	107.35	94.284	99.765	101.01	115.63	115.85	85.818	103.57	92.902	95.908	62.167	94.566	116.69	114.37	33.19	93.858	123.45	107.14	104.19	91.545	119.28	113.07	123.76	103.58	103.13	116.96	85.597	88.029	0.0	106.24	108.23	94.443	103.8	59.066
84.61	89.974	89.398	45.303	96.427	56.665	73.548	79.597	74.577	112.52	93.621	114.65	89.208	83.882	80.906	93.156	98.057	74.534	65.434	110.87	91.6	79.989	78.725	73.72	71.685	60.715	45.253	83.103	92.768	85.05	33.763	81.842	97.988	77.329	62.553	112.94	88.389	81.544	99.647	83.236	80.869	89.49	73.109	77.453	0.0	90.956	89.199	73.266	103.02	51.428
40.695	52.806	50.736	35.413	52.479	38.49	42.2	45.975	45.676	46.116	48.408	42.253	44.626	52.15	53.621	41.192	46.187	49.371	45.373	52.727	52.897	49.263	37.052	52.764	39.893	47.567	40.566	45.785	42.418	44.999	37.139	53.494	49.002	51.683	44.446	36.337	38.847	52.441	40.417	50.494	55.799	52.146	45.905	50.956	1031.9	36.666	38.186	47.909	32.188	29.766
138.66	137.86	123.52	96.286	134.45	90.989	135.65	125.15	123.9	101.4	149.62	118.9	111.31	149.88	139.76	88.782	112.96	134.04	159.6	99.454	143.33	124.88	127.86	149.73	110.35	106.25	128.05	105.64	138.5	133.22	147.29	111.35	108.67	192.56	116.73	83.003	97.197	146.32	111.71	115.65	133.62	101.68	170.54	116.66	0.0	102.43	95.965	122.48	84.619	85.491
16.551	24.183	16.284	11.361	24.08	11.784	21.521	19.952	16.647	17.402	20.953	19.58	13.546	21.349	24.494	17.506	15.514	18.04	20.228	14.711	19.592	13.781	18.537	13.242	19.026	16.787	17.284	17.109	19.639	19.993	20.956	16.145	15.021	17.46	19.002	8.1713	13.196	19.761	15.389	14.145	16.51	10.034	18.916	16.211	0.0	14.255	15.027	16.083	11.693	13.259
52.418	51.915	46.627	50.671	45.411	53.862	42.968	53.283	43.608	68.16	46.658	64.729	54.239	49.959	45.105	54.793	67.854	42.722	34.572	61.433	48.423	48.739	46.586	39.906	45.231	45.161	30.242	53.824	51.246	53.612	36.29	56.135	71.675	47.669	45.95	64.344	54.83	52.803	57.264	56.79	50.725	61.729	37.38	48.369	560.18	55.933	64.636	49.989	76.784	46.391
207.41	169.2	156.95	137.76	187.99	143.16	159.02	165.46	150.48	238.99	159.49	249.96	197.25	164.34	135.15	206.57	196.98	138.38	127.39	227.25	149.02	170.22	177.73	150.53	154.86	144.52	119.88	198.38	200.17	168.62	130.58	189.84	211.1	139.29	155.39	230.11	208.29	167.29	202.27	189.91	180.93	188.97	151.99	164.03	0.0	193.09	212.09	177.77	248.55	141.56
119.45	125.9	125.53	92.685	119.76	96.478	105.96	113.75	105.33	151.9	107.13	147.88	132.26	110.92	104.08	141.9	137.43	99.641	86.417	154.77	110.13	127.7	119.38	110.84	102.78	107.8	82.86	125.63	135.55	122.43	86.998	139.47	152.17	101.29	104.32	168.51	138.29	103.91	140.33	120.03	118.51	118.8	101.24	113.6	0.0	134.8	135.38	107.16	176.16	94.973
189.68	197.19	156.25	142.43	179.27	137.77	167.35	174.66	165.17	187.92	154.71	195.03	184.95	175.42	183.22	183.73	213.18	175.78	188.77	190.89	147.9	176.35	179.84	187.02	163.93	159.0	136.38	178.19	229.15	203.05	190.59	184.83	184.8	162.85	174.71	195.94	206.39	190.68	203.95	190.98	164.42	182.94	169.94	175.82	0.0	182.11	211.51	194.45	222.05	143.61
6.5696	4.7401	5.0797	8.3342	7.6699	8.4115	6.663	4.2396	6.0872	5.9037	5.1258	6.1231	7.0129	5.8606	4.2362	4.6876	10.916	6.5683	5.1297	6.8534	8.9818	8.7429	5.3454	8.423	5.8736	5.5978	5.3278	5.7802	5.5614	4.1469	6.1615	6.6491	13.757	4.2902	5.7864	9.6733	6.6712	6.1192	7.0383	6.2382	5.728	5.9742	7.5479	6.3835	0.0	6.287	9.8831	7.866	7.4638	9.73
31.082	21.911	19.569	14.779	24.768	15.816	18.954	21.015	20.324	31.779	21.215	33.379	25.617	23.158	19.217	25.951	29.635	20.232	18.423	31.616	18.937	24.502	26.115	19.695	20.234	19.807	14.318	28.216	32.655	22.994	15.376	26.374	30.024	16.684	19.454	36.344	28.736	18.833	27.572	27.662	23.139	26.467	17.932	25.414	0.0	23.656	33.222	24.567	41.807	15.647
40.174	33.345	32.786	28.385	34.921	30.694	27.019	30.742	27.944	46.112	30.93	50.057	34.505	31.042	22.762	34.145	60.634	24.755	24.507	44.872	26.216	31.277	28.569	22.619	26.137	24.545	19.833	32.959	40.098	28.27	21.299	35.546	60.526	24.426	29.395	42.52	39.801	29.165	43.024	38.215	31.99	34.853	26.293	31.074	0.0	35.858	42.202	29.576	51.863	30.162
32.949	30.922	23.601	15.283	32.224	17.702	22.59	28.922	24.666	34.177	27.96	36.675	30.19	28.362	25.528	27.538	42.392	23.865	23.074	35.081	20.939	28.997	28.032	23.345	23.861	23.597	16.649	28.497	33.766	28.669	22.29	31.053	42.268	24.132	26.345	35.445	28.159	24.231	32.933	29.981	29.975	29.763	24.477	26.884	0.0	31.379	33.065	31.032	37.489	18.212
72.651	57.974	49.727	21.022	61.996	25.251	48.554	53.796	47.386	74.545	53.626	75.294	67.889	58.786	45.535	54.529	50.769	40.732	43.46	77.446	50.608	52.447	49.254	43.18	43.718	45.539	36.146	52.373	67.594	58.411	39.241	59.668	57.531	38.657	45.233	93.968	69.147	53.28	80.454	58.323	58.735	65.254	44.8	48.56	0.0	63.309	65.535	61.907	90.328	21.016
86.154	92.853	82.246	74.97	80.232	76.293	108.23	87.844	91.326	53.396	129.67	80.164	66.643	92.194	89.127	65.443	105.42	94.708	123.84	69.165	74.095	85.171	80.677	111.23	77.67	78.995	90.643	53.817	98.013	90.496	105.47	60.718	94.788	135.48	86.862	44.286	50.987	97.058	53.209	86.62	87.933	56.772	113.14	92.704	0.0	67.52	58.174	88.43	35.864	72.135
878.4	964.55	816.24	733.74	877.54	686.24	820.64	921.12	807.92	941.52	951.09	898.77	934.74	936.55	797.94	934.52	994.16	743.94	826.45	935.7	839.14	878.39	813.21	776.67	739.99	723.91	626.73	780.96	961.02	892.2	851.2	837.45	950.65	926.11	735.19	702.39	863.1	889.2	833.4	818.8	899.83	889.13	837.82	807.77	414.22	791.65	889.46	826.52	790.53	656.82
360.73	349.79	279.72	284.22	327.92	279.09	297.97	353.57	288.63	360.74	355.44	375.63	349.31	354.32	290.19	323.12	338.84	272.43	275.05	345.68	311.96	334.33	307.59	261.97	263.98	261.88	225.51	311.27	361.87	336.3	317.4	320.13	339.45	313.8	286.8	249.2	301.26	334.23	333.04	324.68	333.07	339.6	338.19	299.34	417.16	295.95	327.28	327.74	309.04	289.7
1213.0	1257.5	1131.8	873.34	1213.0	896.56	1070.7	1214.6	1037.1	1295.0	1172.9	1265.1	1136.2	1222.1	1114.4	1210.3	1132.0	1014.3	1047.0	1252.6	1118.6	1216.3	1080.6	1086.9	1002.2	969.03	885.72	1112.4	1270.4	1216.7	1088.6	1123.7	1097.7	1171.9	999.12	1014.3	1065.6	1259.1	1183.0	1105.9	1152.5	1184.9	1122.6	1067.2	1575.5	1110.6	1119.6	1128.3	1084.4	894.92
91.257	97.398	108.47	122.04	100.74	119.84	85.323	92.441	77.048	94.645	85.262	89.389	90.237	92.82	94.791	94.592	170.8	90.707	85.812	99.569	91.374	95.481	72.797	88.644	82.561	74.014	76.693	76.717	92.631	93.355	82.284	89.381	164.65	90.643	73.316	94.19	88.98	110.28	87.614	91.165	84.433	90.599	89.284	79.494	0.0	86.543	89.512	80.778	78.986	119.4
100.63	102.79	96.135	201.93	96.978	189.21	89.767	99.112	91.731	108.37	105.18	100.66	106.55	98.906	101.63	96.876	228.93	87.621	97.628	105.93	102.48	95.874	99.01	90.307	81.475	84.463	81.791	93.081	88.853	105.34	92.884	92.297	219.41	107.03	92.308	93.214	99.383	111.64	96.884	94.39	106.49	99.725	96.901	99.477	0.0	94.701	97.653	102.46	83.958	186.72
128.41	134.5	135.32	135.1	129.54	144.04	115.19	176.19	110.77	138.59	120.39	138.58	122.3	148.92	139.43	146.01	163.84	117.12	115.75	137.1	112.59	141.92	111.61	119.03	105.98	108.4	96.579	119.22	121.92	129.98	109.54	113.93	161.94	127.34	105.63	123.13	117.3	148.93	126.34	124.27	114.07	131.18	115.35	111.85	0.0	117.72	119.96	109.78	113.94	129.22
54.13	53.839	53.79	45.55	53.851	49.961	43.67	48.802	41.001	56.806	49.513	51.427	40.856	51.336	51.818	54.475	64.194	42.424	45.295	57.525	49.112	52.261	40.018	43.455	44.663	42.883	42.035	47.263	56.461	50.044	44.24	46.625	65.001	48.87	38.466	46.985	44.751	55.045	53.134	47.579	46.807	46.355	37.953	49.269	0.0	45.324	48.678	48.218	47.924	45.538
2.3005	0.64638	1.2421	2.8141	2.0918	3.4191	6.1183	2.2689	2.9654	2.0931	4.0954	1.1133	1.8418	1.3625	1.5019	0.0	0.9752	5.2479	1.2652	1.9439	0.0	3.3153	1.4864	1.5927	2.7461	1.9206	1.1624	0.98173	1.293	1.2381	2.4966	1.485	2.5392	4.6802	2.3581	1.3449	4.026	1.3149	0.0	0.86734	4.1305	1.046	1.878	2.7159	0.0	3.1843	0.82447	1.9345	0.0	1.9902
83.14	74.064	78.3	59.495	77.957	57.318	50.568	54.978	57.808	114.97	63.697	95.275	65.04	62.142	60.713	110.77	109.2	55.203	48.007	108.42	50.034	72.786	61.315	61.391	58.942	51.904	31.705	69.485	104.53	55.63	20.353	57.685	109.57	54.506	50.957	128.04	81.674	55.325	87.186	68.362	64.864	77.255	36.828	72.034	0.0	69.098	81.709	65.649	127.9	63.205
136.43	141.66	126.31	101.32	155.47	105.98	101.6	104.65	103.64	202.02	107.09	201.25	138.52	121.65	108.01	184.77	186.67	104.64	88.524	204.99	107.84	130.06	109.32	95.728	107.94	92.76	49.057	131.55	195.17	98.277	31.333	120.08	218.32	81.644	89.063	273.35	151.73	123.6	153.03	127.32	115.22	140.79	73.961	119.31	0.0	128.76	136.85	117.94	223.8	112.49
15.667	17.085	16.553	11.966	16.993	12.252	11.312	12.362	11.669	22.038	12.061	23.607	15.097	13.543	12.385	22.962	19.584	11.254	8.8962	21.23	16.383	12.742	12.586	10.085	12.03	12.067	5.7343	13.047	18.183	10.392	2.9411	13.011	20.845	9.5337	9.4451	31.589	16.6	15.877	15.355	13.091	12.52	15.172	9.1258	11.531	0.0	15.849	15.176	13.436	29.19	12.627
16.632	18.86	17.426	16.955	18.305	17.658	9.1865	13.28	11.146	24.141	13.131	26.447	12.629	15.832	14.608	23.561	30.155	13.833	11.38	23.814	13.323	14.952	12.922	12.749	13.512	11.792	7.1538	13.309	22.536	11.935	3.7605	16.808	33.438	9.5337	10.595	29.056	15.42	15.165	16.339	16.872	14.28	15.035	11.234	12.623	0.0	16.116	15.115	13.764	32.467	16.902
66.914	82.131	51.851	41.989	94.131	35.759	47.479	44.477	63.467	80.735	66.225	109.47	53.596	76.777	63.415	118.87	58.957	73.356	48.399	122.75	59.376	69.199	59.928	68.828	62.441	54.469	26.662	67.24	76.243	55.519	19.814	54.862	107.44	46.059	48.959	118.7	77.564	94.128	76.602	64.982	70.154	87.497	34.28	65.742	254.63	75.615	77.147	71.391	139.15	36.593
152.97	165.88	113.52	71.576	183.05	83.447	125.84	116.14	134.16	177.88	145.27	168.9	135.28	154.13	146.47	201.97	122.88	131.28	104.52	236.59	140.85	161.5	110.95	140.88	137.87	113.03	65.008	165.39	155.45	114.3	50.627	122.25	245.08	103.65	102.61	218.81	159.33	147.22	153.44	130.28	153.6	183.1	79.852	126.36	0.0	168.22	124.32	150.43	230.16	64.16
50.364	66.585	42.276	28.485	75.599	26.654	39.88	46.668	41.258	69.18	56.716	79.738	44.006	70.869	45.027	70.296	41.628	43.509	36.041	80.842	48.52	61.689	40.416	48.242	46.786	35.248	13.396	46.858	49.218	39.804	4.9945	34.812	90.146	37.979	31.627	87.69	48.324	59.944	57.605	46.58	47.252	60.358	24.975	40.762	0.0	51.68	52.826	42.696	83.455	24.02
65.606	56.314	53.328	41.064	84.02	40.599	93.101	62.572	61.44	63.301	70.269	72.918	114.96	68.32	54.6	68.782	55.928	59.207	56.204	65.59	55.078	66.806	62.072	54.032	58.521	66.01	57.103	66.609	63.414	61.694	57.018	67.945	79.841	65.514	67.693	113.59	67.185	59.338	61.725	68.226	63.429	70.313	64.591	62.842	0.0	64.865	66.792	64.262	69.059	39.918
48.748	43.861	47.021	26.634	50.635	27.95	43.378	49.699	44.246	60.801	48.999	63.086	45.459	41.2	42.555	50.743	45.742	42.014	45.035	52.3	44.916	48.939	42.115	35.836	46.64	43.748	37.364	51.19	58.952	52.178	33.883	41.898	48.97	46.43	45.029	50.596	43.854	42.89	44.349	46.878	44.256	51.303	43.372	39.876	0.0	45.035	47.898	41.299	48.343	29.38
132.03	114.23	130.69	84.37	126.72	81.308	117.53	113.39	113.38	144.15	125.35	140.3	135.65	114.69	108.82	139.1	131.93	108.08	113.15	142.4	123.0	126.53	121.39	113.69	118.97	109.31	90.897	138.04	135.27	125.24	83.284	122.51	128.22	110.43	106.8	128.97	117.93	113.82	143.64	118.02	118.53	113.31	110.92	120.15	0.0	132.19	132.69	124.9	132.54	84.239
62.032	59.205	47.403	54.052	63.369	52.657	53.344	52.845	54.977	68.163	59.306	66.79	55.751	62.983	55.071	66.601	69.097	52.13	53.385	75.066	52.679	54.82	58.372	54.082	52.369	49.141	33.294	57.041	69.591	50.962	31.835	52.913	85.646	59.762	54.2	68.023	59.952	55.153	68.916	59.831	60.896	57.454	49.366	57.606	0.0	60.378	60.697	58.649	73.45	50.33
58.005	56.184	44.302	47.182	64.317	48.849	55.473	52.618	54.317	73.245	56.082	75.245	60.217	51.865	50.194	59.336	71.703	48.712	49.298	65.838	49.656	53.857	52.571	46.723	47.841	48.932	32.489	56.386	70.725	51.304	29.184	51.575	89.678	54.358	51.772	75.181	60.184	49.755	65.578	56.803	56.898	57.607	45.1	56.779	0.0	57.17	60.358	54.986	75.927	42.751
32.844	42.158	32.444	42.061	38.237	41.358	35.515	33.314	32.449	37.525	33.721	46.961	35.16	35.59	37.77	40.922	58.106	37.569	32.535	44.994	28.252	40.233	28.818	35.918	31.336	32.2	26.78	35.598	44.262	37.162	24.81	36.862	59.666	33.663	30.224	43.205	38.211	41.599	32.389	35.461	33.284	40.219	27.878	34.222	0.0	35.027	31.97	34.314	39.03	42.192
746.2	770.62	706.65	468.64	797.04	465.45	698.53	721.33	675.9	887.16	712.0	832.7	806.17	722.7	680.21	838.45	720.82	666.13	650.02	876.56	671.55	767.12	686.53	664.01	702.51	656.7	541.73	758.57	809.14	731.78	510.24	768.88	757.05	684.14	644.02	824.01	781.73	770.82	835.91	753.35	729.18	776.9	646.7	698.85	0.0	769.04	755.41	747.61	867.69	481.65
204.19	258.87	230.44	150.1	232.35	159.7	260.23	260.85	236.31	197.01	307.47	187.14	215.67	294.12	245.49	186.17	250.55	265.17	283.24	182.96	236.48	231.05	231.34	239.77	217.22	214.74	220.24	177.45	218.18	280.3	277.93	189.9	253.96	311.39	220.24	155.24	185.82	261.77	188.01	235.16	224.42	192.17	261.73	201.85	0.0	201.28	178.19	231.94	137.53	156.74
278.87	321.93	269.13	205.81	287.62	219.55	322.78	327.8	302.39	250.13	374.73	242.56	300.71	375.23	275.75	242.48	323.47	282.97	317.84	223.81	286.61	311.12	282.48	274.54	237.92	267.58	244.46	258.3	278.44	322.8	325.62	261.0	340.76	363.52	294.6	160.45	231.19	330.15	233.6	290.6	282.15	254.99	333.56	278.3	852.45	252.38	242.06	303.94	184.22	203.46
222.91	230.8	251.08	108.49	227.09	97.472	247.24	226.38	227.62	227.23	259.74	205.17	251.92	211.48	230.52	223.24	228.87	255.01	248.47	239.76	225.65	242.86	201.81	255.92	222.6	237.63	222.93	210.89	228.79	237.09	211.54	211.88	245.19	248.43	223.0	208.75	260.55	266.93	258.69	209.55	246.61	256.32	221.45	224.19	1847.7	207.6	217.23	210.56	215.03	101.53
8.8431	8.4099	9.182	6.9691	8.2472	5.1675	7.8397	6.0381	6.8202	6.8083	6.9633	5.9255	8.8953	4.4318	10.659	3.7581	8.4347	8.7288	8.9788	7.4724	7.1517	10.391	10.988	9.4192	8.1202	9.2762	5.4997	6.8219	8.4111	7.6883	5.906	7.4648	12.514	10.61	8.507	4.7724	5.9524	10.887	8.1695	8.7201	8.1426	9.2789	5.5531	6.9601	0.0	9.0393	8.5328	4.7668	12.52	5.1004
29.482	26.922	32.499	11.082	27.552	13.085	27.77	24.837	26.567	24.589	27.336	22.887	24.259	31.649	27.268	27.929	27.209	34.503	28.713	27.334	30.134	22.129	27.78	25.94	29.449	24.956	18.777	25.163	29.342	35.536	18.164	29.934	29.151	28.74	26.317	26.932	27.679	33.35	27.602	24.315	28.306	36.305	30.334	27.555	0.0	28.566	31.478	25.824	29.803	14.967
232.95	210.13	210.25	160.06	213.68	165.83	173.22	186.01	170.94	281.3	173.44	270.13	226.35	178.97	201.75	228.61	220.25	171.74	149.4	292.9	177.78	227.3	180.34	170.46	172.95	167.19	130.88	218.77	241.45	196.28	132.39	223.6	236.48	157.68	155.7	309.64	237.19	212.7	240.93	193.96	203.39	242.16	156.02	197.64	0.0	199.12	245.62	183.33	324.03	159.21
48.992	56.137	48.932	31.36	53.154	31.634	41.302	43.821	41.723	66.664	36.799	64.078	49.706	42.523	40.342	62.272	46.62	38.68	36.735	68.043	39.597	50.037	42.397	41.355	41.447	40.862	31.223	50.793	60.694	52.26	34.249	56.697	45.252	41.305	38.426	68.123	52.782	40.7	54.033	50.255	48.43	56.86	39.153	54.655	410.37	52.134	58.317	44.043	69.295	29.148
15.147	14.855	15.074	12.671	14.764	14.469	12.639	11.571	13.358	20.944	12.558	22.997	14.743	15.304	15.513	19.311	17.753	13.381	11.108	20.663	16.029	16.693	13.146	15.525	14.477	12.233	13.057	18.822	22.536	15.505	11.765	16.68	17.921	15.106	11.874	22.574	14.294	14.599	19.446	13.774	13.954	22.012	15.639	13.441	0.0	17.349	20.012	13.653	24.226	14.518
104.68	159.46	118.83	66.139	170.2	61.085	110.28	121.33	108.14	131.72	130.78	179.5	115.93	141.33	125.79	175.93	90.107	114.41	102.57	167.04	115.83	144.09	106.39	111.78	115.65	84.359	45.295	118.28	109.62	107.19	24.432	86.396	158.27	101.87	80.902	150.84	117.21	138.63	115.76	106.67	116.8	146.16	74.101	105.34	287.39	114.72	114.62	123.09	157.4	60.585
19.181	27.491	20.903	14.261	22.562	16.913	15.965	19.872	16.963	33.464	19.971	32.617	21.603	18.656	16.314	27.296	33.028	19.018	13.211	32.763	14.677	23.838	18.988	13.889	14.249	14.839	7.0692	25.12	25.517	12.17	5.0132	21.242	38.782	15.872	15.693	38.169	25.407	24.039	21.816	21.098	19.327	19.123	9.8403	18.213	0.0	23.287	20.749	20.618	32.977	14.615
87.238	99.75	68.405	42.039	88.48	42.929	54.294	67.953	69.38	124.54	80.124	128.98	82.663	87.694	66.019	105.46	104.1	56.086	49.969	131.46	74.294	81.18	75.937	59.584	59.751	56.423	22.487	81.136	113.15	63.478	13.786	87.593	101.46	59.104	56.742	161.03	91.722	76.934	99.989	80.373	78.999	82.851	50.751	74.886	0.0	84.028	93.948	78.665	141.74	42.48
2.8075	3.3132	3.4359	3.5489	2.8365	3.3382	3.2633	2.1229	2.3859	3.2357	3.1655	3.3514	3.4964	2.328	2.8106	3.5793	7.9343	3.0422	2.5734	4.7447	3.1484	3.7762	2.6606	2.6565	2.83	2.2398	1.8442	3.2748	4.4708	3.1228	0.96485	3.2017	6.6453	2.9193	1.9953	4.9242	3.1937	3.8512	3.1179	2.9638	2.7445	2.2127	1.9099	2.136	0.0	3.0571	3.0857	2.7806	5.4804	3.4275
7.117	6.3103	7.0022	4.74	7.3823	5.1192	6.4497	4.9915	6.6599	8.6342	7.8836	9.0315	8.2726	6.9318	8.6736	7.9309	10.493	6.0433	7.4805	10.602	6.8728	7.02	5.7227	6.7889	5.5379	6.8663	4.9549	8.9767	7.6446	6.0435	4.806	9.1883	9.1939	6.0062	8.6896	12.76	8.5803	5.7854	10.048	9.5408	9.3712	7.6226	6.3263	7.5932	441.14	8.5817	9.2959	8.0683	12.305	6.887
16.016	10.44	11.933	9.1593	11.359	10.421	8.2352	10.109	9.5887	11.512	9.1239	14.261	11.711	9.8653	12.966	14.565	13.002	8.5859	6.5182	18.676	11.899	12.002	9.2101	9.5361	12.236	10.876	7.6882	10.731	9.0016	9.3955	6.3442	13.44	18.09	9.3406	9.0623	19.851	15.556	10.07	14.023	10.507	11.407	12.088	9.9365	12.227	0.0	10.996	13.546	13.558	13.801	10.577
94.415	73.526	72.109	58.139	87.255	64.214	62.316	69.957	66.494	100.73	67.403	109.32	89.53	75.128	58.617	102.51	96.877	60.952	54.474	109.07	65.615	77.448	73.598	55.966	68.716	62.421	51.179	82.969	96.163	76.264	55.047	95.905	98.04	65.653	65.7	133.93	104.56	72.866	88.503	84.807	76.013	94.574	67.032	67.017	0.0	83.057	94.929	79.886	128.17	59.523
26.964	31.86	28.557	29.814	34.263	31.97	25.335	28.469	25.302	39.947	25.233	35.634	32.935	27.232	24.601	35.552	48.434	26.32	21.864	47.322	20.838	29.493	33.505	22.618	28.13	25.302	19.04	28.62	38.859	28.839	20.166	37.378	50.113	22.74	25.868	48.708	37.207	19.561	34.955	30.369	28.449	30.965	21.165	24.76	0.0	35.123	40.638	30.136	58.999	30.356
20.078	18.223	14.282	16.642	18.547	16.605	12.526	13.438	12.85	25.373	14.823	22.21	18.116	15.478	14.461	21.738	13.645	12.36	8.501	26.796	12.286	15.524	14.26	11.805	14.14	12.151	10.065	19.959	19.928	16.081	9.8143	18.104	19.524	12.968	13.068	23.664	17.29	15.848	17.1	20.547	18.789	20.07	13.269	14.486	0.0	16.499	22.159	17.643	24.396	15.073
118.96	104.66	88.035	62.369	115.1	63.445	84.114	99.23	94.947	159.43	97.978	139.9	118.64	105.25	77.45	129.07	93.776	79.29	69.948	142.04	87.066	105.51	105.51	76.948	88.676	81.642	61.148	118.59	128.63	105.11	61.916	115.98	101.18	89.597	96.269	131.3	120.14	87.929	130.99	125.25	118.91	124.33	87.371	105.41	229.46	115.65	137.57	114.42	141.71	65.17
28.397	28.529	26.451	21.507	33.799	23.26	31.377	23.915	25.592	35.408	25.452	34.129	32.5	28.08	24.376	29.424	32.512	35.488	33.109	28.85	29.837	26.39	34.558	23.182	26.745	24.904	24.006	24.616	35.528	28.52	22.698	27.83	37.612	27.128	25.98	34.763	35.824	24.558	31.071	29.754	25.981	27.574	27.576	26.898	0.0	28.465	32.284	26.772	35.118	21.32
13.005	13.644	13.009	11.672	10.524	10.529	9.6578	11.668	11.472	12.76	13.652	12.138	10.148	11.599	10.104	11.631	8.9568	13.354	9.828	13.164	9.5263	12.589	13.373	14.008	8.8866	9.783	6.8523	12.741	11.337	15.195	8.6073	9.8204	12.189	17.177	10.278	11.287	10.961	9.075	13.128	11.658	13.515	11.391	10.881	14.77	43.081	10.108	11.658	11.828	11.823	11.714
18.641	17.26	12.347	12.128	17.378	12.887	14.745	16.107	16.963	16.797	21.274	19.612	16.463	20.355	13.411	14.981	13.451	18.236	15.045	18.852	16.487	17.11	18.84	15.526	15.995	14.542	9.6016	18.728	17.134	16.733	10.613	13.461	13.506	23.262	15.629	16.013	15.824	15.58	15.941	18.565	18.883	15.835	19.189	21.866	45.691	16.072	19.244	16.897	17.445	13.983
15.627	17.295	12.569	11.136	17.537	13.135	17.08	15.731	18.149	17.427	23.777	19.327	16.123	21.229	14.635	13.805	13.347	18.255	17.443	18.031	14.546	16.596	17.628	15.296	13.098	15.014	12.424	17.779	17.393	17.699	13.952	11.876	16.892	20.589	16.476	12.908	14.159	14.977	13.719	16.416	18.715	14.589	18.413	18.77	0.0	15.054	17.392	16.805	14.98	13.418
23.512	23.301	27.214	14.898	21.35	23.079	23.045	21.329	20.325	21.928	20.951	26.076	22.288	20.134	21.395	24.647	24.093	21.385	19.639	24.186	22.11	20.825	20.842	19.755	19.92	21.007	17.301	17.821	21.612	17.584	17.729	23.841	22.969	20.629	20.717	28.323	25.032	28.838	18.161	22.698	17.517	21.626	21.633	15.325	0.0	25.209	21.277	17.863	21.74	19.911
29.732	30.99	30.513	29.643	31.11	31.022	26.165	28.354	26.717	41.797	29.603	39.304	28.807	34.184	27.512	36.628	39.381	31.45	25.009	35.114	24.248	29.143	27.068	24.804	24.477	27.272	25.228	31.149	34.22	25.9	20.775	25.861	43.133	30.17	25.368	36.842	33.238	29.364	30.596	32.867	29.211	35.188	24.539	26.842	0.0	31.774	37.413	29.0	37.494	36.338
29.511	29.374	27.402	36.706	31.322	35.007	27.05	31.058	28.256	37.881	29.634	38.243	31.936	29.975	26.397	36.136	40.152	31.08	26.785	32.393	30.221	25.527	32.244	26.451	25.426	25.966	21.252	32.699	32.199	27.866	20.079	29.293	41.714	26.652	28.533	29.506	44.378	33.21	34.12	33.766	30.904	37.892	31.679	30.515	0.0	28.609	35.289	28.233	35.688	40.503
13.023	14.692	13.115	8.3087	14.311	8.8122	12.454	14.961	11.555	9.7637	15.239	11.047	14.787	12.596	16.241	11.898	12.727	13.352	13.681	11.018	11.965	12.034	11.094	13.474	10.966	11.973	11.288	12.427	11.706	13.677	12.81	13.287	14.249	16.142	12.24	8.555	13.018	20.24	10.582	11.77	9.8088	16.899	12.224	9.9429	0.0	11.775	12.097	12.606	9.7934	9.2133
7.3959	6.927	5.8658	4.3065	7.675	5.1892	6.9889	5.1102	6.5953	9.1626	6.0998	8.6548	8.4749	9.0579	6.9839	9.0207	7.4839	7.2206	5.1707	9.9334	6.2674	4.8174	8.2077	4.918	3.874	6.7447	3.0193	7.2932	6.7167	7.5562	4.7162	8.4695	6.5338	6.5174	7.1444	7.6219	9.9818	6.4962	8.4824	6.7428	7.9778	8.7775	6.8904	6.0842	0.0	6.7093	8.8056	9.0186	7.4109	5.1574
2.7219	3.5226	2.4939	1.8414	4.25	2.3428	2.5836	3.498	3.1424	4.8781	3.2304	4.2311	4.2702	3.2242	3.5541	4.6969	3.6189	2.9635	3.4929	3.9959	3.6998	3.8512	2.4515	3.0266	1.9692	2.6627	2.9174	2.9215	3.9867	3.0186	2.4616	3.0348	2.185	3.3561	2.9084	5.6901	4.6913	3.8657	3.5149	2.7366	2.6657	4.7253	3.0973	2.8564	0.0	3.9274	3.1925	2.5894	4.5542	2.2834
3.8713	4.1571	5.9394	3.5166	6.7034	4.127	4.4174	4.8766	5.2538	5.1615	6.2607	5.2123	5.2679	6.47	5.7306	5.0169	6.0647	5.9021	6.4716	6.2509	6.6356	5.1923	5.2999	5.0022	4.6822	4.0855	4.0673	5.3897	6.7967	8.0453	5.6469	4.7876	4.1461	7.668	4.2276	4.7059	5.5676	4.754	4.425	4.451	5.4025	3.991	8.5421	6.6369	53.456	3.6714	3.8738	5.0496	5.6597	6.2286
11.413	8.8666	13.842	11.423	11.382	7.9702	8.4875	10.329	10.153	10.225	10.818	11.035	8.2339	18.378	11.136	13.634	13.757	14.456	15.693	8.3089	11.797	13.007	11.224	13.824	11.069	9.2567	7.8459	9.4363	14.839	13.048	8.2622	11.48	7.8955	13.201	8.619	15.795	12.511	11.685	9.6012	8.0011	7.5291	11.896	12.716	9.2594	34.984	7.986	7.8034	11.243	7.5757	14.229
21.979	26.206	21.796	16.333	29.666	14.362	18.334	21.377	22.333	33.957	25.141	35.04	18.799	22.145	23.57	32.814	24.679	26.21	21.345	38.69	22.028	23.954	20.723	23.611	20.2	19.133	11.517	22.402	33.025	18.993	10.365	19.719	32.957	19.246	18.718	35.283	26.138	29.461	28.025	23.929	23.857	23.775	14.542	23.163	0.0	25.202	22.867	22.897	37.767	14.191
9.6804	9.7644	9.5284	9.4386	13.27	7.1445	7.4329	12.605	9.4018	14.56	8.5079	10.199	8.2219	10.001	10.563	10.296	11.983	9.1652	9.2721	10.991	9.3769	11.803	9.11	11.701	8.5207	9.1946	7.4198	9.3763	11.332	7.9321	7.267	12.84	17.568	10.566	8.6464	12.941	10.803	11.221	9.6074	10.837	9.9032	8.0241	9.2344	10.08	0.0	9.3045	9.5896	12.226	11.42	8.0652
6.9343	6.4381	12.209	8.8975	6.549	7.8169	7.1869	5.7983	8.0031	9.9212	9.9295	7.6842	7.3217	7.976	5.3146	6.2353	10.033	13.526	5.7205	12.342	7.3255	8.8635	12.403	2.9919	8.1376	7.9709	4.8242	7.1193	6.8062	8.1402	6.9802	6.3899	11.222	7.5649	8.5503	5.5817	13.059	6.4908	7.7088	11.746	10.556	8.5905	6.4811	5.4181	0.0	10.628	10.013	7.9156	12.779	11.911
35.347	35.212	37.844	26.902	35.397	32.636	33.68	35.604	36.316	33.806	37.541	42.959	36.338	35.09	30.617	34.31	37.258	31.269	38.327	38.749	29.279	32.589	30.268	29.617	36.38	33.703	30.495	38.354	40.72	37.534	28.28	38.212	33.233	40.586	36.891	40.861	42.572	37.479	36.529	36.308	34.948	40.453	31.601	34.617	140.05	39.698	46.642	36.76	51.455	33.823
19.823	16.21	23.691	16.268	16.115	24.309	24.898	18.087	16.777	25.494	19.312	25.001	32.273	16.278	16.451	19.949	31.092	17.159	16.106	22.416	16.706	17.007	17.036	18.136	15.582	15.839	13.028	17.261	22.282	22.594	11.073	16.705	23.473	15.934	16.814	31.853	28.626	16.905	20.768	17.79	15.591	17.893	15.09	20.1	67.842	18.423	23.71	16.499	23.115	18.405
43.339	44.918	43.157	27.139	44.413	30.857	34.411	40.748	38.12	59.006	39.319	60.309	45.12	45.085	38.867	52.116	49.472	36.124	33.505	56.587	41.726	42.027	39.286	35.062	35.879	33.798	22.321	42.071	52.107	39.751	17.143	45.987	52.597	34.181	35.345	68.914	51.849	36.114	46.926	43.005	41.711	49.95	32.788	39.764	0.0	42.235	47.053	42.785	67.634	29.689
52.866	44.935	50.325	35.502	52.755	38.475	46.049	53.13	44.339	66.656	42.555	73.819	55.276	55.823	46.387	56.635	52.726	44.618	38.391	56.396	46.197	50.699	43.444	41.771	44.435	44.082	35.354	43.991	50.74	47.378	34.568	52.135	54.438	49.762	44.702	72.423	57.886	41.344	59.592	51.276	43.245	56.689	46.761	38.986	111.97	44.295	62.178	53.423	72.772	42.912
22.516	19.447	20.331	15.839	23.679	18.134	19.621	19.515	18.495	24.833	17.632	26.147	25.663	13.386	14.45	15.621	18.231	19.626	19.595	26.209	14.347	21.239	21.382	16.43	13.821	17.363	15.881	21.92	26.676	23.582	14.902	20.825	22.374	13.361	19.094	37.073	28.36	18.329	26.202	21.191	18.389	22.104	15.735	16.513	0.0	22.513	21.978	19.006	32.661	19.584
25.316	21.355	31.106	23.261	27.604	22.102	22.1	23.166	22.311	25.101	21.795	32.867	25.842	24.476	17.505	24.342	30.023	25.116	18.371	31.082	20.811	25.036	23.123	23.817	19.684	22.046	13.492	24.373	25.095	21.377	16.413	29.037	29.39	16.98	22.169	41.455	28.503	20.138	25.882	24.353	25.629	23.173	25.324	27.468	0.0	24.998	34.506	25.527	42.73	18.02
33.612	33.491	35.688	25.035	36.322	26.251	28.406	34.127	26.179	43.268	25.059	39.81	31.466	34.68	32.323	34.277	41.486	31.073	30.069	38.834	26.372	35.342	30.865	31.997	28.75	28.375	25.868	30.675	40.249	29.252	19.299	34.463	44.1	29.509	25.05	54.352	40.886	33.773	33.466	35.152	29.006	32.269	25.298	28.308	74.644	33.383	31.88	30.965	45.784	25.282
13.973	19.702	19.446	16.758	19.557	16.11	12.753	13.666	16.191	12.862	16.756	16.188	12.998	20.614	12.884	17.447	15.159	14.98	14.946	17.49	13.734	13.998	13.113	13.033	13.524	14.022	13.85	14.325	16.087	12.065	14.19	12.935	20.426	19.426	12.711	16.365	16.187	18.586	18.562	18.522	14.981	11.179	13.025	12.54	65.066	16.558	14.229	13.548	16.373	12.452
12.871	14.115	16.263	8.7811	18.069	10.413	13.521	12.849	14.42	16.026	11.921	15.837	15.631	12.284	13.405	15.679	13.84	10.372	17.396	15.118	12.053	13.608	13.67	12.159	11.093	13.806	13.456	14.811	20.795	13.546	16.203	13.422	16.987	16.751	13.141	29.552	14.774	14.714	14.011	15.796	12.756	18.623	10.337	11.115	0.0	16.475	16.286	17.733	21.798	9.167
13.71	7.9808	12.547	5.9038	7.6029	12.427	7.1218	11.157	10.127	9.4537	10.288	12.734	9.9427	7.5739	8.67	10.346	13.956	7.854	8.0473	11.187	6.7222	7.5842	8.7394	8.9387	7.0943	10.368	5.188	7.1101	9.1568	5.0625	7.1059	10.477	6.7633	8.0884	14.671	12.868	11.459	3.4437	8.7649	13.398	10.156	12.356	6.1731	8.226	0.0	13.888	12.648	6.6519	13.579	10.673
14.327	14.685	16.234	16.123	17.554	8.3646	9.243	13.782	16.359	11.567	19.309	13.379	10.447	12.609	13.438	16.208	20.114	17.752	15.343	17.421	14.073	20.27	13.202	12.085	20.395	15.528	12.032	11.346	14.319	16.047	16.89	17.748	11.397	14.164	17.045	23.242	17.216	13.379	20.482	23.053	16.607	17.204	14.496	14.93	0.0	13.128	29.616	18.892	22.58	16.396
18.539	28.137	34.103	19.148	24.961	15.3	20.349	28.486	21.629	29.735	22.462	32.163	22.244	26.104	24.925	24.761	33.47	21.06	23.662	22.914	25.568	23.131	18.275	21.934	19.585	19.191	18.231	20.003	25.726	16.513	12.256	28.58	25.445	21.62	22.518	32.136	26.76	22.107	33.297	23.475	17.526	25.447	24.435	19.665	0.0	22.245	24.607	24.12	39.715	16.918
10.299	9.5321	13.924	6.2726	13.22	5.2594	7.9792	11.011	8.2306	14.095	7.3182	12.229	9.2382	10.559	9.8314	17.286	10.694	7.6995	7.901	13.748	10.19	13.769	7.8286	10.545	9.6764	8.0443	5.991	10.858	13.036	6.4277	2.395	9.1618	11.59	7.8643	6.2098	20.34	15.6	9.4973	13.344	9.854	7.1479	9.9161	7.0648	8.378	0.0	7.7626	14.392	9.121	17.014	5.4906
8.4463	13.29	13.863	8.2658	12.698	6.2768	7.7874	9.9964	8.7828	10.452	10.225	15.532	9.1965	11.606	9.0436	15.363	12.031	8.9114	9.1047	15.464	8.2879	13.682	8.0225	10.818	9.9144	9.0733	4.3533	11.03	13.957	7.2733	3.2083	9.1597	12.244	7.6753	7.2034	17.184	13.599	9.7518	12.434	11.337	11.071	7.988	6.1366	9.7722	0.0	9.2596	15.257	8.5704	17.665	5.9676
24.679	20.445	14.889	12.756	18.999	18.082	16.503	23.598	19.101	24.827	16.398	23.102	20.284	21.823	21.711	20.09	17.78	17.478	18.289	23.204	18.11	16.664	22.347	16.365	16.459	19.218	18.442	18.27	23.248	22.761	17.321	22.513	17.606	17.836	22.162	27.367	27.222	14.834	25.451	26.429	18.134	24.286	19.39	16.324	0.0	22.646	20.472	21.013	24.039	15.571
10.09	10.534	14.099	7.5773	10.128	6.3099	11.166	10.997	9.3436	8.1573	12.522	8.0463	11.093	8.5346	11.153	12.871	8.0606	13.35	7.5664	9.7152	10.671	8.9455	9.595	11.297	4.4949	8.2835	6.9189	8.2015	7.3843	9.0976	6.342	9.3228	10.741	13.155	7.753	10.769	9.7563	8.9629	8.6263	10.509	8.6731	7.3671	12.149	11.47	45.467	8.0325	13.986	9.5037	12.41	9.4204
36.787	57.046	50.044	48.358	45.096	36.365	31.55	43.776	38.976	43.891	46.655	45.376	30.664	49.236	40.137	43.981	52.733	43.482	48.821	44.453	38.502	38.664	41.989	44.619	36.059	35.128	30.575	38.985	46.759	42.795	42.236	38.433	43.305	45.923	34.447	39.541	42.474	46.112	36.375	41.26	41.213	39.305	46.302	43.1	0.0	35.85	43.263	41.245	43.579	45.302
29.114	30.528	24.702	23.687	33.683	21.063	22.404	30.621	25.469	36.017	26.142	39.584	22.627	36.562	24.391	29.024	29.749	26.487	24.018	31.281	26.747	25.405	23.008	24.981	29.571	23.637	14.527	25.332	33.998	24.976	21.539	21.832	36.189	23.306	27.211	36.431	25.699	28.318	30.106	31.72	24.172	27.272	30.855	24.522	0.0	27.311	26.909	28.409	33.818	21.81
15.039	13.644	14.939	16.35	16.739	16.205	14.863	15.219	12.908	13.428	17.175	14.718	15.261	14.132	13.128	14.138	21.921	12.569	10.612	13.883	13.936	13.464	10.314	11.595	11.845	11.768	8.1933	11.389	13.253	12.917	9.68	14.787	25.697	10.255	12.7	17.06	13.551	16.167	15.08	12.818	10.593	12.504	14.997	12.145	156.23	12.187	12.225	13.062	16.119	13.818
3.5016	4.4078	5.5458	3.4268	4.9529	4.1944	4.0563	4.5587	4.574	3.8657	4.7377	8.2695	5.1583	9.1806	4.5723	5.6348	5.4329	5.0324	6.1883	6.5489	3.9923	4.7906	3.8312	3.1678	4.2914	4.0279	3.7275	5.3796	7.0063	3.7692	4.0282	3.8275	5.8061	3.7994	3.6755	7.4245	6.8226	3.309	4.6304	4.5063	4.6107	7.0903	5.6027	3.7481	0.0	4.7565	4.2167	4.6327	10.819	4.7124
8.3802	14.19	12.362	7.6886	10.658	10.294	6.2478	11.182	11.344	11.064	9.8972	8.058	6.8993	13.041	11.658	9.4969	6.9657	6.9972	12.049	12.836	9.6743	8.8091	9.1662	11.339	10.984	10.457	7.1683	13.534	10.959	7.635	9.9567	10.041	11.648	13.892	11.791	10.888	6.5182	12.272	11.756	11.812	11.638	12.402	8.9426	14.355	0.0	13.253	11.346	9.1196	17.046	8.2926
13.526	18.468	14.205	13.263	23.726	16.151	8.7636	16.321	14.128	19.962	11.378	20.515	9.7749	19.161	14.142	25.443	19.389	17.788	13.191	16.758	10.751	13.987	15.137	12.776	12.614	13.66	8.1268	14.421	17.269	13.559	7.4408	12.512	30.219	13.113	12.198	19.077	14.521	16.791	15.739	17.455	13.548	15.724	12.56	14.122	0.0	16.574	13.494	21.42	19.055	12.386
14.648	14.379	13.334	8.5168	18.006	8.1448	13.566	11.923	11.706	23.382	13.995	17.874	15.062	14.276	12.299	20.045	16.577	16.221	11.951	17.276	10.24	14.728	12.316	11.168	15.286	12.487	9.4251	9.0994	14.944	12.873	8.6525	12.735	17.709	11.518	12.62	21.29	14.796	15.006	12.556	15.379	13.405	14.905	8.8696	11.674	0.0	14.27	15.363	16.298	14.178	9.1326
13.069	10.608	9.8175	14.617	11.769	10.531	10.896	12.828	11.466	14.85	10.987	15.858	12.418	12.153	12.16	15.508	15.329	10.748	9.358	16.592	10.089	11.737	10.301	12.786	10.388	11.157	10.145	12.96	11.373	11.689	10.638	10.943	15.32	10.79	9.9537	16.352	11.187	11.62	11.838	13.854	14.189	11.425	9.5608	14.162	0.0	10.277	12.219	12.724	15.503	11.079
10.834	8.5353	9.3292	9.9079	10.136	10.263	8.9356	9.9638	9.57	12.837	9.1166	14.262	10.282	8.707	10.235	10.718	11.438	9.8343	8.4875	11.382	6.5925	9.9001	10.692	8.8274	7.2218	9.0162	8.4142	10.957	9.7114	11.137	7.8071	11.648	15.893	8.174	8.7845	14.257	12.742	10.274	10.554	12.373	11.488	12.735	6.3986	10.748	0.0	10.049	10.762	10.975	9.4135	10.99
10.484	9.4022	10.546	8.0595	9.4024	8.9176	10.058	10.836	9.9147	10.127	11.313	9.2437	11.383	10.888	11.252	10.192	10.258	9.9515	8.2539	8.6971	10.267	10.473	10.115	9.8437	10.143	8.9129	8.4906	8.4578	7.9103	11.749	9.6244	8.9925	6.6314	8.9602	9.039	9.8237	10.87	9.2757	10.237	8.5553	9.627	11.558	10.669	8.421	0.0	10.973	10.346	8.4939	10.393	7.3928
13.443	19.553	16.035	12.065	18.695	11.84	17.448	21.925	17.468	16.789	19.631	18.114	16.414	18.006	18.357	15.085	14.061	16.887	17.445	16.383	17.367	17.272	17.997	14.782	14.719	16.677	16.117	14.549	14.519	16.74	18.261	17.639	11.509	16.207	17.005	15.308	15.223	15.669	15.522	17.69	16.933	17.418	21.59	17.773	0.0	16.687	16.564	15.073	13.158	11.782
10.453	9.3925	9.9943	7.3426	11.914	7.3545	7.2076	10.363	11.057	10.353	11.146	10.486	8.1944	12.769	9.9525	12.679	8.7701	12.327	12.007	10.918	8.3949	9.572	12.277	9.6495	9.5534	8.9393	8.9683	9.2005	10.557	9.2006	12.467	10.438	11.878	11.224	8.5943	12.35	9.8137	11.202	9.8287	11.249	10.525	11.981	11.555	9.9412	0.0	9.1035	10.693	9.5835	8.6083	7.6618
25.759	20.193	24.048	19.987	19.245	19.339	19.898	19.326	18.122	30.262	22.307	28.646	25.262	17.839	19.589	29.405	28.211	21.356	14.614	31.674	19.888	20.144	18.748	17.512	15.016	19.548	13.251	23.449	25.425	18.714	10.16	24.622	27.212	15.536	17.356	38.414	26.864	21.071	27.707	21.046	20.358	22.102	18.559	18.031	0.0	21.28	22.34	23.307	40.424	20.189
17.671	14.135	18.458	14.948	19.378	13.18	11.936	11.909	11.326	20.977	12.454	21.313	15.227	14.123	11.795	21.663	22.254	11.188	9.2335	22.017	14.368	17.217	10.357	13.245	10.686	11.596	7.2847	15.472	16.052	10.1	6.8822	15.903	28.02	9.6116	8.9291	25.819	13.759	15.507	21.798	16.742	14.144	18.973	11.372	10.269	0.0	16.503	16.656	14.442	21.857	12.525
14.038	14.115	14.341	12.262	14.154	13.767	14.226	14.202	12.612	14.087	17.893	17.954	16.738	13.808	10.697	11.257	14.977	10.455	8.1772	16.772	11.686	16.039	11.729	10.894	10.124	12.233	9.9748	12.906	12.758	13.169	7.3827	12.486	18.058	13.803	9.8844	16.288	15.189	12.294	15.519	14.069	13.543	14.144	11.489	11.134	0.0	16.545	14.072	12.442	20.832	14.997
48.423	50.154	49.787	27.383	52.065	34.468	50.638	48.664	43.449	47.515	60.343	50.483	45.44	47.767	41.289	39.045	46.567	50.125	44.86	47.372	44.121	39.379	43.061	43.019	36.276	39.15	32.273	38.114	50.431	37.676	28.439	34.491	49.631	44.671	38.211	48.761	39.413	49.461	38.295	46.335	43.447	37.049	49.906	40.559	116.44	45.255	42.219	39.596	48.176	32.774
8.6251	7.5375	9.808	5.3401	5.9114	5.2905	5.7426	10.416	6.1113	9.5775	5.7346	9.4044	7.967	9.6748	7.9986	10.353	9.2677	9.6773	6.7572	7.0403	4.6388	8.4422	9.8722	6.3615	7.6904	5.3298	4.5006	6.0245	9.26	5.8736	2.3688	7.3402	10.997	5.3	5.4852	16.301	9.0567	7.0426	8.5377	7.5126	4.2983	10.821	3.0176	4.0731	0.0	9.7655	9.5638	4.4406	8.0699	2.1523
19.105	16.383	21.209	13.963	22.545	18.257	17.357	21.406	16.61	28.305	16.672	25.545	22.653	18.949	15.325	18.151	25.597	11.812	15.989	18.958	18.893	21.732	16.413	18.069	14.799	14.094	10.453	12.898	22.936	22.958	9.4363	18.542	27.978	17.408	17.677	35.31	25.65	17.827	21.467	16.608	14.321	21.784	15.924	15.943	0.0	16.942	17.19	19.422	21.139	17.347
42.271	37.054	32.668	31.356	41.219	31.539	30.14	37.51	33.745	52.168	34.622	52.227	40.993	36.713	30.151	43.624	48.593	27.065	28.885	46.976	33.638	30.607	37.206	25.704	34.115	31.775	16.202	39.539	41.502	36.507	11.234	37.224	44.129	26.405	32.437	53.133	45.777	34.112	42.256	39.076	36.114	43.792	28.594	33.043	229.61	35.802	40.567	41.903	49.275	26.505
127.46	114.52	98.654	81.548	126.41	79.264	90.407	86.178	90.995	165.15	97.211	168.41	118.56	102.71	89.266	130.32	191.91	88.386	75.147	149.83	85.294	106.54	95.137	91.905	89.83	87.656	41.439	107.93	147.63	81.484	32.653	105.5	205.91	73.121	90.274	167.98	132.25	102.85	134.43	116.32	108.15	117.91	66.436	103.88	124.79	110.73	135.04	110.66	179.21	74.588
513.61	461.17	386.39	225.41	511.62	228.59	348.82	370.95	374.7	617.55	389.75	679.44	469.8	447.43	358.51	541.84	513.77	343.46	307.26	590.1	371.27	440.93	368.96	367.72	351.93	331.57	154.04	430.86	572.79	340.38	122.81	392.22	619.76	312.32	354.93	610.37	509.91	434.13	511.67	461.88	442.19	490.7	263.67	396.11	544.2	438.02	506.88	442.95	656.77	211.12
25.7	23.168	23.535	16.752	27.915	19.796	17.127	16.74	17.473	32.378	22.92	33.882	23.162	21.762	20.966	30.122	29.026	18.975	14.93	30.422	20.21	22.153	18.756	18.695	20.549	15.915	12.036	18.52	28.618	16.765	9.6287	23.189	29.822	15.696	17.082	42.06	25.653	20.67	28.207	23.561	18.672	23.283	18.146	16.888	0.0	21.892	25.645	21.544	39.775	16.659
15.11	13.248	13.58	10.675	16.696	12.445	13.452	12.073	14.752	21.972	19.537	19.901	13.323	14.047	12.488	18.939	16.287	14.563	11.256	18.021	9.6523	14.416	15.108	16.586	11.359	13.68	13.12	14.325	13.411	14.592	12.247	11.822	15.007	15.371	13.156	13.419	15.356	13.064	16.339	14.062	16.227	11.567	9.4465	16.936	0.0	16.335	17.515	14.824	18.202	10.77
8.1463	9.9806	9.0345	4.4889	7.5187	5.3085	8.3714	8.0345	7.3792	10.016	7.5779	10.087	8.9702	8.5197	8.0498	9.1071	8.0267	6.655	7.1443	9.0128	7.4072	8.3766	7.6821	6.6055	6.6289	6.4541	4.821	8.4563	10.023	7.6628	4.7789	8.8591	7.7496	8.66	6.229	10.298	9.0549	6.7955	7.6198	6.4749	7.2915	8.8763	7.3691	6.816	0.0	8.0457	10.1	7.488	8.2274	4.0847
9.2826	11.539	11.482	10.091	11.033	8.8447	11.953	10.709	8.0015	13.872	11.893	15.165	12.987	9.1965	9.9906	13.628	12.604	7.572	6.9926	13.041	9.8578	12.161	6.3068	7.7511	6.2903	8.0632	4.4347	9.0152	11.304	10.098	4.9455	7.5174	11.457	6.1043	9.5038	17.399	9.5995	9.6145	11.072	7.4451	9.6636	8.7227	9.4378	8.9	0.0	9.298	13.065	10.25	13.931	10.562
31.525	34.837	32.785	16.983	36.231	20.778	26.018	26.706	28.548	40.633	34.284	38.303	31.297	28.604	28.903	37.266	31.712	26.777	29.162	39.834	30.088	29.854	27.19	25.346	27.069	26.429	19.569	27.585	37.044	27.892	16.724	26.731	37.914	28.442	26.041	40.371	35.926	32.204	29.87	32.823	28.567	29.053	23.487	27.924	0.0	33.014	34.49	28.281	40.58	18.59
45.12	59.499	45.866	26.312	51.41	30.351	50.179	50.419	44.947	56.401	62.326	51.993	52.956	56.638	39.113	45.898	37.904	51.06	47.083	51.66	45.698	50.494	48.081	45.599	42.637	44.205	36.551	42.986	47.453	48.44	36.867	49.072	45.109	47.868	44.401	55.52	48.536	58.438	49.2	52.834	45.724	44.124	44.547	45.961	0.0	48.238	59.163	47.622	52.688	23.517
15.646	9.3261	9.8637	11.312	14.885	11.59	11.412	13.558	12.06	17.857	13.041	15.012	12.14	13.606	10.51	16.027	17.118	11.502	13.131	13.043	9.4449	12.955	13.44	12.805	11.336	11.049	11.036	12.717	14.029	9.7837	5.4474	15.15	14.708	15.088	12.2	14.911	11.752	10.855	12.824	13.367	12.558	11.103	9.5978	12.777	0.0	13.971	14.165	12.27	14.489	9.8065
27.711	27.94	25.642	17.808	29.843	20.085	24.356	27.33	23.954	32.996	25.539	32.814	27.987	26.176	20.186	28.286	27.97	21.952	23.865	31.196	27.853	26.195	22.281	23.565	21.06	21.573	15.601	24.127	26.867	25.176	17.454	28.04	30.472	21.27	25.738	39.643	34.423	28.774	29.721	25.935	23.598	24.065	24.767	23.458	0.0	26.838	33.435	24.001	34.998	18.102
29.135	23.77	21.212	24.85	24.541	23.866	21.0	26.333	22.413	25.12	21.268	32.832	23.744	23.708	20.584	22.974	33.107	19.487	19.632	22.991	20.305	20.648	22.718	18.8	21.396	20.351	13.387	22.982	25.931	23.787	16.19	22.297	35.605	21.101	22.048	24.802	26.758	21.228	21.263	25.548	23.439	23.192	20.348	21.924	0.0	21.387	24.729	24.268	23.442	22.064
10.202	9.9216	10.027	7.3699	11.124	8.5436	9.4827	8.9401	8.6856	12.817	10.43	11.25	11.531	10.775	9.7329	12.751	13.048	9.4386	5.767	12.028	7.5708	11.361	8.1834	9.6433	8.948	7.8053	5.3943	9.5024	8.5385	9.5022	6.5812	7.7678	11.028	9.7669	7.796	12.926	11.248	11.301	11.061	9.1692	9.2815	10.34	8.4311	8.775	0.0	11.402	10.844	9.8623	13.502	7.6418
5.3381	4.1154	4.5733	3.7507	6.6858	6.3384	3.181	5.0037	4.4357	5.3387	3.9269	6.0633	3.6262	3.0832	2.9955	4.0121	7.5461	2.7676	3.1542	5.2438	4.2671	5.7982	4.7604	5.0397	3.0544	4.5427	3.6559	6.8341	5.083	5.1523	2.9445	4.0154	6.736	3.7098	3.5092	6.4996	8.2997	6.1021	7.7593	4.6573	3.8286	5.2554	4.0335	3.2292	0.0	6.0333	4.5852	5.8119	8.3042	4.3129
22.801	19.873	17.187	14.425	19.866	17.188	14.216	19.269	16.239	26.279	15.72	26.093	18.207	17.53	16.58	22.724	27.102	19.378	15.442	20.728	16.169	21.726	20.568	15.291	15.228	15.951	11.228	21.007	20.932	16.627	12.858	17.893	25.25	18.01	16.498	25.459	28.363	19.983	23.556	20.43	14.717	24.679	13.431	12.633	0.0	22.427	23.009	19.825	29.436	13.667
17.793	22.763	17.34	12.265	21.254	14.565	15.023	15.36	15.371	19.126	17.669	27.804	14.859	21.363	15.12	22.495	23.509	14.703	14.623	26.592	14.535	18.583	13.165	17.43	17.531	14.035	7.217	16.925	23.379	11.27	3.6124	15.132	30.742	11.218	11.696	24.06	17.935	20.109	20.194	18.132	17.893	17.024	10.671	17.846	0.0	20.73	16.021	18.117	29.838	13.648
3.942	3.0426	2.8208	3.6022	2.4184	3.3883	2.4983	2.7169	3.2925	3.7596	2.6634	3.1259	3.6757	4.5008	2.8528	4.4404	4.1878	2.8712	1.6717	3.826	5.5925	2.3545	4.6032	0.98647	3.6096	3.3308	4.3678	3.2632	2.9096	2.4028	2.9896	1.0424	4.7705	1.6748	2.6095	6.6086	4.4469	1.9545	2.6496	5.3004	3.1837	5.0532	5.6994	2.9157	0.0	5.2594	4.8001	2.8756	3.9734	3.5611
5.4694	8.4523	6.103	4.5162	7.902	6.0215	5.2259	6.5631	6.5543	6.5524	5.9233	10.764	5.7898	7.9905	5.7134	7.6702	7.2648	4.7828	5.8657	9.3973	5.2391	7.8821	6.479	6.7529	6.6014	5.3782	3.6389	7.7802	8.1974	5.8382	2.6711	4.2955	11.739	6.5527	4.7468	10.552	6.7003	7.8153	7.9105	6.5301	7.3653	7.7921	5.3578	7.605	0.0	7.5203	7.0567	4.9058	9.4564	5.3627
8.559	10.352	9.9457	5.3205	12.464	6.8215	6.8731	7.0652	8.3682	11.597	7.2046	11.886	6.8028	9.8081	8.625	12.019	9.7018	7.9586	7.3167	12.945	8.8681	9.7069	7.2135	7.1496	8.107	6.5763	2.6326	9.4491	9.9348	6.0586	1.6659	8.4076	13.726	6.0567	5.8363	11.096	10.095	7.9762	8.0734	8.5586	9.4101	9.137	6.2276	7.0294	0.0	10.199	8.4023	9.6486	10.741	6.3048
59.565	66.773	53.453	28.958	63.657	41.823	48.892	55.304	52.263	74.288	53.615	76.986	53.581	65.145	53.104	70.092	47.28	52.274	46.569	67.37	51.538	55.767	53.186	55.354	48.016	48.302	31.526	52.899	56.22	53.034	34.607	47.897	67.145	48.195	51.205	81.537	64.928	63.865	65.608	57.268	49.665	60.798	41.374	47.407	0.0	57.232	56.83	58.322	83.082	36.858
5.2013	5.0301	3.9186	3.1814	6.4527	3.1162	5.4333	3.8176	5.648	10.125	5.0605	10.303	5.0358	4.012	4.8963	6.1685	5.7431	4.553	3.4593	9.6079	4.4086	6.0663	5.0802	5.1923	6.4495	3.8376	2.1393	6.6074	7.3424	3.5806	0.98456	3.5918	6.9872	1.4765	3.7694	7.0719	6.6682	4.5631	5.5296	4.8342	6.2985	4.6199	2.3699	5.617	0.0	5.6928	6.0693	6.3064	9.9172	3.6627
56.867	68.807	56.665	34.617	70.02	32.627	45.815	45.827	49.312	75.44	60.633	92.405	56.879	63.437	49.302	74.399	62.733	48.12	35.09	94.151	59.409	61.52	42.022	44.973	50.498	43.146	20.519	66.491	62.018	42.923	16.432	48.995	83.861	41.804	42.274	112.9	68.505	62.364	72.003	61.3	53.774	73.645	40.321	53.188	0.0	58.493	63.241	53.479	111.2	38.088
38.818	28.453	25.515	30.985	35.808	30.353	26.128	41.668	31.784	37.697	31.064	40.627	31.092	36.437	33.057	33.64	34.803	27.975	26.379	32.479	29.84	26.205	34.509	21.598	28.227	28.242	18.514	31.226	35.832	31.03	21.241	32.649	40.382	31.899	32.011	32.657	40.732	34.852	32.397	41.792	29.163	35.844	30.933	27.038	0.0	33.189	39.453	32.413	38.669	29.108
18.431	15.622	16.093	23.179	19.58	23.245	13.122	19.738	17.634	20.423	17.002	19.37	14.156	18.879	16.759	14.993	25.258	16.27	17.965	17.545	18.418	13.746	14.15	13.982	14.474	18.52	12.049	13.135	18.052	19.512	14.788	17.748	29.789	15.181	16.586	20.982	19.428	16.897	15.836	18.852	13.689	20.91	17.529	12.208	0.0	18.524	15.609	15.482	17.608	17.419
2.1983	3.5345	2.176	3.3428	2.8503	2.8438	1.985	1.867	2.8688	3.7781	2.609	3.6644	2.7703	3.6167	2.8705	4.1002	4.3359	2.9253	2.0822	4.2311	3.424	3.3089	2.4857	2.5789	2.3812	2.1752	1.2034	2.0326	3.0202	2.4649	0.82839	1.8526	9.8405	2.4847	2.2284	4.8553	2.3511	2.0941	3.2646	3.5456	2.668	2.5544	1.7447	2.2108	0.0	2.8062	3.239	2.2594	6.0282	2.9232
8.9587	12.625	2.9766	4.1729	12.407	3.2548	5.0504	6.7967	7.0277	11.537	7.545	17.809	5.8115	8.8979	6.6589	16.81	4.3966	5.8953	4.3586	14.674	8.7908	6.8725	5.9222	7.6816	7.5408	5.8303	0.90538	12.322	9.5669	3.4864	0.7479	5.5606	14.072	2.7106	4.4362	16.277	8.7438	7.799	10.305	8.2624	8.744	9.8388	2.419	7.9189	0.0	7.6694	6.3228	8.6152	20.294	2.8618
4.713	4.8386	1.0766	2.0234	5.7689	1.9158	2.3034	2.3241	3.479	5.8551	4.3565	8.1582	2.9992	4.7239	2.9587	6.6248	2.1708	3.4115	2.2929	7.4033	3.8115	2.978	3.1038	3.514	3.1015	2.7241	0.87016	4.6801	6.3166	1.8048	0.34427	2.8668	6.2024	1.4751	1.8953	7.7363	4.9964	4.2479	5.8287	5.3308	4.4481	5.687	1.9977	4.1374	0.0	4.1651	3.8979	4.9285	11.298	1.6205
3.0845	4.3164	1.8287	2.7744	4.8762	2.6568	2.4664	2.6246	3.569	4.5124	3.9838	5.7952	2.9053	4.3702	2.843	7.5565	4.1791	2.6904	1.9958	6.1327	5.0869	3.2772	2.97	3.9361	3.297	2.2891	1.0085	4.4135	3.7732	2.4088	0.72201	2.3034	9.7242	2.2968	1.8103	5.1625	3.5987	4.4248	3.2803	2.0979	3.7646	4.0149	1.728	2.4753	0.0	3.4157	3.3381	3.8313	7.3367	2.25
21.475	25.58	13.346	10.16	33.454	9.6795	17.899	17.439	23.187	32.956	27.339	45.538	20.932	29.714	21.091	41.497	15.497	18.563	14.233	50.148	20.669	24.441	20.754	20.544	20.839	14.95	5.6885	30.131	27.028	15.213	2.7888	14.692	36.805	16.43	15.704	43.281	25.644	22.311	26.831	22.791	26.622	29.321	10.139	23.21	0.0	23.476	27.892	27.645	62.139	11.239
33.099	46.355	44.258	25.755	46.131	21.066	29.088	29.522	30.588	49.6	37.712	47.748	34.011	34.094	35.252	48.632	42.74	28.758	26.72	56.845	34.698	35.539	30.722	26.264	29.02	26.209	15.533	39.305	42.545	28.905	9.527	30.916	50.385	26.155	25.68	63.135	41.757	40.206	39.651	35.941	37.553	42.505	22.368	30.627	160.56	33.179	38.579	34.529	69.299	26.776
1.3949	2.075	6.2909	3.8393	3.1834	2.8185	4.898	2.185	3.5257	5.7487	4.5283	1.1913	6.0437	2.7215	2.5714	1.7435	7.3741	4.5391	1.9856	4.8072	4.0257	5.061	3.3931	1.6475	1.1427	3.2426	0.66338	2.4861	2.2136	1.6781	1.9146	2.2246	6.2491	1.4468	2.7588	7.2917	3.0874	2.1573	2.7338	3.9598	4.5672	6.0439	3.684	1.3562	0.0	3.3619	1.7056	3.4039	9.6789	4.1409
64.563	73.621	63.714	53.283	72.052	46.81	59.966	60.581	59.17	78.081	61.979	87.268	71.504	65.644	62.115	78.92	73.355	61.393	59.18	76.529	59.267	67.896	64.052	56.34	57.998	58.72	39.149	61.247	75.447	54.631	32.212	64.049	85.828	55.642	59.269	74.601	76.15	64.117	73.96	64.811	63.812	69.067	48.716	62.389	250.12	60.82	67.071	67.939	77.869	45.448
20.561	22.698	21.311	18.806	24.213	23.823	21.893	21.255	22.952	22.613	30.538	23.963	18.097	28.936	24.015	22.065	22.975	28.038	24.146	23.537	20.559	18.947	24.971	26.005	20.097	17.219	15.751	17.891	24.848	20.837	17.951	15.693	27.318	22.003	16.88	15.688	14.278	23.962	21.558	20.483	23.582	19.641	22.367	19.727	0.0	20.418	20.045	19.339	15.406	24.268
7.7129	6.7782	7.5314	4.5921	7.7097	4.5258	4.7525	4.37	4.2308	4.0315	5.6239	6.9093	5.7371	5.443	8.1427	5.5792	7.9132	3.2289	4.4224	5.0383	5.1759	5.061	1.8556	6.3626	3.4608	4.8867	3.5242	6.548	4.5656	5.1227	2.5379	2.3305	6.2793	7.1225	4.1045	11.321	10.77	5.3465	6.294	4.7023	2.701	7.6108	5.1577	3.8748	0.0	4.3159	4.9992	7.0838	9.4044	3.8097
3.5513	4.5019	5.8415	5.1146	5.1066	5.1964	3.4168	3.3396	3.3713	6.6503	4.1903	6.2749	4.7166	4.9405	2.8578	6.0016	9.7504	2.9909	3.3158	6.0947	3.3574	4.6418	3.2018	3.6595	3.6477	3.6545	1.8362	4.758	5.0364	3.2448	1.5461	3.1188	9.0399	2.8564	3.1831	6.1804	4.2999	4.39	4.9913	4.8576	4.1027	6.0458	2.6294	3.6401	0.0	4.2755	6.1862	4.028	6.5638	4.6681
93.352	84.5	82.03	73.454	94.84	71.957	63.798	73.057	66.801	116.84	73.692	115.46	86.136	81.658	58.13	113.3	128.67	61.656	52.201	116.82	57.277	77.935	72.51	58.172	68.975	68.479	43.578	89.535	97.959	74.446	40.931	85.203	115.18	55.585	62.75	123.96	87.262	72.976	107.46	88.402	84.116	99.47	49.832	75.642	114.66	86.783	119.98	81.393	123.7	69.371
80.516	65.776	73.999	48.479	64.473	52.705	67.167	57.201	62.534	84.61	66.19	75.891	93.126	66.878	56.692	90.189	85.742	56.221	47.267	96.874	52.459	68.5	67.15	51.37	56.243	58.025	38.761	68.479	72.114	68.619	34.197	78.119	90.6	54.932	59.949	104.47	84.063	66.021	96.716	69.204	72.091	88.982	57.198	70.448	0.0	73.373	94.234	58.67	102.06	55.175
9.8883	9.6928	10.496	8.3677	11.307	9.7979	6.8404	7.0928	7.8862	12.933	8.1517	12.235	10.226	8.785	7.703	10.84	14.528	9.0999	7.9103	13.325	9.3721	8.9388	7.7687	8.1686	8.7411	8.0368	4.883	9.3988	12.599	9.2226	3.7804	8.0876	14.284	6.3248	8.6387	17.146	13.028	7.3217	10.578	8.6002	7.2969	11.598	6.9714	6.235	0.0	11.697	13.29	9.26	16.451	8.0687
47.949	49.24	51.97	31.715	56.449	42.453	38.263	43.676	44.035	67.567	41.892	62.833	51.122	42.932	40.917	61.156	63.26	45.52	38.337	68.578	44.175	50.816	41.335	47.156	43.452	42.682	27.605	51.522	59.881	42.767	23.902	53.584	61.8	38.491	43.83	84.964	63.014	44.945	59.874	50.022	46.993	57.26	34.461	42.951	0.0	58.761	64.459	44.05	91.358	28.985
10.221	11.281	7.8105	6.1552	10.358	6.6475	6.3194	8.7362	8.6632	11.493	7.2314	12.429	8.6163	7.3883	6.5017	14.612	7.6099	6.0082	6.2552	13.848	6.6125	9.0036	9.347	6.5681	6.34	7.6433	4.4229	11.318	12.314	7.7856	3.9533	9.3042	11.185	6.3979	7.5432	11.706	7.705	8.508	10.802	11.185	11.921	14.346	7.3165	9.9418	0.0	11.028	9.9934	9.4025	17.057	5.6832
22.42	20.278	13.881	11.036	19.85	11.935	14.208	16.572	15.817	28.689	16.488	27.186	18.152	16.726	13.019	26.282	12.905	12.151	12.832	28.767	14.331	16.046	16.743	11.528	12.848	14.169	7.9022	21.231	26.397	16.561	6.7009	18.066	20.241	14.827	15.377	24.44	17.847	15.794	19.842	21.409	22.112	25.221	10.866	14.3	141.17	24.771	20.025	18.357	33.999	10.727
25.554	32.36	31.414	26.568	26.362	35.143	25.613	21.175	25.086	24.928	23.323	26.903	28.581	30.742	22.7	21.465	37.376	26.932	21.78	27.528	34.425	25.269	23.914	28.521	27.412	23.484	16.512	24.957	23.573	20.751	28.976	22.83	32.146	24.998	32.373	37.627	34.391	21.354	23.428	22.124	22.33	24.506	34.402	25.641	277.89	23.747	32.171	27.311	25.504	27.71
10.256	9.3265	9.4643	11.762	9.6086	9.793	8.9548	5.7934	9.8022	9.7137	9.3369	10.92	11.496	13.033	8.3397	12.798	21.265	8.8004	6.2048	9.4281	7.9728	9.0296	10.965	6.5199	8.4588	9.1857	8.8103	10.604	8.2274	11.542	9.7901	11.135	9.1422	10.559	10.609	15.154	14.033	10.712	10.8	11.249	9.0682	10.811	10.618	9.8335	0.0	6.9951	8.7885	11.761	12.325	9.9622
3.7721	3.3457	2.601	2.9049	3.1683	3.4224	2.0145	2.8239	2.747	5.7892	2.8722	6.2902	2.6683	3.4454	2.9672	5.4851	6.6274	3.4213	1.9246	5.6836	2.5483	3.039	3.054	2.6745	3.3093	2.3019	1.1482	3.0062	4.2402	2.2014	0.73984	2.787	8.5947	1.3561	2.1243	10.203	2.9428	4.2081	4.4017	4.9006	2.7473	2.2731	1.3356	3.112	0.0	3.699	3.6811	2.879	9.9615	3.2241
48.848	37.328	34.889	38.598	46.211	36.879	26.734	26.919	32.335	70.8	33.465	81.83	38.083	39.075	30.859	47.278	68.673	28.992	23.212	61.831	34.966	38.968	33.752	29.002	36.464	27.591	12.581	42.309	58.49	24.174	5.7868	38.474	86.819	22.554	34.184	94.103	54.645	31.923	52.728	48.181	32.184	46.804	22.686	31.973	126.04	50.79	49.006	44.762	90.162	32.774
8.2685	6.2196	4.1388	4.4647	5.0123	2.5318	6.0831	5.6066	5.1319	7.0139	7.6283	6.5857	7.2404	4.8973	5.5108	5.2708	4.5092	3.6841	2.9843	8.2484	5.1917	6.5786	6.7061	3.3096	2.4333	5.4172	4.6786	7.921	4.4294	4.9369	5.1645	6.1714	6.2269	2.9205	5.1561	8.2583	4.6728	7.5321	3.9374	7.7612	6.8303	7.0883	3.5859	7.2874	0.0	4.5781	5.7724	4.1042	6.449	5.1788
3.3537	6.739	5.926	8.7956	5.6369	5.4041	6.4568	7.5675	6.0116	9.8478	6.4679	12.443	8.1092	6.6813	8.1611	10.106	10.846	7.3317	6.8468	9.3316	10.043	8.1137	8.0111	5.5233	8.0471	6.109	8.7556	7.5896	8.5106	9.2709	6.1764	9.3154	7.7399	8.4081	8.5214	12.893	12.361	5.7506	8.9372	9.9239	6.6603	10.905	10.536	7.9186	0.0	4.2483	7.0295	7.0076	12.753	12.192
39.887	37.703	33.835	53.904	37.083	54.832	40.388	37.329	37.256	38.646	40.33	42.505	50.808	39.001	27.665	42.356	60.541	31.257	36.27	36.814	37.578	36.324	38.113	29.544	33.326	33.025	27.669	41.855	40.56	41.596	46.635	38.558	48.4	33.525	43.191	44.72	55.27	27.403	43.93	47.029	35.928	45.272	44.945	39.966	0.0	41.003	47.556	43.021	50.096	52.365
5.4758	2.5206	4.7178	4.5072	6.8154	4.5407	6.8513	3.1599	4.0883	3.7102	5.4445	4.3414	6.2494	5.3823	5.6288	2.9212	4.3709	2.1262	5.7668	1.9689	5.1445	5.0034	4.178	2.5812	6.1193	5.4471	6.2403	1.9142	5.5004	4.6087	6.891	0.82727	3.6221	3.8714	5.2308	4.2912	1.5292	5.7268	3.3851	6.2375	2.336	5.4562	4.8981	2.0173	0.0	3.6769	4.8853	4.0821	6.8228	6.602
23.437	21.059	19.032	24.472	22.268	26.001	21.198	15.736	20.23	26.446	20.312	25.617	23.93	21.17	15.423	24.861	21.942	16.364	23.807	24.107	16.037	21.567	21.018	15.199	20.276	18.897	15.593	18.473	28.466	24.962	18.423	21.556	18.407	16.104	17.445	32.901	21.591	21.985	23.239	20.937	20.431	27.106	14.085	18.933	0.0	23.454	24.38	20.211	33.68	20.883
14.658	14.938	12.875	11.711	13.35	16.795	12.27	9.3384	11.753	12.572	14.484	14.188	13.065	12.213	9.7992	13.472	12.993	13.36	9.4504	16.634	15.534	13.221	14.048	11.557	14.763	12.024	12.298	12.601	10.446	12.343	11.57	14.714	12.747	15.22	12.711	20.502	18.043	14.592	11.521	16.342	14.566	14.861	13.512	16.395	0.0	16.349	15.735	15.138	18.952	9.8298
16.25	18.001	20.22	13.478	18.121	16.08	15.375	16.093	14.233	21.722	13.81	21.101	20.773	20.755	15.892	18.302	21.077	12.471	13.976	18.422	12.374	14.456	13.136	15.788	15.779	13.512	13.314	14.041	17.816	18.248	14.406	18.562	13.065	14.784	18.317	25.648	18.667	15.748	18.187	19.767	14.849	21.102	14.139	12.632	0.0	19.402	21.235	19.757	20.532	15.1
9.5985	8.1726	8.4803	6.7826	10.138	5.8841	12.463	8.7495	8.6861	7.2117	9.9031	8.1641	15.175	7.1493	6.6465	6.3658	5.8722	8.0452	5.5589	8.0697	7.8488	6.4552	7.6584	6.6958	4.9188	10.078	7.4589	9.4646	6.5799	9.6665	6.8657	5.5858	11.37	8.4817	8.9446	19.216	7.6991	6.9824	7.8314	9.7601	6.3976	7.8028	5.6986	8.0697	0.0	8.3743	11.623	9.0905	6.1442	6.8991
0.93426	0.63751	2.1618	2.4286	1.4159	2.7331	1.1043	1.6454	1.3572	1.0322	1.485	1.5501	1.8165	1.5019	2.0913	3.7434	2.0227	1.5984	0.80743	2.0676	0.74836	1.5387	1.7679	1.1088	1.2214	1.5229	1.3488	1.4239	1.8753	1.9394	1.195	1.8523	3.2164	1.4482	1.3681	2.1848	2.1022	0.76285	2.1716	1.7109	1.9171	2.1846	0.54476	1.3656	0.0	1.5149	2.1525	1.3094	2.9589	2.5595
40.111	35.21	27.326	26.057	37.738	31.676	29.872	26.816	27.01	44.824	26.119	58.364	38.759	27.903	24.518	39.812	44.021	25.946	21.431	46.367	25.944	39.416	32.179	22.133	30.02	26.933	19.418	34.264	39.982	34.048	17.749	36.971	37.613	27.475	27.678	58.784	54.061	26.004	41.299	34.205	31.781	35.986	23.734	28.604	187.72	39.275	46.07	33.315	66.945	26.143
0.86071	0.5643	0.92944	1.8865	2.6088	0.90023	0.67827	0.8489	1.6437	1.1747	1.9154	2.0827	2.297	1.8692	1.4985	2.1947	2.1892	0.57268	0.78896	1.8587	1.6087	0.90963	0.83421	1.1918	0.91329	1.1977	1.8122	1.5305	2.2575	0.38603	2.3353	2.0372	3.4307	0.5837	1.3528	1.3419	1.6318	0.81993	2.0007	0.97355	2.7475	1.9568	0.93685	1.1291	0.0	1.3503	0.92543	0.8042	1.8002	1.3238
16.396	14.025	10.968	8.7861	13.018	9.2972	11.063	12.736	11.015	15.843	12.141	12.92	14.172	11.0	11.557	13.689	15.224	8.8543	10.853	15.04	13.424	11.961	13.407	10.648	10.219	8.803	7.9184	13.808	11.988	10.855	9.5269	12.645	13.506	11.217	10.411	11.367	11.681	14.099	16.077	14.114	9.0316	12.931	13.148	12.334	0.0	12.292	15.705	10.168	16.752	9.4985
9.4001	10.882	11.673	7.4169	12.479	7.9791	6.5557	6.9533	7.2435	10.948	9.7897	14.284	9.3821	9.9101	7.1191	12.144	10.5	4.7176	7.6513	14.668	6.5885	10.458	7.1063	7.6796	9.4256	5.9646	4.4174	8.0631	11.834	7.8923	3.1625	8.4951	16.29	6.5022	5.897	15.937	10.94	9.4561	9.0313	7.7262	7.5389	12.395	5.832	7.8423	0.0	8.2754	9.9047	8.2208	15.02	5.9638
41.78	48.216	49.101	38.412	44.502	35.695	39.025	40.556	35.149	45.809	40.474	52.811	49.453	38.874	40.443	51.977	59.083	34.801	29.574	52.788	39.352	46.193	39.94	33.306	38.755	36.165	28.304	43.702	50.519	43.269	27.105	42.794	54.068	35.573	35.829	57.02	51.09	39.473	51.161	42.039	41.571	47.941	39.378	42.219	0.0	43.346	52.715	48.395	68.472	37.096
8.214	7.7742	10.893	7.1836	8.2989	7.2822	5.7916	8.2434	6.3572	9.0472	5.2592	11.437	7.0762	6.8281	8.4676	8.0837	10.507	7.1501	5.7064	10.31	8.2823	7.3102	5.6799	6.6847	7.8556	5.5344	6.2623	7.3797	8.1804	6.2822	5.6302	8.279	8.8013	7.0363	5.0224	7.077	7.3137	6.4246	7.4809	8.1499	8.3662	8.2559	5.7643	5.1039	0.0	9.0161	8.6767	6.8668	7.5952	7.2726
4.6419	3.8756	4.1532	2.6364	4.8239	3.8548	1.9596	3.4009	2.8114	5.0683	2.4791	4.6212	1.9113	4.0847	3.1172	5.5235	4.048	3.1011	2.48	5.6034	3.1605	3.8991	4.2847	3.9484	5.9105	2.879	3.0157	3.6223	3.2798	3.3548	2.0151	4.3662	4.782	2.8781	3.2628	3.7219	4.2939	3.3354	3.6994	4.2003	3.8895	4.8242	4.0059	4.4885	0.0	3.8919	3.3273	3.4945	4.6601	2.8303
7.6385	9.9058	9.3059	5.0614	9.0828	3.849	5.0354	6.0849	5.3581	9.8905	6.3634	10.995	6.1677	4.9882	6.6494	6.6587	7.7008	7.7632	4.2549	8.4405	7.4129	7.621	9.4281	8.0005	5.9619	7.413	3.6618	7.021	5.9994	6.5355	3.0821	7.0169	10.773	4.7816	6.9867	10.764	7.1981	4.0301	8.2707	9.2306	6.3301	8.282	4.1571	6.0891	0.0	5.9102	8.9148	8.5095	11.06	5.7047
6.1271	3.0989	3.8044	4.1692	5.4785	4.4016	5.0698	3.7769	4.1685	4.3206	4.2268	5.6338	5.6412	5.262	4.0003	8.3323	5.2272	4.3679	4.128	6.558	6.0123	5.1214	5.0477	3.3937	4.4494	3.6661	2.322	5.9486	6.2848	3.7923	3.8235	6.2294	7.552	5.6094	3.3916	7.3435	7.506	3.6772	6.8837	6.0063	7.2426	5.7111	4.0014	4.943	0.0	5.9368	6.1486	4.5512	7.3045	4.3732
6.9864	7.2956	5.9997	3.9031	8.3369	8.0127	4.3567	6.6192	5.7518	12.814	8.4223	9.4242	4.7272	6.4512	7.255	6.8731	10.599	7.1217	3.1767	8.5221	5.0895	6.691	4.372	4.0753	8.8213	6.1238	3.5024	5.916	3.6793	4.6187	4.4776	5.3621	11.496	4.4767	9.5862	9.7772	9.6273	9.9358	8.0984	7.0933	7.2763	5.1526	3.907	4.5462	0.0	9.6249	6.5456	8.8509	10.677	5.8856
12.653	11.808	13.907	7.7907	14.004	8.8243	10.95	15.097	9.773	14.185	11.765	15.089	13.024	10.639	14.53	12.626	8.7997	8.9231	11.712	12.378	6.4135	6.5772	10.365	8.2906	9.1025	9.7147	11.759	15.692	13.588	12.92	7.9385	11.084	13.467	11.721	8.2913	15.323	8.6495	12.074	14.442	10.35	10.243	14.896	6.9627	10.714	0.0	12.041	12.592	11.463	13.846	9.4803
1.7219	6.6299	3.9253	6.2995	5.0257	4.676	3.5053	4.2141	3.5623	6.7309	4.7116	10.37	3.7101	5.6657	4.7465	5.7455	10.368	4.7281	1.929	6.5743	4.4698	4.8526	4.3678	4.1945	4.9482	3.5141	1.3534	4.1095	2.975	2.9174	1.2804	3.4991	8.4703	3.7193	2.9809	5.5181	4.6317	6.634	5.4848	3.799	3.2443	4.3495	2.5509	4.5174	0.0	5.473	4.5255	3.4321	3.8414	2.4644
31.339	29.422	27.073	23.909	32.245	24.58	21.708	24.438	25.723	44.178	27.449	38.421	28.458	26.728	25.207	38.391	32.894	28.382	22.774	41.781	26.593	30.181	26.837	22.912	27.982	25.025	13.513	31.331	34.405	25.367	9.3417	31.531	44.415	22.669	24.466	42.996	32.724	27.704	32.861	32.202	30.711	27.929	20.569	28.678	116.55	33.755	32.437	30.593	41.319	22.389
49.295	75.449	47.391	45.876	81.97	46.538	45.078	48.146	52.131	83.85	60.761	86.081	51.599	68.288	53.014	80.188	74.664	43.381	37.466	94.764	59.216	66.068	47.866	55.65	44.134	41.271	17.367	65.098	64.994	38.544	11.851	46.406	122.9	36.773	39.723	90.223	59.731	66.37	58.937	56.48	55.033	64.564	34.485	55.342	0.0	67.818	59.774	53.774	110.38	37.85
19.541	30.409	17.714	14.091	34.428	13.253	17.459	18.886	22.166	28.483	20.652	43.076	18.313	37.856	21.676	40.105	27.192	26.239	21.961	43.516	22.17	31.495	22.381	24.841	27.643	16.515	7.1991	27.304	25.088	18.255	4.0428	17.044	51.409	15.157	11.925	37.75	23.79	31.602	26.787	24.295	26.442	28.348	12.271	23.713	0.0	18.491	23.75	25.243	39.585	11.365
10.433	6.8799	9.568	5.7255	8.5478	7.0331	2.6747	11.605	7.9694	10.186	4.2827	9.452	2.5934	6.8844	11.072	13.321	7.1589	9.3458	4.0609	14.384	7.4791	7.689	7.0179	9.2678	5.1369	7.9015	5.8012	9.0466	4.2839	6.7173	6.7468	8.6717	17.965	4.3289	5.8793	16.655	9.0039	6.9704	11.885	9.3396	10.093	6.8012	6.261	7.0488	0.0	9.7855	9.4585	6.2224	12.235	6.7178
24.957	21.645	20.283	18.928	22.037	24.729	21.829	22.012	23.639	29.333	25.455	27.372	23.599	27.375	24.527	28.521	23.474	23.832	23.476	31.625	25.739	28.864	20.182	27.251	27.146	23.112	13.091	26.232	24.554	21.809	11.052	25.34	31.701	21.039	21.245	42.878	24.331	24.729	28.004	24.309	27.537	29.076	19.253	29.194	0.0	31.58	30.823	19.226	30.016	16.296
5.997	4.956	11.301	3.5961	4.9897	4.1945	4.9343	7.5383	4.6821	10.806	8.3735	7.853	6.4017	5.7109	4.7598	12.193	9.5458	5.7673	6.5318	7.8827	9.0659	6.7784	6.8381	6.3501	3.8367	5.9559	5.7635	6.7243	9.0543	5.7591	4.0837	5.2375	4.4129	6.5389	5.6893	7.2872	9.6721	4.4358	5.831	6.0295	6.6155	13.046	7.8713	8.6071	0.0	5.6643	9.0186	6.9876	14.658	3.6962
27.331	24.561	26.206	21.509	26.423	21.634	23.603	28.234	26.323	39.232	23.385	33.181	25.906	32.794	31.535	33.843	34.284	21.432	22.871	43.27	25.432	32.325	27.555	20.228	26.063	24.983	22.918	32.125	35.424	28.659	19.37	36.578	30.904	22.689	25.166	42.703	35.874	26.934	34.777	24.163	28.697	29.889	26.062	28.558	0.0	30.527	32.342	28.399	41.098	22.864
15.318	15.064	16.21	11.711	15.507	11.737	14.213	13.295	14.129	22.021	13.226	18.829	19.049	12.52	17.801	18.748	17.987	13.366	15.669	20.882	10.092	18.101	16.727	15.059	14.506	12.959	10.991	16.996	22.04	15.499	10.972	17.897	17.415	12.465	12.122	24.896	18.631	14.358	20.532	15.94	17.052	18.387	12.379	15.793	0.0	17.556	20.642	16.487	21.529	11.485
17.414	19.095	21.128	10.591	19.333	15.057	13.645	13.894	18.384	14.954	10.856	23.23	17.231	16.456	11.156	19.013	20.445	17.482	17.361	18.039	19.108	15.264	22.461	14.946	14.143	17.17	16.478	17.952	19.684	15.69	11.077	23.871	18.477	20.522	20.858	33.783	20.602	12.823	19.253	21.786	12.92	20.876	14.162	14.527	0.0	17.766	15.801	18.647	22.043	15.065
14.053	13.68	17.713	5.0325	10.102	9.1102	6.9469	11.541	11.119	12.121	10.556	9.5562	7.835	15.347	12.892	12.21	11.648	13.377	11.176	17.216	11.79	13.25	7.9998	9.8377	9.9983	11.369	9.7669	9.9652	10.599	10.178	8.816	10.96	15.069	8.2898	12.209	22.357	15.679	12.242	16.636	15.087	11.412	13.492	9.5952	9.909	145.71	13.276	12.357	10.572	12.63	7.7886
4.5227	2.3847	4.1	3.0566	4.7387	2.8401	3.8611	3.6346	4.6385	5.2328	4.0755	4.4856	5.1259	4.1669	3.6455	3.3695	6.5211	7.4196	4.7598	4.9698	6.4965	7.8214	8.0815	4.639	6.2209	4.351	4.4014	5.552	6.0254	6.7615	4.2418	6.5238	3.554	5.3012	4.3041	7.5735	8.2571	4.2127	4.7589	5.2209	3.91	5.3315	5.6065	3.9112	0.0	6.9251	4.4025	5.1335	12.239	4.6213
17.854	12.614	14.258	11.938	14.686	13.178	21.375	15.57	16.626	18.282	17.476	18.114	28.373	17.817	14.317	13.759	16.427	16.632	15.218	18.854	15.209	17.407	22.219	18.362	17.543	16.903	14.939	17.419	18.004	17.333	14.298	19.64	17.235	17.363	21.02	20.205	18.285	13.584	15.924	19.177	16.286	21.351	14.528	20.558	0.0	18.753	18.805	16.381	25.214	11.589
8.505	2.1832	5.7259	4.6401	8.3383	5.8436	13.404	3.7281	7.4143	7.1175	11.403	6.0468	16.617	3.5448	5.4157	4.3729	9.1359	8.1739	8.0847	6.4473	9.7144	10.623	5.1901	4.6889	4.0318	7.5099	4.5098	7.8864	6.5211	8.0529	5.8401	5.2529	4.3461	9.8977	7.0176	3.8674	5.4209	13.563	9.2746	8.1156	6.4101	4.8697	9.9859	7.9749	0.0	9.4763	16.332	4.0321	13.22	3.9364
12.489	10.122	8.4037	8.8674	14.457	8.5818	12.426	8.7897	10.571	13.42	12.681	15.429	14.237	8.1035	10.654	9.8683	18.012	10.595	11.529	12.798	14.956	14.869	13.098	13.427	7.5917	10.27	7.9917	11.945	13.545	10.91	6.6069	12.924	12.954	8.4271	11.863	15.411	13.29	10.69	9.0448	10.459	12.471	15.638	12.399	12.794	0.0	13.066	11.157	15.199	14.176	7.5654
14.864	13.98	10.419	8.2461	14.006	10.869	12.915	14.763	13.341	15.47	12.952	20.747	16.145	16.68	15.527	17.465	14.702	14.693	10.699	18.421	12.355	14.792	14.086	11.844	11.31	10.625	7.0364	13.955	12.165	9.7962	8.6316	12.423	19.956	9.0543	11.59	21.1	13.919	16.216	16.649	13.332	15.139	19.113	9.5368	12.602	0.0	15.074	16.71	14.823	27.75	9.9115
13.932	19.892	20.115	10.699	15.484	11.726	22.232	17.812	15.328	22.63	19.153	18.579	28.588	16.993	19.742	23.551	12.053	15.185	14.275	17.383	15.19	21.655	15.437	20.399	13.51	15.107	9.7517	15.899	14.211	20.134	9.4641	18.287	24.871	11.128	16.651	17.015	19.912	18.935	18.471	17.082	15.349	16.423	14.364	18.723	0.0	19.428	17.976	17.675	16.275	10.714
21.786	17.148	21.942	10.933	18.625	14.668	22.038	20.247	18.702	20.585	17.279	28.926	28.511	19.934	18.144	29.911	25.116	19.951	18.357	25.057	16.542	20.085	21.25	16.437	19.56	19.86	13.725	21.366	22.017	21.759	17.77	21.275	20.296	21.877	20.585	37.149	35.194	15.405	24.022	31.065	18.096	23.748	16.018	18.521	0.0	26.328	19.67	17.85	39.373	14.418
6.6	3.9562	5.4904	3.3491	5.8977	5.4578	6.5591	4.7254	4.0054	7.6956	3.5249	5.5836	8.2979	3.9959	6.8306	4.0306	5.6061	6.5522	3.8987	4.2137	3.084	5.1573	6.1599	5.1788	5.3107	4.0545	3.1374	5.2785	5.0009	4.2626	2.7325	6.8167	9.3175	4.3101	6.1541	7.26	1.8823	2.5708	6.6669	4.6819	3.9502	8.1359	2.7538	7.4649	0.0	5.4138	4.9061	5.0704	4.3764	3.2145
27.836	20.868	31.766	19.715	27.995	17.949	24.154	22.524	28.198	26.651	30.859	26.941	28.431	25.029	19.247	20.271	31.417	25.616	27.8	33.036	24.653	28.882	24.526	25.316	21.648	29.085	27.619	31.938	25.423	30.95	27.428	27.565	21.716	20.936	30.038	32.4	30.889	25.239	22.842	26.476	31.54	27.039	25.357	29.875	0.0	24.729	26.709	26.954	33.131	20.232
7.1609	4.7179	3.6797	3.1717	8.4124	4.3388	6.5089	4.1888	7.3564	3.0106	8.2643	7.8868	7.196	5.616	4.7074	5.5406	6.4376	4.9288	9.4248	9.7927	5.8844	5.352	6.9244	4.4107	9.6092	5.8824	8.1601	11.423	9.7981	5.5817	6.1368	9.2768	7.4497	5.4925	5.8925	5.5436	8.1674	6.831	9.107	5.4742	9.1924	8.3082	6.4504	6.6466	0.0	6.6172	13.275	8.3887	8.511	4.0162
36.188	39.648	34.949	25.438	45.491	33.86	30.873	29.684	32.042	42.069	33.162	56.971	35.023	36.337	36.398	39.637	36.213	30.831	31.932	47.634	30.599	41.388	30.392	29.856	32.089	30.733	20.106	33.182	43.577	30.339	14.209	36.647	52.031	34.852	30.296	52.867	40.069	32.576	39.2	34.227	32.488	40.307	23.336	30.407	0.0	42.067	40.12	37.459	59.546	29.539
28.899	18.018	15.836	18.336	26.496	17.143	19.799	23.114	22.57	38.2	23.421	30.198	23.099	24.696	20.839	28.718	44.585	26.649	17.792	36.61	18.744	23.538	25.826	24.886	22.998	20.647	16.201	29.452	29.98	19.036	9.5964	21.068	49.62	24.961	23.935	44.383	26.924	25.969	36.317	22.659	29.86	27.457	17.019	27.951	0.0	28.022	24.734	28.614	60.503	16.958
16.206	12.575	11.637	12.127	18.153	9.8088	10.454	18.824	11.429	23.129	11.057	24.763	14.358	17.151	14.609	21.046	19.739	12.058	12.849	20.298	10.84	15.317	9.5148	12.473	12.21	10.806	9.4778	13.938	21.177	12.264	9.2852	11.948	18.372	14.394	12.278	22.028	12.598	8.1816	14.087	14.64	12.162	12.044	14.573	11.007	0.0	17.536	18.28	18.586	16.931	12.503
11.023	18.691	16.975	7.1526	14.759	6.8699	8.4976	14.748	11.148	15.437	9.5559	12.988	11.613	8.8564	11.765	15.235	24.99	9.5664	10.965	16.145	13.705	13.979	9.1043	13.472	11.938	10.67	15.693	14.317	12.93	15.941	9.6744	12.808	20.137	11.57	11.908	18.493	13.755	11.067	15.002	14.962	13.137	15.951	15.18	14.485	0.0	9.2875	16.97	17.356	17.642	14.042
26.064	22.063	24.137	17.808	30.15	16.618	17.988	22.208	20.414	38.349	19.529	26.983	21.087	21.299	22.402	34.421	34.126	26.06	19.778	33.919	21.852	26.721	23.396	19.416	23.597	21.026	14.337	25.378	32.497	23.35	12.487	25.61	29.8	19.353	17.282	43.785	27.282	20.743	24.349	25.935	24.387	20.401	20.402	19.021	0.0	27.446	26.25	29.315	39.815	18.196
73.499	88.129	76.273	45.081	83.029	41.789	74.053	84.202	78.646	70.228	84.012	83.226	77.912	90.217	76.19	69.082	72.079	74.961	82.872	74.274	91.838	89.104	67.73	88.591	71.689	69.398	72.003	69.896	79.973	84.624	76.656	67.93	72.69	92.745	70.179	64.396	55.715	80.977	74.239	73.177	73.153	68.7	88.914	78.796	0.0	67.221	63.69	79.309	62.346	45.58
336.4	362.89	342.73	193.27	360.29	205.76	311.37	330.81	323.53	388.48	366.75	380.63	358.5	381.2	349.37	345.56	311.37	315.51	300.46	394.53	352.86	349.09	298.95	338.87	311.38	315.74	235.02	330.91	328.88	324.15	231.87	347.89	340.29	323.42	311.96	424.01	401.24	397.85	367.36	350.37	323.74	366.72	316.83	307.4	359.14	351.77	391.07	315.19	412.02	204.68
7.5687	8.1053	11.566	7.6428	11.254	8.773	7.3429	9.4366	8.0179	8.7056	9.0251	9.9517	10.747	6.4281	9.3235	8.6176	10.533	9.4474	6.6758	11.987	7.8071	9.8784	10.242	7.9096	8.8075	7.7895	8.1541	8.41	9.792	10.53	7.8266	9.4027	9.8252	10.072	8.0804	11.856	9.8718	9.305	9.0731	10.445	9.5727	7.1424	8.5101	9.1041	0.0	9.251	8.5983	7.7655	8.3629	7.8247
16.015	14.621	10.284	9.2261	15.159	10.632	12.044	12.909	13.733	16.46	12.74	15.964	15.023	11.786	10.352	16.19	16.713	9.2853	12.583	12.738	10.069	12.268	14.611	10.462	11.072	12.912	11.695	13.374	16.417	16.523	10.365	15.078	17.579	10.68	13.46	15.927	13.921	11.191	13.646	17.132	13.184	14.854	11.206	11.223	0.0	14.288	14.95	11.991	17.271	13.272
2.1265	2.5801	1.2525	1.3893	2.0215	0.94178	2.3136	1.1916	1.6198	1.671	2.4521	1.9646	2.6053	1.6602	1.199	1.9306	1.3317	1.4884	1.1961	2.0691	1.1517	2.173	0.87436	2.108	2.0192	1.9906	2.5886	1.2993	1.7113	1.6127	1.1014	1.6846	1.1558	1.4421	1.8429	0.90416	2.7065	1.2707	2.0595	1.4942	1.7644	2.3293	1.1836	2.0921	0.0	1.6055	1.9053	2.2758	2.3046	1.0732
15.51	18.591	9.0755	7.0566	16.952	6.1826	11.966	13.187	13.154	21.064	15.03	22.481	13.987	19.459	12.471	21.235	13.911	9.4555	10.589	16.183	16.28	15.019	14.563	13.066	10.853	10.291	6.7949	15.52	20.14	11.555	5.141	11.788	16.614	12.643	11.654	14.919	14.842	14.498	17.227	16.305	11.524	13.062	9.7923	10.524	0.0	12.606	13.965	15.976	17.961	7.3592
55.089	58.339	30.381	29.73	63.36	34.21	39.433	52.783	46.802	65.784	58.131	68.152	52.305	56.413	51.0	67.662	48.539	37.872	40.412	67.424	46.268	46.208	47.731	50.601	47.499	43.523	18.386	49.4	56.802	40.604	19.36	48.396	74.251	47.219	39.634	59.545	55.151	56.507	59.368	57.482	52.303	47.81	37.53	46.08	0.0	59.046	58.64	45.642	79.224	34.38
2.3233	1.8768	2.7179	1.5839	2.2593	2.3021	2.2886	2.1005	1.9134	2.4663	1.4649	2.0145	3.0743	3.4402	2.9705	1.3987	1.9801	2.4292	2.0498	1.6633	2.8497	1.423	1.9703	1.9772	1.3867	2.0206	1.7365	3.1191	1.6867	1.7714	1.287	1.3435	2.7781	1.7725	1.806	1.5847	3.5154	2.8772	2.0252	0.98547	1.8251	2.4209	1.462	2.0191	0.0	3.0552	5.1001	1.818	7.0459	2.024
12.816	11.528	11.687	8.3648	12.024	7.7477	9.0998	12.729	11.636	15.163	8.7068	17.488	10.659	16.146	12.004	13.587	16.029	13.894	9.7131	13.138	10.157	15.219	11.499	11.099	10.595	8.3682	4.5307	7.4789	11.25	9.7977	5.1112	10.494	14.095	11.547	8.5598	18.692	16.603	10.509	10.175	11.781	10.597	17.296	7.2456	10.835	0.0	11.809	13.828	10.383	18.185	6.3337
14.993	18.958	18.834	11.557	21.934	12.254	10.715	15.844	15.514	25.266	14.572	26.58	13.147	25.644	19.078	22.236	27.029	15.575	19.647	27.967	20.91	20.902	13.593	16.842	16.863	13.54	10.784	14.788	26.183	18.115	7.8038	21.727	22.488	21.788	13.205	23.972	21.822	22.474	18.73	14.421	15.979	18.156	15.175	17.219	0.0	17.45	22.426	15.567	31.998	10.302
7.4468	10.123	8.1946	4.6633	8.1257	13.68	8.4252	6.9949	6.9482	5.8723	8.8382	12.013	8.6307	6.4689	8.8903	6.691	14.567	9.1816	8.0741	11.067	6.2633	8.0949	8.661	8.5438	9.2562	6.4344	4.7663	10.139	9.2079	7.5196	3.4251	9.3852	13.595	9.0421	6.8047	16.337	8.0677	6.567	7.913	10.322	8.5744	9.4162	5.6739	12.783	0.0	11.584	12.302	6.282	10.621	8.222
21.981	17.729	14.23	12.926	16.507	13.021	14.445	16.34	16.211	22.039	14.942	20.004	17.773	18.718	16.136	19.704	19.065	14.906	15.607	22.116	15.866	17.934	18.23	13.704	16.622	17.165	10.25	18.061	21.512	15.862	9.4945	17.824	23.779	15.277	15.245	27.939	17.176	19.689	20.971	17.564	16.101	16.558	14.194	17.773	0.0	20.738	16.892	20.66	21.179	14.302
15.795	12.178	14.896	12.936	13.895	15.251	16.577	15.866	15.03	19.111	14.505	15.529	18.729	14.711	15.237	19.057	17.322	16.471	13.179	16.974	12.969	15.255	16.507	15.985	10.928	14.521	10.993	13.161	15.178	8.6802	11.94	12.859	17.311	17.24	15.464	21.49	16.118	16.15	19.471	14.393	12.92	14.742	12.384	13.055	0.0	16.521	12.785	14.579	19.141	14.182
14.004	13.3	13.737	12.139	15.065	12.508	18.068	14.346	12.373	17.138	14.352	16.274	19.791	16.413	14.293	15.548	16.555	9.3361	8.8948	15.694	12.58	13.814	11.438	9.0467	14.087	12.487	9.5427	12.015	10.392	12.34	16.99	14.578	19.793	9.3628	11.484	15.625	18.769	10.09	16.313	16.174	13.693	15.963	12.035	9.935	0.0	16.135	16.258	12.688	16.418	8.6313
20.418	23.82	25.55	17.894	21.182	19.99	22.407	27.21	22.453	22.152	27.363	22.591	25.989	18.288	24.692	21.546	26.247	17.271	17.56	24.548	22.09	20.353	17.767	25.616	17.085	19.958	15.856	23.216	16.353	17.971	19.234	21.495	21.394	22.922	20.339	24.729	25.021	29.815	17.306	20.321	22.909	23.759	25.095	23.26	0.0	24.785	33.494	23.379	24.418	14.411
5.9336	4.8545	7.9621	10.287	7.141	6.9025	7.0396	9.5097	5.5491	7.5028	4.971	7.9811	7.6613	5.9434	6.7224	7.8985	7.6478	3.5084	6.0948	6.5623	5.0151	5.7845	6.7376	6.1017	5.9546	6.5081	3.9462	6.498	6.817	8.4298	4.5692	9.0968	7.2877	4.7932	5.7424	16.07	6.2229	7.4313	8.9583	6.1521	4.9092	5.5942	5.7698	5.9063	0.0	7.8268	6.8175	8.316	7.884	7.8134
8.4317	5.8597	5.4414	5.4624	9.1338	6.2289	4.4525	6.2	6.317	4.8573	3.3307	9.8027	6.6306	9.4559	5.342	8.3961	12.552	4.4103	4.747	5.2838	8.0428	5.7808	5.7704	4.5596	5.7373	6.8313	2.6975	6.0893	6.3934	6.6861	5.577	9.6618	8.6275	4.8721	6.1575	13.068	12.573	3.8782	5.2573	9.8192	4.509	8.8018	7.2089	6.3221	0.0	7.569	9.763	10.628	13.523	8.8198
20.954	25.012	18.361	19.179	23.192	18.417	16.079	21.012	23.208	26.119	19.142	23.476	20.793	22.57	19.59	26.438	19.525	15.715	15.43	26.623	20.891	18.162	14.153	13.503	25.013	22.074	16.805	25.034	19.732	19.379	19.837	21.984	21.804	19.603	23.151	34.793	27.044	25.326	29.41	25.153	21.162	25.877	20.045	17.358	0.0	26.499	28.785	26.998	29.119	15.763
10.134	6.5292	6.4113	6.856	12.225	7.0156	11.132	5.0481	8.1227	9.6401	10.433	8.5703	12.211	7.1543	5.4803	13.094	8.8742	7.5019	9.6835	9.2554	6.5291	5.7534	7.2096	4.3941	10.387	7.9768	4.9657	10.899	10.529	9.8067	9.6375	13.381	8.6437	6.6643	7.9329	7.062	7.0764	6.4946	12.016	10.845	8.2098	9.8209	5.6825	7.9763	0.0	10.939	12.217	11.076	15.372	10.008
3.4495	1.8287	6.1145	1.871	3.8665	3.4825	1.9233	0.064191	3.7475	4.7375	4.4609	2.3308	2.119	1.2336	0.50991	1.9914	4.7042	2.2271	2.3625	3.7764	4.0144	2.5888	3.2802	1.3518	4.3767	3.4777	2.5981	1.611	2.4875	3.2927	4.9444	2.1007	7.136	3.3545	3.6294	1.5221	3.6449	5.1337	2.9753	2.4048	3.6227	1.6572	3.8255	2.8174	0.0	2.4144	0.046652	4.9987	1.9602	1.8957
4.4382	1.9794	1.8258	1.702	3.9289	2.3035	1.9986	2.4318	2.7647	5.7689	2.6337	4.0229	2.1057	4.1725	2.5757	4.4907	4.7932	2.2097	3.4096	3.9289	2.1726	4.5483	3.5505	3.024	3.2517	2.5487	2.1359	3.4273	5.0286	3.7536	2.0261	4.2747	5.806	0.9555	2.5708	7.496	2.4658	3.1408	2.238	4.4623	2.5298	2.05	2.1854	3.715	0.0	2.4184	4.7972	3.8704	5.7758	2.8849
15.161	15.935	12.127	8.4715	14.92	9.2728	12.721	13.845	11.876	16.689	13.328	15.217	13.486	14.744	13.197	16.863	11.485	10.888	10.345	17.134	9.4453	17.371	11.731	13.995	10.575	11.095	6.1002	12.66	11.992	11.685	5.3829	12.928	17.939	10.154	10.936	12.912	13.102	13.158	11.674	16.442	13.835	16.425	9.7023	14.805	0.0	15.7	11.672	13.168	8.6904	7.9884
52.711	37.834	33.488	32.998	43.875	41.855	32.236	36.156	32.696	59.229	30.956	60.128	42.438	39.142	29.627	56.969	55.684	34.893	29.317	57.043	34.097	40.066	39.34	25.244	34.831	31.572	20.126	44.46	51.371	37.354	14.113	46.497	71.522	30.841	34.897	74.146	58.348	36.357	48.863	45.649	38.367	47.077	28.552	35.443	138.18	45.67	54.863	38.409	72.446	33.616
111.11	94.649	89.776	72.783	105.8	77.251	90.098	89.979	89.275	131.44	87.454	129.5	114.48	90.351	83.81	120.77	115.74	89.687	83.869	129.05	89.614	100.46	88.24	73.236	77.963	86.96	55.081	107.57	118.24	95.941	38.804	97.182	121.84	76.007	82.985	154.35	128.91	98.551	111.65	106.45	95.685	102.62	75.688	83.537	142.88	105.54	119.99	99.791	155.9	60.315
23.396	22.675	24.532	15.184	23.785	19.615	15.288	24.891	21.813	24.065	23.327	21.52	19.339	20.198	20.746	16.551	17.146	27.93	15.079	24.614	17.587	19.518	24.507	14.622	19.853	21.3	20.61	23.173	15.655	14.234	18.846	19.074	23.882	17.476	26.634	27.131	20.6	21.54	21.093	28.089	19.338	24.844	18.427	16.546	0.0	22.61	35.589	21.507	30.15	21.01
34.996	32.979	40.407	31.614	43.245	33.432	36.117	42.216	34.548	39.436	39.778	44.294	42.818	40.817	39.018	40.498	52.609	31.166	38.346	37.306	31.321	36.157	34.441	32.244	34.063	33.863	33.327	39.06	49.476	39.119	35.059	37.535	48.532	38.703	31.237	39.032	41.93	30.466	42.342	39.787	40.119	34.762	40.216	35.384	0.0	40.691	40.522	33.956	34.683	32.14
5.8833	4.2008	6.5773	4.5934	5.1608	4.755	5.1953	6.5534	5.0163	5.7939	4.8672	3.8185	5.7261	3.4436	4.067	4.2945	4.5186	4.1448	5.9003	5.3808	5.5304	3.4712	4.1145	3.8816	2.6439	4.7771	3.0428	3.6036	4.9405	4.0604	4.0188	3.7084	5.577	4.1306	4.9381	7.2839	6.1171	3.6396	6.7036	4.8539	3.7698	8.8119	4.8027	4.1947	0.0	4.4838	3.1256	3.6474	6.6012	3.9322
10.659	7.1879	7.5282	6.1319	7.5791	7.4597	7.9342	6.194	9.4572	7.8636	8.4109	9.034	9.3178	8.6677	6.1691	12.096	9.9896	10.515	6.8762	13.372	11.711	10.362	8.0413	10.85	7.0382	8.4342	7.5987	9.9827	9.0672	8.2795	4.3145	10.563	9.6876	7.3457	8.7645	13.002	13.864	4.4787	10.669	7.7769	11.069	9.3262	6.4907	10.974	0.0	12.059	10.366	10.045	13.255	5.8653
10.346	9.6264	8.6079	5.0313	10.624	7.2077	10.291	8.3638	8.6157	9.6707	13.386	10.342	11.768	11.72	8.1203	11.869	6.3151	10.704	8.8926	11.72	11.254	9.6465	11.178	6.7324	10.235	8.4332	8.4273	8.9268	8.6428	9.402	6.8718	10.109	9.8386	6.9778	7.2788	9.1886	12.664	9.3063	9.1989	7.3751	10.895	9.9737	8.815	7.8759	0.0	9.109	7.6995	9.6349	12.959	6.5215
2.9367	1.7901	4.7298	3.9882	6.6984	5.8196	2.8241	2.5036	3.8925	7.7896	3.4115	4.4803	4.0115	3.1838	5.7194	2.4114	7.6804	2.3277	2.9017	3.7572	3.07	2.4101	3.6342	1.8609	2.6143	4.2387	4.4266	3.7597	3.9165	4.8755	4.2674	3.8556	3.2963	4.7931	2.8368	6.5766	2.1777	2.9018	5.9777	3.0401	2.4726	3.4852	3.1287	3.3691	0.0	5.9527	1.8195	6.0271	3.4978	4.6076
11.272	8.0151	9.4397	5.5579	11.017	6.7623	8.7696	9.189	8.6986	10.675	10.341	8.5723	11.971	10.491	10.513	10.852	9.045	8.987	8.7299	12.246	10.158	9.9458	7.5064	9.397	7.8263	9.1551	7.4977	10.946	11.507	11.267	8.3637	10.098	10.918	6.8643	8.0647	11.701	7.448	9.3356	12.21	9.2806	10.671	9.9368	8.6386	8.8719	0.0	9.0434	8.5745	9.7368	12.606	6.7336
17.714	15.846	16.656	9.692	13.806	10.547	12.606	11.647	15.119	20.174	14.051	18.311	15.243	14.131	15.892	16.899	17.521	12.645	12.857	21.111	11.993	13.684	13.003	12.598	15.391	13.481	11.447	18.41	16.525	15.954	11.508	14.546	17.601	14.382	14.279	16.908	15.711	16.943	16.432	14.72	17.453	17.642	13.378	12.804	0.0	15.545	17.62	14.659	13.811	9.174
1.6042	2.7829	0.75318	0.36263	2.5369	1.1058	1.9375	1.1695	1.3187	3.5539	1.1796	4.8606	2.0103	1.1567	1.4572	1.2449	1.4636	0.27845	1.8797	1.8074	0.58664	1.9701	0.22534	1.835	0.99913	1.5917	0.59916	1.1906	3.1754	1.6893	1.5896	1.0356	3.3104	2.0812	1.2012	1.7942	1.2817	1.196	1.4592	1.2623	1.1271	0.25371	0.39857	0.98814	0.0	2.3944	0.24998	2.2288	2.8592	1.408
10.359	14.412	13.902	10.412	11.676	7.1255	7.9653	9.126	9.1619	9.38	9.9821	10.124	10.012	9.5907	8.2081	9.6596	15.029	6.4243	11.671	13.598	8.3182	11.943	8.7731	9.9576	7.5437	9.1248	7.0642	11.696	14.528	13.587	4.2842	12.563	15.394	7.2981	8.8664	15.582	11.221	12.475	11.923	12.059	10.083	11.478	6.5273	11.874	0.0	9.9402	12.292	9.8671	21.498	13.342
17.233	18.366	16.091	20.535	20.339	16.985	17.911	14.787	17.716	17.925	18.513	24.023	23.08	15.757	14.265	19.037	21.412	16.423	14.681	20.729	17.685	16.864	15.594	13.64	17.133	17.962	16.376	21.048	18.061	14.515	12.7	20.714	17.474	15.375	19.679	20.31	27.759	18.55	19.125	19.888	20.518	17.791	21.605	18.888	0.0	20.88	25.13	23.268	22.103	17.585
24.811	34.827	26.676	34.895	33.097	33.595	28.777	28.566	25.968	32.087	29.447	35.484	31.301	33.758	23.749	29.851	41.623	24.522	23.057	36.061	28.858	28.212	26.048	23.895	25.771	24.531	16.987	29.014	28.171	26.109	17.31	24.451	45.603	20.298	24.413	35.039	29.449	26.725	28.35	27.78	27.278	25.492	29.285	29.587	0.0	31.003	27.408	24.005	43.49	33.865
7.5436	8.4784	6.573	9.5463	7.1906	9.76	8.1482	6.6191	7.7198	8.5679	13.152	10.121	10.857	8.1964	4.6873	8.1803	19.926	6.0528	6.5237	9.7007	5.8343	11.096	7.3282	8.1404	7.618	7.3841	4.6005	10.413	7.3101	7.14	5.0533	9.0674	14.126	5.0805	9.0446	11.619	13.748	7.9692	8.6263	6.0807	8.0024	9.9824	6.0732	11.097	0.0	4.9257	8.8007	7.4955	10.315	9.407
15.917	19.143	15.436	12.526	20.343	11.485	11.325	24.298	16.205	23.707	16.695	20.018	11.472	17.894	15.356	16.027	17.041	20.005	15.166	21.588	15.917	18.409	18.801	18.39	16.822	14.728	9.9896	20.421	17.892	19.152	12.378	15.314	14.846	16.638	15.173	22.761	18.097	17.152	18.696	21.406	14.684	18.439	18.208	18.911	0.0	15.381	19.112	17.676	24.003	9.999
11.212	9.3621	8.9464	9.3224	13.102	8.8189	7.9037	7.5495	8.874	10.652	9.1782	11.375	9.9495	8.4806	6.585	11.022	12.369	8.3714	6.3147	12.682	5.87	8.9547	9.0772	7.5129	7.2561	8.7215	5.1647	9.1849	12.451	9.4753	5.0821	9.8532	16.136	6.7788	6.6833	14.268	10.323	9.4193	12.211	10.457	8.3811	11.915	6.5428	9.3913	0.0	10.246	12.878	9.3901	15.595	11.011
98.318	82.595	76.982	64.934	87.476	62.789	54.141	75.544	69.566	108.44	67.372	115.39	79.61	79.451	63.361	116.83	101.78	66.494	51.005	117.0	70.69	90.66	74.515	70.927	69.581	64.972	40.193	87.321	96.397	65.094	32.138	94.203	108.05	62.123	68.818	145.82	106.63	74.236	106.92	86.927	79.635	103.06	61.713	78.489	126.49	94.511	123.82	84.557	147.32	63.821
5.0537	4.5955	4.7626	3.9622	5.013	3.8846	3.2584	3.6249	4.0008	5.4342	3.0671	5.6917	5.2966	4.5714	3.8393	6.9505	6.1933	4.2184	2.931	7.3242	3.5421	4.1049	4.0965	3.4353	4.1131	3.8101	3.1804	4.7054	4.777	4.426	1.8199	5.783	7.0656	3.1779	3.6356	7.5745	5.9498	4.5691	6.5142	4.3651	4.9495	4.6374	2.6253	4.5199	128.15	5.2401	6.0264	4.7905	6.9568	3.7892
11.342	13.157	11.659	11.018	12.722	12.881	11.077	13.34	11.85	14.239	13.066	15.205	14.989	12.933	11.009	13.558	16.79	12.384	9.674	17.733	11.903	12.972	13.678	10.666	12.984	11.715	10.329	13.952	11.693	15.473	10.039	13.743	17.273	12.504	12.659	19.929	16.506	12.411	19.738	15.185	14.666	18.809	12.329	13.653	0.0	15.112	16.26	12.615	17.608	11.072
5.5143	5.7208	6.0854	5.4298	6.0243	6.7247	3.3665	6.5741	5.2249	6.2854	4.6387	5.3371	5.0131	3.8043	5.2222	6.9529	9.1192	4.7	3.6659	8.2609	5.0966	4.7157	5.4424	3.3143	5.0393	4.5533	3.3988	5.8443	5.7898	5.3812	4.1431	6.8062	10.479	4.4381	5.0437	8.7859	7.4234	5.9572	7.6061	6.8083	5.7665	6.4472	4.3036	4.5785	0.0	6.1063	6.689	8.2548	9.2771	5.1551
7.099	7.4844	9.0226	11.355	7.4262	6.9718	8.8369	9.8517	8.0083	7.8882	7.3256	11.857	11.032	9.7487	10.418	9.184	12.024	12.898	6.5647	9.98	8.1019	8.1844	9.9045	9.3514	9.2491	7.9375	5.4601	8.0429	8.0152	9.501	5.3862	11.76	8.6677	8.4355	8.5262	15.5	7.5312	10.844	9.6379	6.8216	7.3696	8.9121	6.7183	9.2463	0.0	8.4525	11.798	5.1771	9.7757	13.044
6.5062	4.862	5.0824	5.3131	5.2448	4.5036	5.768	5.3247	4.5999	2.771	4.8672	2.8137	6.2433	1.1479	3.4344	3.7062	4.3865	3.9869	5.4816	5.0298	2.1345	5.546	6.6637	4.1212	5.4807	4.1992	3.2177	7.0595	5.8353	6.2955	3.5305	4.3339	6.9012	7.9795	4.853	5.4225	7.3285	4.7473	5.8992	5.8455	4.4326	4.2801	2.4861	4.5215	0.0	3.2191	6.9954	4.7727	6.7749	4.8105
13.877	16.121	11.963	6.0805	17.036	9.3208	14.818	10.581	13.028	20.531	14.688	18.623	16.587	16.922	14.999	18.881	14.311	15.762	12.859	24.602	14.14	18.251	10.247	13.362	18.862	12.657	7.3067	21.25	17.303	13.054	3.7334	7.3017	21.216	11.23	9.4911	30.816	16.837	15.13	14.14	15.388	14.482	13.627	10.329	12.391	0.0	16.368	14.461	14.186	29.658	9.3993
2.2797	4.6841	3.6157	3.0066	3.9732	2.9413	3.579	3.724	3.6938	3.9541	4.1853	4.8267	3.0039	3.6288	2.6047	3.3908	3.6694	3.2504	2.5076	5.0166	1.8974	3.9425	3.0841	3.7979	3.4017	3.7274	4.4998	4.4388	3.0031	2.914	2.5128	4.6448	4.7967	2.4156	3.4469	5.1647	5.4858	3.9091	2.3184	4.5662	4.2639	4.3406	2.8497	4.1493	0.0	3.0767	2.2979	3.4746	6.9733	2.6708
48.497	42.364	50.382	35.087	52.792	27.922	41.46	38.572	44.934	62.24	44.218	58.08	46.406	47.947	38.439	55.774	54.856	45.765	42.68	65.588	39.546	48.379	45.266	44.387	40.603	41.514	25.936	49.908	53.639	44.331	27.749	44.887	63.978	34.744	40.021	64.098	53.499	51.124	58.155	48.522	48.508	49.807	32.388	51.759	0.0	45.423	49.911	46.864	62.042	32.189
22.948	20.116	17.318	15.201	23.257	15.466	17.569	19.924	18.807	26.765	19.717	30.572	20.973	21.726	15.503	22.328	27.804	17.357	17.275	24.058	18.879	19.766	22.242	16.931	19.725	16.595	9.9616	23.443	23.206	17.477	11.01	21.133	29.502	20.369	18.437	25.901	25.857	18.637	24.337	22.616	22.087	24.373	16.672	19.108	0.0	17.219	26.547	22.6	26.055	13.721
13.559	13.427	14.218	10.827	15.012	11.074	13.296	12.427	14.013	15.868	14.515	21.099	15.754	13.583	13.208	14.489	17.466	12.855	14.315	16.947	15.401	14.049	14.339	11.018	13.948	13.226	8.5259	15.443	16.222	13.094	9.9366	15.901	16.121	14.192	12.424	19.576	16.748	12.46	17.634	16.701	15.344	17.366	14.272	12.456	0.0	14.532	17.063	16.205	18.639	11.341
82.165	92.56	73.834	72.002	85.121	66.571	84.68	99.831	80.846	83.141	91.428	87.731	95.908	101.59	77.385	84.245	91.272	69.907	80.01	83.464	81.551	96.333	80.428	77.753	79.283	75.565	53.845	76.219	90.825	92.148	61.901	76.953	90.692	102.72	76.801	76.191	91.782	86.579	83.701	82.737	79.437	91.655	88.29	78.73	70.583	74.706	103.26	80.889	86.776	77.522
112.79	124.52	103.84	97.25	116.17	114.71	103.38	133.97	103.73	124.84	118.62	125.88	113.95	138.49	104.98	112.24	140.34	98.072	109.35	125.04	94.988	136.61	103.23	113.26	98.435	94.95	69.452	115.71	139.89	120.04	74.136	109.56	139.07	118.92	94.688	109.07	99.715	124.81	109.58	114.16	119.8	103.63	107.83	120.64	191.59	111.07	121.69	112.56	124.12	107.51
47.059	59.647	56.877	61.632	55.475	57.635	53.073	55.932	53.061	47.925	60.889	59.094	55.386	62.059	51.115	46.245	66.493	46.043	53.584	49.806	46.25	57.571	49.358	47.425	49.373	49.798	39.976	48.884	55.235	56.62	38.546	47.962	71.728	72.681	46.4	44.043	52.09	55.567	53.929	51.653	52.368	50.888	53.311	52.841	131.0	53.945	67.817	56.831	51.747	54.19
70.195	63.752	75.593	71.197	67.878	88.56	59.754	86.377	68.689	52.517	74.863	53.06	51.969	74.369	73.938	57.709	61.144	74.422	80.763	59.749	68.493	66.922	59.518	60.339	63.447	64.142	68.075	62.704	71.4	65.394	83.271	73.954	60.766	73.138	60.951	62.413	56.478	72.771	57.338	59.515	61.166	57.534	83.628	59.962	50.316	62.081	64.457	68.894	52.588	80.182
9.4947	7.9844	8.8684	6.5915	8.9461	4.2566	7.9018	8.3756	6.801	6.5428	7.1559	7.7903	8.5816	8.4267	9.0875	9.6347	8.8181	6.8387	9.9772	7.9008	6.2967	6.0289	6.9134	6.3267	6.7773	6.5992	4.4567	5.1913	9.8602	6.8376	7.8302	7.305	6.6001	6.8115	6.2487	10.313	7.8443	8.2312	7.4313	6.8979	6.6057	8.7131	5.8309	6.8963	0.0	5.5719	14.302	8.0301	8.7093	4.4421
11.335	13.354	12.379	11.029	11.727	15.146	9.3112	21.728	10.993	12.708	13.63	11.293	9.2689	17.196	16.638	14.546	11.411	11.195	8.3056	10.683	11.6	8.4114	13.404	8.4831	11.815	10.362	8.8541	12.489	8.3158	9.1232	12.685	12.619	12.774	11.675	9.3341	9.4135	10.263	13.696	8.7718	13.018	9.649	9.9056	13.588	7.8241	18.966	12.921	13.379	9.6477	12.253	17.11
8.4385	5.1752	3.8243	12.554	10.972	13.707	12.704	10.171	8.3463	11.172	14.236	8.3604	11.973	9.689	9.3356	8.697	8.2967	13.127	10.528	9.032	8.5505	11.843	10.643	11.009	11.604	8.6393	6.4162	11.084	9.4222	8.7615	10.683	11.375	9.0038	12.337	8.0071	8.1578	7.3317	9.4034	8.4844	8.2371	9.9938	7.7765	10.648	11.673	18.534	11.559	10.626	11.149	9.3944	8.7358
19.79	21.003	16.308	10.966	19.675	18.417	14.389	21.7	17.797	16.681	21.067	19.52	14.114	21.506	19.227	19.998	13.3	18.44	17.74	14.505	23.256	18.296	22.461	18.927	18.734	17.396	15.909	11.311	14.225	17.879	15.859	22.3	18.681	25.607	14.841	21.779	18.201	18.013	17.89	18.027	14.244	14.189	28.39	18.5	21.504	14.287	18.634	17.019	14.434	23.822
6.3441	4.2276	7.5836	6.712	6.466	5.2196	8.5209	5.1296	5.1225	4.5503	7.0207	4.4255	8.3547	4.7392	7.0992	3.698	5.9814	6.1646	2.8958	3.9602	5.6483	6.0292	5.6595	10.348	5.3273	4.9189	7.3897	4.6434	2.7546	3.9027	5.9934	2.8178	6.3401	7.8875	5.9495	5.0373	5.8514	7.8239	7.5172	6.2438	4.0151	5.8601	7.1211	7.5685	19.927	4.2128	5.9557	4.5458	4.0703	4.4708
11.636	9.5793	8.5787	10.493	9.5726	8.8296	7.4606	13.135	9.8115	6.8404	10.173	11.239	7.1472	8.1693	15.131	7.8914	10.881	9.9232	13.516	13.81	6.0977	8.1196	7.9832	8.1997	9.0615	8.4978	12.585	9.9785	12.498	9.8301	12.152	8.6283	12.499	9.4033	8.5432	13.221	11.494	6.2958	9.5164	10.924	13.243	11.701	6.8533	10.808	0.0	7.556	8.2447	9.3035	8.4811	6.6376
11.637	7.9506	16.851	15.857	10.609	11.042	10.522	10.183	8.6227	4.7024	9.8294	10.135	10.274	10.624	10.906	10.777	11.292	10.575	13.472	9.9846	4.4631	9.4223	11.257	10.129	9.8361	9.5034	8.1744	9.5063	12.621	7.9826	5.8218	10.443	9.5199	14.156	5.9849	14.931	11.919	12.098	9.0772	10.981	9.2931	13.753	5.0701	9.8207	0.0	7.5107	10.447	11.105	13.356	14.141
5.627	4.2801	4.441	5.2352	4.0231	4.5016	5.1508	4.0268	4.3891	3.0665	4.6651	4.1386	4.6754	5.962	7.0179	1.0978	3.3766	5.2328	2.4741	6.1891	5.1406	4.7756	5.6408	3.8136	3.4678	4.1815	6.8045	5.3032	2.47	6.3366	1.4904	3.594	4.2225	10.109	3.9996	4.1665	4.7679	5.6856	7.6039	3.4482	5.4294	3.3618	6.157	4.0431	0.0	3.0169	5.5977	4.7109	3.5896	1.7212
8.2734	7.2228	14.521	5.1459	10.815	2.8827	7.4311	13.24	9.2463	9.4575	7.8208	12.147	7.8925	11.733	12.477	9.9239	12.307	9.7957	9.408	9.8202	12.414	11.836	6.7312	12.287	14.031	9.4499	15.233	9.2892	8.8088	11.301	9.9779	8.9888	8.4674	10.099	8.6002	13.421	16.335	11.935	11.819	7.8906	9.3107	10.374	12.994	13.06	0.0	3.7679	12.913	10.609	13.385	10.757
8.8956	11.014	16.801	5.6253	8.0109	10.012	12.698	10.634	12.057	10.348	14.187	12.693	13.731	8.7525	10.697	11.602	14.185	7.874	14.824	13.864	17.023	16.921	10.06	14.883	8.3627	11.157	13.028	11.412	12.885	13.57	13.221	15.937	15.749	15.032	11.697	16.079	10.138	10.871	14.866	10.327	12.846	16.169	19.143	13.713	0.0	11.544	13.601	8.3845	13.287	17.526
11.582	11.982	12.063	9.5964	8.1431	13.227	14.461	8.6733	11.791	11.82	13.099	11.698	15.328	15.177	12.238	14.001	14.901	12.136	10.228	14.5	14.967	11.054	13.193	11.82	10.983	11.3	10.439	9.5393	9.7079	7.977	11.005	14.525	12.969	13.597	12.094	12.694	9.398	15.139	11.598	11.351	13.989	12.101	15.079	14.431	0.0	12.633	18.179	9.5887	12.224	11.722
35.986	21.505	42.735	33.905	31.139	32.313	35.941	27.98	28.792	24.484	32.47	23.573	35.164	23.678	32.032	26.189	40.605	34.991	39.995	31.004	21.088	24.78	27.97	26.175	19.598	28.395	29.95	26.669	35.28	30.64	37.566	31.761	34.248	32.317	26.749	32.425	27.361	35.475	33.938	28.968	30.195	36.949	24.357	25.372	20.468	29.754	39.281	25.267	27.988	39.226
9.6026	8.8799	11.396	8.8135	6.9063	8.1061	12.095	8.3919	7.6477	9.25	9.7181	7.8076	11.996	7.3433	8.8738	6.6495	11.573	11.287	9.7116	9.1133	7.2803	6.268	9.896	5.715	7.4836	7.3868	7.3593	12.044	8.9744	7.4876	6.1341	5.3213	10.347	12.724	5.9853	8.5278	11.342	7.4907	7.2519	5.4995	8.2274	6.4814	8.0194	8.0101	0.0	6.1489	6.8672	8.2391	6.0552	8.3555
1.324	6.3781	4.0815	1.7078	2.5761	3.7734	4.6256	1.548	3.34	3.0214	5.883	2.8936	4.0006	2.7825	3.8201	4.1291	2.9489	6.2659	3.1123	3.5006	4.7895	1.5387	4.8845	1.6485	3.2968	3.233	3.8252	2.5608	2.6585	1.9653	6.014	1.9367	3.9952	6.0099	3.1828	2.6717	1.7845	1.4036	4.0537	3.1964	3.0994	4.1848	5.5522	1.79	0.0	2.5125	2.6481	3.2622	0.93792	5.3392
12.564	9.8706	18.608	7.3004	10.894	14.975	10.505	11.152	10.638	11.05	10.789	8.8579	12.222	15.495	12.915	11.066	16.015	10.34	17.566	12.4	9.3412	9.1808	8.0065	8.8179	15.424	10.298	8.7448	8.7468	16.65	8.6711	8.8762	8.8417	15.327	14.017	6.6919	17.082	13.354	15.291	13.59	10.737	10.741	12.456	10.216	10.451	68.714	12.037	14.497	4.2191	14.355	13.942
8.8119	8.6612	7.9276	6.4357	10.466	7.0656	9.4246	9.1636	9.5447	7.2943	9.3465	7.8225	8.8949	10.477	10.07	9.5818	6.5914	9.5726	12.041	7.6332	9.7567	9.2362	9.5364	9.5095	8.8329	8.6938	6.6377	6.2566	10.23	11.748	11.998	6.8554	6.7647	11.848	9.0573	9.8196	8.6734	12.402	7.2327	8.3531	7.8426	10.965	9.9233	7.3984	30.382	7.5748	9.4315	8.9213	9.1398	8.8078
4.5453	4.2066	4.839	4.6022	7.3944	3.8931	4.1586	3.6725	4.7227	6.3087	3.3145	4.1011	3.7624	5.6276	2.8502	5.4784	4.7164	3.2952	3.0718	5.4972	5.5437	4.5446	5.1687	3.7692	4.8843	4.8526	2.8353	3.4247	2.9949	3.8906	5.5948	5.9014	5.5083	3.3437	4.3276	6.9062	7.539	3.5227	3.492	6.0513	5.779	3.7831	5.9117	2.7488	0.0	3.3485	8.6237	4.2037	3.7489	5.1173
5.9196	7.7214	10.693	7.3518	9.3285	4.7607	8.9598	5.1026	6.7312	14.494	8.5464	8.1633	8.9841	6.8411	6.7241	6.739	8.6605	7.2186	6.4517	8.6959	10.592	8.836	5.403	8.1385	3.9305	6.5629	4.3895	2.367	7.0193	8.0102	6.2807	5.9182	6.4365	10.036	8.3965	12.774	8.8858	9.9303	8.9588	9.0182	8.1516	7.8886	11.266	7.3863	33.56	5.7224	12.048	11.588	11.243	1.7106
2.864	2.4974	5.1037	3.1066	2.8395	3.4716	3.744	1.3219	2.5461	6.0334	2.8884	3.4138	3.8555	3.5263	1.787	4.7006	1.5401	1.6897	4.2056	2.6943	2.9072	1.2525	2.1423	0.45909	2.1613	2.5914	0.74142	2.3542	3.6873	3.4701	2.4881	4.417	3.8257	4.2672	1.3189	2.2766	2.2716	3.2417	3.6839	3.6597	2.3306	0.94941	3.2594	3.298	0.0	3.2653	2.6698	3.7332	0.57835	2.1198
1.9614	0.77157	2.5134	1.5236	1.4823	2.4963	1.5688	0.86408	0.94768	1.4991	0.081476	0.81	1.3959	1.0378	2.9539	2.1005	0.84257	2.021	0.33081	1.127	2.0713	1.9598	2.315	4.0377	1.436	1.3319	0.29733	0.25111	0.25723	0.50671	2.3203	0.70904	1.5299	1.9864	1.5441	2.5534	0.45769	2.3169	1.4792	0.73952	0.34435	1.8907	1.9108	0.93655	0.0	2.0779	1.3497	0.85034	1.7284	1.2633
2.5259	0.4107	1.6892	0.39996	0.81612	0.33879	1.8793	0.42996	1.2121	0.74664	0.39946	0.38471	1.7656	2.5668	1.691	2.6154	0.5381	0.32174	0.33848	0.59228	0.55718	0.67259	0.47222	0.40835	0.43366	1.0562	1.5355	0.49245	0.40356	0.38644	1.9968	0.73662	0.47646	0.27824	1.2407	0.64467	0.49366	0.513	1.7286	0.61878	0.42974	1.5624	0.54428	0.41375	0.0	0.53954	1.0569	1.4376	0.55779	1.8414
12.242	11.461	14.163	7.9332	11.519	9.6717	10.43	15.795	12.084	15.009	9.1731	12.535	10.582	11.158	16.845	10.416	13.659	14.628	18.361	14.214	17.214	10.049	10.315	6.6966	16.795	11.711	12.135	10.136	18.109	17.041	11.212	12.308	12.679	17.583	13.574	19.748	12.983	13.807	10.211	10.558	13.033	15.358	18.675	8.5693	35.313	11.075	12.124	12.3	9.2993	17.473
14.999	14.344	17.373	13.658	14.841	15.621	14.254	18.196	14.31	14.673	14.219	15.144	14.937	16.756	18.55	15.15	18.811	18.489	15.388	13.024	16.22	15.733	14.264	14.392	12.706	12.618	13.522	13.942	15.16	17.268	18.348	16.394	15.714	17.161	16.741	18.143	17.077	10.693	10.317	12.746	11.416	17.221	17.934	13.663	21.247	12.134	17.554	13.622	19.927	13.927
5.2771	6.9876	3.8576	4.8262	4.1108	5.5683	3.7856	2.5467	4.3663	2.8284	4.7308	3.4698	3.9205	4.5138	3.0116	5.2629	4.9018	1.8158	2.3025	5.3312	6.0268	3.5333	2.0167	5.0161	4.4739	3.9628	2.8629	3.8354	2.2403	3.3933	2.1766	3.2932	4.0999	2.5331	5.0316	3.415	3.0273	2.5649	4.6424	5.1891	4.9739	3.2714	6.7432	3.9758	0.0	5.219	5.3279	3.893	5.8829	4.8691
11.409	9.1473	10.204	5.2643	9.6555	4.5764	7.053	14.195	8.1027	7.9164	5.2001	14.764	7.5486	11.741	12.143	8.7423	17.417	11.12	8.1902	8.5016	6.2818	6.9942	10.864	6.0842	7.7733	7.594	6.358	5.2258	8.5733	11.663	7.0716	8.8233	7.2794	7.4663	6.2135	6.6265	10.125	13.242	8.1534	10.627	7.1946	5.0741	6.7663	4.7944	0.0	6.5037	5.8606	6.8579	3.3627	4.6617
9.0864	8.9566	7.0911	9.0477	8.2104	8.9882	10.895	7.0839	7.7106	9.0455	8.9506	7.0511	11.379	8.5351	8.6045	8.1201	9.1415	8.5305	8.496	10.931	7.767	7.9718	7.6316	8.2879	8.4831	7.9193	5.2884	9.9057	8.5799	6.7802	7.0401	8.3823	10.486	8.5046	8.0683	9.7314	8.4697	5.0957	12.014	6.2155	9.2867	11.383	7.9108	9.5384	0.0	8.5217	10.852	5.3175	6.9531	6.4111
1.9377	2.0587	2.1578	1.6759	0.97274	2.25	1.9504	1.941	1.4744	2.135	1.2936	0.0	2.4078	1.1835	1.8976	0.0	3.4525	1.3554	2.3145	1.6032	1.6552	3.1153	0.41082	0.63933	1.4216	1.3481	1.7364	1.8089	2.5355	1.3443	1.5608	3.6352	1.281	0.82128	1.6511	2.6551	1.4571	3.2187	1.4779	0.42236	1.1597	2.6293	1.7672	1.2868	0.0	1.7518	0.19532	0.033946	3.0268	0.81636
1.4893	2.4736	1.1794	2.3178	1.3442	1.6561	2.7482	1.4362	1.6401	3.6889	3.0343	2.7708	2.6497	1.4701	1.9663	1.8706	1.0312	2.5481	0.69167	2.461	0.60311	1.9173	0.5453	0.80198	1.3432	1.7776	2.6507	1.2429	1.1812	2.8411	1.5624	1.5062	2.5754	1.8629	1.5741	2.1091	2.505	1.8917	2.3463	2.1338	1.7629	4.8756	0.49982	1.6541	0.0	1.4568	2.0639	0.99262	1.8274	1.8468
17.126	13.862	14.094	14.092	13.51	14.243	7.3689	15.095	12.705	15.253	10.755	21.615	7.1095	14.977	19.512	8.7614	17.801	15.48	10.138	10.779	17.559	8.0419	17.953	10.475	13.504	12.307	9.9634	10.094	9.0678	11.894	18.675	15.132	18.487	19.333	13.829	17.172	18.081	12.411	10.999	17.853	10.411	13.61	19.537	9.0137	32.563	16.683	10.46	15.655	11.759	16.328
8.0909	5.6126	6.4684	10.786	6.753	11.054	8.7834	6.5709	7.8953	9.2731	12.053	8.3655	9.3544	10.523	8.4173	7.1522	8.6383	8.2633	3.4133	12.788	8.2286	6.8022	9.4706	7.5963	9.4576	8.0847	7.4549	11.188	3.3667	8.722	5.0483	7.0361	6.1347	13.676	5.5865	9.1658	8.9181	7.7807	10.538	6.3545	12.149	11.997	8.5648	9.5898	0.0	9.9034	9.9296	5.0338	6.4977	2.3263
8.906	7.3023	11.515	12.503	7.6018	10.487	9.2202	10.611	8.8282	11.519	9.7045	6.3059	9.7941	8.3973	9.5687	12.447	7.1935	9.3879	11.834	13.819	15.115	9.496	9.354	7.1096	4.809	8.7231	11.109	9.0706	11.462	16.4	6.7204	11.12	9.4739	9.5661	7.7347	10.987	6.4855	8.3633	12.819	12.395	13.229	7.0987	17.049	10.425	0.0	8.6311	12.887	6.3733	12.791	7.2224
2.8336	4.5001	3.2594	3.99	2.4272	3.121	4.2013	7.4849	2.5904	5.2909	3.1912	4.9366	4.1295	2.6998	5.8556	0.9424	2.3763	3.7449	3.5166	3.2827	2.2624	2.095	4.6966	1.4074	1.7893	2.2697	3.1438	2.0242	3.3167	5.6957	3.737	4.6762	1.9854	3.626	2.3439	4.6097	2.8891	6.2389	1.8328	1.7186	3.1043	3.7755	2.5847	1.5999	0.0	2.558	2.817	2.6176	3.4322	4.6862
6.4429	4.8996	9.305	6.7665	4.9078	5.1835	4.0756	6.9017	5.9001	13.723	4.6968	6.1154	3.8619	4.2787	8.5164	8.3344	5.9881	7.478	7.0806	4.3311	3.4285	4.0208	4.8361	5.0722	4.055	5.2499	6.9518	7.7798	6.3577	9.8482	8.4055	8.223	9.5028	4.6073	6.342	5.8918	4.9937	8.1676	6.0712	8.231	3.6122	7.5682	3.7067	5.2937	0.0	4.5391	6.0629	5.7448	6.8584	7.0239
7.8134	12.797	6.1567	7.6637	8.6303	6.0683	11.836	11.839	7.5709	9.0124	11.153	8.4244	11.214	10.622	11.066	6.486	7.9845	9.2853	10.264	4.9222	12.021	7.5845	8.6322	7.2875	4.7467	7.2857	5.2164	5.7358	8.817	7.3536	12.156	6.9601	7.1545	9.2338	10.203	8.4497	9.5115	10.428	6.0591	9.7483	4.0787	9.7743	13.82	6.4788	0.0	6.5153	14.422	7.4138	10.612	5.9658
2.4895	0.24805	2.9743	3.0994	4.1529	0.2391	1.3879	1.219	2.453	3.2451	1.2102	3.1786	1.4701	0.52287	1.66	1.3506	0.43038	0.61424	3.0588	2.0489	2.277	1.6895	1.9508	1.0268	0.3302	2.8303	2.1234	3.466	2.987	3.9246	1.3317	4.0917	4.7227	1.9158	2.2153	2.1471	1.6377	1.4936	3.9126	2.5563	1.5534	2.1836	2.3206	1.6537	0.0	1.9063	1.5314	1.7421	2.7622	1.5021
2.7891	3.4309	3.9834	2.6257	3.9737	3.4895	4.3072	4.1706	3.3579	5.3094	4.3132	3.8565	4.4111	5.0852	3.6587	4.9268	4.6395	4.0389	4.2979	4.8801	4.6845	2.9933	3.3053	3.4171	4.0658	3.4196	4.2345	4.048	4.8906	4.3027	2.3086	3.8166	3.4758	3.103	3.2411	6.1919	2.5305	4.305	5.2682	4.4486	3.3848	3.5649	4.4593	2.8426	0.0	3.6792	2.8836	4.6115	4.3226	3.247
1.5559	1.9478	2.4178	1.884	1.9554	1.6671	2.1009	1.6843	1.6198	2.1293	1.8129	2.2896	2.2551	1.963	1.8005	1.7848	1.7857	1.9335	1.621	1.8528	1.8797	1.7209	1.6266	1.7516	1.7366	1.5842	1.2784	1.6249	1.8557	1.8246	1.6612	2.8172	1.978	1.4584	1.6909	2.4998	1.9039	1.663	1.7741	2.0413	1.5824	1.9096	2.0034	1.4835	35.285	1.786	2.1762	1.9644	2.233	1.565
3.5758	2.449	2.6546	3.5931	2.6418	1.5448	2.3115	2.1412	2.7025	3.7764	0.82414	3.5227	2.4112	1.3804	1.8135	4.9251	4.4528	3.7508	2.0281	2.383	3.1776	2.871	2.1454	3.4151	1.8357	2.1058	1.5245	2.0642	1.929	5.8078	4.0799	3.1532	3.0776	0.54128	1.4334	4.4984	1.5086	1.9891	3.6735	3.3945	1.7771	3.7888	2.9712	3.0656	0.0	2.3687	3.9819	0.53694	0.90813	1.9105
1.8272	1.8004	2.0677	2.2658	1.5704	3.9847	2.4778	0.85167	1.9287	2.8467	2.2837	3.6339	2.3512	3.2466	1.7812	3.8931	6.4034	1.3846	1.0944	2.4957	2.3859	2.1354	0.58222	1.5076	2.1064	1.8599	2.4979	1.3031	1.463	1.4414	1.6977	2.3185	5.6589	2.3594	1.9499	4.6388	3.9204	3.5336	2.3175	3.7842	1.9625	1.4567	1.4916	0.6698	0.0	3.0558	2.6463	1.9504	6.2086	4.9228
1.6439	1.6961	2.0661	2.2541	1.9849	1.0547	2.9306	4.2128	2.3429	2.2559	1.7031	1.9432	3.4593	1.9473	4.6449	1.3972	3.8728	2.6358	1.7044	1.8597	3.891	1.8409	3.3694	1.5766	1.6245	2.3475	2.6894	1.3973	1.8933	1.697	1.8864	2.8095	1.7946	3.1799	2.2099	2.836	5.6831	1.5403	3.2678	3.4139	1.5968	1.4949	4.2349	1.3893	0.0	1.0892	2.0283	2.3946	2.4011	2.755
22.13	29.064	19.71	22.01	27.781	20.897	22.598	22.947	23.991	26.902	27.739	23.145	21.891	20.996	28.14	24.877	27.271	28.436	18.446	29.57	27.304	26.353	23.765	28.848	19.234	22.349	16.644	23.364	16.25	28.099	25.335	21.632	25.408	27.023	21.16	34.701	29.005	20.873	20.94	20.356	24.929	24.502	26.622	26.071	82.883	20.339	27.487	24.038	30.154	30.101
8.8224	7.7706	9.896	8.0196	9.6257	8.7202	9.3702	10.098	9.5145	8.7901	9.244	9.6025	9.9781	8.9274	10.107	10.646	9.3344	9.9655	9.5834	11.508	9.515	10.04	9.4395	9.2975	9.6376	8.8562	6.5307	8.8463	9.4871	11.034	8.581	8.7684	7.4292	11.094	8.1358	12.257	7.9193	12.895	10.626	8.3281	10.814	7.3789	9.9859	9.6406	22.701	9.4407	10.472	11.292	12.862	5.7949
26.038	30.414	32.755	31.566	32.199	24.225	45.405	25.663	30.266	26.766	37.56	27.276	39.732	39.218	33.639	21.775	22.068	43.763	42.144	26.465	37.858	32.111	34.269	33.518	26.567	29.594	37.04	27.111	32.292	29.449	29.744	20.947	25.488	37.402	34.019	27.617	27.445	35.092	28.567	27.252	26.622	32.266	41.132	29.459	0.0	22.757	26.835	39.797	32.407	36.141
3.5337	4.6115	5.4163	3.1011	6.136	3.6476	3.5467	4.6706	4.5202	3.577	3.3465	6.6566	3.719	5.2457	5.0744	4.8776	6.0704	6.2932	4.9207	5.1777	4.1807	4.1104	7.6556	3.2036	2.1576	4.2254	3.6442	4.2347	4.5969	3.5021	6.3851	3.7687	5.2504	5.8469	3.2646	3.4555	4.5709	7.2938	5.756	5.1588	4.998	4.9721	4.3528	3.4854	0.0	3.9981	4.5799	6.1	3.8031	3.0233
4.7106	2.0226	0.87429	8.3354	5.5372	4.8062	3.7933	1.9745	2.2476	2.3306	3.4265	4.4097	3.6182	2.4587	5.9684	5.6991	0.68956	2.1702	1.0889	2.098	1.2278	0.70857	2.844	0.64718	2.2376	2.4007	4.1432	1.7684	1.0053	3.7277	1.4578	3.4922	3.8427	8.7351	1.2132	2.7713	2.2478	3.0627	1.9561	1.5263	1.8194	0.76973	1.0755	1.6105	0.0	2.3678	2.047	0.55705	3.6453	3.6657
3.6733	3.5218	3.7676	3.0762	4.8606	3.2744	3.3382	3.3112	3.5641	4.5162	4.5354	4.1033	3.7525	3.7274	3.8166	4.3082	4.5627	4.8055	2.7516	4.8135	3.1929	4.0908	4.6619	2.9078	3.1538	3.6274	4.3177	3.5341	3.1005	3.4154	6.0012	4.9548	6.2246	3.5357	3.0123	4.6492	5.4032	3.8981	3.6724	3.9017	3.7745	4.6694	3.5468	4.2486	36.724	4.3301	3.7655	3.2476	4.8464	5.2131
3.2707	2.219	5.8377	2.892	3.2258	5.1327	5.7291	4.7635	2.5923	5.7207	4.4651	3.2149	6.3859	2.7904	5.3109	2.4054	3.7285	1.5271	4.4272	2.8545	3.7534	4.2495	1.8287	4.5994	1.5914	2.6883	2.98	4.9178	4.3719	5.7005	3.4025	3.0302	2.918	3.2409	2.7586	1.9816	3.0993	4.7657	3.7029	1.6485	2.5661	2.3733	3.7076	4.0815	0.0	4.7197	3.0611	3.3157	2.5803	2.9714
2.9042	3.3301	2.6293	3.9475	3.5478	2.9504	4.4039	3.8047	3.374	4.2707	4.0736	6.062	4.5094	4.2221	3.7731	3.8398	4.1754	3.7727	3.7673	4.0653	2.5085	4.9464	3.2129	2.8739	3.5952	3.2656	2.3199	3.5304	3.8005	4.4208	4.298	3.2761	3.5564	6.0677	2.7244	4.3735	2.4386	2.5486	3.6481	4.7339	3.8978	4.0816	3.0055	3.1863	0.0	2.4039	3.1647	3.8483	3.5709	3.4813
11.075	10.804	9.8052	5.9449	10.852	8.3086	11.377	8.1164	9.7402	12.001	10.053	13.325	12.787	9.2236	9.1669	9.5655	8.4704	10.059	9.2872	11.197	9.6248	8.5354	11.589	9.2008	9.0118	9.3021	8.4449	8.2404	10.484	8.5716	9.7113	9.8793	9.0595	11.323	9.6392	13.503	11.881	9.8907	12.668	10.535	9.5529	12.212	10.162	8.3723	27.756	11.215	10.382	13.026	12.342	8.4626
15.547	14.558	10.517	14.169	9.8992	8.4	9.4039	13.969	11.223	16.962	10.258	10.59	10.241	10.265	10.269	16.819	13.463	16.83	7.6394	15.147	14.47	13.905	13.539	12.377	9.6126	9.758	9.5302	12.477	8.8609	14.766	10.363	15.512	12.72	6.8149	10.876	17.562	15.484	11.612	13.809	11.325	13.249	11.34	14.698	11.348	0.0	8.9408	19.0	8.7974	14.179	16.023
3.1619	4.0312	1.8219	3.7379	2.5228	1.3993	4.8897	2.3543	2.8891	3.4227	4.3274	2.1289	4.6626	1.7617	3.6717	1.041	4.4794	1.5039	1.8902	4.3227	2.9957	2.7016	0.60564	2.3102	1.6062	2.539	3.1196	2.4267	1.8614	2.8452	1.7903	1.1294	2.2945	2.3392	2.6185	4.0332	4.0791	2.0858	2.7791	1.7528	4.3533	2.1139	2.7036	3.669	0.0	2.6087	2.2664	3.2439	3.4085	2.5769
9.4862	7.564	2.6734	12.724	5.6242	6.74	6.8472	4.8518	6.8027	3.8709	6.9106	4.5985	7.1885	7.1085	6.1934	6.2921	6.2766	6.3879	6.4157	6.0209	7.4462	11.5	5.9689	7.544	6.8542	6.4172	4.8217	6.216	5.7909	6.4638	10.66	3.9306	5.4328	6.2701	6.9841	7.0824	6.2396	9.1771	9.529	5.9086	5.8838	7.9197	8.882	5.7132	0.0	8.4729	9.9525	5.0979	8.2914	3.2139
12.438	16.861	16.442	17.446	19.267	16.293	14.456	15.091	14.493	16.617	13.703	16.255	15.27	19.053	13.894	16.564	16.461	15.504	7.888	11.991	15.36	13.024	17.815	10.257	15.819	14.224	11.967	13.681	7.9737	15.492	16.74	16.986	13.793	14.887	16.004	13.613	17.004	15.535	13.379	15.54	12.36	14.259	17.601	11.523	0.0	16.347	17.149	15.945	15.632	12.916
27.505	22.274	20.655	19.176	26.444	17.403	19.644	21.114	19.817	30.354	20.748	33.318	24.861	23.558	19.082	23.773	32.896	21.087	18.663	29.704	22.507	23.295	19.195	20.063	20.848	18.154	11.437	22.35	28.642	17.976	8.9441	23.333	38.943	19.252	18.923	31.036	24.061	22.805	26.257	23.279	21.731	25.929	19.946	21.41	86.541	22.225	27.499	23.972	29.11	15.862
3.3019	1.3357	3.8916	2.7367	3.3996	1.0587	1.625	2.7434	2.7087	1.5723	1.9556	4.315	1.7006	1.9861	2.1222	1.4851	3.3264	3.638	2.1445	2.5042	3.4669	3.155	1.8886	2.166	4.4629	2.5708	2.48	1.2775	2.3504	2.6898	3.9704	1.6006	2.1153	2.1521	2.8447	3.2599	3.294	3.378	3.9022	1.9134	2.1646	2.8566	4.0746	2.255	0.0	1.8673	3.0528	3.2123	4.8153	1.5413
11.674	10.309	8.044	6.8854	9.7391	9.4742	6.0454	6.7438	7.0068	11.178	7.0266	14.097	6.8243	6.8485	6.3152	13.938	14.257	9.7331	6.6039	13.059	5.1432	8.4921	9.7342	5.4268	7.565	6.931	4.1855	9.5369	9.0921	5.3555	3.1372	7.4282	15.319	7.2383	8.5932	23.076	9.1937	5.1474	8.4853	10.061	9.0499	6.0663	5.0827	8.5757	0.0	10.219	10.241	9.1624	14.371	6.8935
10.471	10.788	13.427	6.2711	15.208	6.2684	11.475	10.758	9.3735	14.688	9.5147	19.003	12.225	13.179	9.9697	13.906	13.409	10.575	12.597	13.149	11.926	10.815	11.699	13.593	9.4614	10.321	9.59	9.3095	15.326	14.793	10.772	9.998	12.441	12.131	9.839	14.029	14.698	15.461	10.987	12.831	12.012	12.498	7.8356	10.817	0.0	10.025	14.855	12.963	13.505	7.0459
10.677	10.55	18.544	4.8708	9.547	6.9355	12.568	9.3898	8.666	12.306	10.613	7.6646	13.345	12.859	9.1784	8.6968	9.92	12.838	6.8999	15.638	11.6	9.4375	5.1742	11.643	7.6473	7.8249	5.2154	9.5308	8.9516	7.4705	6.3249	10.051	10.738	8.689	8.9018	12.277	10.9	9.561	13.03	7.4474	13.633	11.004	7.2635	7.9134	0.0	7.8824	8.2273	8.38	6.5505	8.1597
3.846	10.189	7.7976	6.7211	7.2322	7.0513	5.4739	8.1283	6.8801	7.2844	6.7071	10.104	4.8596	8.3678	9.019	7.4049	11.912	6.9831	7.1658	9.8601	9.1321	6.8321	4.6151	6.195	7.3706	5.3735	7.7736	6.5651	5.8231	3.9286	4.9406	6.3333	9.6164	4.4711	6.0825	8.1681	3.5714	15.702	6.0207	8.3452	7.6102	7.0662	7.8811	6.9189	0.0	7.0837	4.7259	4.8842	6.1724	5.1834
4.5458	2.661	6.545	2.7225	5.8558	2.5024	2.9106	4.4834	4.7747	4.3085	3.5406	15.033	2.4263	5.8335	1.7313	2.8977	15.978	3.4567	3.4376	2.9876	2.6551	5.5684	5.6297	9.4418	5.954	4.5333	2.2013	4.1224	2.6614	3.2621	6.064	6.9692	1.3938	4.1103	4.9704	22.369	1.9889	4.5469	7.9249	11.14	2.6074	3.7893	1.3916	7.752	0.0	4.1949	1.0861	3.504	17.114	7.0463
7.3076	4.3999	6.9892	2.4583	4.8095	2.7239	3.2083	7.5161	5.5323	8.7387	7.0622	7.6791	3.6217	10.14	6.6794	6.1222	7.9215	5.1797	4.708	5.9396	5.1218	5.416	5.059	4.0475	7.6431	4.5903	3.165	5.7024	5.8674	4.6634	2.3226	7.0083	10.716	5.2388	5.7785	5.615	5.1155	4.0574	6.7135	4.9593	6.7479	9.873	4.1758	5.1763	0.0	6.0113	6.8094	4.0966	9.7816	2.9503
5.5259	14.991	6.5845	6.6142	9.7029	3.8706	6.7572	8.2691	8.2969	6.675	9.9224	9.6825	7.3227	9.0287	8.9573	12.471	8.32	8.5308	11.685	10.037	10.017	8.9522	5.1095	11.544	8.2645	5.9924	3.9477	6.5867	10.067	8.4095	4.7047	5.8427	12.69	6.0734	4.6878	8.5781	5.1689	10.238	7.9726	6.5377	8.2113	11.523	6.5332	6.2989	0.0	7.0688	5.7365	7.3708	8.8475	3.6268
7.3982	9.0786	10.924	2.124	9.2442	4.2887	4.7295	6.4032	7.1796	5.9072	4.8382	8.622	5.8828	5.3655	11.829	7.1863	4.8324	3.0138	7.7225	7.9951	6.1378	10.792	4.1949	12.753	6.4884	5.9667	5.6457	3.3505	6.4493	5.1194	8.9303	4.0935	10.055	10.034	3.4668	5.4729	1.5854	8.112	8.7739	8.3112	9.8499	3.7071	3.8209	6.6547	0.0	3.4275	6.9264	6.2635	5.6841	1.8287
10.299	7.6246	10.591	6.3491	10.306	6.425	8.6952	10.48	9.1313	10.56	9.7491	10.126	8.6377	8.9074	9.3919	8.892	14.587	6.2463	10.249	11.143	5.2704	14.606	6.7599	14.034	6.1793	7.4609	5.2865	11.999	10.382	10.558	6.9189	4.9595	10.646	12.859	9.8529	7.6457	9.2977	11.212	12.159	9.9845	9.0989	10.257	6.8058	12.609	0.0	8.9605	11.717	5.9567	10.667	7.0241
4.6985	16.691	8.1542	4.824	6.612	4.5447	5.7522	8.2751	7.3065	7.4814	11.352	11.694	4.1199	10.933	5.0396	7.4164	14.014	4.0194	5.7219	8.6022	11.526	12.865	4.7707	5.2281	9.0808	7.2852	2.5438	5.0128	5.1872	7.5863	4.735	6.8242	8.1496	16.159	7.6373	5.1015	10.572	6.7139	9.7514	8.984	11.55	10.682	7.5342	4.2263	0.0	6.1321	4.8112	8.9369	6.0366	4.5488
0.0	0.0	0.0	0.0	0.0	0.0	0.0	0.0	0.0	0.0	0.055809	0.0	0.0	0.0	0.0	0.0	0.0	0.0	0.0	0.0	0.0	0.0	0.0	0.0	0.0	0.0	0.0	0.0	0.0	0.0	0.0	0.0	0.0	0.0	0.0	0.0	0.0	0.0	0.0	0.0	0.0	0.0	0.0	0.0	0.0	0.0	0.0	0.0	0.0	0.0
8.7294	9.4648	10.979	7.9776	13.416	6.4618	7.4051	7.8499	7.3106	10.372	7.2675	12.077	9.4555	9.9147	7.8449	13.049	9.9697	8.2584	5.62	10.79	10.077	9.857	8.0625	8.959	8.602	5.7734	4.1515	9.0284	9.2065	7.3789	2.8421	7.226	19.365	7.3824	5.5163	13.63	10.2	8.1592	8.1562	8.6734	8.175	10.507	7.0423	6.6281	0.0	7.7902	12.036	8.6072	9.0214	6.0418
56.486	64.67	48.945	46.635	78.909	42.109	51.793	49.646	48.657	77.353	51.75	87.409	72.212	54.905	42.976	82.227	64.981	40.626	35.858	71.917	54.198	55.637	48.934	48.727	51.455	40.948	26.903	57.373	62.791	45.847	21.073	53.702	109.88	36.298	42.049	95.611	64.027	51.228	60.223	54.359	53.847	70.164	44.299	48.447	0.0	55.205	74.284	61.258	77.363	44.238
0.0	0.0	0.0	0.0	0.0	0.0	0.0	0.0	0.0	0.0	0.0	0.0	0.0	0.0	0.0	0.0	0.0	0.0	0.0	0.0	0.0	0.0	0.0	0.0	0.0	0.0	0.0	0.0	0.0	0.0	0.0	0.0	0.0	0.0	0.0	0.0	0.0	0.0	0.0	0.0	0.0	0.0	0.0	0.0	0.0	0.0	0.0	0.0	0.0	0.0
5.8802	10.597	4.7623	4.0462	7.59	3.7336	3.8049	5.8495	4.8936	6.3188	4.828	8.586	4.356	7.1456	5.8248	9.9955	7.0376	5.0014	6.1334	9.3378	5.4004	7.0423	4.7493	5.4047	5.0426	4.6836	2.2285	5.1702	8.7751	6.0566	1.6504	5.1701	8.9709	3.0251	3.5957	8.1203	3.6816	7.3013	5.3023	6.307	5.4611	7.0067	3.7243	4.4286	0.0	6.315	6.831	5.6835	6.4036	2.9822
27.265	31.456	30.663	13.603	33.056	21.766	16.708	22.306	20.408	31.61	20.523	32.591	23.438	29.395	21.082	41.702	38.03	19.383	17.483	31.639	24.13	25.929	23.097	19.921	23.698	17.938	9.4916	22.574	29.518	25.156	9.2042	23.926	45.65	16.701	16.177	32.542	31.719	28.439	25.652	27.618	20.68	26.222	18.155	19.234	0.0	25.253	30.261	25.111	36.843	16.776
46.855	40.209	49.135	30.883	48.706	31.119	41.488	38.037	34.597	50.174	39.147	59.757	47.85	39.072	31.585	48.162	52.596	37.623	24.002	56.029	33.196	36.858	35.74	32.44	38.836	30.787	19.659	42.373	39.644	38.054	15.787	37.125	60.492	31.431	28.922	73.972	40.704	37.899	45.085	45.28	39.382	43.685	28.584	33.017	0.0	49.638	50.923	43.81	70.331	19.122
4.3025	7.343	6.883	2.2905	4.3469	4.0	6.1217	3.1433	5.2038	5.3646	6.0993	10.796	9.1856	4.9078	5.618	4.8758	7.0254	2.7264	3.8561	6.3735	2.0104	5.6034	3.3978	5.6266	4.8823	4.5234	1.7715	4.0802	5.9111	3.9451	2.5941	4.526	3.1073	5.8355	5.3577	8.1984	7.2508	10.019	5.5561	5.7677	5.7224	6.5209	2.4716	4.1388	0.0	5.2056	7.3102	4.288	3.8661	0.96504
6.9946	11.792	13.26	6.2272	11.495	3.5423	5.8794	9.8114	7.1242	10.607	7.4713	10.23	5.8074	9.3903	9.1333	15.061	9.126	3.5459	7.7793	8.7562	13.945	7.8849	3.2139	5.7036	7.4219	5.4505	4.7125	9.2866	7.3384	7.0271	3.5425	4.2141	7.0342	3.7947	6.8194	5.089	6.1206	10.483	11.923	8.2046	6.233	11.308	10.151	7.2179	0.0	5.6801	7.3534	7.581	5.5916	3.0033
42.045	48.408	41.389	33.94	53.701	28.581	27.623	32.306	34.424	68.593	28.809	61.893	34.496	42.276	36.26	54.766	69.18	39.592	28.394	62.573	41.805	42.217	41.129	34.187	35.483	32.491	17.046	37.721	58.638	33.101	9.7626	40.206	75.835	28.911	31.953	82.547	52.705	34.873	49.926	42.321	35.347	42.324	26.979	40.403	0.0	45.097	42.613	38.919	66.259	28.057
1.6129	4.0284	2.5158	3.3433	4.1283	2.0717	2.8598	1.2373	2.2075	5.3811	2.0738	3.1222	3.5392	3.1843	0.70203	4.7219	8.6228	2.1464	4.1397	2.322	3.2659	2.5827	2.5475	3.1019	2.4245	2.5935	3.2601	3.2122	4.7341	2.3149	2.5284	3.3549	1.3187	1.4584	2.4249	5.0293	2.6659	4.7119	6.6652	1.7568	1.8234	1.9557	2.1945	4.0905	0.0	3.0761	4.4961	2.2103	5.0976	2.4807
10.544	11.462	11.759	8.8278	14.46	9.8765	15.017	14.32	11.933	17.614	14.924	22.752	18.728	13.923	12.639	10.578	15.387	14.294	12.738	18.987	17.203	16.64	13.849	16.036	12.93	12.507	9.1708	10.696	17.001	15.35	6.0966	13.389	14.436	14.301	10.135	26.678	18.452	14.424	13.794	11.861	12.621	16.819	13.123	11.019	482.13	12.824	16.85	16.764	13.737	12.113
37.635	43.003	43.543	41.489	46.172	30.069	32.411	34.114	33.267	55.604	38.924	63.312	47.061	37.363	40.484	54.226	42.62	45.176	27.204	58.757	35.171	42.253	34.16	37.223	30.449	31.122	21.734	42.446	42.708	33.952	19.352	41.3	55.519	32.571	28.732	64.752	48.457	39.129	41.796	41.082	38.829	47.588	30.869	33.853	0.0	38.203	45.474	41.292	67.918	28.115
6.3439	9.8037	4.1864	2.6676	5.3946	2.881	4.5826	7.5603	4.215	4.3291	4.941	5.2873	5.3141	9.4978	5.2923	9.1363	2.7453	3.5175	3.9251	6.254	3.8288	3.4538	4.2698	3.4771	5.7848	4.4137	2.2261	4.1737	5.1502	2.7978	2.2471	3.7538	11.346	3.1071	3.7211	3.3998	2.3901	8.8635	6.1442	7.9063	4.4297	4.2466	2.1578	4.4382	0.0	5.5614	4.7367	3.9516	3.2433	1.8803
20.917	67.983	18.715	15.927	30.845	17.511	18.468	18.019	19.125	33.713	22.646	26.525	27.113	45.61	17.837	35.338	18.838	16.165	12.725	34.291	51.82	17.176	21.459	15.014	19.295	15.966	10.699	20.367	21.497	21.964	10.98	21.934	31.443	16.095	15.683	30.347	24.055	85.591	23.285	23.047	24.118	26.785	13.521	17.202	0.0	23.304	29.313	19.671	48.926	12.261
37.48	55.674	31.02	21.829	38.543	24.706	27.701	31.943	31.138	46.701	33.929	45.133	36.272	52.975	30.237	48.088	36.365	28.183	21.532	49.579	49.862	33.578	27.457	27.161	28.782	26.442	16.446	36.88	38.508	35.29	16.279	32.721	49.421	24.068	26.07	51.362	47.767	63.494	41.187	35.103	34.625	45.806	26.309	26.618	0.0	35.027	43.464	32.387	67.305	21.893
1.4577	5.9797	3.2268	1.694	5.1251	1.998	3.1445	3.0191	2.9647	2.4536	3.8925	3.8093	3.4232	5.4391	3.6164	2.8495	2.9197	2.4939	2.405	4.4752	2.3498	3.109	3.0139	3.835	3.8281	2.434	1.9519	3.5146	2.7445	3.6088	0.87008	1.8348	7.5888	1.7793	2.2712	4.7724	4.0816	2.4995	2.7671	1.8686	2.8354	4.1092	2.2609	3.5565	0.0	3.5108	4.9107	3.7998	7.1949	1.2611
10.486	8.2759	7.6729	7.0799	8.1632	6.9271	6.0961	6.895	6.8122	12.305	5.6618	10.982	8.1967	9.3673	6.7342	9.6434	8.7814	6.8629	6.3346	10.879	7.3097	6.2431	7.9605	6.3478	6.3387	7.272	5.2409	9.0481	9.6298	7.0934	5.0684	8.6557	9.4663	4.2746	6.5083	13.736	14.14	7.7951	10.656	9.1173	7.4766	8.7544	6.549	6.8102	0.0	9.6452	8.1327	8.9627	16.491	6.7092
36.15	37.045	30.425	14.957	33.516	18.788	25.45	26.74	24.823	48.854	21.294	47.338	30.361	33.376	29.849	37.503	32.114	24.861	28.653	43.724	33.535	30.952	35.037	27.237	31.095	29.59	19.61	28.812	41.233	27.753	18.174	28.483	33.642	33.889	23.324	54.702	39.076	24.916	42.426	29.264	36.272	37.708	22.567	30.544	0.0	37.088	29.342	32.783	50.702	16.404
5.5092	4.87	2.8743	5.3574	5.3284	6.665	3.1097	6.1662	4.7699	9.8	4.5733	6.4705	4.0307	3.5929	5.3346	7.4709	9.4729	2.7183	4.664	7.1833	3.2973	5.6022	5.0396	4.1142	3.7685	5.8916	2.4085	6.4984	6.1232	4.0978	5.1728	10.909	11.023	4.9534	3.3757	20.411	9.154	4.5995	5.5156	5.7413	4.8533	6.2483	3.7394	5.0668	0.0	7.8829	9.3177	5.587	18.229	3.4274
2.7913	2.4457	4.3824	2.8136	3.3507	4.6884	5.622	4.4735	4.8869	6.2323	5.4105	5.3321	6.1553	5.9603	4.1723	2.6846	3.7794	2.9534	4.3529	3.7034	6.976	6.7537	4.6038	3.2039	4.8153	4.7222	1.8837	2.304	5.0573	5.2481	4.4343	5.927	6.0132	3.7111	5.7977	4.1871	3.7601	5.1221	6.0613	5.4835	2.9565	3.4901	5.9214	4.4805	51.221	6.3547	4.5938	4.8076	5.8994	3.9347
11.987	12.421	12.795	5.7427	13.189	7.0259	8.0676	11.003	10.004	12.988	9.7451	15.894	11.169	12.886	7.7811	13.781	10.898	6.7574	8.3838	15.34	10.587	10.864	8.5514	9.2588	10.642	9.7961	7.0726	11.68	13.241	10.852	3.4968	10.78	10.376	8.5522	9.2904	16.69	13.763	11.327	13.207	9.6139	11.031	11.846	6.6746	10.798	0.0	12.929	14.056	11.925	18.086	4.0964
2.6108	4.7401	2.8193	5.4049	3.348	4.5438	2.4333	4.1596	2.6176	4.0201	2.7709	4.568	3.3766	4.8769	3.0158	4.0113	4.7464	3.0925	2.8166	5.7134	5.7713	2.6627	2.206	3.6152	2.9967	2.2357	1.9789	3.4711	4.2329	1.8375	1.2533	2.7225	10.308	2.5877	2.6763	5.8708	3.6026	6.0839	3.6568	3.9375	2.7045	3.3787	2.7051	3.0033	0.0	3.3915	3.9588	2.7584	9.0729	3.9963
11.069	12.762	12.364	6.3031	17.411	8.1625	12.181	12.046	11.453	17.798	14.694	19.579	12.478	16.954	17.568	17.599	11.609	12.843	9.4985	24.887	14.178	11.991	9.5563	10.108	15.415	11.843	8.1002	13.356	15.07	10.425	6.6793	14.659	20.748	12.424	9.1159	24.657	16.448	16.907	14.195	10.865	13.935	13.102	10.749	12.392	0.0	11.464	14.91	11.982	26.343	6.5766
6.9611	10.12	10.7	7.7612	9.1031	5.5575	6.6758	9.4995	7.7923	10.437	9.5347	11.201	7.5087	7.6753	8.232	10.543	11.937	8.5641	8.8527	10.309	9.0624	9.0013	6.0537	8.2042	6.7591	8.3501	6.5335	5.2002	8.9075	10.768	8.5445	12.143	9.9117	8.7288	8.9995	9.3681	4.7759	10.243	12.11	7.2519	8.4723	5.8657	9.3042	9.0509	0.0	6.8843	7.1654	8.582	9.3031	7.5753
18.097	42.809	19.459	12.819	24.426	12.619	12.707	16.094	18.056	23.784	17.83	28.819	14.86	30.69	20.904	30.171	16.147	22.979	19.821	27.796	38.92	21.89	13.892	23.56	21.603	15.281	10.864	17.888	21.212	13.07	9.988	20.119	40.149	19.72	14.238	31.741	26.528	41.64	19.235	18.312	16.525	22.083	15.278	16.435	215.72	19.483	19.402	13.744	46.132	10.393
43.833	46.469	38.605	25.764	44.003	25.567	41.156	34.186	36.734	50.631	41.923	45.735	44.717	36.641	36.33	50.466	41.314	36.168	37.272	61.381	33.555	56.897	39.571	42.293	36.058	32.616	27.097	40.728	59.319	34.968	17.459	41.339	40.432	43.429	35.117	63.976	36.043	36.07	47.331	42.898	45.492	47.069	31.468	39.026	0.0	41.998	42.783	33.722	56.046	20.53
23.798	28.307	32.122	14.313	32.699	18.275	33.756	25.818	26.984	30.314	31.069	31.863	36.729	30.539	32.628	29.497	28.962	21.263	24.54	29.493	25.298	30.066	27.806	27.46	30.223	27.264	25.052	26.236	31.098	25.616	25.827	25.603	27.07	25.822	25.695	37.566	32.277	21.31	25.968	36.339	27.418	32.281	28.331	30.281	0.0	32.392	32.695	26.126	43.634	18.015
4.4811	6.6164	4.9338	3.8426	6.4981	3.7146	5.0891	7.1927	5.4115	5.3564	7.43	5.1876	5.8152	4.6836	6.9986	5.825	6.7604	8.3684	6.2821	9.7509	7.1437	5.0143	7.8346	6.6916	4.4751	4.8905	3.9958	7.4618	7.5063	7.1879	2.6223	4.7076	4.6875	6.1969	3.3505	6.0616	4.4593	5.223	4.9698	4.9029	6.8364	6.7916	3.945	8.1603	0.0	5.4973	3.6529	5.6646	7.2037	3.3954
9.7855	7.4285	14.089	8.8729	10.147	7.0311	9.6898	11.937	8.0652	12.965	8.7868	12.296	10.446	12.405	9.7513	12.257	7.3322	10.378	11.047	11.17	8.1822	9.8963	8.3195	8.9738	12.228	7.5488	6.1158	7.7659	13.508	12.52	5.2168	6.1505	12.538	7.3346	7.3559	9.3343	8.4876	10.892	8.5796	9.1265	9.6585	9.7573	6.9372	6.5533	0.0	6.3211	10.091	7.6994	10.054	4.5548
6.4822	9.8214	6.3795	3.7138	9.8486	6.4229	5.0435	5.4221	5.3356	6.4952	6.1351	9.7683	6.175	7.4841	3.6428	8.299	8.3654	5.5218	7.2203	8.6899	5.406	9.8856	5.991	3.863	3.5261	5.0694	3.1096	3.8518	8.0244	6.2267	4.3189	4.9788	9.6001	2.8935	3.6335	9.6902	8.6159	13.038	6.4211	4.7023	6.5315	8.1331	4.3539	3.4873	0.0	5.2246	5.6462	7.0378	4.5992	4.7088
15.388	16.84	12.73	10.788	21.002	9.3922	9.6266	11.893	11.652	14.165	11.214	15.417	11.335	16.842	10.575	19.81	11.845	14.011	9.8489	17.794	15.138	16.704	11.629	13.831	15.719	9.7672	8.0031	12.059	14.162	6.0541	5.9574	12.141	12.151	10.741	10.664	19.992	12.363	15.739	18.198	11.807	12.172	16.449	7.7135	12.536	0.0	11.111	12.256	9.4338	19.574	6.9031
5.6434	5.0609	3.4549	5.9704	4.1843	2.6173	4.2196	4.2073	3.5642	1.6577	5.9463	4.0285	4.5854	5.5971	4.3518	3.739	2.047	2.6947	5.8083	3.2542	4.1527	2.1261	2.8999	3.4047	3.5893	3.0175	1.8113	2.2377	6.7682	4.0418	2.0014	3.3561	6.7141	3.8974	3.31	5.092	4.5623	2.3197	7.0237	3.764	3.1028	3.9331	4.4739	5.2578	0.0	3.3543	5.1918	2.9146	2.4536	3.5796
4.2908	3.4403	4.3789	2.6605	5.226	4.737	1.1519	2.9531	3.4331	2.3096	0.82544	3.9857	1.1157	2.5786	3.3658	6.7529	2.3153	3.3031	3.2891	3.7718	2.3795	4.8382	1.9143	6.2843	3.0551	3.3506	2.335	2.9077	3.1448	3.5867	1.7399	4.6164	1.8621	4.2422	4.1438	2.7383	1.4579	4.7343	3.0993	3.2533	3.6452	4.0306	2.6752	5.6472	0.0	5.2041	4.8557	1.8944	2.6298	4.0862
8.6192	7.5594	12.502	7.155	7.5659	5.8552	5.8505	4.9966	7.6422	6.4383	5.7826	5.479	6.316	9.3985	6.8511	6.9483	5.7153	7.5988	9.6463	6.1955	6.1941	10.571	6.8679	12.326	5.9367	7.7764	7.6037	6.9261	9.1217	9.4722	9.5298	14.816	5.2539	13.007	7.2009	7.8954	10.388	8.6224	5.8851	6.0793	5.812	7.1945	6.944	6.2387	0.0	8.5318	14.612	9.2123	7.3682	6.8859
4.657	8.0799	6.826	5.9699	4.5377	3.9043	4.4579	4.3043	5.0927	8.9686	5.4423	3.4912	4.3194	9.4762	4.3089	5.0934	4.0135	3.6214	6.9767	7.1179	3.184	3.438	3.2075	5.4397	8.9128	4.6992	5.7711	6.2944	6.3389	7.673	5.5657	7.3449	3.8447	5.6382	4.3989	4.5768	5.5251	3.7151	3.9736	4.9605	6.9041	7.567	3.8775	6.4425	0.0	6.2327	4.4798	5.4217	4.2546	6.025
5.0091	10.236	7.672	6.7264	10.013	9.1413	10.018	5.9026	8.3023	8.2713	7.1559	5.6529	10.14	9.1079	6.9713	4.2866	5.1003	8.6093	6.4053	6.077	12.733	6.7335	8.2801	6.2747	7.412	7.2282	5.5517	6.9407	5.8662	6.7786	7.3265	5.3979	8.3148	6.8311	6.9814	7.5683	5.0505	10.156	9.2263	7.3211	5.597	8.1354	13.608	4.7699	19.166	9.0431	7.8162	6.1786	9.3526	6.755
12.814	7.9887	12.348	16.514	9.3597	11.422	11.245	14.128	10.459	9.2199	9.4474	8.9529	11.47	16.601	15.528	10.897	11.337	13.162	11.725	9.4702	9.1222	13.764	10.121	16.617	9.4235	10.094	14.508	7.6337	10.729	11.841	13.065	10.462	7.3168	8.0697	9.412	12.455	12.758	16.587	12.527	7.863	9.0972	11.11	10.372	11.164	0.0	9.1665	10.767	9.8717	11.919	15.286
1.2454	1.3902	1.967	0.39383	1.926	1.1697	1.382	1.2868	1.1625	1.9889	1.3725	1.8286	1.4425	1.5054	1.051	1.3682	1.3163	1.9714	1.0204	1.1932	1.1995	1.4114	1.0565	0.62177	1.1664	1.1742	1.6182	1.5258	1.119	0.70677	1.7516	1.2141	1.7113	1.4479	1.1359	1.5058	1.3641	1.8789	1.9825	1.3224	1.1257	1.3406	1.1688	0.82019	23.632	1.5668	1.6336	1.7004	1.212	1.0799
5.6	6.7399	4.1958	4.7532	4.9605	4.6735	6.4469	2.4145	4.982	5.6676	9.0165	3.5072	7.5164	2.4477	3.9494	2.558	5.3573	4.3893	3.6152	7.7728	4.2399	5.0235	2.3462	3.4418	2.27	4.5213	4.9369	5.1599	3.3957	4.388	3.506	5.1373	3.0796	5.2904	4.1257	6.2592	7.6386	5.3147	7.3786	4.172	7.5771	4.8134	5.0666	5.5802	0.0	5.6458	6.7294	2.8624	6.1694	5.1622
3.1475	1.61	2.0309	1.648	3.1722	2.6939	4.2158	2.5757	3.2576	1.7467	4.1722	3.9519	4.3845	4.2479	2.3667	3.3047	2.5901	1.5505	3.58	3.3431	2.5954	3.831	1.656	2.6784	2.6367	2.956	1.9745	2.9692	3.675	3.7394	2.3478	3.4849	3.4204	1.4274	2.3734	2.5068	2.6093	4.2442	2.469	2.8878	2.7528	2.88	2.8638	3.8348	27.181	3.9009	2.6193	1.5952	5.7637	2.6837
2.8644	2.3759	2.8283	4.932	3.336	3.3955	3.7569	3.6668	2.8213	2.2939	3.1173	4.6998	4.2148	2.08	3.1254	2.0677	2.6053	3.7651	4.2999	2.868	2.1452	4.3598	0.99513	5.6575	1.7643	2.9539	1.7944	1.9717	4.3997	4.324	2.4805	2.4949	2.9379	2.3284	4.2475	2.2941	2.9872	2.4895	2.0598	1.4128	2.6714	5.5665	2.3303	3.6056	0.0	3.2154	3.6142	3.833	2.2979	0.76664
3.967	4.8679	4.9302	1.4161	4.3111	2.6419	3.9474	3.2225	3.3719	3.8523	3.1973	1.8639	4.1615	2.3154	2.5146	3.1203	5.9042	3.5828	5.1013	2.7223	3.9229	4.0621	4.8422	2.8764	2.0205	3.4044	3.5498	2.641	4.593	3.2957	3.4129	2.4397	4.4025	3.5217	2.848	1.594	3.364	4.4606	3.7164	3.8996	2.3095	4.3945	4.1157	2.5148	0.0	2.7396	5.444	6.2229	2.299	1.4726
5.0873	4.2042	4.0394	4.4707	4.2177	3.4495	4.9169	7.9395	4.7534	2.6684	4.6483	1.8392	5.3108	3.7576	5.7441	5.3031	9.2163	5.4016	3.2011	4.4842	7.0685	4.9423	5.4721	2.4137	3.8699	4.389	6.4342	5.8873	3.4227	5.7821	3.5806	3.7766	4.4812	4.6879	3.7608	6.4734	5.486	4.6011	5.4025	4.7275	3.7881	4.2861	7.2189	4.11	0.0	4.9956	5.1159	3.9424	2.9166	7.6807
2.7265	2.4886	3.3002	1.6595	2.6197	2.631	2.4856	3.6294	2.8255	1.9133	2.1335	2.8201	2.6822	3.9475	3.1414	4.6196	3.4656	2.7034	3.9399	3.1271	2.3107	2.2548	2.6138	1.7273	1.8507	2.7128	3.6019	2.7986	3.4254	3.5583	1.4263	2.8126	1.6785	2.1028	3.0579	3.0631	2.8614	3.7585	2.9617	2.1567	2.7464	2.7468	2.4731	1.606	24.853	2.6542	3.1551	2.8772	1.9456	1.8809
9.0331	5.3254	4.4763	4.21	6.7823	3.6817	5.9848	3.2646	6.0702	6.3144	7.7193	6.677	6.0101	4.0676	5.1839	3.1113	9.3415	5.9279	5.5521	6.2853	6.3891	6.1344	5.8833	7.2535	5.2889	5.6132	4.5697	6.6581	5.2219	3.5741	5.3885	8.3338	6.1044	9.0069	5.061	10.297	8.8788	6.4715	5.8325	6.6871	5.7829	4.1635	6.7175	7.3206	28.763	5.3554	6.704	3.2835	5.7541	3.1313
5.136	6.5077	9.247	2.8398	5.7652	8.2528	6.2152	7.2323	6.3605	7.7115	8.0309	3.9882	7.2336	5.8526	6.0179	8.4567	10.861	7.991	5.1607	10.693	4.0652	6.2534	6.3469	6.7399	3.8775	5.75	5.9651	10.592	5.669	5.7807	5.5686	5.4584	5.8019	5.8403	4.8203	8.3117	7.7409	5.793	7.7622	5.4927	11.01	5.6384	4.2963	10.213	0.0	7.5418	8.1187	5.9008	5.228	4.3533
3.1166	6.0178	3.1581	3.9345	4.2083	1.8099	5.0371	3.4526	3.66	4.2066	4.0889	2.5733	4.407	3.9018	3.4716	1.8078	6.0768	4.2961	5.1747	5.3835	1.6771	4.4105	2.7773	3.9474	3.7673	3.2885	4.5528	5.3075	4.981	3.9589	2.7411	2.746	5.554	1.9833	3.2946	4.4041	4.7176	5.4032	5.1043	3.6755	5.1539	4.634	1.4228	4.2898	0.0	2.5843	2.3822	3.0058	3.324	3.6079
4.7156	6.509	0.57286	2.1317	6.0566	9.1357	4.285	6.9472	4.559	2.5878	5.2468	5.0491	4.7428	2.9326	4.137	2.8181	7.1777	1.8069	4.4575	7.2969	1.7765	4.1879	1.4092	4.1116	4.3215	4.7819	3.2242	7.6911	4.3565	3.5769	5.8853	6.4495	9.0056	4.8368	5.3957	6.4271	7.7626	6.8056	4.4415	5.0448	6.3855	5.2799	2.2255	6.669	41.104	7.7675	6.4644	4.3123	3.3286	2.4181
2.2712	4.2026	3.2602	2.0626	3.2658	5.4844	2.963	2.8957	3.2214	4.7506	2.2313	3.4315	3.6589	4.577	2.604	4.6142	3.5665	2.6222	4.5319	2.9334	2.019	4.3509	3.9999	3.9696	4.2432	2.7056	3.9119	3.2328	4.7247	4.2038	1.7209	3.0932	4.8355	5.7478	3.1459	2.1375	2.7994	4.0687	4.2493	2.4123	2.3789	2.2795	2.0237	2.5179	0.0	3.627	7.743	1.8788	5.3064	3.8181
8.0914	5.4613	10.65	4.7201	4.4075	7.7939	7.6583	5.2113	5.4647	7.0609	6.7026	7.3577	7.3464	9.1584	6.0911	5.9594	10.373	9.7711	5.9466	8.1187	3.5117	8.5318	7.2189	8.0641	5.4768	5.6817	4.6924	7.7969	5.9638	3.8899	2.7813	5.8086	7.6438	6.2683	4.7876	10.858	7.433	6.7479	4.808	6.058	7.3159	5.2109	3.526	7.9549	0.0	5.5004	7.3685	5.1091	9.5757	5.4806
1.403	0.69187	0.91209	0.76618	1.7704	0.44447	1.0746	0.53654	1.4599	4.9368	1.6693	0.70667	1.4747	0.76312	1.402	2.2389	1.584	1.6411	0.37793	3.6452	0.92313	1.4029	4.3846	1.12	0.45571	1.506	1.6783	1.6923	0.61956	1.6874	1.2041	2.2087	3.7186	0.40776	1.4323	0.98763	1.8164	0.78553	1.3976	3.3357	2.9047	3.2026	0.84144	2.6253	39.932	1.617	0.38994	1.5008	1.557	0.37569
5.1668	4.481	2.4748	2.4262	3.0499	5.1643	1.7873	6.9282	3.2282	3.5166	2.2694	4.8302	2.2076	4.4658	4.3384	2.8124	4.0558	3.635	3.8932	2.7578	4.0681	2.7048	3.9869	1.568	5.3583	3.0343	4.2554	1.632	4.093	5.1455	3.1275	4.5083	6.0522	2.1888	3.0249	4.4716	2.0766	3.302	4.2975	5.1641	2.3538	4.0449	3.6754	1.8678	0.0	5.5863	3.7521	4.379	4.4927	2.9761
4.1405	5.164	6.0668	5.0886	4.3482	4.5043	3.7572	4.6302	4.1976	7.1286	4.9598	7.4043	4.691	5.944	3.5977	4.6181	4.7078	4.2838	3.8772	3.7979	5.61	3.3717	4.6048	2.7921	4.1893	4.0609	2.0922	3.9872	4.6284	6.4037	3.2992	6.1603	6.9827	3.8622	3.9256	5.9034	4.9835	4.6628	4.4127	4.132	2.9111	3.7933	6.6219	4.1311	0.0	4.4402	6.7743	3.4602	5.2024	5.9259
3.2704	7.9498	3.3371	1.4911	4.9017	4.1423	2.1279	3.3587	2.514	0.91454	2.2567	3.0637	2.1779	2.2213	5.191	0.80329	4.6901	3.0544	2.3844	2.2142	3.4909	2.6895	2.8692	1.4229	1.2476	2.5217	3.3202	3.4635	2.9848	2.6806	1.7746	1.4913	5.1773	4.2729	1.8945	7.9989	2.3891	8.0086	1.8017	2.4321	1.5354	2.019	0.72255	1.9482	0.0	4.6183	3.6346	0.99239	2.6481	3.8071
3.1548	4.6537	7.7305	6.7815	4.3673	3.8674	7.9692	4.7719	5.2224	4.3747	6.6154	4.0811	8.5568	9.3606	4.6739	8.3148	9.9209	4.7575	8.0163	5.5793	4.4861	7.624	4.5571	6.2586	8.9561	5.0146	4.4298	4.2137	8.5928	5.3223	5.1933	5.4534	5.5134	3.8263	5.7463	7.7856	8.6135	5.5482	6.0992	6.6907	4.4663	4.7309	4.9031	4.6437	0.0	4.0477	5.3054	3.5202	6.1033	3.5604
2.9353	3.6109	6.4498	2.3581	4.4175	2.8795	3.6078	4.2201	3.5642	4.5443	3.9257	5.046	4.0765	3.9095	3.9663	3.3637	4.1601	3.4563	4.2487	5.0347	3.9509	4.4448	3.1233	4.9239	2.9112	3.5439	3.5051	3.0974	5.2776	3.7019	2.0128	3.5162	3.2399	3.6247	3.4909	6.0448	4.4214	3.6893	4.5147	3.7771	3.9507	3.7051	4.4825	3.77	0.0	4.1156	5.2024	3.7659	4.3249	3.5628
3.0618	6.3517	2.0891	5.6416	6.1592	2.9433	2.8089	6.2049	3.6611	7.2211	2.9695	5.1898	3.4798	4.457	4.7539	3.0167	4.2652	6.9413	4.6329	3.9645	4.9967	3.8198	7.1359	2.8686	2.6124	4.2987	4.4798	4.206	6.4126	3.9434	3.356	3.4121	4.4164	2.7892	4.3534	9.1018	4.3187	5.224	3.3756	2.2054	2.4525	4.9592	4.6259	2.7935	0.0	4.875	4.2365	5.2775	6.3337	4.6697
6.3515	8.7909	5.7427	7.1505	5.9842	7.6753	5.7152	7.184	7.4871	7.4073	6.4314	8.3511	6.4886	8.5288	6.5492	5.0342	7.7694	8.5239	8.2893	8.5852	8.4559	4.5815	7.399	5.7236	11.399	7.1827	5.0306	6.5289	7.6495	10.653	5.8901	8.7531	7.873	5.3328	7.1927	11.052	13.159	8.0193	6.2947	6.9877	8.166	4.8667	9.0942	5.4619	0.0	7.452	10.665	3.7726	6.5998	5.0903
234.69	288.69	285.45	209.19	280.26	233.95	319.65	286.9	273.94	216.37	351.7	232.07	246.76	289.72	315.67	224.44	278.72	340.82	354.3	221.46	269.21	285.72	264.24	329.86	249.59	260.47	237.9	220.68	276.2	280.59	297.77	206.92	280.76	373.09	259.86	207.72	234.53	329.63	211.39	243.2	246.79	215.22	315.16	226.51	0.0	234.25	225.31	262.19	185.24	218.27
18.394	23.335	12.64	13.892	21.793	18.686	13.342	20.065	20.198	13.947	21.83	17.263	12.792	19.807	17.103	15.87	24.81	21.616	20.385	18.525	17.189	19.439	19.808	14.664	17.743	12.099	10.28	19.148	21.146	17.399	15.123	18.889	22.763	25.703	17.826	15.316	17.802	20.708	20.73	16.392	20.183	18.754	19.565	18.644	0.0	19.134	14.982	21.56	20.75	19.932
75.708	79.844	50.395	111.33	85.815	97.109	73.553	85.92	73.825	58.977	85.391	82.31	73.62	78.624	54.168	58.176	161.68	65.948	73.578	59.591	54.517	77.718	62.99	79.701	58.186	60.322	51.094	65.059	92.388	72.003	40.8	54.561	176.09	66.814	75.266	42.443	63.071	71.132	62.276	64.517	80.692	55.643	85.932	72.238	0.0	64.025	66.904	77.035	66.374	128.01
37.854	37.008	41.996	42.976	39.921	46.242	37.696	39.38	36.541	48.125	37.849	35.634	34.596	38.083	44.011	48.48	75.288	52.344	54.186	34.761	39.252	46.033	42.552	41.645	38.378	34.057	33.277	32.308	47.214	48.839	30.108	35.481	76.314	47.122	32.956	41.23	44.467	35.566	32.946	31.281	38.174	47.626	39.368	39.996	0.0	36.75	39.399	37.209	45.55	53.984
430.39	475.86	481.84	329.38	445.11	326.27	469.06	509.13	451.2	419.21	465.26	427.36	420.83	483.11	534.57	400.18	366.44	462.08	590.05	384.71	422.69	464.37	400.05	489.87	428.34	446.93	438.5	379.51	461.94	486.3	479.75	408.37	388.92	546.82	453.51	356.52	461.01	555.72	412.22	462.96	443.03	403.88	458.66	385.68	2169.6	396.93	410.9	406.98	391.95	296.39
19.423	17.775	14.382	15.953	24.221	15.03	23.286	19.156	22.732	19.692	27.168	16.113	16.29	25.637	22.463	22.64	16.232	25.952	19.838	25.009	25.671	23.352	16.853	16.137	20.094	18.533	24.396	16.341	18.402	25.088	24.692	14.687	16.538	31.612	13.88	16.871	21.851	19.665	17.629	26.363	23.582	19.681	28.993	17.471	0.0	18.128	21.48	19.288	12.071	12.002
2.9134	2.105	5.3932	2.5457	4.0368	2.062	2.7058	3.6944	1.9076	1.1361	1.1114	2.8198	0.88857	0.49302	4.8911	2.4762	1.5879	2.3736	3.4335	1.6412	1.7503	2.879	2.6892	2.5934	2.4841	0.69497	2.3134	1.4209	3.2749	2.912	2.0326	0.806	1.5313	5.0805	2.2185	1.46	2.1851	2.8546	1.2899	3.1384	1.4946	1.1354	4.0771	2.293	0.0	0.92177	2.0883	2.3332	1.0446	1.4403
116.18	156.53	142.6	104.97	114.76	105.98	109.89	108.18	112.11	147.73	117.55	158.55	122.22	112.55	115.59	155.38	149.28	106.87	126.07	149.6	128.47	150.17	111.59	132.9	104.04	101.35	79.005	120.1	160.88	128.42	62.0	137.26	182.58	126.58	92.119	131.35	137.45	131.16	125.06	113.0	106.25	136.93	106.63	109.24	0.0	128.66	133.11	112.33	138.45	113.0
51.281	59.655	55.634	32.465	63.771	44.955	36.681	49.632	52.65	73.26	62.071	63.782	45.916	58.191	55.071	73.729	64.963	45.236	40.065	70.061	51.73	69.482	49.237	55.081	45.959	45.082	30.635	53.688	60.877	48.106	22.756	55.996	65.243	56.877	40.186	79.015	63.115	58.895	49.76	48.427	56.365	64.938	43.036	56.015	0.0	57.45	67.332	66.9	74.777	39.597
56.985	70.016	76.136	39.95	74.211	37.642	56.512	61.442	56.926	92.713	69.852	106.57	67.016	65.5	58.959	76.754	70.218	62.106	49.799	92.223	70.065	70.987	58.038	51.991	61.874	55.774	32.333	71.306	81.562	70.825	22.667	63.282	66.451	40.609	46.928	106.72	76.697	67.625	88.118	68.46	73.27	79.267	54.6	67.466	0.0	69.252	83.942	73.908	102.21	38.785
63.726	68.627	70.316	41.883	68.692	42.096	55.331	58.509	52.309	88.345	56.931	77.828	61.1	65.056	58.399	76.616	69.01	57.224	43.714	86.288	65.617	61.314	57.796	49.896	59.289	48.368	34.894	61.807	67.205	67.847	29.927	67.314	74.005	49.031	46.653	63.675	64.279	63.576	76.488	57.664	58.251	65.326	46.914	54.351	0.0	61.458	76.407	56.51	85.495	45.376
83.35	94.197	105.21	61.713	100.63	69.7	68.639	70.364	73.216	127.94	72.959	129.61	75.418	102.56	69.341	95.96	85.837	75.318	63.618	103.92	72.822	95.695	68.625	81.205	79.192	67.339	42.583	97.447	97.066	92.327	25.934	92.256	107.71	63.257	73.179	141.46	87.48	72.582	92.13	89.662	73.792	114.43	55.036	73.233	0.0	102.78	94.167	91.899	100.25	54.731
90.969	97.181	102.72	76.471	109.59	87.392	72.323	95.413	76.126	115.33	89.811	113.3	87.618	91.075	85.621	114.21	136.29	85.721	74.538	104.18	76.382	95.695	86.228	84.402	84.429	68.496	49.584	96.56	104.33	94.191	37.21	84.208	146.79	69.833	68.256	95.03	97.784	117.45	96.603	77.649	82.774	103.72	69.549	81.774	0.0	81.688	85.727	73.39	83.831	79.167
118.15	129.66	111.51	89.409	145.36	85.499	98.01	102.08	90.877	142.63	114.07	149.92	111.48	122.33	90.502	146.88	157.65	94.31	85.959	168.76	94.549	126.56	102.94	102.74	102.91	74.825	46.657	124.47	150.46	88.625	22.339	108.55	161.9	77.917	77.15	134.07	121.3	118.05	132.99	116.45	111.78	129.02	64.175	111.48	0.0	121.95	123.03	104.05	165.39	88.536
73.125	81.645	81.821	63.264	85.303	70.947	68.382	85.644	69.732	93.455	74.083	105.7	86.918	74.368	65.017	84.231	95.648	70.238	57.15	82.251	71.484	84.306	70.873	62.785	74.943	57.705	48.497	69.495	78.143	72.498	39.158	81.208	116.91	84.172	59.67	73.972	80.194	85.516	83.869	84.525	72.559	81.153	63.622	60.204	0.0	73.651	81.899	78.886	89.752	72.004
72.163	74.075	73.768	44.579	74.95	60.301	61.842	69.749	60.912	66.316	66.375	76.596	62.524	71.519	64.703	72.169	72.551	62.007	59.399	61.384	67.438	69.192	65.744	61.619	62.213	49.805	42.298	60.359	74.898	65.248	45.684	67.389	77.173	71.775	52.076	64.409	55.778	72.043	66.536	61.126	65.217	57.091	65.585	62.476	670.94	66.059	71.209	68.368	63.39	49.529
77.964	83.995	91.406	49.117	85.747	58.858	68.855	76.235	63.683	100.12	63.648	103.7	82.987	72.564	71.262	104.7	87.206	66.696	62.725	111.18	72.756	90.014	59.443	66.625	68.692	60.505	48.175	79.947	91.394	74.69	26.713	72.04	110.81	61.633	50.965	101.58	87.324	71.809	91.475	66.349	75.993	90.142	59.645	63.291	0.0	80.291	99.953	74.302	101.01	54.796
21.37	22.817	16.327	22.59	22.56	24.464	19.66	19.724	22.026	24.727	21.965	29.23	22.855	23.165	19.112	22.926	28.587	15.683	17.008	23.713	21.647	19.872	19.018	13.874	22.349	20.467	14.058	26.154	23.41	21.918	20.916	26.73	23.617	17.883	22.368	35.029	27.132	21.018	27.461	24.475	24.205	23.283	19.947	21.897	112.47	25.606	25.606	21.36	30.662	21.616
2.1485	2.3645	2.0623	3.3675	3.636	1.2813	3.9859	3.2669	2.402	2.4979	1.4609	1.9062	4.2366	5.1608	4.481	1.2428	1.537	2.3485	4.4968	2.034	2.97	5.5218	3.8948	1.8181	8.4304	2.6907	2.5332	2.1522	3.9414	5.2839	6.1532	2.5234	2.6899	4.4925	2.1167	4.1871	1.0445	3.9911	7.1676	3.9153	1.7681	4.7489	2.7771	2.607	0.0	1.5366	2.2887	2.0409	0.44937	2.1428
49.778	21.786	19.171	58.338	35.606	33.536	19.675	26.996	36.617	45.059	34.883	23.141	16.369	26.911	31.291	26.41	19.972	28.086	30.662	24.244	47.332	18.039	38.899	22.756	23.904	35.742	25.598	37.537	22.149	27.589	38.693	19.561	27.974	28.378	29.365	24.85	16.737	23.457	13.983	37.329	34.782	35.304	63.04	38.919	0.0	28.91	41.905	43.096	16.278	50.647
4.3201	9.7207	3.0219	1.1554	2.481	1.8717	3.9798	4.6058	2.6755	2.6417	2.9425	3.2334	4.0888	3.4185	2.0098	3.9691	2.6692	1.3466	1.4333	1.6848	6.3746	1.3006	2.6445	0.71445	4.7116	2.7453	2.0858	2.4631	1.3074	1.9956	6.7955	6.2097	3.3591	2.9178	2.8471	1.0839	3.9792	2.0994	1.2603	6.3174	1.4865	2.6403	6.6964	1.707	0.0	5.1132	2.6704	2.2552	2.3412	0.71119
1.9359	2.4975	1.7269	1.8534	1.2654	1.0953	0.51736	1.9758	1.2538	1.7308	0.91405	2.3788	0.602	1.9343	1.3628	1.7026	4.0213	0.62404	1.611	0.72072	1.7698	1.1742	0.5221	0.90909	1.0784	1.19	1.9054	0.898	1.722	2.2107	1.1967	2.3037	1.9324	0.47948	0.8628	0.53146	2.1065	2.136	1.5	2.8688	0.62467	0.5511	2.0339	1.007	0.0	1.1278	2.9322	0.90598	2.7322	1.1166
13.224	11.563	8.682	3.2191	5.5152	7.5298	9.5662	10.382	7.9549	10.396	10.358	7.4234	9.4578	11.592	5.2492	7.2381	7.2427	10.226	7.5928	9.8332	5.1162	6.1288	11.108	5.0538	11.429	6.7421	8.6332	5.4627	9.0972	6.6046	6.6877	9.2874	8.816	6.4568	7.8729	7.5456	9.8125	7.0141	7.9509	12.644	10.606	6.3494	5.743	6.1615	0.0	7.2339	11.488	5.2486	6.505	3.6762
8.9158	9.0259	3.6812	17.322	10.035	17.246	23.829	8.0821	9.4179	9.1561	9.6284	8.4708	25.403	9.8624	7.4474	7.9679	5.704	10.917	7.6436	7.1829	7.0301	6.8212	11.818	6.0366	7.9952	8.9763	8.8944	6.3647	7.1297	4.4986	15.492	7.9347	7.9717	11.87	8.4807	11.996	6.4249	12.515	11.048	7.5881	7.5727	13.563	8.9105	7.301	0.0	8.5118	7.9179	11.301	5.0183	15.606
21.926	19.254	15.816	13.652	16.995	12.031	21.183	23.066	21.313	18.46	28.0	17.317	20.035	22.094	18.17	17.418	14.562	19.19	20.13	15.546	21.023	18.436	25.916	17.447	18.763	18.241	19.307	18.452	17.055	20.611	23.668	19.286	13.649	23.671	19.514	20.1	15.886	19.984	16.49	21.273	20.489	17.758	25.392	23.837	0.0	17.174	20.682	19.699	17.56	11.617
25.856	24.571	18.401	20.385	21.785	22.077	27.149	23.818	26.133	18.685	33.462	20.759	24.662	28.187	18.788	17.038	18.352	22.971	24.966	15.659	25.26	23.17	32.016	20.415	25.267	22.964	24.619	18.652	19.61	24.141	36.693	21.356	17.05	30.098	25.281	16.291	17.704	25.271	17.285	26.373	21.792	19.98	34.397	26.172	0.0	21.245	21.378	23.101	16.785	24.249
51.851	52.885	56.57	46.904	58.65	47.127	69.947	50.554	54.427	52.823	61.902	52.595	69.739	55.569	46.453	47.569	50.673	54.861	52.927	48.02	54.889	47.119	60.882	52.032	39.938	50.271	51.82	48.324	50.633	56.781	64.74	54.705	45.262	61.574	50.764	41.688	52.291	54.654	43.186	54.75	49.633	53.35	67.071	53.243	106.81	47.208	43.081	52.189	38.973	49.011
12.244	13.98	11.228	12.021	14.757	9.1956	12.463	14.808	12.708	10.655	10.769	12.321	12.863	20.835	15.227	12.967	12.266	10.087	11.598	14.37	9.2631	10.755	12.715	10.294	14.133	12.765	15.394	12.462	12.944	14.827	11.206	12.86	10.065	15.289	13.089	15.34	16.029	12.109	15.887	9.0864	15.5	11.135	12.891	13.079	0.0	12.026	16.926	11.713	13.17	11.182
23.028	23.749	22.492	27.603	26.847	27.233	22.454	26.923	25.509	30.095	27.1	25.168	28.863	25.541	19.708	30.641	27.695	24.717	23.575	25.362	24.12	26.301	25.83	20.392	22.959	23.979	19.982	28.985	30.103	28.246	23.705	36.689	33.684	18.483	28.026	40.49	40.452	23.712	27.532	30.437	24.778	29.255	23.903	28.986	240.57	30.515	32.487	29.059	33.732	19.5
26.473	28.073	22.705	26.954	24.705	30.657	26.826	29.265	27.412	31.027	27.671	30.492	32.219	27.68	23.156	28.884	36.036	24.339	23.229	29.278	25.249	28.757	26.976	21.346	25.283	24.722	21.319	33.398	28.846	27.81	20.303	30.168	36.854	23.612	26.576	43.749	32.435	28.567	30.068	31.744	27.638	31.368	25.169	26.985	0.0	34.976	29.295	26.303	36.673	28.82
142.5	152.7	127.99	172.68	151.67	166.96	156.95	140.1	141.02	130.07	148.04	125.68	155.67	145.96	126.73	118.62	152.95	135.13	141.06	127.62	140.43	125.72	166.16	130.39	136.69	132.2	136.22	140.62	130.88	137.88	151.13	146.91	155.06	166.9	144.91	154.62	144.39	158.17	130.87	166.2	140.66	131.85	169.86	142.15	93.142	143.99	162.52	143.51	128.05	147.76
2.9308	3.2136	3.4736	4.9406	4.095	4.1435	1.0773	2.5028	3.8701	2.5041	2.8315	5.2582	1.0492	3.4717	1.6801	2.3391	2.1212	3.8321	3.5972	3.2416	1.5031	3.5232	2.8867	2.5735	3.8683	3.5013	3.287	1.1135	3.6962	2.9816	3.045	3.4838	1.8279	1.7452	4.4258	3.3852	3.6279	3.0643	3.3232	4.0696	2.6954	2.6652	2.5384	2.8131	0.0	3.4632	3.228	3.7269	5.6214	4.3393
2.4621	2.5795	5.7679	2.5652	3.5415	4.0659	2.1457	2.7575	3.2993	4.0627	2.8973	3.1504	2.7173	2.7682	4.5226	2.9438	3.8564	3.8316	2.5246	4.8426	2.1059	4.354	4.9343	3.1203	3.5866	3.2285	3.8799	2.5288	3.0725	2.2684	2.1059	5.6299	3.8691	1.6414	2.6521	4.8794	3.5055	2.5283	2.9746	2.6747	3.5715	1.2143	2.3846	3.7771	0.0	4.2975	4.068	3.1114	5.9	4.1398
4.8479	5.4991	5.3643	6.9097	5.3697	3.6373	5.7835	5.047	5.3492	7.9235	5.3275	9.7899	6.1653	6.7352	7.4244	6.5367	7.491	5.2395	5.6617	6.4229	4.0271	7.849	6.2649	6.8786	5.1679	5.7965	5.0959	5.2105	6.2232	6.7323	6.2194	8.7122	8.1696	6.1694	6.675	7.3832	6.625	5.5761	8.5096	6.6794	5.9105	7.3748	5.0569	5.0875	0.0	5.5507	7.336	6.7944	10.315	5.5318
2.221	1.2871	4.8341	3.8631	2.903	2.5101	5.1685	3.6622	2.6443	5.3993	2.5638	1.9145	4.9824	2.5486	2.7641	1.3273	2.4641	2.4541	4.676	0.89925	3.5998	4.781	5.942	1.2013	4.3772	2.2985	3.0336	2.6361	4.1349	1.5875	6.2141	2.1953	4.3666	1.7415	2.6039	4.991	4.3727	2.8562	3.0652	6.4373	0.39463	6.627	3.8811	0.54626	0.0	4.2463	2.1889	5.1165	3.8032	1.0108
2.5892	3.1055	3.1716	3.5101	2.5301	2.1188	2.3297	4.3451	2.6458	3.3756	2.0984	5.1244	1.8358	3.2502	3.6332	1.2482	3.4731	3.2619	2.9331	2.3076	1.6794	3.052	4.3948	1.8997	2.9217	2.6457	1.9723	2.144	3.106	2.1631	3.4182	1.3222	6.4979	2.7256	2.2184	4.2476	4.599	3.4016	3.2937	6.3527	2.5443	4.1469	1.8613	3.65	0.0	2.8886	3.5734	2.4481	4.5263	2.1732
2.3324	0.70577	1.5499	2.3814	2.545	0.85333	2.0996	1.5218	1.3363	0.2612	1.5332	0.59043	2.2025	1.4027	0.79654	2.5314	0.72255	1.1051	0.96702	0.58621	0.65391	1.1997	3.0605	1.0434	2.2988	0.8788	1.4143	0.53597	1.0084	1.2746	0.52573	2.3627	1.0826	0.48669	1.8097	1.0909	3.0143	0.082039	1.5848	1.3259	0.60135	2.2842	0.4394	0.7343	0.0	0.91393	2.2377	0.84489	3.9927	1.0141
2.6828	2.4448	0.31319	1.1752	0.79117	1.7961	0.06428	2.4672	2.3263	2.8698	1.9362	3.1229	0.0774	1.2454	0.89943	2.6499	0.89137	0.93041	2.6319	2.4099	0.45738	2.5287	2.038	1.4809	2.034	2.3811	1.7586	2.4135	2.9138	2.6341	3.0492	0.39784	0.77364	1.2784	2.4676	1.0174	3.8385	2.6523	1.1798	2.187	2.8642	1.0879	0.41433	2.1686	0.0	2.8704	0.10394	1.0975	3.4879	0.38683
44.389	45.943	42.133	60.728	45.665	67.228	52.32	61.66	55.916	46.399	65.794	42.507	46.193	56.086	52.44	36.278	52.167	54.005	63.358	42.528	56.729	43.33	56.812	43.423	48.554	51.343	59.532	43.912	47.143	58.339	72.153	45.3	43.867	66.999	53.635	41.145	46.988	47.818	44.841	49.756	55.35	46.059	72.384	52.32	253.1	36.575	40.845	48.335	37.713	70.966
16.021	15.045	16.577	18.462	16.747	18.933	10.171	15.561	16.778	15.603	14.776	19.074	10.713	14.576	15.591	18.354	23.061	16.919	16.165	15.116	20.195	13.765	16.571	12.885	16.774	16.156	13.621	16.547	14.243	14.295	19.718	15.474	23.029	13.013	19.358	15.599	16.684	16.156	14.49	16.996	15.915	18.558	22.975	15.774	0.0	13.896	18.667	15.316	18.602	21.924
6.3382	4.5161	3.0218	2.7942	4.2192	2.8518	4.6225	3.5148	4.4946	2.8291	3.4277	5.7874	4.468	5.2698	3.4666	4.7569	4.0557	4.9788	3.4727	4.7966	2.9169	5.5288	4.9763	3.5437	3.921	4.2867	2.1875	6.5733	3.8984	4.3896	3.2706	5.9905	4.2064	3.6657	3.7757	5.5933	4.709	6.4799	8.0428	5.068	4.452	4.5893	3.6317	4.2356	0.0	3.4696	5.0232	4.1164	6.9833	4.1454
2.9237	2.9882	3.986	2.0286	4.5639	7.0735	0.108	6.7224	2.5388	4.0569	1.1061	2.5645	0.058519	4.3075	3.8177	3.0131	2.5021	4.3979	0.67335	1.9456	2.4847	2.2437	4.7819	3.2641	0.9307	2.4919	1.8929	2.3785	0.64704	2.4292	3.4804	2.9372	5.3719	1.9332	2.6374	1.9871	2.2546	2.5485	4.7006	6.4763	1.728	7.0956	2.5658	1.2656	0.0	3.8852	1.598	1.7415	0.84081	1.6389
9.9235	9.1201	8.9299	5.9327	8.3968	5.9862	13.257	9.1076	9.5052	10.064	13.587	7.5371	13.536	11.796	7.1988	7.9951	10.415	7.6442	8.9256	8.793	9.0806	8.0444	9.284	6.9421	12.147	9.6085	9.0538	9.3079	8.5792	8.8644	10.377	10.632	10.776	11.403	9.8614	9.3472	8.8945	11.029	8.8636	10.523	10.683	10.09	11.926	9.4376	0.0	9.3292	7.9281	8.7311	7.9849	7.065
13.823	12.579	13.697	9.5955	14.283	10.791	10.723	15.569	13.679	13.97	15.52	13.759	12.995	15.025	12.152	12.549	13.684	10.66	10.129	12.676	13.542	14.057	13.194	10.141	12.985	12.043	7.6593	16.859	10.881	14.773	11.869	14.018	15.272	11.132	15.586	18.275	16.219	13.332	13.57	15.398	13.444	14.463	15.131	13.414	0.0	14.937	11.822	13.803	13.305	11.313
2.3678	2.0243	2.4694	1.1821	3.1651	0.96252	2.9902	2.3952	2.4174	3.3513	2.8282	2.9969	3.4349	3.1404	1.8762	5.3838	3.6203	2.4007	1.2354	3.6139	1.5603	2.9632	2.3537	4.5397	3.7686	2.3317	1.6055	4.1023	1.9905	2.0695	2.1524	1.9334	2.0774	2.937	2.3898	2.9816	3.7365	1.9664	2.6343	3.4794	2.6405	2.3372	1.8008	4.1732	56.448	1.5351	3.9166	4.3225	4.0464	2.6671
0.35436	0.16769	0.16112	1.1008	2.0125	2.5749	0.033069	7.9096	1.9768	0.84848	0.033203	0.18051	0.0099545	0.64069	5.9909	0.4597	2.4351	2.7868	1.1386	2.1328	5.8301	0.54831	2.4222	1.2267	1.1503	1.5883	1.8566	0.66061	1.0063	1.1343	0.1012	0.22875	4.8994	0.88535	2.2024	2.4861	2.4643	6.7585	3.237	5.2176	1.7972	1.0346	5.6942	1.2037	0.0	3.1186	0.26737	0.96191	2.2156	0.016135
2.8794	2.2844	3.0636	3.2763	3.183	1.8181	2.1022	1.6288	2.0985	1.5411	2.45	1.6394	2.1471	3.6616	1.4929	2.9152	2.2977	1.7871	1.4439	1.312	2.6711	1.8063	2.5719	1.5538	2.1567	1.8148	2.375	2.0239	1.4042	0.86602	1.7233	1.5307	1.6514	1.8378	1.58	2.7232	1.2598	1.3554	1.5748	2.6183	1.7741	0.84715	3.3876	1.933	0.0	2.3211	3.0656	1.7804	2.6569	1.5753
3.1164	2.7364	2.9866	3.2523	3.2352	2.6633	3.7528	2.6894	2.5889	3.7571	3.0861	2.4507	3.9712	3.6454	2.645	4.238	4.0458	4.3766	1.7139	3.3794	2.4573	2.3578	2.2905	2.4543	3.5186	2.3417	3.051	2.5934	1.9924	1.8659	1.5008	3.1432	3.1101	2.2719	3.1146	5.2837	2.6247	2.6273	3.5616	3.3487	2.6812	5.3491	2.2896	2.9433	0.0	3.4941	4.4955	2.2493	2.8353	2.7523
4.5743	7.8965	4.0678	3.6573	6.3433	3.7622	5.4953	7.9909	4.7275	7.3176	5.3491	7.2632	7.1808	6.7289	5.6997	4.9805	4.626	3.2567	5.311	5.5747	5.6997	5.5494	6.2203	3.9535	5.0083	4.6761	2.8553	5.1673	6.1501	4.9721	4.429	4.1493	8.5579	5.2715	6.1293	9.9981	5.3892	5.2632	5.4669	7.62	5.1176	6.6338	5.6134	5.1062	0.0	4.486	11.251	4.7265	8.404	3.2849
8.9764	4.2259	6.0347	6.207	6.2381	3.655	5.8854	11.773	7.2742	6.7414	9.0753	6.4203	5.5347	9.6955	7.628	6.9028	4.114	8.3787	5.05	7.0812	7.2125	7.6294	9.4314	4.5159	4.7687	7.3843	7.1917	8.6073	4.0664	4.7289	9.0031	7.6953	5.7258	12.626	7.1339	9.7185	7.1344	5.3207	5.0906	9.3593	8.3383	5.6291	8.6202	8.9341	0.0	6.9336	7.7846	3.5412	6.3706	15.139
39.194	30.236	33.223	32.56	43.838	37.936	26.405	30.126	33.335	42.66	26.796	53.822	33.216	33.393	23.931	41.664	38.761	29.678	31.433	31.823	36.009	33.646	38.142	28.563	30.81	32.18	26.388	28.474	33.674	28.779	38.862	47.798	48.163	31.446	28.399	39.159	44.891	45.688	29.399	41.626	32.929	37.014	40.348	34.614	0.0	40.835	57.296	44.337	45.598	38.992
3.5517	6.0144	3.758	1.8808	4.3494	5.0387	4.2264	3.9966	4.4315	5.5956	2.8856	5.6293	5.3308	5.4778	3.4238	4.7205	3.5266	3.0723	2.5564	3.9075	3.3414	3.6688	4.2663	4.2908	4.5432	4.4579	2.2283	4.9031	3.1617	5.4523	3.0655	5.2316	3.9553	4.0089	4.9259	4.4874	4.3385	4.1418	6.575	5.4462	3.3812	5.7876	3.5804	3.3957	0.0	5.1076	9.6706	9.2071	6.8998	2.9284
41.631	34.949	30.45	31.993	29.228	38.611	28.59	40.124	34.539	28.373	31.93	30.556	29.989	32.093	34.964	26.743	38.061	29.03	30.785	28.328	36.083	30.02	35.011	27.559	31.411	31.42	26.847	34.461	26.872	26.403	30.956	32.812	33.47	27.053	33.419	30.139	31.988	26.755	31.331	37.138	35.278	32.126	41.352	31.812	48.975	33.997	31.955	28.506	28.952	38.964
47.677	43.714	39.645	29.48	36.032	43.27	33.908	46.286	39.684	30.622	37.985	32.86	37.345	32.663	38.161	30.289	41.818	35.514	37.163	42.626	38.288	34.705	33.624	31.132	31.263	37.426	31.879	42.176	35.273	34.796	36.28	37.719	36.886	27.761	40.672	50.425	41.05	33.885	37.735	41.821	44.352	40.733	42.765	40.998	96.928	44.138	46.292	35.046	43.855	38.547
38.345	29.178	25.101	20.547	28.454	31.115	23.573	32.577	31.321	25.067	31.671	26.809	26.944	23.868	26.418	25.245	31.113	28.091	26.042	28.456	32.608	25.893	31.345	23.373	23.493	28.273	21.526	34.932	24.483	26.982	27.204	29.145	29.422	25.083	31.486	36.008	30.38	21.595	28.607	31.761	31.571	30.774	38.682	29.58	92.362	33.331	39.187	29.219	33.658	30.715
20.446	21.552	16.776	13.606	15.037	19.231	12.884	21.042	16.831	12.864	14.507	16.552	14.968	15.945	16.969	14.607	21.0	14.968	16.18	14.784	17.89	14.482	15.918	13.174	13.972	15.644	12.984	16.484	15.809	15.253	15.286	15.48	20.044	14.037	18.198	19.848	15.224	12.17	15.661	21.067	16.506	21.114	18.556	15.609	0.0	17.871	20.617	16.469	16.627	19.764
18.051	14.896	20.629	14.671	18.398	14.491	12.486	19.403	16.662	18.004	10.847	16.617	15.075	15.682	15.205	18.028	19.13	16.14	15.627	23.176	21.192	18.726	13.429	12.931	14.591	17.004	12.703	19.367	20.482	13.73	9.3314	15.659	15.21	13.013	16.227	31.693	23.668	12.856	22.435	21.168	20.942	21.8	20.011	18.151	79.414	18.538	24.775	20.669	22.509	15.444
23.73	30.747	21.472	28.181	25.716	20.861	28.705	23.719	26.892	32.792	32.812	28.039	30.521	28.05	20.065	25.978	25.455	25.544	20.671	28.656	27.496	24.589	25.761	25.905	21.069	22.77	18.16	30.201	22.153	25.127	18.044	24.164	28.886	31.114	24.59	28.984	27.612	25.763	25.309	31.798	26.113	24.771	28.132	29.991	0.0	22.874	28.565	23.979	32.441	21.043
19.775	16.709	21.221	12.959	19.769	15.337	16.644	12.921	15.103	25.784	15.339	22.284	17.726	22.881	13.395	18.923	19.767	15.517	13.672	21.414	14.504	18.565	15.823	12.444	17.395	14.663	15.515	13.713	17.217	19.557	18.788	16.823	14.701	18.032	15.442	19.758	16.145	16.369	16.717	18.2	17.88	20.52	15.956	13.813	0.0	17.919	23.704	14.837	19.336	15.403
6.9883	12.836	5.3817	1.5635	6.1315	4.2944	4.5433	5.3144	5.2997	6.9776	6.4824	4.7525	4.8489	7.3413	4.1303	4.4547	4.9855	8.4115	4.5514	6.796	9.7961	7.5056	6.072	4.4691	7.6176	4.9235	5.3154	5.164	5.2921	5.0082	5.1792	5.6032	5.3588	4.789	5.12	4.8168	7.6438	5.0875	3.7903	3.9522	5.8666	3.5621	9.9684	4.8344	0.0	5.641	9.3856	5.9281	1.9693	1.2039
9.1619	14.074	9.8526	9.4999	14.286	9.5721	10.427	9.2228	10.433	11.092	9.6549	14.474	12.468	10.539	8.3051	8.0605	11.82	9.9536	8.0371	11.666	9.6058	8.926	10.115	8.9512	7.9766	9.5879	7.4321	9.0719	9.2029	9.322	9.7274	9.3478	12.738	11.733	9.8029	16.534	8.5305	11.663	12.276	13.66	10.57	12.446	10.601	7.1663	0.0	11.791	11.94	12.596	10.895	5.5299
0.83303	1.712	1.6192	2.4384	1.5294	2.2718	1.4207	0.37559	0.84543	1.1044	1.716	0.64502	1.8674	0.81761	1.3674	2.0634	0.84752	0.5701	0.36652	1.6223	0.76737	0.53508	0.29219	0.51083	0.55876	1.0068	1.8762	1.7267	0.44144	0.81982	1.2786	2.0434	2.6621	1.8077	0.81975	2.9221	2.3951	1.3604	0.92206	0.62815	1.9231	0.73589	1.0103	0.37465	0.0	0.80386	2.1155	1.1742	0.79647	0.67951
61.073	60.983	46.506	59.827	59.442	60.755	63.562	58.554	60.291	64.203	65.408	65.941	67.791	56.492	51.47	63.489	74.781	44.96	50.851	66.478	55.596	57.647	53.768	56.771	43.761	52.411	40.573	58.564	63.864	68.751	50.04	60.156	83.166	66.333	61.656	50.642	64.299	67.311	67.115	59.997	63.931	61.733	64.356	60.516	0.0	60.759	59.996	53.198	55.368	53.749
44.699	55.317	43.257	47.285	52.564	60.425	41.576	48.181	49.818	54.672	52.616	52.956	43.674	61.34	35.084	53.769	61.091	38.029	32.778	47.471	42.8	49.844	52.871	45.66	47.624	46.904	36.04	39.402	45.303	54.95	43.076	48.878	59.403	58.969	49.375	54.265	51.51	59.194	48.638	50.467	52.629	53.309	49.45	51.137	0.0	49.363	54.1	51.349	55.99	48.814
8.8102	7.4912	9.8872	13.112	10.122	14.496	11.314	7.5064	10.432	11.227	10.983	8.5272	11.965	7.6222	8.1913	8.7622	12.202	8.418	7.7374	10.55	8.6967	9.8116	9.3734	8.6385	9.9754	9.0886	9.6495	10.206	7.6738	10.7	10.087	10.421	8.9947	8.7586	7.7638	10.167	9.2834	8.7003	7.7555	11.043	11.236	11.577	8.8489	10.274	0.0	9.8965	7.9351	9.8651	10.477	13.661
7.7869	6.9246	6.6621	5.5431	8.6423	7.1485	7.6967	7.3347	7.7332	9.9829	6.6494	9.651	10.342	7.3872	5.5521	10.303	7.1074	4.5456	6.1351	8.4351	7.316	7.6896	8.7161	4.941	7.7959	6.9793	6.7573	8.0195	8.7344	7.4665	8.1252	11.442	7.5398	5.9479	8.259	11.718	9.9946	6.4808	7.4158	9.6313	7.5946	6.6869	8.698	7.8218	0.0	10.368	11.498	9.8151	13.964	4.3037
12.4	11.171	6.3629	2.1486	8.7729	4.5126	11.443	10.314	11.055	7.5707	14.323	10.466	12.131	10.777	4.9885	8.1176	2.6626	11.429	7.7634	7.5142	9.3038	8.3797	12.552	7.3746	8.9276	8.6318	9.7013	9.8926	9.535	8.5033	12.895	9.53	2.7636	9.924	11.974	7.5335	8.3857	8.4013	9.0307	11.328	9.0298	8.8914	11.788	10.932	0.0	9.1064	10.629	12.088	8.8841	3.1558
36.928	33.756	24.144	17.523	32.956	24.35	42.148	32.499	32.398	28.766	37.048	34.227	45.647	32.469	24.131	28.616	24.041	36.098	32.373	25.374	27.459	29.216	38.918	25.07	29.361	28.717	32.263	32.269	31.123	27.61	33.992	30.822	20.002	34.657	35.922	25.801	32.085	29.657	27.855	38.487	28.227	27.564	37.888	31.706	0.0	30.029	34.436	35.575	29.421	25.481
13.563	16.14	6.5881	8.7263	9.6728	11.563	8.7094	13.701	10.957	14.433	11.822	10.175	9.5436	14.899	7.7826	11.009	8.2762	4.5768	10.531	10.972	12.763	11.254	10.34	10.657	13.109	9.4038	6.972	8.7722	11.131	10.406	12.708	17.116	18.441	6.8108	8.7362	11.249	11.95	8.4764	6.9816	14.545	11.011	12.12	12.834	10.712	0.0	13.096	14.196	9.3662	10.365	8.8106
2.2221	2.8797	3.4279	2.2468	2.8041	1.6027	1.5814	3.3098	2.7151	2.8059	2.0183	3.6431	1.8154	3.062	2.7239	2.0043	3.3643	1.707	2.6438	1.9926	1.9707	4.4964	1.9925	4.1131	2.6887	2.2465	2.3603	1.9159	3.4664	3.1485	2.5839	3.3665	4.5384	2.0298	3.2354	2.3332	2.6587	1.7626	3.057	3.488	2.3071	2.4331	2.1842	1.8917	0.0	3.3395	2.763	2.7203	4.0595	3.178
59.821	44.533	50.73	54.658	56.061	43.979	48.283	61.415	51.336	57.834	52.344	49.874	53.071	57.428	61.766	62.152	55.384	46.051	47.813	53.138	58.311	52.165	44.428	48.261	57.183	50.6	42.762	56.587	50.602	46.454	54.194	64.305	47.223	61.275	56.803	65.438	45.575	41.373	54.851	67.419	47.927	56.374	62.353	52.864	0.0	49.018	60.677	50.161	67.92	46.106
9.3304	9.5669	11.193	9.7742	9.5219	7.3625	10.384	11.521	9.1877	9.7733	9.4774	9.4677	11.677	9.916	11.348	11.368	9.8325	10.803	9.7975	11.498	10.68	9.5534	7.5238	9.5856	7.6199	9.1406	8.0606	10.26	9.8432	11.886	9.7688	9.2773	7.9732	10.92	11.408	15.001	10.93	7.0103	9.1825	9.0925	10.065	9.3572	11.179	9.0019	0.0	7.8949	10.302	9.4595	14.227	6.5153
4.4254	3.7896	4.3009	5.5231	4.0496	1.0371	4.3592	3.3047	3.9057	4.2183	3.8829	4.2221	5.0277	6.1409	3.99	3.4389	5.6236	6.3938	4.323	4.6179	4.7856	4.5433	5.8006	2.3052	6.8004	4.3868	1.9167	3.2555	4.56	3.3685	2.1155	3.292	4.9544	5.9165	4.5795	7.0719	8.8881	6.5765	5.1107	7.85	4.0865	4.1777	4.9717	4.6275	0.0	3.8154	5.7702	4.5483	3.4907	1.3248
6.1526	6.8527	5.4867	2.3675	5.7009	4.0398	3.9748	6.0317	4.7475	5.4804	3.8649	6.1338	4.5954	3.7425	5.6936	6.8311	3.5206	4.2886	3.8715	6.4323	5.5684	5.0058	3.8919	3.505	4.8301	4.7923	3.277	6.3472	5.3272	5.6879	2.0553	5.0569	4.5749	3.8341	5.0075	8.2311	7.7927	5.3013	5.0821	6.1023	4.6002	6.5023	5.1885	3.7082	51.536	7.4883	5.9199	4.8785	8.3159	3.6978
13.574	15.285	11.877	7.8622	14.537	7.0022	13.692	10.764	12.913	12.536	15.915	16.042	15.295	15.457	12.569	17.918	9.6877	11.569	10.942	17.404	13.327	13.188	11.946	13.47	11.639	11.545	7.0048	12.765	13.544	11.374	8.8281	12.92	18.219	13.837	11.479	22.887	14.785	16.544	11.713	13.597	14.94	14.794	11.455	17.726	0.0	12.733	14.808	11.847	16.517	11.705
7.1521	7.2216	6.8671	4.5867	6.6787	6.7812	5.0666	8.4713	5.6874	8.7018	4.6902	9.3524	5.4395	7.2003	8.4763	7.7074	4.8805	6.7731	5.2144	8.9978	6.4832	7.6078	7.5883	8.4626	8.6559	6.6562	4.866	6.5062	6.8513	6.4718	4.2754	5.5445	6.1502	6.4969	5.7635	8.7492	9.6694	7.2884	5.708	8.1831	6.762	7.8408	6.0004	6.2142	0.0	7.4444	5.4936	4.3892	7.8628	3.482
9.3218	11.777	9.5151	6.404	11.271	5.433	11.441	9.8817	9.9162	11.469	13.9	11.459	12.593	16.181	9.8176	11.248	10.312	7.9454	7.3815	13.665	6.1759	9.9823	7.5949	9.41	8.366	9.8658	6.2833	8.203	7.8589	9.027	6.4429	11.058	8.6119	11.259	8.8371	11.914	11.179	9.7033	11.994	11.147	11.657	10.581	5.9573	9.479	0.0	8.147	7.5231	9.5267	14.516	7.5889
5.1795	5.7805	7.0649	2.5344	7.0288	3.9797	6.5735	5.8074	6.0025	8.3837	7.862	8.3376	7.7115	5.5972	6.7395	5.7152	5.0077	4.5604	4.8676	7.4633	5.4773	4.7876	3.969	6.8323	4.9463	4.7846	3.0029	5.5065	6.4248	5.096	2.8796	5.7249	5.6835	4.6094	3.8451	8.5638	5.55	6.5857	9.3359	6.7835	6.2761	6.3297	4.3172	4.9491	0.0	6.1985	5.1846	5.522	7.602	4.6225
4.438	5.2917	4.9339	7.3572	4.8247	5.6253	8.1206	4.5709	5.3574	6.7798	6.895	7.9887	7.8055	8.7102	4.5334	4.0643	4.6479	6.5658	6.2326	6.7807	7.2542	5.2299	5.5341	5.7938	7.9434	5.5329	4.121	3.4175	6.4338	5.4822	4.3544	3.9643	3.5128	7.8407	4.3109	8.8276	4.7289	7.975	6.7758	4.3962	5.7143	5.6442	6.778	4.4855	45.679	4.7966	8.2052	4.0395	6.9873	2.4794
4.1586	5.5632	5.047	5.9538	4.2945	2.8565	4.6329	5.2812	4.0482	5.793	4.7172	3.5442	5.5687	4.185	4.8775	5.6146	3.6077	2.7285	4.4326	5.1415	3.6886	5.2506	2.366	4.2933	2.5919	4.4962	4.3143	5.01	5.2952	4.3971	3.5047	6.4617	5.0708	4.118	3.5914	7.2079	5.0881	3.7863	5.318	4.3846	3.7775	7.0614	3.9657	5.0689	0.0	3.3621	5.4209	5.0031	6.5887	3.4015
2.4787	2.2655	2.8531	2.2325	2.5511	2.3886	2.0607	1.7865	1.8337	2.7882	1.3093	2.4914	2.1517	2.307	2.4008	2.6971	2.8637	2.2137	2.3969	2.0025	2.501	2.5594	1.1616	1.7539	2.016	1.8951	0.84648	1.5577	2.8399	2.3016	0.97553	2.2946	3.6129	1.9765	1.7032	2.6913	1.6685	2.4288	1.5618	2.434	1.7852	2.7123	2.0013	2.1868	0.0	2.119	2.8018	2.008	3.2815	1.3629
4.4777	6.0755	3.1016	2.8919	4.893	2.9676	3.4386	4.0821	4.6582	4.5835	4.1431	5.6312	3.7343	4.2573	5.9815	4.7572	5.5135	5.1158	2.8029	5.2689	7.5363	4.8992	3.883	3.4265	3.7392	4.2631	3.9521	4.3749	3.4521	4.2491	2.7894	3.7937	5.067	3.3562	4.0222	6.2002	6.7021	7.0381	5.9802	5.3646	4.0464	6.3088	5.2425	4.1503	0.0	4.7872	6.1447	4.0048	6.5433	3.9588
1.7294	5.6829	5.798	3.4201	4.8624	3.1932	5.6362	1.8031	3.3687	5.9345	5.8496	5.5954	6.5492	6.9261	2.9034	3.9196	4.465	3.3158	4.0762	4.0175	4.5252	3.9212	2.1816	2.8394	3.3358	3.7495	2.9545	3.7604	4.0361	2.4643	1.8411	7.1127	4.6842	4.6912	3.3158	6.2783	6.154	4.1421	4.977	5.5392	3.4108	3.6246	4.1815	3.4093	0.0	3.8028	4.9348	2.9731	6.7242	1.3299
9.0593	9.6674	10.854	11.986	10.694	9.0017	12.602	12.584	10.462	11.766	11.867	8.233	14.323	10.46	11.306	12.385	13.761	11.345	9.7445	14.171	11.362	9.1582	7.1352	10.352	7.2778	10.35	11.198	11.525	10.934	7.3803	6.7995	13.186	15.045	11.02	11.816	16.324	12.233	7.9142	13.832	12.21	10.319	13.025	11.397	10.853	0.0	12.735	11.757	7.9014	15.318	9.0091
14.091	16.293	17.908	11.964	14.927	10.54	21.077	14.221	14.999	16.936	15.708	18.334	25.12	14.356	15.724	15.212	19.124	16.722	14.468	20.242	17.07	16.824	15.499	12.084	15.482	15.578	12.209	13.429	14.188	13.877	12.618	17.518	22.579	18.22	17.348	21.719	15.526	15.312	15.89	18.656	19.435	16.944	18.13	15.669	0.0	14.597	17.54	15.029	14.731	12.792
4.2692	5.2522	7.3454	3.3191	5.6657	6.2713	6.0918	5.9874	4.7573	7.0933	3.839	4.28	6.3347	3.1558	3.4645	6.4219	4.5221	4.9442	5.3084	5.5972	4.0713	4.6576	4.3176	2.7743	4.2707	4.7342	4.6345	4.8226	5.3021	5.277	4.651	4.9196	9.099	5.5534	4.9246	6.358	7.0128	4.693	4.7629	5.3599	5.1561	3.9716	4.2962	2.7929	0.0	5.2777	6.3159	5.9252	7.0884	4.0335
3.8012	4.0688	2.8342	2.635	3.9063	1.8713	3.3485	4.1596	4.0029	3.5739	6.6543	3.0133	4.2219	4.224	4.4907	3.5077	3.3762	2.8492	3.6535	6.5157	4.618	5.5719	2.304	4.1356	3.1691	4.2012	2.4878	5.7162	3.9066	4.0234	2.1216	4.4167	2.8637	2.8724	3.2062	4.7198	5.1793	4.4074	4.2916	5.7053	5.8935	4.7406	4.4477	3.3052	0.0	2.6559	3.8924	3.5922	4.8458	2.5734
2.3987	2.9048	1.4775	3.4045	2.0788	1.4004	1.7671	2.3658	1.6888	2.0596	1.654	2.8122	2.0737	2.041	2.1617	1.9957	2.4526	2.4759	1.8302	1.9508	2.0838	2.2494	2.5323	2.0701	1.8081	1.9087	1.3743	1.8311	1.5096	2.0274	1.3475	1.7883	1.877	1.81	1.9186	2.5678	3.1337	3.0511	1.7146	1.8215	1.284	3.0262	2.0133	1.5157	0.0	2.3383	3.9837	1.0891	2.8688	1.3153
2.7267	5.4529	5.0664	5.362	5.1527	5.3331	6.5992	4.7626	5.0923	2.4671	6.1152	4.202	7.3987	4.1863	3.9781	3.2886	4.3879	2.1284	5.3115	5.1487	4.3134	6.4541	2.7166	6.4439	6.2855	4.7311	4.272	5.3176	5.4965	4.5337	3.885	3.8841	4.5173	4.9172	3.6663	5.7354	5.4917	3.3085	3.588	4.744	5.1694	6.6076	4.601	5.1074	42.489	6.7895	7.938	5.696	6.3847	5.3418
13.2	7.2391	11.033	7.6525	8.4722	7.1106	11.42	7.4142	9.837	10.196	10.116	11.409	11.528	10.514	10.208	6.7643	11.793	10.789	9.1422	8.6883	10.736	8.9008	11.87	7.3549	10.848	9.6943	8.5691	9.5112	7.7857	9.7253	6.9902	7.951	10.972	9.9326	11.135	16.486	10.423	8.2101	10.487	10.206	7.1291	8.9864	8.845	7.125	0.0	9.5165	7.7411	10.071	12.977	5.7556
3.5857	3.0651	1.7451	1.3797	3.9799	0.62829	1.174	1.3448	2.469	2.849	1.903	1.89	1.6802	2.8117	3.8907	4.0205	3.2399	0.73925	1.3888	3.1674	3.1385	2.9015	1.7947	1.282	2.7396	2.6236	2.8241	2.9023	1.2868	2.6637	2.1467	2.7275	3.2083	3.0139	1.912	1.8306	7.704	5.7346	2.8043	3.1608	2.7405	1.3318	3.573	2.1067	0.0	1.7523	3.089	3.7938	3.4645	4.0391
2.281	4.6738	4.7419	3.6113	4.3175	3.5414	2.5312	5.4941	2.9959	3.1202	2.8177	4.0099	2.8159	4.246	4.2752	2.3475	3.5389	3.4867	2.3042	5.3671	3.8065	2.4777	2.2559	1.7189	3.9639	3.4029	1.6701	3.4301	2.1716	1.8707	1.6251	2.444	6.3599	4.2512	3.9892	6.314	4.1956	5.6939	2.8254	2.6327	4.5042	2.5964	4.0408	3.6516	0.0	3.5397	5.5389	4.9496	4.0502	1.2619
3.8829	5.486	3.2634	3.7977	5.5515	5.1844	3.096	4.6606	4.9686	5.6661	2.5433	5.921	3.7441	6.0966	7.4618	5.5731	5.8	10.09	4.9258	5.1486	5.0836	4.5294	9.3256	4.8314	5.7429	4.6487	5.5715	4.4866	5.0956	4.9189	3.7072	4.812	5.9234	7.85	3.8301	5.1399	13.992	3.1615	5.0237	5.2344	4.8891	6.8622	4.9341	4.6274	0.0	4.7156	5.619	4.9799	7.7074	3.8928
5.7302	3.8216	5.2631	5.0105	7.4064	5.4494	3.0655	4.2549	4.9244	6.6371	5.7015	3.4902	3.2166	5.5979	5.6117	3.9606	5.8285	4.5639	6.4207	5.7696	2.5621	5.23	3.9259	3.0552	7.0892	4.8391	3.4862	6.8231	5.9785	5.6186	6.746	6.4094	5.2222	6.5436	3.3082	7.5089	4.3946	7.3221	7.387	5.8978	4.7403	11.2	1.9491	4.7303	0.0	6.0354	6.4797	5.5109	10.662	4.5633
2.7461	4.8021	4.5493	3.8757	5.5007	6.2983	5.0807	3.0785	5.4088	6.5336	4.7217	7.3463	6.1268	3.8186	4.5212	4.697	11.656	3.9104	2.9174	7.3312	5.547	4.5523	2.3364	4.6291	3.2034	4.8892	3.9732	3.705	2.9143	6.8023	2.0455	5.2409	5.4283	5.5059	4.4479	7.7781	10.358	3.0807	6.3832	4.5144	6.5028	6.7471	5.3328	6.041	0.0	5.7796	3.7534	3.0694	3.4104	5.6763
3.5128	1.5106	4.8617	1.9317	1.5396	1.3618	4.7663	2.0332	2.5983	0.61523	2.3781	4.0065	5.0701	2.7545	1.4213	3.4762	1.7513	5.5492	2.4308	2.2483	4.6698	2.0249	4.2624	1.3702	2.4346	2.7538	1.1417	1.5835	2.5675	3.3196	1.1455	4.8545	3.0521	2.4381	4.5103	4.8402	7.7783	3.4877	2.6578	3.8427	1.6188	5.9689	5.9371	1.5965	0.0	3.9356	4.1492	0.57321	3.877	1.0891
8.2688	8.2501	21.218	3.7222	12.516	5.0079	4.8769	40.268	9.3368	12.466	5.8148	8.4026	7.79	22.848	17.352	20.646	6.1397	8.7649	7.3368	6.6918	6.8438	10.484	10.286	7.6887	6.2316	8.1427	6.072	7.5197	7.3431	5.8474	6.7817	5.4708	8.0833	8.3705	9.0364	7.4374	11.432	20.516	8.6845	11.861	7.8299	10.63	8.4623	8.727	47.951	7.0626	9.3526	8.0375	8.6147	3.034
6.2106	5.9313	7.7945	7.0367	4.3957	5.0355	2.6846	4.3497	3.3642	5.1399	3.0288	7.8017	2.9005	5.0676	3.4509	4.2678	7.9684	8.1955	4.315	3.4986	4.4456	4.3323	4.2797	2.5731	5.0082	3.6315	2.4705	5.2303	5.2917	1.6624	3.164	6.4721	6.2352	2.5315	4.6596	6.5281	7.5881	3.8897	4.4154	3.5249	2.4616	8.9974	3.762	3.4841	0.0	4.6916	7.1512	1.4445	5.0991	3.5868
5.2691	4.1172	6.4123	3.6116	5.8508	3.3867	3.8853	5.9557	3.6321	5.677	3.9904	5.4884	4.4372	3.5468	3.9752	5.2745	4.1198	5.2468	3.7994	4.3252	3.6345	3.452	6.6038	4.6787	4.3063	3.5845	4.2853	1.9845	4.5503	3.322	3.0135	5.7876	6.5298	3.6073	3.0109	4.2052	4.7424	2.983	2.4884	7.4041	3.2237	3.0423	3.4957	3.2124	0.0	3.7602	3.2852	5.4764	3.6244	4.0665
5.1509	4.4066	8.1044	7.7843	8.4125	6.4076	5.4505	5.7436	6.5765	9.5828	7.1059	9.457	5.7441	8.5967	5.732	4.8443	7.0046	4.6739	3.7285	7.1196	7.4438	8.3262	4.3004	6.8138	6.036	6.2857	3.855	7.3197	4.4868	8.6025	5.254	5.873	7.4894	6.9382	6.7715	8.7135	8.8286	7.4463	6.4048	6.6871	6.7273	7.7102	6.9937	7.8435	0.0	6.6938	5.1258	5.2692	7.9077	7.9734
1.7125	2.689	2.4204	3.9049	3.0991	4.4085	1.4289	3.8748	1.6448	0.71035	3.654	4.0463	1.3038	0.62648	3.6173	1.5197	5.6689	2.5997	3.158	2.6246	4.4129	2.6857	2.2781	1.238	2.8359	1.7802	2.0488	3.7938	3.4679	2.5753	2.0362	1.1867	5.1796	2.596	1.4766	3.2687	0.63907	2.188	1.561	1.88	2.3966	1.3512	4.1529	3.112	0.0	2.9422	1.3719	1.313	4.572	4.6989
8.5431	9.2128	10.357	8.8238	9.9381	4.5264	8.8945	8.6989	8.5427	7.9531	8.0269	10.47	9.1829	10.424	9.4768	11.06	10.71	9.8572	9.049	9.7143	9.1203	11.913	10.133	8.1191	10.843	8.0682	7.7244	7.9077	9.203	8.0677	10.602	7.9657	10.768	7.5906	7.9464	16.857	10.781	6.8949	8.4887	10.662	9.0427	12.049	8.4432	11.907	0.0	6.5368	8.8878	11.508	10.985	11.76
13.485	12.276	20.567	10.81	9.0889	12.893	9.6347	26.277	7.9392	10.93	7.5061	10.624	11.436	19.375	14.452	23.54	7.2226	11.619	13.883	10.115	8.891	12.949	11.308	9.6759	14.022	8.325	9.8811	7.9883	15.209	11.806	5.7691	8.5874	9.5751	10.476	9.1954	17.106	11.752	16.724	9.1669	8.9213	9.3108	13.701	9.4653	7.438	0.0	10.203	12.962	7.5597	8.9704	10.765
6.9587	6.0727	7.9784	9.0445	7.4441	9.065	7.0037	8.8615	6.7423	13.427	5.5929	8.7953	7.8433	12.243	5.5587	7.4626	8.1382	6.8166	5.2566	8.405	7.2873	7.9873	9.8124	6.4048	8.0624	7.0401	4.5091	6.6118	5.7516	5.1551	4.6534	8.4422	13.103	7.495	5.5722	9.2854	4.9429	5.7789	5.1063	9.2907	7.2272	9.4734	6.6664	5.6702	0.0	9.6322	5.1493	7.5726	5.7874	6.6046
6.2596	5.6164	5.15	5.55	5.0913	3.023	6.5287	3.1647	4.641	2.6483	5.6967	3.1566	6.8317	7.3526	2.633	8.9416	5.8943	6.8298	7.0492	4.5436	3.8589	4.7505	7.8513	3.8725	3.0559	5.2505	6.2729	4.6542	7.9824	7.5212	7.1549	7.7984	7.4317	5.2795	5.5358	6.8682	5.324	5.9129	3.3964	5.2358	3.4526	4.4805	4.1939	3.5467	0.0	2.5533	9.6021	2.1822	8.3026	6.4116
1.6007	1.6355	1.3946	1.7801	1.5547	1.6701	1.7093	1.7222	1.485	1.8536	1.5381	0.56336	1.9805	1.6591	2.0188	1.7779	2.452	2.1162	1.4205	1.6292	1.0709	0.90173	1.3281	0.31483	1.4041	1.4984	1.2408	1.6534	1.8197	1.6838	1.4016	1.9843	2.1683	1.5542	1.253	2.3821	2.0373	1.6011	1.7758	1.7968	1.4479	1.6872	1.277	0.55833	0.0	1.41	1.7601	1.7641	1.9478	1.6313
12.749	11.796	16.533	6.0132	11.779	9.2547	8.6958	22.83	7.8502	12.634	9.4624	14.352	9.7545	13.984	15.289	17.612	10.164	6.0187	5.0627	10.816	8.1527	11.212	6.6323	7.8799	8.4061	8.0607	3.9995	10.561	7.3494	6.1255	3.8665	9.7089	15.723	7.418	7.004	10.516	8.7965	14.772	11.594	9.2939	7.273	13.047	7.7976	7.8363	0.0	12.625	9.8146	9.7165	15.193	10.68
14.24	12.444	19.327	10.937	8.7905	10.528	12.093	6.4907	10.778	10.119	9.957	16.216	14.486	10.755	9.0197	12.256	20.799	13.336	8.1728	14.719	13.803	12.661	12.071	9.3614	9.6297	9.8982	8.2104	8.3487	10.637	14.361	7.346	13.809	16.438	13.511	9.7557	26.828	17.69	8.3817	13.538	10.233	10.321	11.39	12.718	7.9558	0.0	12.505	15.954	7.6533	19.413	9.3809
14.585	15.143	21.156	12.974	14.332	13.504	13.777	13.38	14.033	23.762	15.553	16.509	15.824	14.2	13.863	15.31	19.834	15.723	14.603	19.241	12.319	11.641	11.679	11.105	12.59	13.53	12.304	14.399	18.835	16.258	9.0077	19.902	13.729	17.33	13.528	27.84	18.998	13.751	18.142	15.181	13.976	14.566	11.855	13.131	57.95	16.346	20.834	13.732	23.603	11.893
6.2454	6.4696	6.9878	5.7587	5.7929	4.9829	6.3595	7.1615	6.9945	8.0616	9.6783	8.3024	6.8877	7.0638	7.7865	6.2675	8.9393	7.1236	6.5075	9.9824	8.8338	7.7533	5.263	6.7724	6.3998	6.01	4.8858	8.959	7.2635	6.8339	8.0641	8.998	5.2393	7.6287	6.8184	8.7323	6.9464	6.9458	6.7484	7.2201	8.8944	6.8084	8.231	7.6693	0.0	4.9265	10.342	6.7282	9.6314	9.3796
5.7629	11.49	14.062	8.2303	5.1954	10.426	9.1591	8.0885	7.5769	8.9073	11.772	4.4873	11.042	11.071	7.0667	9.5607	5.8099	11.229	5.4145	12.049	4.0651	12.074	9.0107	5.8698	8.4374	7.9265	7.0934	7.5829	6.3845	6.2032	5.1718	8.2867	8.3997	7.8664	7.6871	9.6757	7.9359	3.8429	6.9411	11.087	9.9495	12.665	4.1164	6.4402	0.0	12.252	13.783	4.4319	17.199	8.3735
6.6407	6.5948	6.3742	7.1672	8.3281	4.1256	3.2811	4.453	4.8161	4.4598	3.6123	5.9513	3.7601	5.161	4.1292	6.988	5.6712	7.2439	3.459	6.7891	7.2649	7.3928	8.3887	3.6003	5.0401	5.251	6.1785	4.101	4.5322	6.4768	4.8618	6.2373	6.6188	3.9316	6.3461	10.682	4.9961	6.0047	7.0783	8.8492	5.9303	5.9111	7.013	4.4938	0.0	5.4277	5.0748	6.8252	8.6862	5.5223
3.558	3.1393	5.6195	3.6203	3.2857	1.587	3.567	2.9516	3.3911	3.5702	2.8859	2.7035	3.7803	2.7573	3.2131	4.4513	4.0527	3.0532	2.7341	2.8004	5.8965	5.1371	2.546	5.5253	4.75	2.9798	3.3353	1.8731	3.1304	3.5346	3.0945	1.7709	2.9974	3.7659	4.2403	5.0351	3.0406	6.367	3.1561	4.5384	2.1096	5.1708	4.8454	2.9966	0.0	1.7399	2.8721	3.2995	6.9269	3.7255
3.689	3.5176	3.0089	2.6404	3.7113	2.7026	4.952	4.0835	4.3619	5.8382	5.4495	6.2484	6.2316	4.2304	2.7672	4.8532	5.2239	4.812	3.0217	4.9079	3.5208	4.0834	5.6801	3.4643	3.4901	3.626	2.7961	5.6105	3.3748	4.0554	2.1934	1.7353	6.9524	3.513	4.1033	7.2504	5.2885	3.5217	2.7063	4.2762	4.3101	3.3547	4.2129	4.8494	0.0	4.8782	6.5262	3.9711	4.3831	3.3839
204.66	183.08	159.58	106.03	180.45	120.73	135.55	149.78	132.71	205.55	131.1	210.11	174.5	139.23	138.96	198.54	210.91	132.29	116.25	236.48	149.63	183.0	133.83	124.38	151.75	135.12	117.62	160.1	203.6	141.03	100.24	161.55	190.06	127.93	123.6	268.36	187.1	153.79	215.57	162.34	156.05	169.76	137.45	156.45	911.93	152.42	194.16	175.86	262.16	130.49
55.948	79.323	54.113	40.907	79.247	27.654	49.715	59.631	52.628	81.988	55.827	99.189	57.273	74.017	55.782	103.9	63.598	49.437	40.956	89.029	61.629	65.4	44.597	47.517	55.206	40.799	22.255	56.386	74.174	51.009	16.89	49.828	103.7	45.699	35.639	86.801	59.987	71.873	65.778	68.417	55.328	77.342	36.017	48.628	217.05	53.941	62.748	54.572	90.813	29.8
92.381	94.77	108.74	68.484	112.21	62.512	80.208	77.95	78.844	139.09	92.722	134.2	98.614	86.025	88.943	124.33	120.64	86.195	74.066	122.83	84.307	93.118	91.048	77.519	78.552	77.273	54.3	86.836	122.74	81.715	41.194	90.289	120.14	73.579	68.224	152.2	99.491	91.14	114.15	91.356	85.893	105.44	66.217	77.757	483.45	98.172	104.36	91.918	139.35	67.777
468.55	420.6	477.46	363.63	456.33	372.5	333.14	361.12	365.25	569.19	369.47	576.18	425.47	370.92	353.01	571.93	601.52	351.84	314.76	688.14	404.17	470.54	345.98	345.04	379.49	358.07	282.53	479.74	580.67	406.25	281.54	517.81	601.65	353.4	330.12	720.56	498.21	415.44	541.3	449.41	444.14	515.69	346.64	382.57	0.0	480.05	496.03	442.04	673.18	356.34
155.55	138.0	160.38	104.16	158.48	107.69	111.63	131.5	123.28	191.66	126.95	182.37	143.05	140.48	111.92	172.87	184.79	122.33	105.5	199.39	102.35	144.56	127.61	126.06	123.34	112.45	86.047	160.53	178.67	131.31	73.825	158.96	192.8	115.02	114.91	217.67	166.86	118.72	174.63	141.57	137.75	151.55	114.58	130.28	0.0	154.8	178.46	141.48	208.86	105.6
372.41	358.7	318.89	192.26	324.62	205.52	307.44	328.06	287.26	370.55	295.2	377.67	333.96	346.0	321.71	350.55	325.01	278.06	253.34	350.39	301.03	335.19	297.63	294.79	301.58	282.8	255.11	324.18	309.59	350.46	262.96	335.31	299.04	321.43	296.38	353.39	323.49	374.58	341.97	304.67	310.75	365.85	308.45	304.97	0.0	299.78	352.49	309.49	378.75	218.78
98.111	113.13	102.47	78.864	112.94	76.85	97.435	92.269	93.068	123.17	96.159	114.68	103.73	94.943	94.507	104.12	101.65	91.268	88.162	107.97	86.05	104.46	100.81	90.754	98.343	88.925	91.16	109.59	101.55	101.13	81.603	108.32	109.38	103.26	88.809	101.87	95.702	94.994	107.38	88.333	105.41	91.656	97.817	100.0	747.7	97.512	107.79	95.876	104.73	82.87
19.3	16.118	20.263	18.773	18.2	19.832	16.952	14.277	16.202	20.0	17.418	21.016	16.167	18.1	17.151	16.176	24.659	16.817	12.974	20.688	18.037	15.143	16.108	13.919	17.279	16.86	14.764	15.901	18.381	17.024	14.11	21.284	23.769	17.088	17.036	15.672	19.234	13.483	21.185	17.181	16.686	18.039	16.412	15.824	747.7	19.443	18.254	16.53	25.117	17.162
1.1247	5.6881	3.3398	2.4936	4.0906	2.3216	2.9912	3.605	3.2217	2.8141	1.0011	3.5378	2.251	2.3314	3.3042	3.1067	7.0323	1.6035	1.5464	3.3262	3.5472	3.2416	4.5418	2.5306	2.7969	2.6604	1.847	1.9198	3.6346	1.6646	2.5937	4.1745	5.6896	2.6694	2.7669	1.6438	2.7063	3.5355	3.2678	5.5124	1.6828	4.3466	2.7543	2.4343	0.0	2.9579	4.2323	2.6796	4.4692	1.7838
156.61	151.28	136.26	113.14	159.03	108.22	99.062	114.45	112.23	199.59	100.38	198.0	122.03	121.16	97.646	200.9	193.67	114.12	92.655	198.43	112.3	140.22	116.3	97.359	122.58	111.76	92.078	135.43	176.72	121.57	90.392	162.24	195.76	102.12	110.88	247.65	157.8	112.8	163.57	155.04	126.55	145.39	112.13	120.55	479.51	149.53	144.05	148.13	256.0	107.83
88.568	93.896	86.196	77.445	107.38	83.579	79.728	80.195	76.593	119.52	93.743	121.38	99.708	90.146	80.176	121.93	135.55	73.432	65.288	120.54	85.029	102.54	80.31	78.968	73.963	64.313	38.454	95.841	101.34	87.724	19.385	86.238	160.81	72.681	72.63	124.45	92.642	95.077	99.908	98.775	95.549	96.953	71.086	78.934	0.0	96.119	106.16	92.418	126.24	79.468
41.448	39.117	50.539	60.467	50.492	65.697	38.679	46.551	39.71	55.576	39.542	51.057	42.234	41.345	40.915	60.006	108.58	45.806	33.593	51.055	50.039	50.643	41.517	37.621	39.455	35.764	30.363	44.855	48.486	40.025	16.895	37.381	120.9	43.574	38.706	57.74	44.077	44.207	44.868	42.619	39.169	45.626	34.807	37.149	0.0	38.761	44.351	38.578	51.93	67.313
246.91	279.7	219.01	168.66	276.57	165.74	223.35	244.07	226.05	337.58	281.56	346.31	275.79	268.68	208.7	319.45	284.43	183.9	195.56	291.71	233.96	252.91	258.0	204.31	228.4	191.39	128.34	288.71	303.27	256.46	72.393	248.51	314.22	198.61	214.69	282.62	272.23	243.33	260.08	276.12	266.05	284.6	215.38	262.14	0.0	249.31	288.08	298.64	323.62	181.15
5.6653	10.612	10.196	18.577	11.257	14.346	9.4869	4.6563	7.6636	10.596	10.086	8.8343	6.0476	6.7109	10.274	13.108	41.161	6.6414	5.193	10.993	15.001	7.8016	7.3211	6.9731	6.6375	8.4088	4.4531	8.0589	9.9062	7.2839	3.245	8.9395	42.267	9.8183	5.8073	8.0964	11.292	7.1958	9.023	5.696	9.9839	7.1553	5.1387	6.9361	0.0	5.4022	8.7985	6.5284	9.7425	17.155
219.63	235.32	246.74	142.89	245.46	142.05	238.03	205.89	198.76	244.81	230.5	274.56	252.21	235.31	215.34	202.53	259.81	236.69	177.47	254.81	217.67	261.46	208.1	218.46	203.67	181.25	157.01	211.2	215.26	225.2	115.64	206.99	261.64	205.13	170.8	254.81	254.48	241.47	228.71	216.13	208.11	230.96	181.32	193.66	0.0	207.58	226.84	234.66	227.18	143.17
113.87	114.83	113.23	66.893	116.73	76.938	104.08	95.044	95.079	127.74	105.22	133.2	119.71	116.0	88.717	136.26	112.82	89.951	87.983	127.42	97.427	124.49	87.464	97.439	88.897	91.358	53.336	101.19	120.01	116.04	51.352	105.28	138.06	100.85	81.869	120.58	125.12	102.43	101.12	89.918	101.56	111.43	84.186	87.715	0.0	105.47	113.3	93.667	131.81	74.175
7.7995	7.6946	5.802	6.6257	6.9345	6.297	7.6828	5.6411	6.5041	10.724	8.3311	11.575	8.9733	10.471	7.2422	8.1022	10.103	6.6227	6.0054	9.7638	4.1303	10.591	5.9355	8.5199	6.7586	5.3059	5.1672	7.1747	10.228	6.1566	3.1977	8.6149	11.287	5.4068	5.4721	12.362	6.9765	6.3402	8.9976	6.9269	5.1868	8.0383	5.6596	4.3653	0.0	6.0458	9.1934	7.1902	8.555	4.5984
295.23	264.25	304.6	155.03	278.24	176.84	260.27	210.41	257.87	323.19	254.5	342.73	337.51	252.39	200.61	298.17	339.17	231.94	222.01	387.23	260.28	298.06	246.67	262.04	223.5	251.51	229.99	318.48	312.0	251.16	228.11	292.22	250.09	236.24	272.64	384.59	293.32	242.0	317.87	286.84	275.7	300.6	253.3	306.72	2291.7	294.93	341.76	274.05	355.13	159.93
37.331	55.143	34.985	23.506	57.545	22.26	30.416	28.995	35.118	52.163	40.528	65.876	37.573	52.354	39.519	65.384	42.686	32.734	33.803	65.83	42.705	51.493	31.616	32.584	37.348	27.754	13.44	37.552	47.621	29.24	8.139	27.626	75.591	25.949	23.288	67.97	40.949	44.503	43.025	37.097	39.3	48.678	23.944	33.999	0.0	35.175	40.95	38.044	62.35	20.32
112.5	112.6	120.86	94.109	106.03	84.903	101.51	103.9	99.713	113.3	98.609	118.86	114.59	95.284	98.679	115.81	115.52	94.524	89.737	115.62	103.53	105.11	105.24	90.968	106.27	95.598	83.75	102.98	107.31	110.46	87.918	108.28	106.48	105.22	97.419	111.79	102.2	93.915	119.33	100.8	102.8	104.12	102.59	101.84	0.0	101.91	102.39	100.78	108.96	85.688
208.66	193.5	183.37	159.87	183.17	163.31	188.42	192.93	172.48	215.1	186.22	205.18	221.7	188.99	186.95	195.97	213.54	160.62	163.13	210.23	167.64	205.37	180.54	185.96	174.88	169.73	152.68	190.4	198.21	201.6	168.18	191.29	193.56	178.0	178.73	192.72	188.17	181.75	208.11	183.91	207.25	183.94	173.28	190.21	0.0	194.65	200.08	195.21	219.36	165.23
313.45	287.35	256.69	190.62	323.78	180.25	198.04	196.3	214.79	468.73	209.64	418.56	267.94	279.66	209.25	401.81	387.31	228.05	160.13	545.73	221.17	270.16	233.75	194.0	254.23	223.95	123.53	317.22	424.8	208.95	63.022	314.03	412.13	167.47	195.01	681.34	338.98	233.29	377.3	294.56	249.99	296.57	162.32	245.81	0.0	325.27	341.67	269.67	640.84	192.91
73.251	63.979	54.512	37.118	61.919	38.136	47.864	63.877	54.612	78.279	53.252	79.527	63.404	63.615	59.325	82.251	69.322	53.782	46.489	87.793	55.708	55.971	52.189	48.856	58.636	55.06	38.968	58.212	66.585	57.864	32.871	72.106	61.371	49.093	52.803	94.317	70.865	64.705	79.392	67.466	64.863	63.682	57.255	56.047	299.59	56.198	70.521	54.733	93.181	37.355
33.071	32.314	30.906	22.763	29.886	32.394	24.445	24.183	26.371	35.648	29.282	37.583	27.292	31.009	26.89	35.525	36.214	23.986	22.939	43.257	29.479	31.237	26.837	27.005	26.874	26.372	19.445	33.253	33.594	24.045	21.118	30.698	42.378	24.025	25.903	42.649	30.236	22.842	31.438	32.899	33.372	25.392	30.06	29.463	0.0	36.863	40.03	25.633	39.639	32.738
130.88	135.4	123.68	77.746	142.65	75.235	118.5	134.0	126.7	160.9	135.3	172.6	137.05	136.3	134.3	158.51	115.21	130.21	117.46	172.81	129.45	143.97	114.47	123.31	113.53	124.25	76.002	134.35	142.05	118.77	79.543	122.1	124.62	123.95	129.17	206.9	159.29	153.61	141.95	149.35	141.48	155.12	105.89	131.33	0.0	130.59	162.9	138.23	198.29	73.557
7.6196	6.3101	7.0371	2.6675	10.028	3.8081	5.6292	4.6474	7.0076	6.1119	9.4597	9.5097	8.4013	7.7195	4.451	9.9699	5.2701	5.4891	5.8999	10.787	7.027	7.2242	4.8585	4.7201	5.9042	5.3013	2.3304	10.097	10.368	5.9355	1.6865	4.3361	13.574	3.2635	4.8508	11.723	6.2288	7.908	6.2922	9.2232	6.1805	6.1085	3.8467	7.2596	0.0	5.8286	9.989	5.4519	12.665	3.2093
69.65	62.157	37.332	28.897	64.961	24.578	39.906	44.496	52.014	71.675	51.258	95.575	47.997	58.966	41.038	80.826	54.474	55.275	36.131	86.696	56.705	57.565	55.026	42.396	49.619	44.523	18.186	64.941	60.058	37.54	8.9122	48.69	85.009	37.539	43.191	83.693	58.018	60.497	61.035	55.807	58.615	61.954	32.112	52.983	0.0	51.25	55.229	59.904	87.87	27.453
27.034	25.033	17.138	6.728	29.326	7.8084	16.884	14.681	22.637	37.146	22.992	32.098	20.563	24.115	22.009	34.513	12.945	17.228	13.243	41.988	24.702	19.811	18.67	18.111	18.466	17.423	8.5171	25.83	26.944	11.31	8.9088	17.663	26.82	13.954	15.752	31.611	23.656	18.517	28.07	23.357	24.893	26.973	9.9177	19.383	305.29	25.816	22.124	23.684	48.896	5.8393
63.15	56.957	41.377	9.6564	65.256	10.021	36.925	59.513	46.287	81.485	46.61	73.411	43.002	71.345	45.338	83.089	25.103	37.425	29.046	71.275	49.46	46.961	39.497	36.487	41.09	42.217	15.387	54.043	66.06	28.182	12.866	45.044	47.875	27.28	34.785	83.038	47.884	59.473	68.084	49.653	47.144	66.828	23.941	44.839	0.0	57.674	45.91	47.812	98.048	9.9482
73.621	63.687	23.038	17.763	70.943	20.121	29.81	36.123	52.883	86.286	47.86	85.818	39.755	67.634	47.502	74.312	33.431	33.266	27.4	89.476	52.206	49.477	40.0	40.811	41.856	36.791	9.534	60.205	77.42	23.628	8.833	36.22	94.6	25.256	31.147	80.749	49.53	55.683	68.127	59.514	47.754	71.771	19.933	47.559	0.0	63.09	38.628	52.679	114.72	18.386
32.926	29.834	17.178	16.292	23.548	13.258	17.93	22.622	23.951	31.474	24.369	40.999	23.893	20.816	19.806	30.815	22.113	14.875	14.344	31.886	14.78	25.058	26.175	21.131	20.535	18.841	11.59	25.103	25.056	26.781	11.945	26.269	28.925	26.343	23.891	44.556	41.599	24.106	30.528	23.991	20.149	20.354	16.913	25.624	0.0	23.966	37.523	27.273	47.045	17.977
16.263	12.325	11.6	11.544	12.753	10.398	10.758	10.448	13.207	17.241	16.734	19.062	11.945	14.139	13.443	16.486	19.671	9.2751	11.078	23.45	9.4119	13.503	15.136	9.607	14.011	11.71	5.2775	11.461	14.843	11.001	6.1532	15.507	20.092	14.975	11.807	22.68	15.798	11.086	14.913	16.876	13.395	8.4123	9.3787	11.274	0.0	19.579	17.539	11.961	20.97	12.908
4.6235	7.0341	7.4281	6.587	10.527	5.5123	5.0653	7.6741	5.6208	13.544	8.4317	12.333	5.5373	6.8126	6.1844	16.869	15.488	9.3896	5.3957	9.3382	5.5327	4.8754	9.3265	7.4951	7.8524	7.1553	3.248	6.978	8.3028	5.0981	2.9984	5.5323	11.576	7.9533	4.9937	19.91	9.9662	6.9611	13.193	7.568	5.9393	6.2554	6.2598	7.9879	0.0	9.4905	8.8914	8.408	15.661	6.7967
22.262	19.704	13.823	12.879	18.894	13.726	12.171	17.2	15.252	24.983	14.532	38.606	13.863	19.119	14.777	20.341	22.65	13.437	16.427	20.693	13.523	17.004	17.022	14.129	10.999	15.386	7.4058	18.13	26.693	15.476	5.6375	21.796	24.368	14.343	12.627	24.513	16.883	16.542	20.124	15.808	14.546	17.377	12.116	16.208	0.0	18.9	17.021	22.361	27.627	12.626
151.56	165.32	136.15	75.819	185.04	70.516	126.6	124.79	137.37	171.72	171.93	172.39	130.72	174.82	141.64	192.59	143.04	147.39	138.25	194.84	162.11	145.51	106.39	148.06	138.47	129.47	83.874	132.95	161.37	149.43	75.955	123.54	178.65	154.93	115.91	189.74	147.57	185.9	161.17	133.17	161.2	169.69	119.83	149.79	493.59	139.72	147.64	131.05	185.5	73.23
81.808	115.71	107.99	44.18	112.95	43.077	98.647	85.728	91.057	89.102	111.77	98.808	102.27	115.28	116.1	113.8	92.357	106.66	128.07	109.35	111.28	110.25	85.056	114.54	101.28	92.13	83.858	89.498	110.57	95.055	71.431	87.268	102.86	95.559	83.681	113.29	115.19	114.42	99.78	78.221	91.079	112.54	88.289	81.781	0.0	93.614	98.022	83.125	122.53	39.412
157.86	145.08	133.15	79.32	154.63	82.871	155.83	147.82	150.37	139.51	178.9	140.8	162.41	161.59	148.88	156.55	149.65	151.11	158.57	133.69	153.15	137.01	130.48	136.76	127.19	144.23	113.66	149.17	130.91	141.13	108.35	139.97	144.96	153.67	141.76	138.33	163.99	180.32	138.37	154.97	132.63	153.3	153.18	130.15	0.0	139.12	135.61	141.79	135.65	86.787
110.07	107.25	97.264	60.693	112.96	51.345	98.363	99.569	93.12	129.53	94.194	135.73	114.76	110.89	95.892	123.33	98.364	85.682	96.35	118.28	97.363	111.6	89.871	97.462	90.304	87.315	58.524	97.871	137.15	93.001	61.167	98.18	125.04	79.203	94.506	139.56	116.37	116.82	123.6	115.82	92.408	120.93	79.741	95.196	0.0	97.44	113.71	92.358	144.05	67.489
5.8744	5.2057	6.9534	4.3877	6.8482	4.4774	5.9423	7.9107	7.443	7.6063	7.3406	8.2005	7.5973	5.888	7.3755	8.7375	5.8186	6.7004	4.5976	9.1004	8.2346	6.447	7.2994	5.7096	5.7987	6.2878	3.7675	7.2315	7.8097	6.8704	3.8006	8.2403	8.4375	6.4353	6.4385	11.624	9.8852	7.7483	7.265	8.1778	7.5727	7.602	5.5333	7.8244	0.0	8.3815	9.2311	4.6231	10.396	4.3329
47.421	44.63	29.229	14.438	48.78	17.672	39.684	36.629	41.143	48.302	47.16	61.332	41.157	51.077	39.043	53.323	33.956	40.926	31.504	63.001	37.649	43.725	37.216	40.676	44.542	38.891	18.767	51.353	47.821	27.724	14.802	32.846	46.05	32.728	40.393	59.987	48.288	42.335	53.488	41.533	42.51	49.992	26.036	52.351	0.0	48.91	46.248	43.288	66.179	14.583
40.054	32.704	31.295	13.366	31.708	13.152	29.452	29.629	34.118	36.338	37.227	40.364	36.092	41.446	24.459	34.745	39.728	28.957	24.038	42.739	33.193	32.461	36.918	29.607	30.094	32.786	20.775	34.388	33.504	24.22	17.388	31.179	46.422	31.637	35.262	40.223	36.802	33.668	40.345	39.709	34.338	45.959	28.947	39.499	0.0	37.571	35.382	36.522	41.197	11.585
82.464	80.12	68.915	23.971	72.707	25.031	58.935	67.243	75.358	76.214	68.367	89.512	61.689	69.664	66.133	76.081	65.472	70.36	62.801	90.453	75.158	67.588	70.784	66.534	62.894	70.527	50.622	73.075	73.354	58.211	49.479	66.824	74.23	62.906	78.236	99.786	75.812	77.938	77.263	70.926	76.559	76.677	66.41	73.738	0.0	77.759	74.867	75.767	103.91	20.304
163.63	209.34	107.68	93.105	198.95	91.085	134.65	176.39	153.75	204.0	178.1	215.56	177.05	207.89	150.19	207.74	123.63	128.76	134.43	201.39	166.44	182.98	149.12	149.7	135.16	126.18	52.497	164.68	177.1	141.63	46.107	139.58	253.06	137.01	132.55	193.06	167.29	190.76	165.02	165.63	165.61	188.11	120.93	166.82	258.74	158.39	190.23	155.8	196.18	86.19
134.46	145.74	99.859	64.402	139.5	68.052	109.02	114.87	110.56	154.29	128.72	175.08	140.95	137.96	114.44	155.96	105.32	104.16	98.154	166.15	118.78	132.21	124.57	109.57	103.04	92.66	42.916	126.77	140.27	97.615	33.856	111.9	176.7	88.034	99.711	184.59	142.37	131.15	134.08	129.76	122.56	149.63	82.282	111.0	0.0	129.67	150.67	116.43	164.93	64.272
22.573	27.484	24.803	16.955	43.331	15.336	45.347	24.704	23.964	30.087	27.671	29.13	57.122	28.615	27.535	29.283	24.929	22.359	21.126	35.192	25.536	27.279	21.366	24.881	22.651	24.246	13.657	23.195	27.098	21.047	11.013	21.217	70.009	18.262	19.931	85.432	26.596	25.917	28.382	35.685	22.931	35.292	16.406	25.013	276.15	26.805	29.876	23.033	39.011	17.559
82.696	94.221	92.648	56.998	104.77	47.798	68.12	79.522	81.372	101.95	76.555	113.96	80.111	99.918	85.98	116.15	101.84	83.89	72.997	104.58	84.913	88.011	74.406	86.096	75.065	80.09	50.092	82.492	94.7	84.008	35.058	82.208	107.97	77.672	83.921	148.79	112.16	101.74	104.52	85.976	76.469	99.924	65.736	85.182	288.33	87.11	89.581	103.21	139.75	46.086
5.4736	7.8673	6.0243	3.4767	9.5077	6.2232	5.6613	5.7099	4.8245	10.44	4.2164	11.513	7.8655	6.9826	5.6353	7.6046	9.0137	5.1627	5.2103	10.911	5.7547	7.1601	5.033	8.3081	5.4031	4.6285	3.085	6.6932	11.596	5.3253	1.5993	7.1346	14.02	4.7113	5.8698	14.154	7.5529	8.5434	8.9715	9.4455	5.859	11.199	2.6638	6.9592	0.0	7.6932	12.223	5.1929	12.065	5.5855
93.811	103.37	82.351	50.554	100.47	55.815	71.066	76.283	74.599	117.19	76.368	117.22	92.566	90.85	81.757	110.02	89.501	75.618	68.454	129.0	77.14	95.79	69.434	80.399	76.595	70.243	42.914	89.776	116.84	71.07	25.923	83.982	111.0	61.708	68.846	154.78	108.82	83.215	103.15	84.544	92.454	103.43	58.276	79.547	0.0	90.087	111.73	80.404	145.18	50.202
13.636	16.159	14.224	7.4325	15.576	8.6398	13.322	16.468	14.933	19.919	15.027	21.727	18.022	15.054	12.112	19.868	12.406	13.12	9.8461	18.498	13.653	16.416	14.385	12.331	15.244	11.823	8.2964	15.082	14.337	12.581	5.3858	17.125	14.266	11.826	12.779	15.944	17.37	12.619	18.831	20.075	14.102	16.533	12.873	12.119	0.0	18.695	18.817	18.721	20.254	6.7144
50.008	51.398	51.87	43.006	65.531	49.272	45.056	53.865	44.699	68.68	51.71	76.243	63.116	56.232	42.101	68.55	82.008	42.512	33.552	69.422	44.274	50.014	51.991	38.072	44.772	40.235	23.512	56.602	56.055	43.913	22.138	56.31	98.533	38.248	43.322	76.17	65.886	47.603	70.503	62.66	53.954	61.632	40.21	54.97	0.0	54.753	73.78	54.805	69.754	44.376
28.3	27.743	20.476	21.332	28.339	23.678	19.418	21.341	24.859	29.946	24.38	33.178	26.684	19.493	22.157	43.219	38.875	25.46	14.468	44.812	15.645	26.062	24.688	20.421	18.987	24.087	15.969	31.469	26.051	20.441	10.042	33.118	37.522	23.092	21.176	55.196	39.562	25.256	36.002	30.529	26.378	25.891	14.689	26.576	0.0	26.925	35.509	27.612	57.165	21.955
19.16	28.404	26.22	15.508	36.247	12.711	24.308	18.409	20.583	30.359	19.996	29.097	27.859	25.827	26.097	27.095	20.866	29.297	20.621	35.824	26.396	25.137	19.318	19.212	17.614	20.594	15.024	22.557	31.1	18.046	6.8119	25.91	41.447	25.539	16.051	31.675	29.485	27.379	31.099	19.555	22.441	28.239	16.181	19.501	0.0	26.156	24.508	20.372	37.034	10.337
6.9893	4.532	2.7093	2.2471	5.7579	1.243	3.919	2.2978	3.7476	1.9568	4.3071	6.2445	4.4957	3.8212	3.5102	4.265	2.1272	5.6214	5.3224	3.8364	4.0195	2.3761	5.5583	2.6056	3.4229	2.8928	1.63	2.2944	4.9356	3.6652	0.77798	2.198	7.1212	2.9168	4.3355	2.7242	3.2932	5.7363	4.0269	3.7839	3.4324	4.4002	1.463	3.1032	0.0	4.2668	6.4229	5.2243	6.5969	2.3774
19.051	14.948	12.615	8.2445	19.284	6.7077	16.889	15.776	14.57	19.46	21.597	22.44	17.362	15.541	19.478	25.968	12.419	15.067	13.937	22.78	20.155	18.027	14.516	17.42	12.801	14.805	4.904	21.782	16.667	9.9629	1.853	11.717	21.953	15.113	18.791	22.065	19.815	23.216	20.749	18.431	20.76	25.496	10.563	16.126	0.0	19.106	18.679	18.035	24.809	8.4481
15.876	13.067	11.516	6.7678	13.707	4.502	13.458	13.76	14.424	19.625	17.343	20.953	16.134	18.236	8.5852	19.831	11.964	10.655	11.157	14.454	17.759	14.698	15.75	14.045	17.005	13.165	8.5083	15.569	14.601	9.1054	7.527	16.718	13.246	11.092	14.367	22.97	20.277	14.39	16.153	17.715	11.901	18.228	14.989	16.786	223.65	11.631	18.909	13.08	23.813	5.457
8.4083	9.2252	7.5232	4.3347	8.6408	3.3326	8.8031	9.2407	8.8546	11.221	10.264	19.609	12.01	9.391	9.7245	12.455	11.847	13.61	8.3239	11.954	9.8784	9.694	9.831	9.4806	11.312	8.3795	4.7343	9.5345	10.757	11.076	6.4746	7.6505	13.406	8.5803	8.9966	13.764	9.4598	10.802	12.968	12.62	8.5792	12.962	9.4789	12.605	0.0	7.8036	10.676	9.6968	18.892	7.1128
10.157	9.2136	5.3546	2.079	8.0966	8.3737	4.0178	7.5725	5.9796	7.7864	3.0612	7.3539	4.3114	8.8107	6.8925	9.5167	7.8488	4.9261	5.1464	8.9207	7.2873	4.9792	4.0308	8.8042	8.6242	7.3006	4.203	11.229	9.9342	3.4866	5.2513	6.3501	10.77	1.4102	7.1817	16.272	11.617	5.6684	9.9149	5.6087	6.7493	5.8911	5.2231	6.4206	0.0	7.5723	6.306	5.7838	5.0851	3.8979
10.739	6.0857	9.4528	3.1463	11.27	2.2653	9.7074	8.1887	7.678	7.8007	7.7117	6.1143	10.693	7.8039	7.4239	5.8295	6.6376	7.9776	5.956	7.1682	7.3374	8.6357	8.1636	4.3737	5.3864	8.8406	4.925	7.3945	9.1807	3.7885	7.6884	7.1654	7.8693	6.2425	7.1416	10.763	7.581	8.4594	7.2721	5.6482	6.9677	9.1915	7.0725	7.5291	0.0	7.0454	10.221	6.4252	12.08	2.9148
5.0445	5.6695	4.1078	3.6671	5.2637	4.7798	5.9628	4.3227	4.5009	5.0413	5.668	5.2026	6.2676	3.7224	4.4272	4.2172	6.6256	6.3197	3.502	5.8697	3.7095	3.8613	6.6257	5.6682	4.4093	4.4187	3.4265	5.8936	4.7408	4.2282	3.3207	4.8577	12.17	3.2527	5.0861	5.8984	4.1246	5.861	6.023	6.9841	6.7808	6.1665	3.2404	4.8815	0.0	5.9981	5.6905	5.4705	6.8492	3.5057
18.188	16.976	17.335	9.4559	16.97	9.5071	16.031	16.378	14.566	19.931	19.357	23.727	20.386	12.271	15.489	18.685	18.555	18.355	14.048	19.155	11.528	18.781	13.591	17.848	15.041	13.469	13.306	19.101	18.8	13.917	6.2649	14.242	17.806	12.763	17.185	25.613	19.444	14.825	15.134	13.655	14.057	19.2	10.716	15.809	0.0	12.785	19.272	17.334	20.244	11.699
12.706	15.379	15.639	4.2662	15.674	5.6052	13.443	15.774	17.028	15.199	17.083	16.168	16.503	14.735	12.066	14.877	11.94	16.215	14.904	17.218	17.437	16.39	18.544	16.302	15.839	17.012	8.7549	18.011	15.531	14.394	9.7392	16.06	14.319	18.197	17.524	18.077	21.536	13.814	15.696	16.75	17.868	18.665	14.942	19.091	0.0	15.152	18.087	21.219	23.935	4.8172
6.6526	6.9832	4.744	2.5336	6.2394	2.1143	7.196	7.7993	6.2924	6.8525	8.3797	8.5042	8.3074	6.3936	9.5062	4.2674	4.8687	6.8006	7.3176	7.071	6.1584	7.7422	7.1371	9.038	5.2942	7.0563	7.0403	7.3386	6.2082	6.5529	6.062	6.7252	6.7888	6.1288	6.4333	7.9256	6.1508	8.7527	6.0299	7.572	6.6862	6.7345	7.1727	7.1131	0.0	5.7684	8.0075	6.2627	6.5107	1.8823
6.2942	5.3956	6.6816	2.6753	6.8551	4.2635	7.5031	4.2087	6.9983	8.639	8.0717	7.6409	7.5731	5.6867	5.1542	6.9818	6.9193	5.8408	6.9234	8.654	7.9259	7.9331	9.1679	5.4657	6.0703	6.888	2.2641	6.1917	7.0753	6.0862	3.0103	9.4345	9.9305	5.4984	7.2612	9.6051	6.7213	6.8293	8.1006	8.0445	4.9803	6.6939	8.0993	6.8852	0.0	7.5016	9.6351	8.7317	7.4078	3.938
22.442	29.233	16.203	14.15	34.025	13.725	16.612	24.181	22.297	23.056	25.981	34.236	18.995	26.584	26.538	32.306	22.189	20.321	21.665	33.202	24.549	25.55	18.748	20.597	22.488	16.968	8.4123	23.048	22.408	22.132	7.2036	17.92	44.276	17.712	15.762	35.596	22.06	27.286	24.827	21.716	21.196	27.486	14.261	21.169	0.0	23.583	22.626	23.708	30.858	10.226
34.997	48.469	36.718	22.459	60.423	19.341	34.926	38.025	33.91	55.891	41.604	68.857	39.808	46.802	39.305	62.806	39.335	44.085	32.816	64.467	44.823	46.786	37.886	35.564	34.624	26.015	14.07	40.186	40.78	29.087	8.0114	27.282	70.25	27.754	25.469	70.528	42.706	47.133	48.602	40.003	37.474	46.677	21.544	32.753	0.0	37.844	41.398	38.124	71.612	16.534
24.273	32.329	17.543	11.632	28.038	9.9108	19.881	18.85	23.104	33.563	23.818	31.633	16.118	33.507	24.956	31.352	12.234	20.928	26.068	27.24	22.237	21.704	25.44	25.274	18.86	22.127	4.4425	26.508	32.763	19.544	5.0819	12.708	25.034	21.256	18.024	25.477	25.421	24.47	22.954	27.095	23.564	22.073	12.638	24.369	0.0	27.091	18.358	26.679	28.142	7.7715
28.877	23.274	19.899	14.409	24.991	12.424	16.618	23.796	22.585	33.707	29.931	29.42	17.948	20.929	23.07	24.543	21.261	19.394	16.926	38.313	16.777	24.859	19.027	19.335	20.864	19.774	6.3358	32.024	23.918	15.235	4.4328	13.612	24.045	18.81	17.449	29.544	22.941	25.843	29.44	24.783	28.767	30.06	11.321	27.811	0.0	23.457	22.06	27.158	36.396	11.724
8.6464	5.7902	6.7691	4.8478	7.9932	4.3551	7.4524	5.6141	5.3252	9.1128	6.093	8.8568	8.576	6.316	5.9273	9.5535	10.675	4.438	4.5175	10.553	7.1712	11.007	4.7487	7.0339	8.0563	5.8553	3.3496	8.7019	7.1274	6.8251	1.7594	9.3488	7.6349	4.5931	6.7359	11.458	10.592	7.1659	4.0196	9.8342	8.1074	8.5835	3.8821	6.0113	0.0	6.8219	9.2964	9.8559	9.5844	3.3038
2.291	1.8274	1.0375	2.2602	2.4193	1.7087	1.0483	2.4783	2.6252	2.8243	0.46049	2.0029	1.6173	0.70036	2.0265	1.696	5.8429	2.9082	0.28452	1.0408	2.9008	1.3207	3.1994	1.0234	2.1761	2.3036	1.5311	0.91463	0.12461	2.0286	2.6067	2.2899	4.405	1.8043	3.2727	4.148	3.8155	3.5483	1.5461	4.8484	0.2654	0.87369	2.7752	0.23267	0.0	2.5779	6.092	2.6102	2.9678	2.4723
5.2283	3.8685	4.6107	2.9314	6.7614	2.2737	3.8111	4.3831	4.518	5.2328	5.4295	5.8194	4.6974	3.1998	3.0721	9.1837	7.8312	3.8266	3.5464	9.4739	3.7866	4.2696	4.6732	3.1975	3.6753	4.5591	1.2329	5.0574	8.2279	3.3298	1.324	3.0937	8.528	3.4274	4.2875	9.3739	5.6425	4.6817	5.6714	6.5708	6.1019	4.8337	2.4186	6.3097	0.0	6.1756	6.3709	4.1523	8.1648	3.2165
7.8075	7.6268	6.855	3.6374	8.8908	2.9884	7.1588	5.9731	6.7305	10.623	7.0146	7.6273	8.9964	6.4826	5.145	8.3103	7.4237	6.2005	4.2939	7.1111	5.3188	7.7815	8.345	5.456	6.8811	6.4575	2.9865	6.5392	7.4639	7.5401	3.8011	7.9602	7.9197	6.0369	6.0435	13.225	10.024	6.3393	8.9327	8.4733	7.5552	6.5691	4.4079	10.108	0.0	6.0197	9.4144	7.8948	13.979	3.2826
10.095	9.2659	14.171	6.552	10.539	5.6312	8.0215	11.284	9.2217	9.4915	10.583	18.999	7.5434	15.944	10.253	10.487	10.913	10.235	7.2177	15.418	9.4341	12.479	8.6246	10.95	10.355	9.24	5.6112	8.329	11.096	9.9609	4.8693	6.8062	9.6982	8.0631	10.256	13.64	12.367	9.6167	11.993	8.289	10.674	9.9962	7.4169	9.8877	312.87	7.5768	12.141	11.13	17.454	4.6256
27.607	23.529	31.462	28.07	29.395	20.962	20.049	20.999	22.966	34.11	20.584	35.693	23.815	31.134	26.604	36.539	37.873	25.04	21.29	38.45	22.134	33.766	20.208	25.109	24.848	21.717	21.569	26.041	30.117	25.495	15.091	35.247	29.198	17.548	24.77	42.287	31.645	21.66	37.098	29.498	28.779	30.849	21.955	27.421	0.0	24.198	33.371	26.67	34.176	32.11
16.841	21.919	22.332	10.728	21.423	14.785	15.575	13.253	13.198	18.737	11.418	15.371	18.816	20.983	13.673	20.84	19.364	12.889	11.518	18.63	17.002	18.158	14.997	14.741	17.291	11.268	5.5556	10.091	11.231	24.656	5.4452	16.447	18.813	16.096	12.988	22.243	17.027	18.853	18.998	15.594	13.631	21.107	15.03	11.401	0.0	21.258	18.076	13.403	17.885	7.826
14.784	11.786	10.024	6.2037	13.964	8.0626	9.5506	9.8339	11.523	10.011	15.914	13.644	13.763	12.625	11.673	12.566	10.567	11.177	13.236	12.783	7.7114	10.504	10.886	10.712	8.8924	12.63	7.2968	8.2166	12.561	16.284	9.3284	11.985	12.65	6.5285	8.0355	8.0404	10.53	13.756	11.189	13.741	10.495	5.9405	12.069	10.012	0.0	9.3279	11.583	11.372	11.218	5.9491
8.998	5.6788	7.9226	0.8467	6.7133	6.9954	6.3816	6.2804	6.9395	8.8168	5.7914	5.8953	9.3096	5.4113	7.411	5.7652	7.1886	6.6316	3.6544	11.619	8.3441	7.3414	4.9195	5.2713	5.1777	6.0099	4.127	8.625	3.7346	5.9603	2.7793	6.0764	10.39	6.0081	7.0382	5.5034	7.9947	6.1715	6.8645	5.8455	8.948	11.204	6.6673	10.568	0.0	7.7413	9.228	4.1906	6.1379	3.0739
4.8867	2.5234	2.7097	5.0084	3.5227	2.0938	4.8396	3.9078	4.8048	8.0514	4.5849	6.1358	6.2738	5.0063	4.8287	4.2656	4.7589	2.4856	5.3025	7.2168	4.073	4.7964	1.3654	3.8405	2.3648	3.161	4.805	3.0999	5.7899	6.6106	1.935	5.7121	8.5523	6.2696	5.9027	4.7873	1.9647	4.3783	9.4145	5.7762	6.0866	2.7624	4.2048	5.1974	0.0	4.9726	5.7747	3.4058	8.0659	3.4659
1.7643	1.2747	2.7217	2.7749	2.9794	1.9979	2.16	1.1186	3.1768	1.9493	3.5896	4.2691	2.2869	1.4928	2.4683	2.6777	1.8965	4.2404	1.1782	2.6977	2.2965	5.8842	1.3028	3.2282	1.9055	2.0341	1.974	4.3024	0.70829	2.9165	1.8464	1.7083	3.8948	3.4185	3.0486	5.0101	1.7644	2.449	2.8317	3.611	2.489	1.8336	2.7776	2.3805	0.0	3.6981	1.5356	1.6249	3.9009	2.871
4.9314	2.4545	4.108	0.64634	4.5268	0.79111	2.748	0.55585	3.3096	6.4099	2.2575	1.9092	3.0081	3.5049	2.0238	0.95802	2.867	4.4195	3.487	4.0479	1.185	4.3047	5.7354	2.3412	1.6258	2.8232	2.8478	4.6299	3.7219	2.7299	2.0643	2.1828	7.3612	4.2042	1.7331	5.7662	2.2192	4.3487	2.1834	2.5499	5.144	2.3063	1.6103	3.2159	0.0	1.6382	4.3427	3.0805	3.772	1.8691
25.198	19.131	17.657	10.001	17.712	8.4995	15.368	20.093	17.969	23.415	14.555	21.016	23.178	19.37	12.251	28.024	19.829	18.957	14.006	19.631	22.546	19.625	20.265	16.146	15.573	18.65	15.577	18.418	18.079	20.342	9.0185	22.668	11.638	13.452	21.763	27.583	25.802	18.386	17.862	22.033	19.573	17.064	19.038	20.887	0.0	20.185	22.481	21.189	26.687	8.89
9.0375	8.5322	3.5133	2.6533	7.0125	4.2983	4.7004	5.3481	7.8702	8.5519	2.5743	9.0971	4.0519	5.9951	6.1364	6.7595	4.5208	4.3295	6.7598	8.9603	4.5607	7.7103	5.6059	6.7576	2.4453	8.2496	3.6533	6.9422	7.5176	6.4205	0.39233	3.967	6.5172	6.8643	8.0041	7.1858	6.0102	8.2649	9.8034	7.6326	6.7072	9.2046	5.607	7.6821	0.0	7.8061	8.2918	8.1063	3.3267	2.6063
18.748	7.3574	5.2027	3.4915	7.1112	3.5286	7.3046	8.1608	8.0109	7.7193	8.3908	9.9348	10.845	12.159	7.5221	8.9022	20.957	6.0928	3.8595	11.329	7.3411	8.6943	8.5272	5.0761	6.9599	7.7536	5.3984	12.247	7.123	9.6394	5.1152	14.401	3.6609	5.1141	7.902	11.512	9.44	5.0287	11.037	9.0827	8.5882	10.763	7.1822	8.4909	0.0	6.9591	7.7328	6.6938	10.69	6.4337
4.849	6.5905	6.941	5.6903	9.9805	5.8103	4.0655	3.4478	6.073	6.6693	7.2272	5.1298	5.8383	3.6067	4.5647	5.2715	6.4774	5.2093	5.2096	7.8136	8.22	7.3456	4.7361	5.9336	5.0704	5.3351	1.1966	7.2667	7.7324	3.156	2.1417	7.1338	7.9246	2.6001	4.3926	13.449	6.3152	8.7658	8.65	4.7619	3.6446	7.5885	4.879	6.4791	0.0	5.7442	6.3856	7.0172	12.076	4.5528
19.068	18.343	9.2054	11.595	14.007	8.8543	8.6845	15.82	13.656	24.902	11.182	21.93	11.974	11.161	12.889	23.834	16.024	7.4205	10.672	18.451	11.006	16.229	13.553	11.416	12.185	12.362	11.732	15.605	18.976	17.447	10.225	19.26	18.489	7.911	13.062	29.117	20.415	9.3603	17.556	13.11	14.702	16.728	8.1494	13.86	0.0	15.775	12.301	13.079	40.82	10.966
4.7836	7.3252	5.1655	2.5235	5.4371	3.1599	4.3821	5.5435	3.9738	4.026	4.1515	6.8291	4.851	9.2079	4.6846	8.4364	6.4384	3.9557	3.8147	6.7368	3.8557	4.8945	2.6272	3.3119	5.8054	3.7941	1.3294	6.2263	5.646	3.6687	1.0383	3.0879	10.12	2.1086	2.7459	7.8307	5.1276	3.4177	5.1889	4.3285	4.7955	8.1563	2.2454	3.8591	0.0	7.5484	4.9718	2.4806	10.605	2.0348
7.1215	8.7376	6.9211	3.9202	7.7707	2.9402	5.191	7.492	6.63	10.044	7.1842	10.684	7.8554	8.9982	8.0591	8.3731	5.8366	5.6183	5.6139	9.6951	4.3259	6.1578	8.8195	5.9166	8.9733	5.4833	3.4786	6.3821	7.4715	4.3438	1.4813	4.9801	9.0832	3.2196	4.7693	12.629	8.5165	8.0052	9.3803	8.1446	6.1803	11.225	2.3254	6.259	0.0	8.0175	9.954	7.0531	7.4473	3.4229
22.203	27.005	13.137	5.953	16.04	5.4246	12.403	14.099	14.724	18.265	18.41	18.546	13.798	12.97	17.474	14.476	11.153	17.693	21.244	17.134	15.349	14.903	11.791	20.215	12.586	13.035	10.758	12.071	18.12	16.697	4.7862	7.4606	13.764	17.326	9.8519	11.025	17.033	23.642	18.617	16.742	13.289	22.127	12.414	18.672	0.0	10.609	13.735	20.972	12.214	6.5783
5.4758	12.898	6.1646	3.3849	4.7319	1.0774	2.8232	2.5279	4.0049	5.4063	4.2519	6.4275	3.4823	3.1742	2.5862	6.6345	3.9017	3.4551	4.4853	4.6598	3.593	8.7979	4.7426	9.4375	2.5497	2.7884	2.3548	3.5301	4.0598	6.5212	1.138	3.0083	6.044	6.6367	2.7707	7.9012	5.1993	2.1309	5.1454	2.7234	2.3011	3.4962	3.0435	2.7509	0.0	3.9349	1.8372	4.8985	11.306	3.427
109.9	123.69	110.86	61.337	130.03	58.032	117.99	101.49	103.49	108.82	117.08	117.62	113.58	104.57	132.65	124.15	99.833	125.79	118.47	128.07	119.97	123.87	105.92	128.89	89.298	99.081	70.778	105.4	119.13	108.85	60.764	111.43	120.82	104.18	95.458	124.64	131.25	117.01	106.26	93.609	107.0	122.9	94.492	105.64	0.0	90.807	102.5	97.723	128.06	64.297
18.338	21.005	17.529	13.605	21.808	11.273	18.358	18.779	18.273	20.438	21.244	22.42	23.603	19.644	15.238	19.613	22.448	20.016	16.89	24.17	17.466	20.99	16.441	19.014	19.237	16.409	10.729	19.022	19.923	17.425	8.475	14.726	20.499	15.471	17.557	25.752	26.949	20.161	18.152	20.709	17.435	22.501	16.403	19.682	0.0	17.101	24.78	22.135	23.783	11.589
8.7456	12.953	7.4139	3.0495	9.7608	5.8851	5.9901	8.7062	7.8436	10.932	9.167	9.5722	7.7216	10.069	8.7515	7.6416	10.966	8.81	6.8777	8.8404	8.2494	6.5491	9.8758	4.9798	9.2689	7.7794	2.1476	8.7899	7.2123	7.7862	4.3465	8.7583	11.548	6.7623	6.5016	12.807	7.1521	8.3156	7.8528	12.142	7.1911	11.818	5.8049	7.398	0.0	11.857	8.3193	8.8892	7.2482	5.2091
5.1904	3.5509	2.5993	5.6592	5.8368	3.6522	3.779	7.1965	4.5036	4.312	4.754	6.5526	5.099	4.2771	5.697	4.7951	7.1749	7.1214	3.3097	7.4157	4.4288	4.2929	8.0197	4.2185	3.502	4.0194	1.6725	5.682	4.862	4.3319	1.5511	5.8269	8.6904	4.5911	5.8602	8.5318	5.2	3.2676	5.129	4.6513	5.8078	5.6777	2.6405	5.5061	0.0	3.6652	6.2546	4.7231	7.4888	3.1672
10.138	8.6598	7.8824	4.9856	11.702	5.6523	4.9853	7.1193	7.7135	11.807	8.0136	8.6351	8.831	6.5331	6.8838	9.513	8.9565	6.2445	7.36	13.296	9.4365	6.9195	6.5507	4.8853	7.3581	7.7647	5.1639	12.253	9.5728	10.04	2.2005	7.225	12.414	5.2802	7.4492	9.1042	10.788	12.331	10.243	9.6019	9.66	7.0805	6.5548	9.5115	0.0	7.8138	11.976	6.8657	10.585	5.0287
9.9268	11.015	6.9949	7.7697	14.534	8.4746	9.8446	8.8779	11.423	12.017	12.655	17.506	12.303	10.663	9.2273	12.513	10.306	10.699	8.9758	15.828	9.3162	12.851	10.382	12.057	9.0715	11.285	5.8237	15.94	13.097	11.183	4.9301	7.8199	15.662	12.095	10.866	14.165	15.385	12.886	17.86	12.18	13.796	14.076	7.0735	12.448	0.0	14.253	11.336	12.073	24.211	6.8657
4.5703	4.686	4.0694	3.2613	5.4924	3.1779	3.5068	5.2193	4.9842	4.4502	3.5686	5.9756	4.4079	3.7042	3.6644	4.9748	4.6736	4.024	2.2049	6.4139	3.2595	5.7313	5.6471	4.33	3.4457	3.9719	1.9042	4.1061	3.9657	3.4523	0.73965	5.1758	6.5786	4.0237	4.7999	3.8439	3.1572	5.0412	3.479	5.1997	4.0311	4.5207	2.6836	4.2913	0.0	5.8157	3.8507	4.3601	4.6284	3.2603
14.955	17.368	13.115	7.1235	22.361	5.7176	14.249	14.124	14.098	15.916	14.844	16.492	18.624	15.675	19.882	17.487	13.64	12.922	12.561	15.011	13.34	14.211	10.307	13.868	19.547	17.253	14.38	10.869	15.027	12.195	6.4919	14.802	18.174	14.628	17.503	24.693	21.572	11.811	23.666	20.161	12.585	21.924	11.246	13.91	0.0	13.449	15.917	20.121	22.671	4.9399
4.9807	5.9321	4.977	4.024	6.8047	4.616	3.9542	5.9388	5.0256	8.3873	6.948	5.8281	4.4439	5.6358	6.6007	6.3815	3.8447	5.0875	1.6763	5.8628	6.8777	5.528	6.8207	5.5071	6.9513	4.4273	2.2914	3.4262	2.674	4.4411	1.7346	5.7105	6.0993	1.2099	2.6518	9.5616	11.579	6.9683	6.0479	3.98	4.3158	7.5038	4.3694	4.0957	0.0	5.3508	5.5417	5.376	9.2044	3.7517
5.0801	6.0218	2.6571	3.5441	9.6716	2.4382	6.7085	3.9926	5.4116	5.2	6.2883	9.9106	8.4308	5.9236	6.2188	10.322	7.5541	5.7491	4.2782	8.317	5.0071	8.6937	5.0262	7.419	9.57	6.1411	3.0884	7.1813	7.2718	5.81	1.9813	6.6098	10.397	4.5216	5.8583	11.509	8.6821	8.5293	5.7197	6.0453	5.7959	7.5069	4.2118	4.6855	0.0	6.5484	5.6896	4.2718	10.758	5.4251
1.4423	3.4998	1.9114	0.58142	2.1857	0.93106	1.7823	0.96986	1.5024	2.7438	1.6923	1.8401	1.6096	0.15531	0.68482	1.5044	2.1399	0.8973	1.298	2.9175	2.2055	2.8721	2.1603	1.3616	0.93908	0.91222	0.16563	1.4268	2.2476	1.0938	0.17787	2.6237	4.5587	0.80024	0.91392	2.6063	0.63101	1.5738	1.8794	1.5325	1.5695	1.3115	0.90978	1.9091	0.0	1.6334	1.9266	1.8008	1.3711	0.13234
5.3689	7.3065	4.4704	1.9585	4.2741	3.162	2.5997	6.2522	5.0216	10.3	4.5487	9.0155	3.6597	4.5974	5.9125	7.8619	6.1835	4.8696	5.1229	9.8751	4.1711	6.3763	5.2663	4.7472	4.5043	3.9604	1.144	7.0392	8.5073	5.5006	0.56161	5.47	10.757	5.5272	4.4028	9.6058	4.9244	3.6233	5.463	6.0483	6.659	4.1764	2.9571	4.8875	0.0	5.2648	5.7958	5.0043	10.011	1.5856
12.786	6.7626	6.678	4.5237	14.033	7.7286	4.6428	11.045	11.658	13.231	8.4802	16.743	6.1554	7.8205	6.7656	8.7366	8.219	8.2453	14.386	14.123	13.941	16.909	9.5576	8.9103	13.002	10.512	4.6873	13.017	16.674	8.8156	6.2127	9.2787	13.529	8.3877	10.417	21.693	13.967	22.068	11.396	10.965	10.854	16.035	10.711	9.6031	0.0	14.899	11.501	13.071	13.983	3.6873
5.1162	5.7958	6.2263	2.0365	4.5783	3.326	5.5676	3.0436	3.5593	2.6601	5.2047	5.6593	7.1519	5.8681	3.7114	4.2104	4.5787	4.7704	4.1984	5.5355	1.9353	2.4811	4.3028	1.0683	4.9117	3.3449	3.0777	3.7776	5.0208	4.0648	2.3796	4.3511	9.5314	2.9739	4.4287	5.5075	3.6952	1.8567	3.5866	5.1439	4.3745	5.391	1.3922	2.1093	0.0	4.2267	5.4718	6.4192	10.87	1.452
3.2854	3.1343	1.4026	0.63088	5.1411	1.1356	0.67735	3.2403	1.8166	1.738	1.3602	0.8874	0.93794	3.4392	2.7934	1.4936	2.7207	1.2636	1.5127	2.5824	0.74972	3.5675	3.0608	2.2217	3.4354	1.7436	2.4709	1.3694	1.9753	2.385	1.3267	1.3316	3.9636	1.658	2.005	0.89338	2.4737	4.105	0.76959	4.7243	2.5608	1.6675	0.93557	0.66148	0.0	2.2844	2.8478	3.1696	2.6846	2.2034
1.7472	5.3183	1.8081	2.2264	1.8094	1.5148	1.4629	3.5182	3.2115	2.782	2.0736	0.98645	1.1657	1.3798	3.4221	4.0219	2.3917	1.2455	2.0419	3.937	2.7553	3.8608	1.6463	3.1753	3.2733	2.8364	0.80929	3.0135	2.7414	2.9777	1.1456	3.9004	5.598	1.876	2.7163	7.6611	2.357	1.3315	4.3433	3.2937	2.7886	4.0383	1.8423	1.7189	0.0	2.7409	3.9136	2.9384	3.4106	2.3513
24.381	20.604	12.267	9.377	20.155	12.11	17.357	16.669	16.006	21.68	15.537	24.671	21.196	11.706	18.33	26.06	12.704	17.592	11.784	21.175	13.593	18.953	17.067	15.729	12.972	16.758	8.3534	17.144	14.274	13.42	7.1664	19.494	25.824	16.66	19.956	41.359	27.234	17.103	25.761	19.082	14.98	17.889	11.384	15.628	0.0	16.772	22.838	14.238	30.133	8.6025
4.2598	5.4498	8.6126	5.2941	7.0876	4.5501	5.7852	5.6316	6.8542	7.5044	9.5198	8.86	7.353	9.8773	5.9173	10.477	8.0492	6.9781	7.9755	8.8839	7.1148	6.4785	6.559	8.0947	11.108	8.7273	6.0911	6.6913	8.7108	6.6828	4.623	7.7228	6.5025	7.3757	8.25	7.3124	4.9171	5.5948	8.9888	7.5861	7.0519	7.3354	6.363	9.4875	0.0	6.1724	8.9652	7.0626	11.601	3.9206
55.435	61.744	77.535	46.072	65.44	46.819	54.844	64.71	58.525	54.777	61.252	56.409	45.54	63.221	74.894	59.031	57.467	64.65	77.609	53.837	58.056	86.596	56.464	85.382	64.078	53.828	51.564	52.385	62.393	79.165	53.79	49.611	61.685	84.259	56.051	68.314	58.221	70.121	56.295	51.406	53.366	61.218	63.088	40.718	198.49	52.521	57.18	56.688	46.496	41.454
75.268	82.699	86.812	63.507	86.43	63.464	65.731	70.243	70.808	61.305	87.349	90.801	60.044	79.892	81.99	77.042	76.523	75.005	84.312	79.064	59.278	67.415	68.592	69.248	71.224	62.428	50.063	67.004	79.869	81.599	50.285	65.609	81.242	84.34	65.456	67.505	63.973	76.867	60.461	72.217	73.224	66.177	59.902	77.023	0.0	75.395	61.493	60.306	64.154	60.819
45.452	67.608	49.262	37.718	56.022	35.13	61.77	61.068	56.292	53.128	62.967	70.175	60.85	65.882	62.64	53.769	51.143	64.157	60.114	52.439	49.581	49.883	53.09	57.178	46.467	51.859	32.391	39.976	59.355	63.303	34.739	51.304	44.233	58.684	50.742	62.675	43.668	67.036	47.194	50.618	47.216	45.381	50.203	56.206	0.0	52.797	41.612	48.088	44.632	38.862
7.1454	6.6597	5.2694	2.3984	11.304	2.9356	3.8111	1.8907	6.3402	4.44	6.6705	5.7351	3.6277	8.877	2.0481	11.406	6.7969	5.2678	4.8883	10.897	7.329	7.1328	6.5312	6.5156	5.2009	5.3351	1.0568	6.2473	9.0115	2.5325	0.66198	3.15	13.722	4.0183	4.7877	8.9663	5.0325	6.7736	4.321	9.5933	6.1541	11.411	2.2763	6.3097	0.0	7.816	3.4978	6.9367	16.767	3.3171
12.53	5.4958	4.6203	1.5889	3.1495	4.2395	6.3219	4.2199	5.0777	10.289	3.8085	7.395	10.766	3.9822	3.5916	7.5329	5.5061	5.0546	5.0425	9.1246	7.7114	8.6325	3.7519	4.4434	6.5667	6.464	1.081	7.6949	4.6378	3.9476	0.16584	3.1565	3.4857	4.5596	4.6365	7.8618	8.5576	5.5898	6.6303	8.5268	9.6945	6.67	5.4887	5.5324	0.0	6.7686	6.3528	7.5385	5.8806	2.9084
9.1685	6.3545	4.6203	3.6451	7.4106	3.5329	7.7669	3.0142	7.7916	7.7861	6.5289	6.2118	7.9928	7.6024	3.9906	5.7146	8.3563	7.669	8.4041	9.8133	9.8534	7.9278	5.5292	7.8289	8.3908	7.4846	3.7063	7.6949	8.2449	5.9214	0.99503	6.313	7.6462	4.9741	8.7717	7.5044	9.0925	8.734	7.1039	10.831	7.6824	13.062	6.7361	6.4945	0.0	6.9378	5.9147	6.5105	12.528	4.583
49.328	60.814	53.597	37.419	53.825	38.195	49.652	64.4	54.104	67.371	53.415	66.743	63.514	65.782	53.123	54.893	48.441	48.26	43.687	64.686	48.76	56.636	46.265	43.729	47.674	49.648	30.888	56.035	51.962	47.35	21.138	53.64	61.445	52.696	52.337	71.95	59.985	51.041	53.115	51.769	55.273	55.587	47.243	47.87	0.0	54.85	72.029	56.733	70.794	33.408
19.685	24.107	10.702	6.2691	22.22	7.0845	17.571	15.665	16.644	23.346	20.301	33.375	15.071	19.78	18.436	23.192	8.7187	17.033	13.141	29.826	17.698	21.208	16.842	15.414	17.232	13.299	5.4879	20.451	23.577	11.398	2.3573	15.161	19.33	11.048	9.6855	29.843	16.512	22.502	23.457	13.82	17.063	23.826	6.2061	15.814	0.0	19.769	17.613	15.069	29.416	7.5951
11.329	12.62	5.1966	4.1699	9.6026	2.8809	6.4587	8.8993	6.4045	6.9329	7.0501	12.033	6.2608	10.807	9.5566	10.481	5.5251	6.8613	6.341	9.6578	9.4162	7.8021	6.478	8.746	6.1834	5.3013	3.4449	5.4765	6.3674	4.1548	1.2513	4.595	13.169	6.2551	6.4129	10.551	9.4747	7.2203	7.5351	5.9724	6.1205	8.0231	3.0282	6.2338	279.65	6.5503	7.0426	5.8453	9.4779	3.8454
8.9429	8.2828	7.0639	2.9882	9.8886	5.1963	7.4877	6.9418	6.7602	11.301	7.5918	13.064	8.5298	10.103	4.9737	9.29	9.1792	7.3197	6.6944	11.382	8.9377	5.6802	4.8153	6.8795	8.7313	6.5907	2.7615	9.1523	9.0752	7.6653	2.9206	8.0178	10.297	5.7277	7.028	12.684	12.1	7.6672	10.137	8.4918	9.218	7.4547	9.1255	9.2544	0.0	7.8857	12.346	7.4737	17.665	5.1818
5.0174	6.6811	2.2379	4.0029	7.4716	3.0622	3.9324	5.4864	5.0929	9.4281	6.2137	7.7066	5.0648	10.982	7.5485	6.304	3.6759	6.7804	4.5591	5.8372	3.9753	7.4822	4.2286	6.872	5.6421	3.8247	3.4723	4.7944	5.5173	4.5789	3.4328	4.5766	6.8222	4.586	3.8909	6.5044	10.499	7.4812	6.8455	4.6059	5.6795	6.7448	3.3836	4.8075	0.0	5.1333	6.411	3.9134	12.775	3.0511
29.58	32.76	12.59	7.8577	28.141	8.6289	16.972	17.888	23.75	26.521	26.907	25.913	18.323	33.761	19.453	26.793	16.773	21.056	14.606	33.935	28.148	21.594	15.555	19.358	16.323	17.666	12.056	22.483	21.783	18.419	10.017	16.377	26.294	20.06	15.67	33.704	26.356	28.137	26.181	26.864	20.935	27.39	14.806	17.164	0.0	20.383	26.619	20.759	38.655	9.9625
9.7978	11.488	9.1433	3.7363	7.4793	4.0351	6.4342	5.6071	8.4547	8.8048	8.0753	13.112	5.746	8.1673	9.6347	6.1685	6.9481	10.21	9.6462	7.2229	10.682	7.6701	7.8157	6.0298	8.3748	7.1366	4.7675	11.202	10.742	6.1846	1.7722	6.4808	9.1679	6.8905	7.6379	16.831	6.2449	10.785	8.9974	8.3003	5.0677	10.45	4.8385	7.9971	0.0	7.2332	7.2831	8.5442	9.7148	4.1511
43.742	46.453	29.538	15.846	51.571	18.547	41.378	31.97	39.558	46.488	49.125	54.933	44.313	50.387	34.616	46.805	28.504	44.395	36.185	52.065	38.344	40.983	43.524	43.633	40.276	41.583	21.92	44.43	44.699	34.956	15.955	34.925	40.522	33.014	37.007	53.682	46.711	44.493	47.897	40.616	44.426	42.188	29.019	40.782	0.0	46.303	45.605	54.853	51.816	18.835
18.384	13.901	3.2113	4.1753	12.537	4.2861	8.868	10.799	12.159	12.668	12.032	17.008	10.173	14.892	10.414	12.408	8.7674	9.2511	9.4417	13.478	17.243	10.442	11.879	7.955	7.3151	11.361	3.2786	17.364	13.675	10.404	1.9805	8.8131	15.169	8.4337	9.8104	13.119	15.614	14.834	11.731	15.188	15.129	13.276	8.0555	14.363	0.0	12.798	9.6893	12.807	16.172	3.6254
8.3047	6.7258	3.5608	1.9795	9.4023	2.3799	6.4963	8.5521	7.1369	11.223	11.197	8.629	6.7792	9.2588	9.2493	6.9547	4.9442	3.9701	5.3734	9.0126	12.326	6.8993	6.7075	5.4115	8.65	6.1859	2.1599	7.5051	10.228	5.3899	2.2532	5.6762	7.459	7.2883	5.4583	4.9981	6.3051	7.9577	9.8412	8.4725	8.1136	8.9958	4.5861	8.651	0.0	8.0468	7.0032	5.888	11.852	2.2893
14.159	11.568	5.6386	4.8214	10.896	3.1176	9.7332	8.3192	11.65	13.34	8.3127	12.052	11.309	12.966	9.3096	12.461	9.7694	8.0749	9.6095	11.2	12.387	7.7566	12.068	10.081	8.6705	10.061	6.0889	11.57	13.094	13.187	4.1957	9.399	17.549	7.7632	10.087	13.385	11.159	13.545	10.815	11.207	9.9166	15.798	7.7056	9.8793	0.0	11.398	11.301	11.765	14.281	4.2279
10.901	8.8604	7.497	9.4652	9.6759	7.4578	6.826	7.6153	10.576	10.154	10.512	14.381	9.3159	10.837	7.7946	13.346	13.409	11.508	10.063	18.13	10.733	8.266	11.278	7.9064	9.2686	10.112	5.6393	15.894	13.42	11.908	8.1332	10.178	12.772	5.9842	11.174	18.588	14.024	2.8185	10.708	10.617	11.417	15.046	11.282	10.214	0.0	11.64	11.441	7.9297	22.473	8.3828
22.529	20.068	18.453	11.647	21.099	15.182	12.532	12.039	15.625	29.955	12.479	23.426	15.45	15.946	14.572	17.488	24.527	12.053	12.352	25.5	16.23	17.168	15.368	13.618	14.848	17.354	11.525	24.08	19.758	15.466	10.446	20.531	20.479	14.285	15.987	37.761	22.033	11.482	21.941	22.931	18.368	24.039	15.089	17.567	0.0	16.49	25.798	20.216	32.794	14.523
12.9	10.488	9.4098	8.4985	11.355	8.9516	12.166	14.685	10.712	14.234	9.5278	14.61	14.1	8.1278	10.841	15.921	8.3915	10.839	9.6982	12.717	9.9069	9.9278	13.345	9.691	12.968	11.534	12.031	9.5457	12.032	9.306	9.4571	13.775	16.131	4.9323	9.3966	23.427	22.335	10.903	16.268	13.659	8.2544	9.2346	10.53	9.7207	0.0	12.993	17.214	12.578	21.698	9.3198
5.4478	6.5055	6.1769	5.9978	7.1003	5.9378	5.5139	4.7014	7.4322	7.0015	7.3345	12.062	8.396	5.8079	5.2462	15.28	13.135	4.7769	4.644	15.421	6.0139	7.7725	5.8521	4.479	6.0425	7.0499	5.3335	8.9507	10.602	4.4713	4.1017	11.033	7.6166	4.8028	7.9298	21.499	13.944	7.006	12.241	9.4997	8.6813	10.651	5.0587	7.45	0.0	10.821	11.324	9.2767	21.022	6.618
43.023	65.187	47.707	32.257	58.962	27.159	55.435	47.451	48.138	55.036	57.238	60.671	57.778	52.882	57.99	62.616	46.135	43.73	54.129	61.568	65.659	60.869	35.795	53.248	44.639	47.571	33.136	51.675	58.047	48.302	31.755	57.262	45.658	49.412	44.576	62.072	61.024	78.267	60.039	43.431	53.092	59.843	47.584	46.515	0.0	41.751	51.646	48.497	70.438	30.551
3.5697	5.7951	3.9261	3.74	3.7668	3.6244	3.5944	3.8467	3.6168	3.3683	3.707	5.1185	5.2571	1.5661	4.8338	1.9665	7.0758	5.7304	1.9269	9.7566	3.7993	6.3257	6.1934	2.2426	2.7093	4.0841	2.405	6.7987	3.6411	4.6963	2.224	4.0538	10.774	4.7519	3.4423	6.8793	7.057	2.267	5.5317	4.9349	6.449	5.1698	3.3997	5.5671	0.0	6.4052	10.187	2.5941	14.434	3.1074
9.0667	5.4399	6.7725	5.5039	5.3309	4.976	5.0766	4.8409	5.2335	11.041	3.7015	8.7095	7.1679	5.4104	4.3617	11.241	6.3577	5.1319	4.949	7.7958	2.7713	6.209	6.5631	5.1446	5.9134	5.0086	3.3758	5.2948	10.537	6.8977	2.9963	8.273	9.4056	6.5647	3.9412	13.152	7.3372	5.2991	11.145	8.122	5.3449	5.8273	4.2294	4.2924	0.0	6.4921	6.5478	5.1211	10.152	6.8218
22.456	37.767	27.551	9.6982	33.275	10.182	24.308	27.704	29.166	32.955	29.231	31.238	31.489	31.081	27.01	34.957	20.557	21.941	18.415	36.273	35.991	31.225	21.842	27.249	23.795	25.446	16.065	26.654	21.035	21.139	11.181	28.524	23.157	23.689	23.596	41.409	38.102	31.743	31.181	25.855	28.133	34.839	22.865	21.855	0.0	29.145	27.231	28.607	38.314	8.8434
6.2583	6.0524	4.8721	4.5252	7.2347	4.0219	3.8709	5.6939	5.281	8.1663	6.1321	8.4051	4.7645	7.126	5.1945	8.4117	7.4757	3.9842	3.3886	11.342	3.1283	6.9356	5.9873	5.9116	7.9919	4.5635	1.8386	7.7845	4.6081	3.6032	1.4742	6.2007	10.638	2.8294	4.4359	12.083	7.3866	3.1611	5.3377	5.7801	7.5494	4.3235	2.4158	6.9112	0.0	6.7959	4.0338	5.657	8.2391	4.2112
16.621	17.594	17.113	6.2652	14.293	6.8089	19.951	14.36	18.713	16.999	22.479	16.586	22.144	16.483	19.516	16.645	10.733	23.367	21.4	24.968	24.744	22.802	12.404	18.198	19.738	18.0	16.602	17.21	18.176	18.168	12.025	15.969	12.278	20.796	14.739	31.487	26.382	22.388	20.266	15.351	18.122	23.902	16.408	19.369	0.0	18.905	18.471	15.096	23.391	5.3505
5.8644	3.6663	4.3537	3.4973	6.088	2.9538	3.8126	3.1089	3.8848	6.4031	4.6981	7.5208	3.6387	6.1653	4.6903	4.8598	5.5936	4.5151	3.185	7.4744	5.96	6.0005	4.5944	4.4155	4.3169	3.6721	1.7409	3.973	5.1913	2.4855	1.79	2.7919	6.9585	2.3862	3.0057	6.9429	5.0033	4.6927	3.8623	4.5327	4.4313	4.533	2.3338	4.3849	0.0	4.2211	3.573	4.3561	6.6847	2.6636
2.4272	2.1559	1.3527	1.5324	2.6579	0.85337	1.0643	0.84943	1.3906	1.2823	1.1848	2.2734	1.2537	0.64922	2.1469	1.1978	2.8876	1.3842	0.99039	2.3817	1.4268	0.9478	1.4165	0.59628	0.81001	1.0459	0.47475	0.83532	2.4203	1.0535	0.42486	1.3646	2.8519	1.0619	2.183	2.9296	1.7128	1.432	1.8199	1.2398	2.1087	1.78	1.2144	0.98597	0.0	1.2138	2.8061	1.1851	1.31	1.3322
7.4208	9.6609	9.3489	4.0283	12.858	4.1258	6.1768	4.6353	7.8653	11.141	11.78	17.896	8.3837	11.428	10.417	11.879	12.282	8.4996	8.2646	14.213	12.31	12.798	7.3122	9.2908	7.3573	6.7119	1.8436	5.8587	10.566	5.3585	1.7785	6.0278	16.314	6.2067	6.1869	15.329	10.39	9.0486	9.8705	10.399	9.6231	9.6163	4.7958	6.3274	0.0	8.6969	10.461	10.4	16.711	4.3871
1.5902	2.2923	1.5679	1.1207	2.5147	1.0733	1.3893	1.5684	2.0796	1.6985	1.2924	2.1414	2.0296	1.8837	1.5348	2.4093	2.6232	1.8532	2.0534	3.2327	1.5507	2.0725	1.4742	1.1967	2.421	1.6163	0.97822	1.1212	2.4093	1.6001	0.48773	0.62483	4.4008	1.3128	1.4741	2.9104	1.7545	1.7388	2.6785	1.5641	2.1518	2.955	0.62085	1.0339	0.0	1.6461	0.89205	2.2481	3.9911	1.3758
15.679	14.197	12.495	7.0772	21.707	6.4448	11.573	8.8459	15.141	15.512	15.784	23.856	12.863	17.194	11.711	17.341	11.261	11.089	12.049	21.869	20.155	17.089	12.918	11.993	12.831	9.9081	4.5321	15.924	16.739	9.5438	3.7524	11.933	26.525	12.258	11.313	15.211	14.319	18.784	13.58	11.306	15.571	15.627	11.681	12.717	0.0	15.77	14.183	13.012	21.078	7.3844
17.763	23.754	18.053	7.03	21.248	7.7806	19.874	16.114	20.163	22.039	24.774	20.226	20.381	22.842	21.954	22.525	12.463	18.256	20.27	16.749	30.759	19.603	16.387	18.809	17.878	17.765	12.0	18.363	18.686	15.388	13.298	14.409	18.243	20.098	16.085	22.214	19.117	22.26	19.43	20.127	16.146	22.286	18.223	17.793	0.0	18.671	22.809	17.946	25.271	6.41
3.5022	4.1036	4.0232	2.6434	5.4656	3.6424	6.0775	3.6746	5.7205	4.3391	5.7041	3.0291	7.5167	5.1195	6.4217	5.5099	4.7855	5.0995	3.4014	5.6248	3.8648	5.541	7.222	6.0876	5.5445	4.5622	2.9369	6.4552	4.3555	6.7775	2.1834	6.4454	6.6894	3.5372	5.2856	7.8415	7.6287	4.5997	4.7343	6.4616	4.5489	6.3018	3.5281	3.3429	0.0	5.6522	2.5637	2.5481	9.7248	3.4382
19.84	24.64	18.375	5.5062	22.128	7.2059	16.066	16.295	19.781	20.558	22.94	23.166	18.918	27.266	21.942	26.524	14.127	18.08	16.814	27.444	22.17	19.455	17.153	18.673	17.447	17.056	9.9183	21.212	16.984	14.592	8.4289	16.043	18.34	17.525	16.415	27.574	19.894	23.164	20.351	18.155	20.242	19.198	13.66	17.505	196.94	20.289	18.169	17.02	28.825	5.8437
65.666	60.944	42.566	42.428	65.393	40.424	37.276	34.99	45.829	88.879	45.614	86.542	53.266	43.505	40.675	70.848	76.501	42.165	31.62	103.99	48.249	50.102	45.97	36.877	48.7	43.827	26.137	59.903	83.163	46.363	16.382	71.372	88.115	32.339	33.272	135.35	73.529	42.314	76.505	57.491	52.537	73.704	35.79	53.424	0.0	59.408	72.292	63.546	123.71	40.175
3.2222	3.0783	4.1754	2.3322	2.0835	1.4545	1.5235	1.8008	2.1537	5.8636	1.9121	4.5741	2.4077	2.0357	1.2622	3.5603	4.8719	3.3078	1.1224	4.5379	3.1618	2.167	2.776	1.7103	2.436	2.4511	1.5196	3.0252	2.958	2.2545	0.40798	4.5066	4.7421	3.2049	1.7616	6.0283	2.2556	2.3328	3.0792	2.5107	2.1857	2.9302	1.5782	2.2825	0.0	3.0329	2.5406	2.7096	4.8522	3.0974
28.904	24.62	21.888	14.927	24.244	12.999	20.468	21.067	19.867	23.074	21.279	28.592	22.753	25.302	23.263	22.327	23.35	24.675	18.946	30.876	19.24	17.762	22.259	19.257	20.652	19.225	17.269	21.955	25.39	21.818	15.685	16.722	29.463	17.383	19.305	34.648	28.076	21.093	24.508	18.369	21.325	22.317	18.328	17.742	0.0	20.131	22.543	20.28	33.459	12.87
27.481	31.094	27.286	16.781	34.604	15.412	26.761	31.197	26.232	42.877	28.402	49.27	36.522	31.024	31.549	38.642	39.426	21.09	23.787	47.275	30.896	32.8	25.98	23.368	29.392	27.358	19.898	31.996	33.172	27.745	17.164	37.325	35.592	17.886	26.96	64.914	42.93	31.52	37.084	29.832	32.344	40.086	24.166	27.581	257.23	31.811	49.51	33.759	45.133	16.143
79.457	98.51	112.39	53.697	100.35	43.823	90.172	96.86	90.149	111.42	101.24	95.054	108.88	115.55	104.12	114.46	89.868	95.869	74.586	107.66	110.05	115.85	79.305	104.38	99.22	85.025	69.628	86.974	78.777	87.567	60.589	87.788	90.873	91.198	80.73	143.4	99.527	110.32	109.63	88.409	84.172	117.3	84.423	83.11	0.0	92.55	110.79	92.645	130.41	49.242
52.865	62.122	39.003	16.736	72.917	15.653	43.6	44.043	44.929	66.026	56.312	80.405	47.786	54.583	52.451	79.444	28.465	49.0	36.358	73.803	63.365	55.143	41.937	45.997	38.543	37.649	16.924	43.812	53.826	36.169	12.057	39.212	63.263	42.902	28.856	79.603	54.687	63.309	55.292	42.504	49.393	59.321	30.111	36.181	0.0	43.936	53.74	45.589	87.72	16.887
11.965	13.182	8.8271	6.3404	17.523	6.2997	10.013	12.502	9.604	15.63	11.916	21.328	11.698	11.788	12.375	19.232	9.7931	12.905	8.7308	17.752	15.278	12.429	11.941	12.221	11.643	8.5062	4.4897	11.83	13.983	7.5875	1.5429	10.095	18.176	7.552	8.7436	14.961	15.55	16.387	12.392	12.328	12.621	16.16	6.2862	8.858	0.0	11.676	11.209	11.556	19.624	5.8763
19.417	29.285	20.697	10.382	31.059	15.102	21.027	22.61	21.639	31.231	22.19	40.74	27.481	27.749	24.7	34.391	20.525	21.362	21.909	27.946	28.624	22.675	17.888	19.515	23.029	16.734	9.4318	20.743	30.416	21.98	6.1859	20.055	32.31	17.331	16.95	33.544	28.281	20.335	27.469	23.616	18.444	34.29	16.465	19.128	0.0	25.872	29.901	22.122	37.205	11.416
44.395	65.956	50.636	30.803	59.711	29.234	57.724	68.141	61.838	55.542	61.992	56.397	67.531	49.302	54.708	69.806	58.576	60.448	54.936	76.902	59.121	58.38	54.502	60.897	54.872	61.312	44.305	59.679	58.948	69.44	33.576	60.181	51.656	57.202	59.16	82.083	63.855	60.265	60.841	60.257	67.755	62.575	56.174	49.791	0.0	69.286	76.372	57.553	83.102	30.326
10.851	13.284	13.914	3.7331	14.858	4.8957	14.257	15.288	12.96	9.1675	15.522	9.9394	15.461	12.968	16.572	17.868	13.08	21.548	18.808	11.406	18.741	12.175	13.584	16.299	10.948	12.942	9.8397	10.129	14.919	13.452	10.567	10.631	16.931	19.71	10.844	15.18	18.65	13.733	17.49	11.615	11.539	14.536	12.891	12.429	0.0	10.245	10.764	11.46	15.886	5.0569
58.285	37.807	32.076	18.561	46.428	20.364	31.696	36.74	31.231	56.392	29.585	52.994	43.107	34.046	29.772	46.536	51.424	37.086	27.552	50.291	29.035	29.526	40.461	29.681	30.731	32.263	17.931	43.648	53.695	32.32	11.675	42.703	37.572	27.004	32.391	64.209	56.2	39.463	49.888	38.623	30.271	43.22	32.769	34.5	0.0	50.23	43.62	36.365	78.313	21.161
1.1382	1.1193	1.1266	2.5816	2.2998	1.7856	1.6817	1.8709	1.0868	0.43149	2.8705	2.2032	2.2274	1.2359	1.9816	2.3378	2.9954	1.0277	1.2519	1.9769	0.39886	1.2575	0.85797	0.788	0.83028	1.267	0.62304	1.2952	1.9191	0.7657	0.82347	1.5919	6.386	0.6432	1.05	1.5526	1.2449	1.0842	1.1023	1.5019	1.8733	1.035	0.61941	1.3437	0.0	1.2604	1.7676	2.18	1.3489	1.6958
49.659	41.004	45.611	22.751	50.345	20.706	34.578	41.659	36.953	52.108	40.9	51.655	40.113	42.033	37.017	42.207	42.546	33.041	40.862	63.076	29.338	38.881	34.852	32.471	37.437	31.982	22.16	44.008	63.627	32.307	15.28	36.661	58.977	29.289	33.624	70.412	49.53	27.296	41.277	29.053	50.333	48.099	21.822	41.78	0.0	41.664	51.551	39.145	49.185	25.706
9.8649	7.5107	5.8417	4.4767	9.6067	5.9699	4.1377	4.2056	5.9982	7.9335	3.6824	11.95	5.2653	6.8606	3.8228	7.0863	8.9978	3.0852	5.1454	11.437	7.2265	8.7317	6.2507	6.4774	5.1155	5.6679	3.6984	8.9901	12.198	7.159	2.4866	7.354	11.287	5.5246	6.4718	16.521	11.584	5.1656	9.5174	9.1184	7.3136	3.8777	6.9101	7.2633	0.0	8.9859	9.9907	9.0269	12.459	4.2765
5.1107	4.3468	6.8612	3.2949	6.9498	3.6954	3.0206	5.4493	4.4712	7.2894	5.7787	6.8183	2.8752	7.1993	4.1483	5.87	8.2562	4.2539	2.8867	8.5593	4.2598	5.4144	3.3022	1.9126	3.8473	4.3054	2.0939	4.0084	3.8817	4.5348	2.0987	10.611	9.9608	4.1216	6.3432	11.306	6.1642	5.8423	5.3512	4.9995	4.4642	3.8939	4.6231	5.1096	0.0	7.2655	5.9405	6.9691	10.4	6.3335
19.345	27.559	41.553	26.702	29.919	26.593	22.743	52.803	20.518	31.207	27.644	35.423	23.664	38.894	38.367	39.016	31.605	22.423	24.844	22.502	24.332	27.426	20.945	20.416	19.098	18.159	12.787	20.304	25.506	18.403	9.0219	19.44	46.629	22.975	19.251	22.253	26.992	41.837	22.686	21.841	19.213	21.395	19.718	18.024	0.0	20.322	22.71	21.572	23.969	24.456
8.8985	8.1259	5.2549	2.6363	8.1756	2.2961	5.6701	3.8396	6.8904	7.717	6.5594	12.515	5.8626	8.5644	6.1728	8.5085	3.5659	5.7092	5.1998	8.0674	8.3808	5.8509	8.1753	4.6206	7.3581	6.1137	2.3887	9.3156	9.5338	3.5919	0.98081	4.3978	5.2179	4.3373	5.929	5.6901	4.9882	4.6093	9.5879	7.9681	6.5741	7.0805	3.0646	5.9093	0.0	8.8531	6.8766	8.7299	13.726	2.4058
7.3183	6.7629	6.8489	6.1921	7.4925	3.6525	4.4214	5.6139	5.5671	12.282	5.5009	5.1944	4.5571	4.8161	6.9015	6.2892	9.8758	7.2344	7.1554	8.5659	15.16	7.4061	5.7269	8.4446	7.4094	5.4764	2.9173	3.6436	8.0436	6.9146	0.70598	6.6662	7.5093	3.1983	5.868	10.078	9.1787	7.901	11.215	7.6032	5.4994	6.9508	8.1647	5.3759	0.0	5.5828	8.2182	8.1597	10.952	4.5258
3.9705	4.6484	4.5733	2.7725	4.0516	4.2183	3.3635	5.9392	2.5591	4.8168	2.6507	6.6611	4.3443	4.3897	4.1476	7.0867	5.0073	3.4721	3.4575	4.9207	4.0815	2.9754	5.644	3.8485	3.1861	2.4678	1.7388	4.0101	7.1038	2.5999	2.5136	5.4677	7.6937	3.7696	3.473	10.291	5.6747	3.0258	6.9218	5.4889	2.614	4.2124	4.2136	3.8021	0.0	5.3494	5.7868	2.3	14.394	3.1106
60.686	62.863	54.306	27.825	62.641	29.112	55.769	66.688	53.577	57.642	57.656	72.152	61.319	70.834	61.838	50.069	55.218	61.416	58.542	59.313	49.696	47.685	62.176	49.644	51.653	53.906	37.265	57.104	65.02	58.102	31.628	56.667	59.334	65.196	53.481	70.44	60.488	67.849	59.481	60.702	50.998	59.872	41.707	49.302	0.0	59.478	54.581	47.619	66.9	23.907
15.089	13.147	14.276	12.722	13.804	12.162	11.536	13.039	12.095	14.8	15.957	25.323	14.851	14.512	11.84	15.707	19.321	11.763	11.001	21.094	9.7025	15.401	11.494	8.6257	11.292	13.561	6.6801	15.301	14.121	13.597	7.6244	15.861	21.468	10.42	12.147	27.679	14.233	11.868	13.997	14.457	13.836	18.253	6.3283	13.946	193.06	16.057	12.899	12.65	26.405	9.082
16.395	23.215	11.702	11.302	16.62	10.463	11.606	18.727	14.991	15.844	16.16	18.199	14.831	14.483	19.714	22.358	16.079	13.682	14.977	19.045	11.815	14.79	13.765	15.262	14.337	11.033	5.3356	13.281	15.253	13.46	6.3832	16.024	20.549	12.563	9.6845	13.863	12.563	12.494	12.129	14.109	17.463	14.151	8.2418	12.247	0.0	14.514	13.345	13.656	18.52	11.085
37.378	56.451	29.162	26.063	45.034	24.475	37.61	52.533	45.158	50.419	52.818	56.708	43.94	47.044	52.834	50.83	44.604	45.299	38.185	58.273	52.92	44.117	40.333	36.101	39.934	36.98	16.243	49.808	42.016	39.58	17.392	40.053	61.026	43.979	35.901	50.808	43.501	52.449	37.722	47.07	51.733	54.725	42.871	45.084	0.0	40.201	42.801	41.542	47.062	26.625
6.1966	5.0208	2.801	2.8205	4.5426	2.3798	4.1733	4.5481	4.128	6.6871	6.6702	4.1843	3.8457	5.8039	3.5752	4.1643	5.3453	2.7121	6.8159	6.6567	6.8682	4.6519	6.5179	3.6915	4.1285	4.5719	1.602	4.4278	5.9125	2.8697	1.0166	5.0232	5.9913	4.4954	4.5497	3.033	4.9178	4.2831	6.6993	5.2159	5.5199	5.2418	3.9997	6.6918	0.0	5.665	4.1318	5.3319	4.3401	1.7039
12.16	11.471	9.3795	6.4638	10.619	5.2117	10.096	8.1384	14.058	16.86	16.236	14.712	13.908	15.605	13.421	12.181	13.716	12.467	12.739	16.147	15.626	12.851	12.721	11.626	10.369	10.878	4.9742	13.9	15.459	11.687	2.828	14.671	10.599	11.192	12.643	15.065	18.115	12.246	12.114	14.955	16.376	13.165	7.0907	13.673	0.0	17.073	13.697	10.55	11.142	3.9243
12.602	14.664	7.9722	7.8634	18.056	6.6426	10.758	12.429	11.632	14.477	13.143	22.915	11.482	16.284	12.466	19.798	9.5239	11.107	9.8008	15.775	11.063	13.354	12.501	11.016	9.4713	8.8561	3.5376	13.743	15.453	11.783	2.1412	7.9702	18.92	8.2869	9.2379	12.8	11.695	13.969	12.525	10.942	12.799	13.196	6.6503	9.818	0.0	12.122	11.679	10.062	18.636	7.158
6.0189	6.4049	4.84	6.9321	7.0644	6.3023	4.4656	5.81	3.9986	9.0886	6.3835	12.395	6.22	6.523	5.0166	8.0545	8.306	4.163	4.3667	6.7813	5.3855	6.3486	5.7922	5.1424	4.9937	3.9916	1.2942	5.0825	6.8377	4.0665	0.34745	4.464	14.889	3.3001	4.9883	8.8347	5.6029	7.1732	6.9457	5.2146	4.2156	5.9392	1.6727	5.7452	0.0	4.6798	5.5076	5.3844	10.606	5.8351
23.107	29.533	20.54	12.668	33.054	11.076	24.232	22.79	22.441	38.588	29.096	48.275	28.426	27.038	22.629	34.369	20.606	21.053	13.638	40.479	22.911	26.965	24.216	21.949	22.986	16.39	4.3429	31.928	29.379	17.214	1.1468	17.463	36.754	14.906	19.296	50.083	26.384	24.16	27.292	29.43	27.575	35.747	10.697	28.832	0.0	26.212	26.864	19.984	48.092	13.165
11.766	10.39	7.7554	5.8883	9.7264	5.4003	8.3088	7.6862	8.3607	11.401	11.426	8.874	7.3404	8.8695	8.9789	8.0524	9.9434	8.6276	9.0764	16.355	10.068	10.306	7.6026	7.8289	7.8436	8.2501	4.2468	10.238	13.57	5.6747	1.6584	7.6939	15.686	5.8031	6.8921	10.185	11.767	8.734	8.6431	9.5638	9.5116	8.6154	6.1124	8.2986	0.0	9.3914	9.2006	7.8812	10.738	5.0237
16.76	18.006	10.469	13.015	21.715	11.451	14.956	17.827	12.756	23.772	18.429	31.49	14.296	16.156	11.801	23.742	14.593	11.339	12.381	24.345	15.433	16.008	12.422	14.107	14.057	8.963	2.4909	17.391	20.041	9.8165	0.98081	10.607	26.117	10.475	10.039	23.44	16.823	15.966	16.933	19.577	16.916	22.862	8.8532	14.873	0.0	14.921	13.309	16.028	27.081	9.3351
9.0619	8.2632	7.9392	5.3858	7.359	4.5743	5.4569	6.2394	7.1999	11.823	10.045	13.736	8.2133	10.937	6.4745	13.515	6.3059	5.9482	4.1375	12.04	6.711	7.2936	6.96	8.7599	7.0075	4.7584	1.7279	9.3397	8.1683	6.7176	0.74224	5.8496	12.77	6.0294	5.0476	13.395	7.1815	9.1863	7.1538	8.1225	7.4703	8.8626	3.9082	8.0743	0.0	6.2481	8.7015	7.093	15.592	5.3745
5.3677	8.4029	8.6945	8.2665	12.667	6.6483	5.6651	9.4537	6.2604	6.8027	9.7266	4.6387	8.0833	13.625	8.5109	7.821	9.8333	6.2319	4.7445	12.095	7.7932	8.9512	6.0695	3.5836	7.4755	4.4815	1.2593	6.463	6.6803	3.7143	0.52013	4.455	16.716	6.7603	5.6595	10.76	4.5292	12.272	8.4666	7.6615	6.999	10.634	5.3209	6.0353	0.0	9.0222	7.8325	7.4155	6.4152	7.3528
5.0981	5.9902	13.262	2.3387	7.5857	7.3476	6.9849	9.142	8.696	9.0664	11.139	13.009	10.389	10.705	10.288	11.817	6.9746	7.9295	8.284	21.539	7.4713	9.2171	8.3849	7.0593	3.8727	5.6752	1.9906	12.559	18.885	4.6146	0.88022	8.0777	17.137	6.9146	5.6059	23.573	13.586	11.126	15.082	11.183	10.402	11.801	4.5401	8.9369	0.0	10.649	17.441	14.16	18.223	6.8164
5.3354	5.9965	1.9205	2.6418	4.3124	6.0418	3.4537	4.2598	4.3668	8.5533	6.1061	7.3772	6.509	10.834	5.6398	7.342	7.4854	2.1734	2.2357	7.7287	6.0545	7.6158	1.1491	5.4529	6.7733	3.9596	1.4122	8.5655	6.4258	1.6409	0.68933	3.2801	7.2912	0.68918	2.1876	6.5357	4.224	8.1321	4.9214	4.598	5.018	5.545	2.2814	7.1988	0.0	3.9388	2.3675	6.5518	7.8644	4.0298
3.4393	5.0369	3.8265	2.773	3.9171	3.7177	3.3879	4.2144	3.1049	5.9742	3.0614	6.4559	3.1707	3.5803	3.5383	5.0492	5.3901	3.5069	3.7831	6.6931	4.8212	4.0253	1.6162	3.7522	3.3176	2.6684	1.3166	3.2023	4.8033	4.88	1.1311	2.4892	7.8992	1.5549	2.3076	6.4588	4.0127	4.5273	4.6837	2.1219	2.308	3.5067	1.6165	2.4609	0.0	3.0584	4.1835	3.7393	6.4522	3.4865
0.92258	2.1479	2.1348	4.4337	2.5566	3.5478	1.3242	1.6248	1.7556	1.3791	2.7569	2.8702	1.3014	3.7469	1.4628	2.0163	5.6849	2.969	1.5947	2.8956	0.64663	2.8111	1.6606	0.91249	3.0941	1.6872	1.4984	3.9934	1.4074	2.6955	0.6079	1.7441	5.6492	3.2176	1.2159	3.1592	1.6146	3.3146	2.604	1.6895	2.4453	1.5581	0.53795	0.98546	0.0	1.277	5.5738	1.2191	2.0398	3.2877
9.863	13.604	6.2397	10.268	9.3006	8.7198	9.421	10.514	8.2762	10.062	12.947	16.778	12.017	15.106	10.927	14.141	10.474	6.9886	4.1094	13.357	8.5189	11.428	8.304	7.2424	7.1751	5.6006	2.1143	11.054	7.7832	5.3619	0.43248	7.2028	22.249	7.2967	5.8414	14.212	10.025	9.7942	7.7964	8.1885	11.329	14.043	4.3917	8.2332	0.0	8.7155	8.6407	8.5452	12.085	9.3661
1.3341	2.2096	1.3648	3.0277	2.4687	3.6641	2.4069	1.385	1.9309	3.7693	2.1875	3.8057	2.3235	2.412	1.742	3.1032	4.2266	1.5217	1.1971	3.4412	1.4764	2.1452	1.8601	1.3611	2.1792	1.2897	0.56767	2.2173	2.6046	1.7761	0.1524	1.541	7.3108	2.3808	1.1228	2.8735	2.2733	2.8895	2.5569	3.1767	2.2693	2.8733	0.51586	1.4921	0.0	2.6436	2.0131	2.0075	4.8167	2.5513
9.5038	10.681	5.4941	16.235	10.94	12.334	6.468	7.6691	8.0298	13.975	9.5704	15.703	8.1468	9.4384	8.6492	13.789	21.222	6.0223	5.6492	12.005	8.6124	8.9648	8.7459	7.9756	6.1117	5.6638	1.0187	8.1525	13.651	5.58	0.20837	5.2053	37.404	4.8175	6.4553	14.368	8.5682	8.3401	8.7769	9.5552	8.0438	10.563	3.4481	6.8001	0.0	9.4079	10.046	7.6958	17.428	12.236
13.762	14.783	10.729	15.826	13.209	17.66	13.252	13.804	13.972	11.968	16.969	13.671	11.268	17.854	11.751	10.215	9.2295	14.429	13.934	10.673	14.468	10.948	17.905	11.699	12.447	12.154	12.962	9.8631	12.26	13.176	21.108	10.938	12.314	19.015	14.918	9.8793	11.1	12.561	9.6474	12.213	13.083	11.514	19.813	12.406	65.282	11.423	10.611	12.806	8.6545	15.676
3.871	4.9721	3.2246	1.8603	5.2965	1.9726	5.36	5.0177	3.6751	5.0316	4.7255	6.6369	4.3093	3.6683	3.466	4.5121	3.8914	2.5861	3.2238	7.5388	4.8061	5.2279	2.4297	3.7521	4.0927	3.2011	1.6766	5.8054	6.5891	3.3334	0.12003	2.713	5.6562	2.4001	3.4918	5.4315	4.4518	3.54	3.8562	5.8379	4.435	2.9167	3.16	4.8747	0.0	3.7967	4.0431	5.0842	4.9964	1.7542
17.422	25.038	17.271	12.796	20.776	14.103	14.179	12.676	13.581	23.908	19.83	24.603	17.226	21.145	16.782	24.275	23.579	11.483	11.31	25.904	17.816	20.415	11.811	15.127	16.422	11.287	6.4944	16.15	17.898	14.68	3.7196	15.855	34.94	12.783	12.062	26.383	18.494	19.263	19.917	16.368	18.462	18.7	12.94	13.263	0.0	15.497	22.519	14.41	23.177	14.084
1.129	1.1843	1.8287	0.89773	1.5513	0.79552	1.0454	1.0022	0.97025	1.6779	1.4405	2.2219	1.4663	1.382	1.032	2.6549	1.6352	0.98729	1.0763	1.6324	1.6354	1.5837	0.85108	1.1725	1.2728	0.81693	0.4564	1.0439	1.3749	0.76968	0.46969	0.77739	2.3262	0.61252	0.94128	1.2761	1.2184	1.2046	1.1372	1.2486	1.0361	0.95825	1.2289	1.0959	0.0	1.1044	1.052	1.2026	1.1964	1.0744
0.47902	0.664	0.31036	0.90827	0.50333	0.80161	0.49073	0.56693	0.47569	0.98793	0.45481	0.30909	0.56248	0.49177	0.45869	0.78713	1.2116	0.40068	0.3337	0.84552	0.40289	0.46022	0.53649	0.28743	0.45745	0.26662	0.14523	0.55876	0.34102	0.32656	0.0	0.2886	2.2794	0.17325	0.35354	0.78415	0.9501	0.47457	0.37115	0.6261	0.49694	0.40657	0.28676	0.52782	0.0	0.37131	0.41203	0.34015	0.88164	0.6907
3.4742	3.6672	4.2078	3.3382	6.2754	3.737	3.5517	2.1763	3.658	6.194	2.6954	5.0666	3.4956	4.5603	2.3295	6.7037	6.1348	4.7659	3.1243	5.501	2.797	5.115	4.4137	4.9081	3.5774	4.1026	3.8669	3.997	3.8921	3.8028	2.5094	4.0307	7.0216	3.3112	3.5227	3.678	2.5676	6.8695	5.0381	6.1953	3.8777	2.3908	2.3379	4.3972	0.0	5.4198	4.5935	4.7506	6.3432	4.082
3.4492	5.0112	4.315	2.9072	5.3037	3.1398	3.7539	3.2359	3.8317	5.2433	4.8674	5.2925	5.1412	4.3349	3.6799	5.9346	4.0655	4.342	3.3312	6.066	4.6581	4.219	4.2942	3.9606	3.6487	3.2075	2.0192	4.9723	4.019	3.758	1.5521	4.2358	5.0916	2.6814	3.5528	5.1151	5.8154	5.0488	4.0413	3.5207	4.1287	5.7758	3.056	4.1383	0.0	4.6113	4.4622	4.6454	6.6509	3.4328
3.4504	5.4108	3.6673	2.685	3.8766	5.2923	2.6798	3.5455	4.0933	4.6351	3.3446	6.9413	3.2107	7.0616	2.8306	5.3738	3.9745	4.0901	3.7754	4.9966	3.1147	4.1966	5.1358	4.0523	5.6857	3.9515	3.2588	5.7664	5.2289	3.364	3.6563	5.6556	4.3002	3.2587	3.9627	4.4569	2.624	6.4016	6.2426	3.7596	4.0004	6.1274	2.9936	4.5071	0.0	3.8808	4.3378	4.2331	2.3425	1.9953
6.0744	7.4337	4.4921	6.3214	7.1638	4.5783	5.8105	4.7559	4.9233	9.2596	5.1123	10.839	6.2	6.0019	4.8304	8.3192	6.7518	6.3785	4.0216	8.6114	6.5577	5.8332	5.9803	4.1956	8.4023	4.3424	3.8331	7.1748	6.4721	3.9897	1.9839	8.3347	11.964	3.5337	4.6685	12.909	5.8947	6.1376	7.1155	6.8272	5.9013	7.0291	5.2407	5.1774	40.15	6.4874	6.6755	5.0999	10.055	5.3507
6.4515	5.2809	6.9825	7.6398	8.7057	9.472	7.7739	5.0845	6.8944	4.9855	8.2862	9.3521	6.9182	5.9672	5.6161	8.6631	7.4366	8.6523	6.7966	7.8494	7.3918	8.219	5.6913	5.364	4.8059	6.2061	5.4481	6.8515	7.608	6.7303	8.1205	4.0409	11.104	7.8112	7.0299	5.9246	6.0577	5.085	7.8518	6.1754	7.6961	5.0899	7.5993	6.492	0.0	7.5926	6.5459	5.6315	8.3424	6.5712
3.3883	5.4438	4.5919	4.6455	5.1694	3.7178	4.1126	3.8352	3.6283	4.9864	4.4936	6.1627	5.1704	4.6331	3.6522	5.9335	6.8057	2.8791	3.3642	6.3154	3.347	3.5655	3.9084	2.8024	3.7189	2.6706	1.7695	4.4058	4.55	2.9985	1.5054	3.8459	7.396	4.6572	3.5338	7.4185	4.9746	3.9772	4.2815	4.2697	4.1783	3.6809	2.0791	3.0247	0.0	4.4823	4.2868	3.9519	6.7536	4.4593
3.6228	3.1306	2.9894	2.6026	2.0718	1.8174	3.5551	1.8203	2.5064	3.2341	3.7724	4.2011	4.1774	3.0769	0.98181	3.1663	2.7745	2.417	1.5977	4.3127	2.6829	3.0341	2.1642	2.6502	2.4207	2.0925	0.84623	2.7858	2.5356	2.704	0.61201	3.3093	3.8982	3.2912	2.6346	2.0381	3.5589	1.7581	1.7213	2.9638	3.5593	3.2634	2.0367	3.6584	0.0	2.9331	3.2337	2.0501	3.8886	2.4049
3.7235	4.6927	4.0988	3.991	4.7992	3.4864	2.9057	3.6723	3.3345	6.414	3.4431	5.5982	3.8396	6.3376	3.3042	4.4859	5.3023	3.4224	3.2009	5.702	3.5472	4.1469	2.6161	3.2787	3.4091	3.5614	2.0276	5.3841	5.9531	3.7745	1.1966	5.0405	6.1448	2.9418	3.5129	5.2414	4.8398	4.1324	4.4255	4.3615	3.9594	4.0435	2.2428	3.5565	0.0	4.4835	2.8503	3.3236	7.1676	3.9615
2.5414	1.4941	2.7444	3.659	3.5316	3.4351	1.3865	4.2804	2.3969	2.2413	2.297	1.5137	1.2521	4.3073	3.6249	2.2265	4.094	2.6758	2.8385	3.2818	4.3847	2.4567	2.0211	2.5987	2.0536	2.3286	1.0669	2.5863	3.1425	3.9561	1.7398	0.50478	6.7468	2.1743	2.0521	4.1604	4.653	1.3856	3.0901	1.9754	2.855	2.0622	2.9684	3.2312	0.0	3.6153	5.381	3.5947	3.8925	2.8527
3.9888	2.8916	4.8242	3.0009	3.4578	3.3463	1.6738	4.0521	2.2738	3.9197	1.6333	3.4746	1.9161	4.158	3.4376	5.899	4.4471	2.2749	1.3601	2.9885	2.1248	3.0351	3.4536	2.7616	2.5712	2.6198	2.2373	1.9065	2.1746	2.3615	1.5368	3.2186	3.2727	1.5689	2.1098	5.2704	3.0366	4.3318	2.8743	4.0605	1.9576	3.4822	2.2468	2.3232	0.0	2.8269	4.1743	1.6324	2.9366	3.4854
0.13152	0.92388	0.63911	0.84468	1.1959	0.7602	0.62186	0.64859	0.64049	1.6155	0.46829	0.82744	0.52649	0.93478	0.68695	0.8384	1.5054	0.48756	0.47017	0.815	0.5531	0.87189	0.50989	0.63741	0.7065	0.36603	0.13292	0.61741	0.73921	0.38932	0.10705	0.21225	2.4679	0.17839	0.24267	1.461	0.97824	1.6538	0.71334	0.59506	0.6691	0.41861	0.26842	0.25879	0.0	0.69181	0.89561	0.84792	0.71521	1.0241
2.3155	2.2306	1.8753	1.8588	2.6068	2.308	1.9061	1.4681	1.7648	2.4078	2.2083	2.9215	2.1848	0.83265	1.7277	1.4409	1.6739	1.1555	0.97784	3.5871	2.8401	2.2643	1.0152	0.85881	0.9378	2.0713	1.9431	2.5939	1.6965	0.84564	0.98722	2.4556	3.5142	1.0095	1.2376	3.481	1.5558	2.4106	2.2106	1.9331	3.0687	2.9704	1.9577	1.3994	0.0	2.9762	1.3337	1.4603	2.1101	1.8721
4.7331	3.6097	4.609	3.916	5.6359	2.987	5.5947	2.8759	3.5106	7.3057	5.003	5.0719	6.4509	5.6567	3.2557	4.4897	9.2797	3.7356	5.8337	5.1659	3.1989	4.7016	4.1504	3.5695	4.7755	4.375	3.5875	4.6709	5.5579	5.0492	4.701	4.8557	6.2971	3.7829	4.2626	4.6449	5.214	5.169	4.8788	4.8437	4.2239	4.3425	2.3114	2.4946	0.0	3.5331	5.8462	6.3728	6.9648	3.9973
1.4211	2.0609	1.8811	1.1216	2.1676	1.1356	1.4631	1.6277	1.2081	1.7936	1.5914	2.6178	1.8106	2.1178	1.6162	2.3768	1.5644	1.3072	1.4119	2.2209	1.0924	1.4534	1.1848	1.1426	1.4046	1.0972	0.46329	1.4868	2.1128	1.1596	0.099503	1.3612	3.1034	1.6788	0.73307	1.6081	1.6848	1.3625	2.0246	1.2099	1.948	1.6258	0.44908	1.1546	0.0	1.5737	1.4458	1.7476	2.5312	0.88575
3.2433	5.5749	5.3563	4.7376	6.5921	3.2262	4.8485	4.2901	4.2955	7.4642	6.8267	8.6048	5.9263	5.695	6.2278	6.4536	5.9119	3.4382	4.0081	10.21	5.5626	6.9724	3.7474	5.2042	3.6134	4.5024	1.6388	8.4184	6.3049	4.5794	0.97312	3.6453	8.3529	2.8463	3.1446	6.3354	7.1116	4.7543	5.2919	4.661	6.988	4.8924	3.0525	7.2375	0.0	5.2182	5.47	4.6203	10.47	4.3134
6.6671	8.6088	4.0042	2.1879	7.6745	2.8206	4.9808	5.4304	5.6115	7.9747	6.1346	9.3169	4.778	8.1194	5.7223	11.27	4.16	3.5673	3.5226	10.17	4.6204	6.3694	5.2517	5.342	6.5577	4.5865	2.4983	5.9781	6.6944	3.4673	1.4431	4.8598	8.5028	3.6577	3.3941	10.248	6.8828	5.5234	8.3871	7.4564	6.5235	6.3013	3.0576	5.6012	0.0	7.5488	5.826	5.0605	13.474	2.5924
1.6817	1.845	1.7295	1.0531	2.2816	0.37029	1.1359	0.55286	0.91758	1.3115	0.99793	1.6276	0.68386	2.1817	1.673	2.4502	1.0863	0.95907	0.88083	2.8871	0.56127	1.4772	0.46568	1.4969	1.9118	0.84687	0.28325	0.88852	0.90016	0.21549	0.086907	0.672	2.4749	0.32584	0.45968	4.869	1.5416	2.5632	2.9162	1.4492	0.47928	1.238	0.39223	0.75633	0.0	1.3302	1.6646	0.85296	2.6128	0.50805
7.3092	7.9317	6.8042	6.0123	5.424	5.2445	5.1392	8.0789	6.7868	5.3892	6.2818	4.635	6.2554	7.6133	7.4049	8.3546	7.5593	5.031	4.9902	6.6732	7.2429	6.6107	6.2699	6.3692	5.0144	5.5413	4.0118	5.1091	6.9413	6.579	4.6501	6.7519	9.5051	7.6915	6.769	5.3048	6.8369	6.6267	6.3468	6.4619	8.1459	7.6782	5.5553	5.9512	0.0	5.1634	7.4974	6.2877	7.8017	5.9601
13.541	15.949	11.659	17.028	13.396	11.091	9.7742	12.571	11.44	20.698	11.699	20.69	11.602	16.724	12.353	25.995	16.876	12.006	9.0358	21.928	11.136	10.179	11.246	7.4999	12.644	10.089	5.0359	15.456	15.099	10.727	3.2918	11.584	34.675	9.648	8.3947	22.42	16.778	16.882	17.262	16.201	13.507	18.224	8.902	10.97	0.0	12.615	14.339	12.672	23.986	12.527
11.61	16.76	11.11	5.4002	12.685	7.6346	8.238	10.559	9.1507	14.77	10.241	17.36	9.3134	12.888	11.211	16.338	11.449	8.7026	9.0232	18.25	12.084	10.359	9.972	9.3856	9.7647	8.3386	4.5491	12.505	12.445	7.4457	4.3005	9.783	18.48	7.9675	6.6273	16.42	12.258	12.397	13.358	11.9	10.444	12.549	7.4912	9.9857	0.0	11.105	12.433	8.3207	19.018	5.9242
7.4736	7.563	4.508	5.7586	7.5036	6.5856	6.315	5.9025	5.1933	9.1375	5.3531	10.935	7.2611	5.9135	6.4423	11.017	9.0775	4.6785	4.897	7.3512	5.7293	7.2363	5.1685	5.7806	5.2506	4.761	4.2042	4.4228	9.369	5.8606	2.4237	7.4626	12.395	4.3555	4.5726	9.6604	8.0979	5.3062	8.211	6.2079	4.9972	7.805	4.6234	3.975	0.0	6.5464	6.5079	6.0718	13.506	7.1308
3.4424	4.126	2.3915	0.6773	4.2319	0.73943	1.4796	1.9468	2.0205	3.9206	2.7642	5.4287	1.9273	3.6215	1.9174	6.4245	1.1276	2.4574	1.6284	5.6548	2.3284	2.8031	1.8043	2.4833	2.3467	1.6748	0.72984	2.5169	2.8548	1.762	0.3135	2.2998	3.215	1.306	1.2733	5.2073	3.5177	3.0545	3.6557	3.0859	2.19	3.415	1.1005	2.6525	0.0	3.1589	3.1059	2.0648	6.5855	0.76363
5.7616	5.0787	5.5558	5.3451	6.2612	5.9381	3.895	3.801	4.8962	6.61	3.4134	7.3857	4.69	4.1315	3.9504	7.6322	9.9618	4.6926	2.8932	7.4141	5.1323	4.3544	3.9718	4.7228	3.8874	4.612	2.5219	4.3831	4.6787	3.4432	2.29	3.8436	11.556	4.5999	4.156	6.4441	5.7498	5.3969	6.5396	4.7224	4.8555	5.7652	4.5147	3.9433	0.0	5.6547	6.6023	3.9322	5.3844	5.8682
1.2919	1.298	3.2973	2.3765	2.1951	3.1161	1.4461	2.6255	1.7158	2.3331	2.1082	3.3343	1.9432	2.0636	1.7891	1.83	2.7465	0.44652	0.44137	1.5437	0.79571	0.89138	0.46795	0.98928	0.52183	1.6124	0.45497	2.0465	0.8801	1.8541	1.572	2.6155	1.1955	1.8318	1.7336	2.7465	1.9012	1.0964	0.9858	2.0959	1.3121	2.225	0.76699	1.5714	0.0	2.4385	1.403	1.7996	3.0458	2.907
2.8654	4.795	5.5352	5.6961	4.9988	4.7005	2.9166	6.5785	3.6983	4.2005	4.5344	6.1939	3.2117	6.2606	5.4253	2.0701	5.618	1.2166	3.5371	3.1656	1.2943	2.6796	1.6458	2.546	3.0785	3.3404	1.5686	3.8315	4.5989	2.9387	2.2459	4.84	3.6196	4.3182	3.6944	8.9533	3.6914	2.857	3.2069	3.121	2.563	4.1837	0.97465	3.6836	88.806	5.4119	2.8527	4.5068	8.1505	3.2136
1.5925	2.7318	1.2852	0.64593	2.3168	0.78065	1.3573	1.4549	1.5894	1.7845	2.1785	3.8938	1.2615	2.3232	1.8824	4.1317	0.83851	1.7399	1.3091	4.221	2.0678	1.9519	1.3755	1.7757	1.941	1.1476	0.42351	2.0388	1.8749	1.1277	0.29107	1.1362	2.9295	1.1368	0.88664	3.5869	2.0829	2.7977	1.5586	1.7696	1.4949	1.9817	0.83473	1.7283	0.0	2.3296	1.6822	1.2404	5.2869	0.53175
5.3644	6.6169	4.8283	4.0807	6.2865	4.5857	4.622	4.3578	4.7851	8.0405	4.6547	8.7635	5.303	5.4775	4.8565	8.18	5.872	5.5759	3.658	9.5689	5.3042	4.7215	4.2292	3.9906	4.4023	4.3528	2.963	6.2134	6.2447	3.6176	2.1202	5.0558	8.1477	4.1918	3.9847	8.8764	6.2005	5.5412	7.0245	5.7509	5.5949	5.5728	3.7365	4.7817	0.0	5.872	5.3992	5.3064	9.6147	3.8192
2.9102	3.1915	2.1663	2.4886	1.8156	2.5383	2.0206	1.672	1.7887	2.8536	2.515	2.2425	2.3677	3.5478	1.3651	1.9692	3.216	1.273	1.5229	2.5308	1.6635	2.0034	1.351	1.4672	1.6639	1.7614	1.9845	1.7725	1.9692	2.0073	1.3032	2.2434	2.9628	2.4909	2.039	3.9315	3.3625	1.6473	2.5395	2.1093	2.1308	2.4152	1.8452	1.957	0.0	2.4092	1.762	1.6473	3.9948	2.5585
2.975	2.9175	2.3937	2.2746	2.7582	3.3428	2.3272	2.9054	2.5149	3.7153	2.8818	3.4723	2.5219	3.8696	1.6757	3.421	4.5686	1.7133	2.342	3.0889	2.8211	3.3963	2.073	2.2415	2.7041	1.9968	2.2991	2.5516	3.2786	2.4331	1.5827	2.6547	3.0047	3.046	2.7386	4.4335	3.0626	3.2008	2.8475	3.5629	2.5836	3.2624	2.1191	2.3186	0.0	3.7789	2.7596	2.2728	5.0022	3.1794
2.4412	0.88668	1.2859	2.8133	1.7506	1.5143	1.3724	1.4094	1.5265	2.465	1.6165	0.97969	1.5731	1.4106	1.7493	1.5182	3.1929	0.84892	0.58943	2.0125	0.70945	1.0125	0.69249	1.1749	0.80552	1.3422	0.81233	1.4992	0.80315	0.89727	1.2277	1.941	3.1984	1.9381	1.0986	1.8798	1.3546	1.3272	1.1995	1.2122	1.764	1.9763	0.53466	0.63264	0.0	1.4835	1.0883	1.3685	1.843	2.3953
17.286	20.177	16.175	9.6587	18.653	10.839	12.137	13.299	11.644	24.863	10.73	29.09	11.671	16.05	14.892	25.076	22.548	15.547	15.654	23.136	12.617	14.553	14.486	12.215	13.006	10.562	6.6987	14.809	23.576	10.807	4.8663	11.683	34.059	15.38	9.7522	27.317	19.618	15.563	19.31	14.603	11.59	15.365	7.7717	11.124	0.0	15.724	14.766	13.498	28.923	9.5576
3.5697	3.0647	4.1045	3.2548	2.8852	3.0785	2.4614	3.5533	2.7931	4.3908	2.4714	2.3353	2.6109	4.5026	2.3737	2.2755	4.1544	1.8473	2.0178	3.6122	3.2896	3.1247	1.7085	1.968	2.9591	3.0171	3.0397	2.412	3.0838	2.9352	1.8115	3.7551	3.5023	1.9725	2.4259	4.831	3.6153	3.5139	2.9707	3.6139	2.73	2.4647	2.6712	2.3153	0.0	3.8431	2.6061	2.7423	4.3413	3.3075
0.0	0.0	0.0	0.0	0.0	0.0	0.0	0.0	0.0	0.0	0.0	0.0	0.0	0.0	0.0	0.0	0.0	0.0	0.0	0.0	0.0	0.0	0.0	0.0	0.0	0.0	0.0	0.0	0.0	0.0	0.0	0.0	0.0	0.0	0.0	0.0	0.0	0.0	0.0	0.0	0.0	0.0	0.0	0.0	0.0	0.0	0.0	0.0	0.0	0.0
2.2706	1.5839	8.3279	2.0832	3.6071	2.2498	4.7315	15.193	2.3101	5.6101	4.2861	5.6267	6.4355	7.0255	6.8498	8.9338	7.2148	0.7256	1.3349	1.5878	6.448	4.3441	2.4536	1.7482	2.4378	2.0373	0.68246	2.7398	1.7492	0.70582	1.3383	1.7058	3.8097	4.8849	1.236	1.7166	0.70224	10.047	4.8532	1.5203	0.86692	2.9192	4.7777	0.8011	0.0	1.8641	2.0625	3.3029	3.488	1.3378
1.9627	1.5562	0.66775	1.4307	3.7323	0.90576	2.8761	1.8297	1.756	5.5775	1.7231	1.0929	2.9705	0.54142	1.7904	1.3939	3.442	0.782	1.6413	4.4528	3.6935	4.1381	0.64276	3.0714	0.70607	1.9604	1.3586	2.157	2.312	2.8506	0.52521	1.4058	2.7005	2.0056	1.5103	6.6647	2.9408	2.0899	3.0206	0.85149	2.8643	0.88017	3.2044	3.0683	0.0	1.0272	4.2397	2.9542	2.8791	0.81411
3.0436	1.9607	3.976	2.5836	2.565	2.0056	3.9311	1.1422	2.5986	1.6481	3.9383	3.2764	4.2712	2.2863	2.6753	1.6783	4.6889	1.4818	2.2373	4.1317	4.7036	5.4175	1.4773	4.8518	2.044	2.3469	1.5605	2.433	2.1529	1.7819	2.2961	1.9839	2.6275	1.913	1.9359	4.1491	4.1963	3.3435	3.2785	2.3622	3.3945	4.739	3.636	2.9915	0.0	2.7867	2.1603	3.5207	6.2353	2.0166
1.6729	0.51604	0.51502	0.35921	0.92778	0.43967	0.22298	0.78633	0.47105	0.34976	0.48157	0.57186	0.28876	0.66616	0.44617	0.71999	0.21576	0.46687	0.39542	0.74989	0.95796	0.27083	0.21158	0.23657	0.48719	0.42791	0.1259	0.46783	0.38409	0.65514	0.41332	0.46411	0.7412	0.41516	0.98655	0.40786	0.60421	1.538	0.70599	0.71392	0.6689	0.5826	0.83099	0.36978	0.0	0.63851	0.85722	0.87396	0.47643	0.12728
2.1488	1.9218	1.6455	1.2585	3.9503	2.3402	1.3447	3.0958	2.3616	1.4312	1.6627	4.309	1.7691	3.8264	2.3932	2.6321	4.2524	2.9515	2.4524	2.5001	2.0081	3.1695	2.677	1.9787	2.4644	2.4076	2.6045	1.6062	2.8298	2.0446	1.5089	2.0126	3.63	2.3334	2.8274	2.0691	4.0555	2.1674	1.0446	2.2928	1.9879	4.5275	1.6911	1.1496	0.0	1.6835	5.6727	1.0038	4.9641	1.6282
9.1322	8.2059	6.8717	7.1931	7.1914	9.2205	7.951	9.0689	8.6387	7.5611	9.8912	7.4016	6.896	10.649	7.4439	6.7563	6.7201	8.7608	9.2444	6.3827	8.2618	6.969	11.124	7.5598	7.6631	8.0085	8.1544	6.7973	8.0586	7.4616	10.409	7.8826	7.6027	10.958	8.5398	6.6315	7.5285	6.6223	6.1722	8.6703	6.9922	6.9656	10.972	7.9668	0.0	8.8747	7.3667	8.4542	5.8782	8.2684
0.0	0.0	0.0	0.0	0.0	0.0	0.0	0.0	0.0	0.0	0.0	0.0	0.0	0.0	0.0	0.0	0.0	0.0	0.0	0.0	0.0	0.0	0.0	0.0	0.0	0.0	0.0	0.0	0.0	0.0	0.0	0.0	0.0	0.0	0.0	0.0	0.0	0.0	0.0	0.0	0.0	0.0	0.0	0.015097	0.0	0.0	0.0	0.0	0.0	0.0
0.0	0.0	0.0	0.0	0.0	0.0	0.0	0.0	0.0	0.0	0.0	0.0	0.0	0.0	0.0	0.0	0.0	0.0	0.0	0.0	0.0	0.0	0.0	0.0	0.0	0.0	0.0	0.0	0.0	0.0	0.0	0.0	0.0	0.0	0.0	0.0	0.0	0.0	0.0	0.0	0.0	0.0	0.0	0.0	0.0	0.0	0.0	0.0	0.0	0.0
1.5625	2.7549	3.2269	0.74067	2.4746	1.4579	1.5815	1.7915	1.7344	2.2214	1.7559	3.0247	1.8869	3.401	2.2698	2.7391	1.9747	1.2476	1.5361	2.2446	2.4094	3.1413	0.79506	1.8932	1.6631	1.4676	0.98693	1.6837	1.482	1.4086	0.92207	1.7147	1.6887	2.861	1.6017	4.2478	1.8971	1.8308	2.1943	1.7379	2.0925	1.9537	2.3598	1.7371	0.0	1.7843	3.598	1.8067	2.5981	1.8925
0.0	0.0	0.0	0.0	0.0	0.0	0.0	0.0	0.0	0.0	0.0	0.0	0.0	0.0	0.0	0.0	0.0	0.0	0.0	0.0	0.0	0.0	0.0	0.0	0.0	0.0	0.0	0.0	0.0	0.0	0.0	0.0	0.0	0.0	0.0	0.0	0.0	0.0	0.0	0.0	0.0	0.0	0.0	0.0	0.0	0.0	0.0	0.0	0.0	0.0
1.0619	1.9393	1.8302	0.46838	1.0151	0.59352	1.5086	0.84589	1.3805	1.2634	2.1994	0.98823	1.5041	1.1611	1.2532	1.3191	0.94789	2.0963	1.3589	3.1635	1.1164	3.2136	1.3062	1.6824	1.4301	1.2957	0.68102	1.9346	1.3887	1.8684	0.33243	1.6741	3.7791	0.27696	0.66146	2.4355	1.6082	1.4473	1.1708	1.0471	2.6033	0.89135	0.76682	2.1215	0.0	0.87059	2.0346	0.97306	1.1275	0.70667
8.8034	7.8742	7.3014	5.2724	7.879	7.5559	5.4415	6.2828	5.9228	10.113	5.3765	9.1242	6.7871	5.8659	5.7476	7.8045	7.5183	4.8882	4.5862	10.449	6.016	8.324	6.2255	5.6718	6.2323	5.8664	4.8253	7.4042	7.0233	6.8175	4.2595	7.1982	9.3796	4.9087	6.372	10.565	8.0671	7.2541	8.4126	7.2284	7.8961	7.205	5.7493	5.7163	0.0	7.8801	11.604	7.492	9.4414	6.2905
10.831	7.4048	9.4611	4.4095	8.7824	5.4458	6.5238	7.2124	6.5809	11.236	6.5093	7.8124	8.5059	6.8646	6.576	7.564	7.9986	4.682	6.4881	8.1613	7.93	8.7093	6.1961	7.0213	5.2431	5.4143	2.1265	6.2709	10.624	7.2775	1.0856	9.9309	11.777	4.7721	5.6291	16.053	8.874	7.2554	10.049	7.8032	6.0697	6.3991	4.3365	5.8099	0.0	9.7786	10.929	6.8068	10.504	5.5905
15.695	12.121	12.685	6.773	13.309	9.8272	9.7884	14.72	10.785	20.238	10.628	17.894	13.105	16.539	7.7954	13.258	11.266	9.3905	10.327	12.693	10.798	13.655	10.452	9.5999	8.3142	8.8432	3.9411	10.889	16.777	10.52	1.9333	12.431	16.119	9.1419	10.265	18.014	9.2683	14.86	13.504	12.706	9.048	13.397	8.1749	8.2607	0.0	15.141	15.115	10.634	18.931	8.6082
8.053	7.845	6.2426	2.8256	7.9882	4.7693	6.0277	5.5771	5.3079	7.1894	5.9997	10.311	6.4944	8.5823	5.0434	8.4323	6.2015	5.0246	5.373	5.859	5.5558	6.4757	5.187	4.9637	6.7502	5.4799	3.7248	5.6236	7.1652	6.3178	2.6027	6.7953	9.1394	4.3484	5.2065	8.3241	7.8419	7.9071	8.2934	5.3681	4.4572	8.8842	4.4101	4.4109	0.0	5.8006	8.7399	6.977	10.771	4.6374
15.468	17.356	15.787	10.597	17.54	9.848	12.069	12.479	12.447	15.895	15.097	18.074	14.538	17.399	15.79	17.832	14.243	15.486	10.942	19.949	14.527	14.753	10.882	13.61	13.241	10.903	6.0077	11.87	13.689	13.135	2.8254	11.167	20.867	13.02	8.5676	23.044	18.358	14.25	15.204	11.843	12.059	15.67	9.7057	10.773	0.0	13.26	17.409	13.083	20.134	8.3491
1.081	1.4598	1.8642	1.0066	1.8094	1.572	1.478	1.1775	1.3681	1.5855	1.3644	2.0769	1.4467	1.6054	1.6011	1.7964	2.4828	1.7759	0.98496	2.554	1.2439	2.0461	1.0425	2.2229	1.2647	1.0327	0.49732	1.5423	1.1426	1.372	0.44651	1.5831	3.0631	1.2911	0.83355	3.2449	3.5013	1.3833	1.6001	1.1193	1.574	1.79	1.08	1.9683	0.0	1.4919	2.7409	1.8271	3.3745	1.5447
4.5804	6.3084	5.3516	3.9268	6.7596	3.2303	4.327	5.073	4.2052	6.0465	5.0129	5.9595	5.14	4.6253	5.4907	6.6055	4.4683	5.0746	3.6548	8.2908	4.3419	5.9084	3.6995	4.6529	3.9962	3.3122	1.6505	5.2793	5.2965	5.9003	1.1714	5.0168	5.484	4.1247	2.9711	8.8459	7.819	5.1073	5.0035	5.4215	5.5615	7.4771	3.1875	4.5655	52.361	4.2615	7.8851	4.4095	9.313	4.5691
0.6792	0.80302	0.97156	0.91179	0.95714	0.89441	0.63081	0.77427	0.71761	1.9904	0.63598	1.4343	0.96043	0.8359	0.81777	0.96712	1.3293	0.70428	0.43661	1.0982	0.85318	0.80847	1.2539	0.56795	0.59316	0.56952	0.37886	0.71521	0.82793	0.76433	0.22496	1.0249	2.5087	0.90924	0.56783	1.5884	1.235	0.89742	0.991	1.0975	0.69687	1.0909	0.59766	0.63177	0.0	0.99632	1.3847	0.7368	1.2102	0.78602
1.0634	1.2799	1.1303	1.0704	1.3908	1.0565	1.2273	1.1892	1.0986	1.4476	1.1106	1.7668	1.4525	1.2597	1.4542	1.6156	1.4146	1.3706	0.93027	1.7123	1.3029	1.1681	1.2715	1.0841	1.0562	0.87156	0.49928	1.2293	1.2613	1.3069	0.37714	1.2702	2.2459	1.1925	0.95448	2.2911	1.7146	1.1295	1.6415	1.307	0.95222	1.6752	0.88864	0.65905	0.0	1.4094	1.7166	1.136	1.7373	1.077
6.7388	9.8314	9.0961	4.4124	10.789	6.1207	7.5571	9.2452	6.4161	10.416	8.5746	8.8846	9.7758	8.8524	9.1377	8.2609	9.8015	8.4008	5.6543	10.573	6.8123	7.0844	6.1126	6.8787	7.8293	5.2896	3.165	9.6321	7.6842	11.613	1.4533	6.7202	11.491	4.0719	6.3143	10.279	4.5926	6.5923	7.2463	7.7525	7.1745	4.8906	3.9848	6.6468	60.245	7.8211	9.5522	6.49	7.7879	4.1483
1.5203	1.5648	1.9182	1.4634	1.5037	1.2686	1.2958	1.5153	1.4257	1.5726	1.453	2.3544	1.6229	1.5355	1.1075	1.5778	1.7266	1.0679	1.021	2.0645	1.6152	1.4392	1.0754	1.1523	1.2099	1.1313	0.50946	1.7484	1.5741	1.2489	0.44289	1.095	2.3435	1.4977	1.2664	2.8818	2.0306	1.6099	1.6988	1.6895	1.2643	1.8192	1.2019	1.0958	0.0	1.5241	1.7551	1.5431	2.9321	1.7861
2.4632	2.5363	1.9329	2.8448	1.5303	2.1021	1.1032	2.203	1.5295	2.6171	1.0078	2.2804	1.429	3.2803	1.2586	2.8217	2.0332	0.96851	0.86667	1.8185	2.209	1.5434	1.8387	1.3664	1.6011	1.3114	0.86585	2.1154	1.3242	1.021	0.63095	1.8567	5.3475	1.2865	1.3487	3.6136	2.5838	3.3229	2.7857	2.2612	1.0988	3.8677	1.5612	1.0235	0.0	2.5074	1.8533	1.0378	5.1197	1.1339
2.2272	2.5962	1.6696	1.4579	2.8787	1.5685	2.0778	1.4523	1.8032	2.4284	1.4746	3.5096	2.4266	2.1585	2.115	3.3948	2.0131	1.7845	1.6096	2.9759	2.5544	2.4722	1.6531	1.5802	2.2192	1.3421	0.64175	1.5788	3.0622	1.5157	0.34958	1.4971	4.9436	1.1733	1.2981	4.2184	2.271	2.5039	1.3548	1.7627	2.1923	1.8077	1.0518	1.3038	0.0	2.609	2.388	1.6407	4.2192	1.3482
1.6228	2.2239	0.67637	1.6282	2.1229	1.5234	1.8005	1.9656	1.7861	1.4766	2.1035	2.5628	2.0515	2.0573	1.5614	2.3473	2.1725	1.0717	1.6128	1.7803	1.3969	1.9366	1.6925	1.3995	1.5067	1.5688	0.67617	2.0169	2.0322	1.4251	0.71067	1.507	2.9854	1.0426	1.9028	2.0973	2.865	2.441	1.9192	1.9322	1.5507	2.0454	1.6269	1.3893	0.0	1.8286	3.0203	1.3726	2.4772	1.2891
5.1908	5.8742	5.3891	3.7522	5.2965	3.4714	3.7271	3.6387	3.8546	5.5427	4.3914	5.7853	4.8771	4.4042	4.1826	5.9797	5.9104	4.9095	4.8289	6.4686	2.7663	3.9979	3.9915	2.9305	4.4837	3.5976	2.7747	4.0399	7.3057	4.7486	2.7779	4.6339	6.0347	3.239	3.4711	6.5545	6.1689	4.1521	5.1632	5.0033	3.8086	4.5513	2.4398	3.1851	0.0	4.2913	5.2992	3.4952	8.3982	3.031
2.5337	3.7565	1.6882	1.0387	3.9869	0.81015	2.2144	2.3129	2.4554	1.8149	2.8552	2.6611	2.5177	2.4266	2.6045	2.7492	2.8566	1.2298	4.1508	2.6117	2.4938	3.0921	2.1074	4.1243	1.8448	1.6203	0.98066	1.7369	5.2721	1.8859	0.76058	2.0706	3.8975	3.6924	2.4204	4.1288	5.9673	5.1149	1.9841	2.8862	1.581	4.6817	1.8924	2.3336	0.0	1.4477	2.8402	2.8408	5.4346	1.4847
1.8423	3.0006	1.4162	1.4706	3.464	2.3205	3.8755	2.5253	1.941	3.4662	1.6121	4.8054	5.4498	3.255	2.8133	2.8397	2.4356	1.2822	2.6962	2.2515	1.5758	1.08	1.8965	0.95122	1.8389	2.0508	1.3096	1.146	3.5451	3.7476	0.72859	2.6002	3.0904	0.76232	1.2803	1.9351	2.4045	1.0708	1.8387	2.2369	1.5699	2.0161	1.0961	1.3517	0.0	2.5415	4.9464	2.9584	1.489	1.2877
2.3772	3.4806	1.6589	1.9189	3.4409	2.0136	3.2687	3.7641	2.9277	2.9428	3.0229	3.1617	3.8409	3.6396	3.463	5.6903	3.9795	3.2372	2.8016	6.1583	2.7203	2.6475	2.4869	3.1013	2.4194	2.6013	1.5771	2.2774	4.7445	2.6198	1.2285	3.2152	2.4692	2.5881	2.6589	5.9563	4.1461	3.7712	1.7166	2.6218	4.8007	3.5294	1.9142	2.5456	0.0	3.3666	4.4048	2.8738	9.2403	1.8747
1.4614	2.9382	0.94685	2.1502	3.0613	1.4963	1.8906	1.8737	2.2978	2.8662	1.8645	2.2317	2.2967	2.9814	2.7776	2.9672	3.2421	2.1299	2.3934	4.1894	1.4795	2.7145	2.2243	2.4845	1.6347	1.7172	1.3046	1.6977	3.7144	2.1149	1.0397	2.851	1.4338	1.6958	1.9441	2.9809	2.9554	3.4154	1.1575	2.3999	3.2946	3.1747	1.0472	2.0065	0.0	2.7871	3.3288	2.3122	3.8308	2.2571
2.7232	3.3479	3.4077	2.3812	3.2122	2.708	3.5908	3.1512	3.1935	4.6782	2.949	3.9774	4.5388	3.1093	2.9397	4.5037	3.7654	3.5547	2.5682	4.6742	3.4728	3.2302	3.697	2.743	3.0551	2.8618	1.8778	3.5955	3.3705	3.3122	1.387	3.2809	3.4941	2.9201	3.4021	5.4143	4.1894	2.8545	4.0067	3.2692	3.8069	3.2363	3.0176	2.9171	27.422	3.7286	4.4465	3.2792	4.1863	2.7274
4.8156	2.9286	3.4549	2.7538	2.4193	2.3749	2.2223	1.9518	2.8818	5.0118	3.6112	6.0975	2.7287	4.4932	2.7564	4.3172	3.5165	2.8404	2.5941	4.3665	1.3871	2.9281	3.1542	3.3569	1.6405	2.3132	1.7833	3.5471	3.5223	4.1184	0.76962	1.6182	3.3494	3.3105	2.8536	5.2451	5.426	3.582	2.4023	2.9349	3.1586	3.9292	0.9424	3.5565	0.0	3.8716	4.3975	2.2189	5.2153	2.8631
0.051475	0.10124	0.0	0.031484	0.015602	0.0	0.0	0.025384	0.014745	0.0	0.0	0.0	0.027474	0.030488	0.0	0.0	0.0	0.044035	0.0	0.014499	0.0	0.014836	0.03326	0.0	0.020482	0.014325	0.0	0.032951	0.0	0.0	0.0	0.0	0.018939	0.0	0.010553	0.0	0.0	0.029421	0.059825	0.0	0.015404	0.0	0.0	0.0	0.0	0.028501	0.036897	0.0	0.064596	0.0074222
0.86764	0.72077	0.73324	0.96909	1.212	1.0217	1.2263	0.14882	0.88611	0.61783	0.60442	0.73024	1.5906	1.0278	0.29555	0.44888	1.4153	0.83905	0.72615	0.85004	1.2163	0.56539	0.87749	0.60071	0.81056	1.0708	0.53373	0.91762	0.9541	0.93394	0.12282	0.36527	0.83277	1.4838	0.78885	1.7644	0.62718	0.90559	1.0522	0.65426	1.2869	1.7838	0.76988	1.0392	0.0	1.2741	1.0546	1.2266	1.1993	1.3925
4.6974	6.8315	1.8188	6.3829	5.8758	4.898	3.6141	7.1196	5.3824	4.9118	5.0752	10.794	4.1628	5.1801	6.2361	4.1569	6.6602	8.544	7.5259	7.3374	4.3262	4.4808	4.4479	5.5555	2.7974	5.4736	8.0485	7.5184	7.5528	5.5123	3.8717	4.5213	7.5886	6.0518	6.0076	8.8749	5.2821	5.6328	4.8271	5.3289	6.44	8.2769	4.6588	4.29	14.591	4.1996	6.7828	4.4251	7.6627	3.3127
2.0632	2.3352	0.65898	1.3553	3.6993	3.2777	2.0696	1.9203	1.5358	1.322	1.0217	2.461	2.4118	0.3098	1.8783	2.2352	2.2913	1.2347	1.2226	1.0641	1.609	0.76219	1.2956	1.7101	0.24282	1.4072	1.1086	2.1764	1.8864	2.4555	0.70171	1.3318	1.3258	1.951	2.0375	3.228	2.5047	3.8368	2.443	1.7859	1.0957	1.797	1.9097	1.8183	0.0	1.1745	3.3223	2.7369	1.2399	1.2738
3.6084	4.3536	3.2753	2.6434	4.7099	3.0967	3.6736	3.522	3.193	3.895	4.3025	5.922	4.6374	3.354	4.0679	4.2987	4.3562	3.3446	3.3363	5.3659	3.7177	3.1524	3.0556	3.4293	2.6665	2.865	1.9328	3.1786	4.0477	3.4297	1.9621	3.3806	4.4529	4.1037	3.1949	5.8004	4.3538	3.7491	4.3414	3.8364	4.364	4.4363	2.8115	3.7103	20.838	2.8996	4.4607	3.7651	4.8563	2.1954
7.3461	6.3578	4.9547	4.1256	7.7157	5.1147	5.7301	5.4862	5.9642	7.5991	5.5459	7.4295	6.8605	5.7981	5.6938	7.6727	6.1733	5.1529	5.6346	7.9579	6.2887	6.0463	4.8633	5.1676	5.2021	6.0042	3.978	6.7695	7.3038	5.5774	3.2998	6.6135	6.9868	5.2748	6.1272	10.5	8.7724	7.1761	7.0737	6.2088	6.1272	7.4376	5.1631	5.4726	0.0	6.7123	7.445	7.175	10.221	4.8238
0.057442	0.0538	0.0	0.0058557	0.023214	0.012648	0.10185	0.056653	0.043879	0.10453	0.034087	0.092661	0.081757	0.11341	0.050004	0.097644	0.02435	0.065519	0.031592	0.053931	0.02684	0.066225	0.037115	0.03977	0.015238	0.0	0.0	0.065369	0.021523	0.010305	0.03117	0.04944	0.035224	0.02597	0.047105	0.044777	0.0	0.021888	0.0	0.072191	0.02292	0.034824	0.093784	0.10549	0.0	0.021203	0.054898	0.021468	0.032037	0.055217
1.5576	2.7029	1.6635	1.204	2.2308	1.0628	1.9727	2.7517	2.0544	1.8533	2.1483	1.9052	1.7723	2.1492	2.8161	3.2733	2.8661	2.9773	1.8733	2.4877	2.4953	2.22	2.3557	2.9745	1.7231	1.9721	0.85625	1.7093	2.1261	1.4832	0.78948	1.5027	1.9459	2.2054	1.7475	1.2409	1.5876	2.798	1.3395	2.5039	2.2128	2.397	2.585	2.6	0.0	1.6774	4.061	1.7752	2.5489	1.0465
1.2894	1.7268	0.98892	1.4483	1.5997	1.2577	1.6024	1.5212	1.3842	0.58109	1.4695	2.2043	1.8266	1.3703	1.2116	1.6796	2.1889	1.3057	1.5773	1.2965	1.25	2.07	1.2691	1.2598	0.97334	1.1335	0.68196	1.2239	1.9437	1.3619	0.96774	1.7035	3.1212	1.046	1.2896	1.7612	1.8241	1.9009	1.6993	0.98134	1.0962	1.5451	1.1706	1.3467	0.0	1.0075	1.6497	1.1754	2.7219	1.4804
0.0	0.015554	0.017933	0.0033859	0.0	0.0036568	0.0065435	0.0	0.0095146	0.0	0.0049275	0.021432	0.0088639	0.0	0.0	0.0	0.00352	0.0	0.0060891	0.034303	0.01552	0.0	0.0	0.0	0.0066081	0.0	0.0	0.0023624	0.012445	0.062566	0.0	0.0	0.0	0.015016	0.0022698	0.0	0.0	0.025312	0.060049	0.0	0.043072	0.0	0.022595	0.047927	0.0	0.0	0.003968	0.0031034	0.013894	0.012771
1.5993	1.3481	1.5351	0.9352	1.5575	1.0687	1.1028	1.1611	1.1602	2.0346	1.3972	1.9493	1.5176	1.7103	1.2665	2.0579	1.9633	1.2922	1.1769	1.9521	1.3493	1.3658	1.2678	1.0919	1.1785	1.2611	0.73332	1.2987	1.6188	1.7375	0.51027	1.2427	1.956	1.2854	1.2781	1.7575	1.4902	1.5574	1.8072	1.5298	1.5466	1.4746	1.3781	1.4802	20.653	1.3693	1.6824	1.3117	1.9884	1.0548
0.74375	0.54088	0.99211	1.668	1.5736	1.2668	0.56886	0.79107	0.69765	0.54403	0.71396	0.64929	0.8095	0.43187	1.352	1.6857	1.425	0.34931	0.61758	0.5915	0.59284	0.55483	0.31095	1.353	0.4178	0.68995	1.1569	0.64102	0.70489	1.6875	1.1158	0.56483	1.5506	0.27691	1.3693	0.37515	0.40835	0.18338	0.64407	1.5725	0.47133	1.6444	0.59525	0.55094	0.0	0.75901	2.0384	0.32702	0.61002	2.229
6.9864	8.6126	7.4254	7.2611	7.6966	7.682	6.6651	9.2777	7.3434	9.6302	10.606	8.4125	8.3621	9.8788	6.4217	6.2559	10.946	6.4754	4.8226	7.7163	6.6472	7.135	6.1706	5.3016	6.3435	6.3443	4.3475	9.4374	6.2888	6.1227	6.5552	7.7981	12.423	8.0282	6.7036	10.665	7.6441	6.7287	8.8145	8.3212	7.2302	9.4047	7.8947	7.932	30.688	8.9365	10.37	6.1124	5.5134	7.7417
2.9427	2.3899	3.7728	1.3833	1.3111	2.5895	3.0236	2.6562	1.8378	1.4286	2.5638	2.4255	3.4853	2.5374	1.1812	1.1401	3.0878	2.4432	2.339	2.0385	3.9793	2.1938	0.92718	1.4758	2.6066	1.6147	1.5815	2.4317	2.7994	2.8541	1.5178	3.0071	3.9405	1.8475	1.8035	4.0609	2.575	0.96281	2.5056	1.7328	1.699	1.9763	3.9471	1.1703	0.0	2.3375	3.7267	1.4981	3.5666	2.0871
1.4503	3.0042	2.3777	2.6547	3.0803	1.7168	1.0073	2.0464	1.68	5.0857	1.2721	3.2787	1.243	2.3826	1.7417	2.7442	3.2917	1.7689	1.6477	1.5028	2.6414	1.5561	1.9015	0.9015	1.8155	1.6498	0.81308	1.536	2.1122	1.9599	1.2638	3.3348	3.003	1.1486	1.5409	2.587	2.64	1.1617	4.1996	2.2192	1.2355	1.4055	2.6617	1.1665	0.0	1.6001	3.5208	1.9881	4.3927	2.9063
3.8658	4.7509	7.003	3.0882	4.0518	2.4821	3.0108	3.2961	3.079	0.88758	4.438	2.3779	3.0179	1.9045	4.5289	3.5928	3.7754	5.7591	2.5434	4.4471	2.1271	4.7693	4.6339	3.0017	2.4008	3.3985	1.424	3.392	2.9749	1.8278	1.9507	2.7637	4.1075	4.0672	2.6813	7.1817	5.7064	2.8291	3.6672	3.7188	2.8435	4.4518	2.212	2.3744	0.0	3.5707	4.5579	2.9875	3.1435	2.8444
1.27	1.4842	1.335	1.6188	1.1923	2.1047	1.6008	1.3634	1.2652	1.7691	1.3705	1.2944	2.0155	1.5177	0.86583	0.91701	1.9938	1.0191	0.99514	1.5828	0.91375	1.2698	1.2781	1.0038	0.80047	1.1197	0.91431	1.3669	1.2002	1.488	0.75621	1.1463	1.9352	1.2347	1.1705	1.958	1.4948	0.96355	1.2801	1.4492	1.1973	1.2366	1.1652	1.6718	0.0	1.7672	1.6837	1.1404	1.589	1.3418
3.3168	3.8451	3.6192	5.1037	6.2991	3.6159	6.7308	6.2451	4.827	5.2971	5.2647	3.8837	6.976	5.9346	6.133	4.8101	4.164	5.8401	3.744	5.0174	3.609	3.5766	5.5826	4.7372	3.6501	4.37	4.0728	5.4886	4.4844	4.5814	3.65	7.3963	2.2657	3.2717	5.2782	9.6957	6.038	5.6475	5.1758	4.9059	4.0119	3.7755	3.2757	4.9107	0.0	5.6634	8.4291	5.1036	8.8581	3.6053
0.0	0.0	0.0	0.0	0.0	0.0	0.0	0.0	0.0	0.0	0.0	0.0	0.0	0.0	0.0	0.0	0.0080704	0.0	0.0	0.0	0.0	0.0	0.0	0.0	0.0	0.0	0.0	0.0	0.0	0.0	0.0	0.0	0.0070045	0.0	0.0	0.0	0.0	0.0	0.0	0.0	0.0	0.0	0.0	0.014984	0.0	0.0	0.0	0.0	0.0	0.0
2.1593	1.5976	3.081	1.6961	2.031	1.9805	1.7292	1.8386	1.8987	1.5642	1.3229	2.1301	1.8297	1.9322	2.042	1.7561	2.0667	2.2917	1.6603	2.6574	1.822	2.1522	1.3517	1.4914	1.706	2.0925	1.7897	1.5425	1.5076	1.4186	1.3572	1.8351	2.1719	2.0719	1.9534	3.2514	1.8532	1.6397	1.7694	2.4483	1.6922	1.7564	1.9022	1.4794	0.0	2.3768	2.9768	1.7214	1.5942	1.6382
2.5046	2.5569	3.516	2.9011	2.638	2.4576	3.5835	3.1598	2.8669	2.7727	3.6042	2.7474	3.9213	3.0534	2.9161	2.7142	3.6365	2.6366	2.8124	3.0747	3.4085	2.9838	2.6433	2.2326	2.2922	2.6255	2.6683	3.5139	3.0266	2.2186	2.3048	2.7216	3.4326	2.3779	2.7771	3.2337	2.9861	1.873	2.6118	2.8723	3.3229	1.5943	3.3992	2.9241	0.0	3.5074	3.1642	2.3109	3.1168	1.4867
6.669	6.6001	7.0614	4.7419	7.1758	4.644	6.3393	6.3399	5.6569	7.5512	5.7878	9.216	7.5441	6.649	5.9505	6.8963	6.4434	5.4515	4.6458	7.6806	5.8428	6.9091	6.1524	6.1691	5.2556	5.3101	3.2762	6.4035	6.3408	5.1645	3.2067	6.8161	7.4087	6.0804	5.7423	9.9207	9.3045	5.993	6.66	6.5794	5.6324	7.8334	5.4593	6.0508	51.671	6.9337	8.4185	6.7711	7.8419	4.2685
5.7169	5.5183	3.7626	3.4137	4.8189	3.5921	4.6091	3.4812	3.392	5.8879	4.2697	5.8106	5.8933	4.2347	2.9741	5.6667	7.1042	3.1657	2.5717	6.5684	2.6642	4.7911	3.6549	2.6422	3.4872	2.9217	1.4482	4.6863	4.1711	3.3529	1.0804	3.3106	8.2137	2.6801	2.6224	6.4906	3.9201	4.5349	5.0606	4.2995	4.8029	4.6089	2.2411	3.7041	0.0	3.8001	4.5735	3.2895	7.1299	4.0716
1.02	3.1049	5.7827	0.72787	3.0273	3.5655	0.65309	2.3474	1.5279	3.345	0.71879	3.0852	0.89603	1.2083	2.0534	3.7387	3.3286	3.0541	1.7414	1.4006	0.68514	1.372	3.5151	1.3536	2.1731	1.4075	0.86977	0.88873	2.5321	1.3953	0.43819	1.0151	4.8319	2.3922	1.0456	2.4848	1.8037	2.5264	2.3381	2.4517	0.78855	2.5702	0.3296	0.97007	0.0	2.6944	5.8491	2.5256	0.90668	0.98665
115.36	127.77	107.18	77.34	103.59	118.81	67.766	94.4	91.443	116.72	86.438	77.41	99.027	82.705	66.393	139.54	124.6	86.544	58.516	114.19	120.28	109.3	86.045	72.175	55.211	80.459	51.503	114.54	80.228	100.92	79.539	168.5	121.53	72.653	83.099	188.18	124.39	82.02	95.067	97.659	87.789	98.511	120.38	91.832	18.51	94.456	195.15	109.82	228.58	109.58
2.6531	2.0822	2.2623	2.5404	2.4346	1.6589	2.2223	2.3009	1.8817	3.4129	1.4984	1.8418	2.4659	2.1457	1.8038	1.5862	2.4297	2.7914	1.8566	2.6799	2.629	1.4345	3.1625	1.3745	1.649	1.6346	1.3314	1.9521	2.4681	2.5308	0.49147	2.2205	2.6322	1.3525	1.7968	3.5515	1.3209	2.2694	3.0268	1.7522	2.1081	1.7637	2.1434	1.3537	0.0	1.935	2.105	2.6977	3.5743	2.1792
4.2829	5.3898	3.9083	3.3759	5.5399	3.4069	3.2443	3.7927	3.5639	6.847	4.2284	6.831	4.1292	4.8232	3.8989	5.3192	6.4344	3.7756	3.1019	6.6603	3.4246	4.9116	3.9756	3.3306	3.8944	3.2568	1.9889	4.6401	4.1193	3.0274	1.1784	4.1762	6.9522	3.109	3.2215	7.5118	4.5922	5.0855	5.7839	5.4015	4.2602	5.3758	2.4252	4.5103	0.0	4.8846	4.9832	4.0411	7.5067	3.3661
2.8865	2.0598	3.8467	1.0299	3.4163	2.7845	1.97	3.344	2.4051	1.4591	2.0494	2.0067	2.6472	3.3921	3.6195	2.2586	4.8994	2.7633	2.6144	2.4778	2.842	1.8686	2.0131	2.6487	2.2698	1.9254	1.0476	2.185	3.2575	3.1502	1.8274	3.2386	5.0783	4.1325	2.6348	4.4064	4.3099	2.9069	2.4673	2.0643	1.6865	3.3749	2.3283	2.2178	0.0	2.67	2.4139	2.6777	3.3348	3.6534
[truncated: 286 more rows]
[truncated: 118 more columns]
