# Supplementary material for: Population genetics of transposable element load: A mechanistic account of observed overdispersion
Source: PLoS One. 2022 Jul 14;17(7):e0270839. doi: 10.1371/journal.pone.0270839 (PMC9282655; doi:10.1371/journal.pone.0270839)
Supplement: S1 File — This compressed directory contains the two data sets discussed in ‘Appendix: Data Analysis’ (above) and the scripts used to generate Figs 1 and 2. (ZIP) [file pone.0270839.s001.zip › S1_File/TEPopGen/Mimulus/Output4Python.m]

% Output TE EstNums with parsed names
csvwrite('EstNum.csv', G.EstNum)
csvwrite('idxTE.csv', G.idxTE)
% csvwrite('Names.csv', G.Name)

C = G.Name;
fileID = fopen('Names.txt','w');
formatSpec = '%s\n';
[nrows,ncols] = size(C);
for row = 1:nrows
    fprintf(fileID,formatSpec,C{row,:});
end

C = G.PlantNames;
fileID = fopen('PlantNames.txt','w');
formatSpec = '%s\n';
[nrows,ncols] = size(C);
for col = 1:ncols
    fprintf(fileID,formatSpec,C{:,col});
end
