# Supplementary material for: Population genetics of transposable element load: A mechanistic account of observed overdispersion
Source: PLoS One. 2022 Jul 14;17(7):e0270839. doi: 10.1371/journal.pone.0270839 (PMC9282655; doi:10.1371/journal.pone.0270839)
Supplement: S1 File — This compressed directory contains the two data sets discussed in ‘Appendix: Data Analysis’ (above) and the scripts used to generate Figs 1 and 2. (ZIP) [file pone.0270839.s001.zip › S1_File/TEPopGen/Drosophila/DMel_TE_SummaryByName.csv]

name	21	26	40	42	45	49	57	59	69	73	75	83	85	88	91	93	101	105	109	129	136	142	149	158	161	176	177	181	195	208	217	227	228	229	233	235	237	239	256	280	287	309	310	317	320	321	332	338	350
1360(DNA)	1	2	4	2	3	3	3	2	2	1	2	3	2	3	2	2	2	2	3	2	2	2	2	1	1	1	2	2	3	5	1	3	2	2	1	1	2	2	3	1	1	3	2	3	2	2	4	3	3
17.6(RNA)	1	0	1	0	0	0	2	2	1	0	1	1	1	1	0	2	0	0	1	0	1	0	1	2	2	2	1	1	0	1	1	1	1	1	0	2	1	1	1	0	1	1	1	1	0	5	1	4	0
1731(RNA)	0	0	0	0	0	0	0	0	0	0	0	0	0	1	0	0	0	0	0	0	0	0	0	0	0	0	0	1	0	0	0	0	0	0	0	0	0	0	0	0	0	0	0	0	0	0	0	0	0
297(RNA)	3	0	2	1	1	0	2	2	0	0	2	1	1	1	1	1	0	0	0	2	3	1	2	1	1	0	1	3	0	2	1	2	1	0	1	1	0	0	2	0	0	2	0	0	2	2	1	0	2
3S18(RNA)	1	0	0	2	1	1	2	2	2	2	0	3	0	0	0	1	2	0	0	1	2	1	0	0	0	5	1	0	0	1	0	1	0	4	0	0	0	2	1	1	0	2	2	1	9	1	1	4	2
412(RNA)	4	4	9	1	3	3	3	2	3	1	4	7	3	4	4	3	1	3	0	3	2	4	2	1	2	1	5	7	1	3	0	3	6	3	5	3	1	3	2	2	0	2	2	3	3	4	2	3	2
BS(RNA)	2	1	3	2	2	2	1	2	1	1	2	1	2	2	0	3	0	2	1	4	1	1	1	2	2	2	1	1	2	1	3	4	1	3	0	2	2	2	4	2	0	4	2	1	1	2	2	1	2
Bari1(DNA)	2	2	1	3	2	1	3	1	1	2	1	4	2	3	4	3	1	2	1	2	2	2	2	2	2	2	1	3	3	1	1	3	1	3	2	2	1	0	2	2	2	2	1	3	4	3	2	2	2
Burdock(RNA)	1	5	5	5	3	1	4	3	7	3	2	4	3	3	2	1	5	2	0	3	3	4	1	0	0	4	4	3	2	5	1	4	0	2	5	2	0	1	1	2	3	4	3	1	6	4	2	2	3
Cr1a(RNA)	1	2	8	1	1	1	3	1	7	2	1	6	4	4	3	2	1	2	0	3	3	3	1	0	2	6	7	8	1	6	2	10	7	6	2	4	1	2	6	2	0	6	1	4	10	7	1	3	4
Dm88(RNA)	0	2	1	0	1	0	2	1	1	0	0	2	1	1	1	1	1	0	1	0	1	1	0	0	0	1	0	2	1	1	1	1	0	1	1	2	0	0	0	0	0	1	0	1	1	1	1	0	0
Doc(RNA)	5	1	3	1	0	1	3	0	4	5	3	2	1	4	2	3	1	1	1	3	1	2	2	0	0	3	3	2	5	2	1	2	0	2	2	2	1	1	2	2	1	4	2	3	2	4	3	0	1
F(RNA)	5	6	8	5	2	7	2	2	7	2	6	9	2	4	3	7	5	2	2	6	3	10	1	3	1	6	4	5	4	4	5	5	3	3	2	5	1	3	3	3	2	3	1	4	4	6	5	5	3
FB(DNA)	4	4	10	4	5	9	7	5	9	4	3	5	10	5	6	11	6	5	4	5	10	4	4	7	9	10	8	8	4	12	5	12	7	3	5	5	2	3	9	3	1	13	8	4	9	8	8	4	4
Fw3(RNA)	0	0	0	0	0	0	0	0	0	0	0	0	0	0	0	0	0	0	0	0	0	0	0	0	0	0	0	0	0	0	0	0	0	0	0	0	0	0	0	0	0	0	0	0	0	0	1	0	0
G(RNA)	0	2	0	0	0	0	0	0	0	0	0	0	0	0	0	0	0	1	0	0	0	0	0	0	0	0	0	0	0	0	0	0	0	0	0	0	0	1	0	0	0	0	0	0	0	0	0	0	0
G2(RNA)	0	0	0	1	1	1	0	0	1	0	2	1	1	0	0	2	0	1	1	2	0	0	0	0	1	3	0	1	1	1	0	0	0	0	0	1	0	1	0	1	1	0	0	1	0	0	0	0	0
G4(RNA)	2	1	2	0	2	0	1	1	0	0	1	1	1	1	1	0	1	1	1	0	0	1	0	0	1	1	1	1	1	1	0	1	0	0	0	1	1	1	1	0	0	1	1	1	1	2	1	1	1
G6(RNA)	1	0	1	0	1	0	0	1	0	1	0	1	1	1	1	1	1	1	1	0	0	1	1	0	0	1	0	1	1	1	0	0	0	0	0	0	1	1	1	0	0	0	1	1	1	2	1	1	1
GATE(RNA)	1	1	1	1	1	1	1	1	1	1	1	1	1	1	1	1	1	1	1	1	1	1	1	1	1	2	1	1	1	1	1	2	1	1	1	1	1	1	1	1	1	1	1	3	1	1	1	1	1
H(DNA)	0	1	1	0	1	0	1	1	1	1	1	0	0	1	2	0	2	0	0	5	0	0	1	0	0	0	0	0	0	1	0	1	1	0	2	0	0	0	1	0	0	0	0	0	0	0	1	0	1
HB(DNA)	1	2	4	2	1	1	3	2	2	1	1	3	1	1	2	0	2	1	0	2	3	0	1	0	0	4	3	2	1	3	3	3	2	0	0	1	1	3	1	0	2	1	2	1	1	4	3	1	3
HMS-Beagle(RNA)	0	0	0	1	0	0	0	0	0	0	0	0	0	0	0	0	0	0	0	1	0	1	0	0	0	1	1	0	0	0	1	0	0	0	0	0	0	0	0	0	0	0	0	0	0	0	0	0	0
HMS-Beagle2(RNA)	0	1	0	0	0	0	1	0	1	0	0	0	0	0	0	0	0	0	0	0	0	0	0	0	0	0	1	0	0	0	0	0	0	0	0	0	0	0	0	0	0	0	0	1	0	0	0	0	1
I(RNA)	5	2	4	1	0	3	3	2	4	1	6	3	2	4	0	3	3	1	0	8	3	4	0	0	1	4	1	5	4	4	1	5	1	0	0	4	0	1	0	1	0	0	2	0	2	4	2	2	0
INE-1(DNA)	26	30	35	25	27	23	35	20	26	14	31	32	28	32	31	27	22	28	25	30	29	29	30	22	27	34	32	35	31	35	23	28	28	20	24	26	28	27	29	27	26	30	30	20	33	37	35	25	28
Idefix(RNA)	0	0	1	1	1	0	1	0	1	0	1	2	0	1	0	1	0	0	0	2	0	1	1	0	1	1	1	0	0	1	0	1	0	1	0	1	0	0	0	0	0	0	0	0	1	1	0	1	0
Ivk(RNA)	1	0	2	0	0	2	4	1	0	1	1	2	0	0	1	3	0	1	0	0	0	2	0	0	0	1	1	2	0	1	0	0	1	2	0	2	0	1	2	1	0	0	1	0	1	1	3	0	2
Juan(RNA)	1	2	2	0	1	1	0	0	0	1	4	1	0	1	0	1	0	0	0	0	0	1	1	0	0	0	1	2	0	1	0	1	1	0	0	3	0	3	0	1	1	0	2	0	2	1	0	0	1
Max(RNA)	0	0	0	3	0	1	0	2	3	2	1	1	0	3	4	0	4	1	0	0	0	1	1	0	1	2	2	1	3	3	3	12	0	1	1	1	1	0	2	1	1	2	2	1	0	1	2	1	0
McClintock(RNA)	0	0	0	0	0	1	0	0	0	0	0	0	1	1	0	0	0	0	0	0	1	0	0	0	0	0	0	0	0	0	0	0	0	0	0	0	0	0	0	0	0	1	0	0	0	0	0	0	0
NOF(DNA)	1	0	0	0	0	0	0	0	0	0	1	0	0	0	0	0	0	0	0	0	0	0	0	0	0	0	1	0	0	0	0	0	0	0	0	0	0	0	0	0	0	0	0	0	0	0	0	0	0
P(DNA)	0	0	0	0	0	0	1	0	0	0	0	0	0	0	0	0	0	0	0	0	0	0	0	0	0	0	0	0	0	0	0	0	0	0	0	0	0	0	0	0	0	0	0	0	0	0	0	0	0
Quasimodo(RNA)	3	2	9	1	2	3	31	2	5	7	1	4	4	7	4	4	2	2	1	5	4	3	3	2	2	4	3	2	2	6	1	8	2	1	0	2	4	1	6	4	2	2	2	0	2	5	2	3	3
R1-element(RNA)	0	0	0	0	0	0	0	0	0	0	0	0	0	0	0	0	0	0	0	0	0	0	0	0	0	0	0	0	0	0	0	0	0	0	0	0	0	0	0	0	0	0	0	0	0	0	0	0	0
Rt1a(RNA)	0	1	3	1	2	1	2	2	0	3	1	2	1	1	4	4	4	2	1	2	2	2	1	1	0	2	1	2	1	0	1	2	0	0	2	0	1	3	0	0	1	0	2	2	2	1	2	1	2
Rt1b(RNA)	6	5	6	5	3	4	3	5	4	2	4	5	5	5	5	3	5	5	4	2	4	4	6	2	5	8	5	8	5	6	4	5	5	4	3	5	2	5	9	7	5	6	4	6	6	5	5	4	2
Rt1c(RNA)	0	0	0	0	0	0	0	1	0	0	0	0	0	0	0	0	0	0	0	0	1	0	0	0	0	0	0	0	0	0	0	0	0	0	0	0	0	0	0	0	0	0	0	0	0	0	0	0	0
S(DNA)	3	5	5	3	3	3	6	5	4	4	7	6	1	6	3	0	4	2	2	2	2	3	2	1	0	6	7	7	3	4	2	5	3	3	1	1	6	4	5	2	2	4	2	3	2	5	4	3	4
Stalker(RNA)	0	0	0	0	0	0	0	0	0	0	1	0	0	0	0	0	0	0	0	0	0	0	0	0	0	1	1	0	0	0	0	0	0	0	0	0	0	0	0	0	1	0	0	0	0	0	0	0	0
Stalker2(RNA)	2	4	4	0	1	0	2	0	3	2	1	2	1	1	1	2	0	1	0	4	1	2	1	0	0	0	4	0	0	3	1	2	1	0	3	2	1	0	0	1	0	1	1	1	4	6	1	2	0
Stalker4(RNA)	1	0	1	0	1	1	0	0	1	0	2	1	0	0	0	0	0	0	0	0	0	0	0	0	0	0	0	1	0	0	0	1	0	0	0	1	0	1	0	0	0	0	0	1	2	2	0	0	0
TART-A(RNA)	1	1	1	1	1	1	1	1	1	1	1	1	1	1	1	1	1	1	1	1	1	1	1	1	1	1	1	1	1	1	1	1	1	1	1	1	1	1	1	1	1	1	1	1	1	1	1	1	1
TART-B(RNA)	1	1	1	1	1	1	1	1	1	1	1	1	1	1	1	1	1	1	1	1	1	1	1	1	1	1	1	1	1	1	1	1	1	1	1	1	1	1	1	1	1	1	1	0	1	1	1	0	1
Tabor(RNA)	0	1	4	1	2	1	0	0	1	1	0	1	2	1	1	1	1	2	0	2	2	0	1	0	0	2	3	2	0	2	1	1	1	1	2	2	0	1	2	1	0	2	2	0	3	1	1	0	2
Tc1(DNA)	1	2	2	1	1	2	2	1	2	1	1	2	1	2	1	1	1	1	1	1	2	1	2	1	1	2	2	2	1	2	1	2	1	1	1	1	1	1	1	1	1	1	1	1	1	2	2	2	2
Tc1-2(DNA)	1	1	1	0	0	1	1	1	1	1	1	1	0	1	1	1	1	1	1	1	1	1	1	1	1	1	1	1	1	1	1	1	1	1	1	1	1	1	1	1	1	1	1	0	1	1	1	1	1
Tc3(DNA)	0	1	1	0	0	1	1	0	1	1	0	1	0	1	0	0	0	0	0	0	1	0	1	0	1	1	1	1	0	1	0	1	0	0	0	0	0	0	0	0	1	0	0	0	0	1	1	1	1
Tirant(RNA)	1	8	7	5	6	4	5	0	5	6	0	5	5	6	2	6	2	5	2	6	8	0	3	2	4	8	5	1	8	8	6	3	8	2	4	0	1	8	6	8	2	6	5	4	1	5	5	2	1
Tom1(RNA)	1	1	1	1	0	1	1	1	1	1	1	1	1	1	1	1	1	1	1	1	1	1	1	1	1	1	1	1	1	1	1	1	1	0	1	1	1	1	1	1	1	1	1	0	1	1	1	0	1
Transpac(RNA)	2	1	9	6	7	3	3	6	4	3	0	3	1	2	3	4	4	6	0	6	3	1	1	1	3	6	8	6	10	6	1	6	4	3	3	6	0	5	0	2	2	2	5	5	5	9	9	4	5
X(RNA)	0	0	0	0	0	0	0	0	1	0	2	1	0	0	0	1	0	0	0	0	0	0	0	0	0	0	0	0	0	0	0	0	0	0	0	1	0	0	1	0	0	1	0	0	0	0	1	0	0
ZAM(RNA)	0	0	0	0	0	0	0	0	0	0	0	0	0	0	0	0	0	0	0	0	0	1	0	0	0	0	0	0	0	0	0	0	0	0	0	0	0	0	1	0	0	0	0	0	0	0	0	0	0
accord(RNA)	0	0	0	0	0	0	0	0	0	0	0	0	0	0	0	0	0	0	0	0	0	0	0	0	0	0	0	0	0	0	0	0	0	0	0	1	0	0	0	0	0	0	0	0	0	0	0	0	0
accord2(RNA)	1	0	0	0	0	0	0	0	10	0	0	0	0	0	0	0	0	0	0	0	0	0	0	0	0	0	0	0	1	0	0	1	0	0	0	0	0	0	1	0	0	0	2	0	0	0	0	0	0
blood(RNA)	0	0	0	0	0	0	6	0	1	0	0	1	0	1	1	0	0	0	2	0	1	0	0	0	0	0	0	0	0	0	1	2	1	1	1	1	1	2	0	0	0	1	0	0	0	0	0	0	0
copia(RNA)	1	0	1	3	0	0	1	0	0	1	0	1	0	3	0	1	1	0	0	4	2	3	1	0	0	2	0	2	0	3	0	4	1	0	0	0	1	1	1	0	0	0	1	1	3	2	4	0	2
diver(RNA)	0	0	0	1	0	0	0	0	0	0	1	0	0	0	0	1	0	1	0	1	0	0	0	0	0	0	1	0	0	1	0	1	0	1	0	0	0	0	0	0	0	0	0	0	0	0	0	0	0
diver2(RNA)	1	0	1	0	0	0	0	0	1	0	0	0	0	0	0	0	0	0	1	1	0	1	0	0	0	1	0	0	0	2	0	1	0	0	0	1	0	0	0	1	0	0	0	0	0	0	0	0	0
flea(RNA)	4	2	3	6	3	4	3	2	3	2	2	3	1	4	2	4	2	1	0	5	2	2	2	2	0	8	4	6	2	7	2	6	0	3	2	2	0	2	3	1	2	7	0	1	5	4	3	2	5
gypsy(RNA)	0	0	0	0	0	0	2	0	0	0	0	0	0	0	0	0	0	0	0	0	0	0	0	0	1	0	0	0	0	0	0	0	0	0	0	0	0	0	0	0	0	0	0	0	0	0	1	0	0
gypsy10(RNA)	0	0	0	0	0	0	0	0	0	0	0	0	0	0	0	0	0	0	1	0	0	0	0	0	0	0	0	1	1	0	0	0	0	0	0	0	0	0	0	0	0	0	0	0	0	0	0	0	0
gypsy12(RNA)	0	2	3	4	3	0	2	1	1	0	1	2	1	2	4	1	4	1	0	1	1	0	0	0	3	0	2	2	3	0	1	2	4	1	3	1	0	0	2	3	0	0	1	0	2	3	1	1	2
gypsy2(RNA)	0	0	0	0	0	0	0	0	0	0	0	0	0	0	0	0	0	0	0	0	0	0	0	0	0	0	0	0	0	0	0	0	0	0	0	0	0	0	0	0	0	0	0	0	0	1	0	0	0
gypsy3(RNA)	0	0	0	1	1	1	0	1	0	0	0	0	0	0	0	0	0	0	0	0	0	0	0	0	0	0	0	0	0	0	0	0	0	0	0	1	0	0	0	0	0	1	0	1	0	0	0	0	1
gypsy5(RNA)	0	0	0	0	0	0	0	0	0	0	0	0	1	0	0	0	0	0	0	0	0	0	0	1	0	3	0	0	0	0	0	0	0	1	0	0	0	0	0	0	0	1	0	0	0	0	0	0	0
gypsy6(RNA)	0	0	0	0	0	0	0	0	0	0	0	0	0	0	0	0	0	0	0	0	0	0	0	0	0	0	0	0	0	0	0	0	0	0	0	0	0	1	0	0	0	0	0	0	0	0	0	0	0
gypsy8(RNA)	0	0	0	0	0	0	0	0	0	0	0	1	0	0	0	0	0	0	0	0	0	0	0	0	0	0	0	0	0	1	0	0	0	0	0	1	0	1	0	0	0	0	0	0	0	0	0	0	0
hopper(DNA)	1	2	1	1	0	1	1	2	4	2	1	2	2	3	1	2	1	1	1	2	1	2	2	1	2	2	1	2	2	1	2	2	3	1	1	1	1	2	1	1	1	4	1	0	4	2	5	3	1
hopper2(DNA)	2	3	3	2	2	2	2	2	2	2	2	2	2	2	2	2	1	1	2	2	2	2	3	2	1	1	3	2	2	2	2	1	2	2	2	2	2	1	2	2	2	2	2	2	2	2	2	2	2
invader1(RNA)	1	0	2	1	0	0	0	1	0	0	0	0	1	1	0	0	0	0	0	1	0	0	0	0	0	0	0	0	0	1	1	1	0	1	2	1	0	0	0	1	0	0	0	0	0	0	0	0	1
invader2(RNA)	1	0	2	0	1	0	0	0	1	0	2	0	0	0	2	1	1	1	1	1	0	1	1	0	0	0	1	2	1	1	0	1	1	1	0	0	0	0	2	1	0	2	0	0	1	1	0	0	0
invader3(RNA)	0	3	4	2	3	2	2	3	2	0	2	2	3	3	3	2	1	0	0	0	2	2	0	0	2	2	2	3	2	2	2	0	0	0	0	2	2	2	2	2	2	2	0	2	3	2	2	2	2
invader6(RNA)	0	1	1	0	1	1	1	1	0	0	0	1	1	1	1	0	1	1	1	0	0	1	0	1	0	1	0	1	1	1	0	1	0	1	0	0	1	1	1	0	0	1	1	1	1	1	1	1	1
jockey(RNA)	12	16	28	6	10	10	12	6	14	11	6	16	7	14	12	17	13	14	1	19	11	20	4	6	7	20	15	26	14	9	6	19	13	9	10	12	5	12	14	9	7	14	18	6	16	10	19	12	12
jockey2(RNA)	1	0	0	0	0	0	0	0	0	0	0	0	0	0	0	0	0	0	0	0	0	0	0	0	0	1	0	0	0	0	0	0	0	0	0	0	0	0	0	0	0	0	0	0	0	0	0	0	0
looper1(DNA)	0	1	1	0	1	0	1	1	0	0	1	1	1	1	1	0	1	1	1	0	0	1	0	0	0	1	0	1	1	1	0	1	0	0	0	0	1	1	1	0	0	1	1	1	1	1	1	1	1
mariner2(DNA)	1	1	1	1	1	1	1	1	1	0	1	1	1	1	1	0	1	1	0	1	1	1	0	1	1	1	1	1	1	1	1	1	1	0	0	0	1	1	1	1	1	1	1	1	1	1	1	1	1
mdg1(RNA)	4	1	5	4	4	1	13	1	3	2	4	3	0	3	1	3	1	4	2	1	6	6	2	1	2	6	7	4	1	4	2	7	2	3	2	2	1	4	1	0	2	3	2	1	7	7	3	3	3
mdg3(RNA)	0	1	1	0	1	0	1	1	2	1	1	1	1	1	2	0	1	2	1	0	1	1	1	0	0	3	0	1	1	1	0	3	0	0	0	0	1	1	2	1	0	1	1	1	1	1	1	1	2
micropia(RNA)	0	1	0	0	0	0	1	2	0	1	1	0	1	2	0	0	2	0	1	0	1	0	0	0	1	1	1	1	0	1	1	0	0	0	1	1	0	0	0	0	0	0	0	2	2	1	1	0	0
opus(RNA)	0	1	1	1	0	0	0	0	0	1	0	0	1	1	1	1	0	1	0	1	2	3	0	1	1	0	2	1	0	0	0	0	0	1	1	1	0	1	0	1	0	0	0	0	1	1	2	0	2
pogo(DNA)	5	1	4	0	3	2	5	1	3	1	4	3	3	6	4	4	1	2	1	5	1	3	4	1	3	3	4	7	2	12	3	8	3	4	1	6	1	3	9	2	3	3	5	2	2	0	6	1	2
roo(RNA)	34	32	56	33	25	16	51	15	21	31	16	35	24	34	22	33	21	10	4	25	27	14	12	3	11	41	27	49	12	31	13	33	19	28	17	44	6	28	24	21	5	16	23	11	32	35	17	19	21
rooA(RNA)	0	0	0	0	0	0	0	0	0	0	0	0	0	0	0	0	0	0	0	0	1	0	0	0	0	0	1	0	0	0	0	1	0	0	0	0	0	0	0	0	0	1	0	0	0	0	0	0	0
rover(RNA)	0	0	0	1	0	0	1	0	0	0	0	1	0	0	0	0	0	0	0	0	0	2	0	0	0	0	0	0	0	0	0	1	0	0	0	0	0	0	0	0	0	0	0	0	0	0	0	0	0
springer(RNA)	0	1	1	1	2	1	1	1	1	3	1	1	3	1	3	1	0	0	0	2	2	1	1	0	2	3	1	2	1	1	1	0	0	1	1	1	1	1	2	1	1	1	0	4	1	1	2	1	1
transib1(DNA)	1	2	1	1	2	1	1	1	4	1	1	5	1	2	2	0	1	1	1	0	0	2	0	0	0	5	0	3	1	1	0	14	0	1	0	0	1	2	2	0	0	1	1	0	1	1	1	1	2
transib2(DNA)	0	1	1	0	1	1	1	1	0	0	1	1	1	1	1	0	1	1	1	0	1	1	0	0	0	1	0	1	1	1	0	1	0	0	0	0	1	1	1	0	0	1	1	1	1	1	1	1	1
transib3(DNA)	1	3	4	0	0	1	4	0	3	0	2	4	1	3	4	1	1	1	0	1	1	0	0	0	0	0	1	3	0	2	0	2	1	1	0	1	0	2	0	0	1	0	2	0	1	2	1	1	1
undetermined(DNA)	0	0	0	1	1	0	0	1	0	0	0	0	0	1	0	0	0	0	0	0	0	2	0	0	0	1	0	1	0	0	0	0	0	0	0	0	0	1	1	1	1	1	0	0	0	0	0	0	0
undetermined(RNA)	16	14	25	19	18	21	34	20	19	11	16	15	12	11	18	21	10	18	6	20	11	12	8	5	11	25	12	25	10	12	9	22	9	17	12	12	13	16	12	10	7	15	9	9	19	17	14	9	14
undetermined(undetermined)	110	96	129	69	80	76	466	75	124	80	110	122	69	114	91	101	69	65	19	115	85	108	67	17	52	125	107	145	67	118	70	117	46	62	55	91	83	85	82	74	31	73	68	49	71	102	104	72	71
[truncated: 82 more columns]
