# Supplementary material for: Population genetics of transposable element load: A mechanistic account of observed overdispersion
Source: PLoS One. 2022 Jul 14;17(7):e0270839. doi: 10.1371/journal.pone.0270839 (PMC9282655; doi:10.1371/journal.pone.0270839)
Supplement: S1 File — This compressed directory contains the two data sets discussed in ‘Appendix: Data Analysis’ (above) and the scripts used to generate Figs 1 and 2. (ZIP) [file pone.0270839.s001.zip › S1_File/TEPopGen/Drosophila/DMel_TE_SummaryByFamily.csv]

family	21	26	40	42	45	49	57	59	69	73	75	83	85	88	91	93	101	105	109	129	136	142	149	158	161	176	177	181	195	208	217	227	228	229	233	235	237	239	256	280	287	309	310	317	320	321	332	338	350
LTR(RNA)	76	82	143	97	81	53	160	65	94	74	55	95	69	96	72	84	64	51	23	89	84	63	43	22	44	119	97	114	58	103	49	126	58	72	62	93	32	75	72	59	28	73	62	53	110	116	75	62	71
TIR(DNA)	47	60	70	42	48	44	72	42	57	32	59	71	47	70	62	43	43	46	40	56	49	52	51	33	40	65	60	74	53	74	40	77	49	39	36	43	48	52	60	40	45	56	53	38	57	65	71	49	56
foldback(DNA)	4	4	10	4	5	9	7	5	9	4	3	5	10	5	6	11	6	5	4	5	10	4	4	7	9	10	8	8	4	12	5	12	7	3	5	5	2	3	9	3	1	13	8	4	9	8	8	4	4
non-LTR(RNA)	45	42	77	25	30	37	37	26	48	33	41	56	31	44	36	54	36	41	16	53	32	53	22	17	22	61	43	69	42	40	26	56	35	32	24	46	18	41	45	33	20	42	39	30	51	48	48	31	34
undetermined(DNA)	0	0	0	0	1	0	0	1	0	0	0	0	0	0	0	0	0	0	0	0	0	0	0	0	0	1	0	0	0	0	0	0	0	0	0	0	0	0	1	1	0	0	0	0	0	0	0	0	0
undetermined(RNA)	7	6	13	9	8	13	18	8	8	7	10	8	4	6	11	12	5	8	3	9	7	9	2	2	8	17	6	15	6	9	3	10	4	8	6	4	5	9	7	6	5	8	5	4	8	9	7	4	8
undetermined(undetermined)	110	96	129	69	80	76	466	75	124	80	110	122	69	114	91	101	69	65	19	115	85	108	67	17	52	125	107	145	67	118	70	117	46	62	55	91	83	85	82	74	31	73	68	49	71	102	104	72	71
[truncated: 82 more columns]
