# Supplementary material for: Population genetics of transposable element load: A mechanistic account of observed overdispersion
Source: PLoS One. 2022 Jul 14;17(7):e0270839. doi: 10.1371/journal.pone.0270839 (PMC9282655; doi:10.1371/journal.pone.0270839)
Supplement: S1 File — This compressed directory contains the two data sets discussed in ‘Appendix: Data Analysis’ (above) and the scripts used to generate Figs 1 and 2. (ZIP) [file pone.0270839.s001.zip › S1_File/TEPopGen/Drosophila/TENameMap.csv]

type	family	name
RNA	non-LTR(RNA)	X(RNA)
undetermined	undetermined(undetermined)	undetermined(undetermined)
RNA	non-LTR(RNA)	jockey(RNA)
RNA	LTR(RNA)	roo(RNA)
RNA	LTR(RNA)	Stalker2(RNA)
RNA	LTR(RNA)	gypsy12(RNA)
RNA	undetermined(RNA)	undetermined(RNA)
RNA	LTR(RNA)	rover(RNA)
RNA	non-LTR(RNA)	Cr1a(RNA)
DNA	TIR(DNA)	pogo(DNA)
RNA	LTR(RNA)	mdg1(RNA)
RNA	LTR(RNA)	blood(RNA)
RNA	LTR(RNA)	412(RNA)
RNA	non-LTR(RNA)	G2(RNA)
DNA	TIR(DNA)	HB(DNA)
RNA	non-LTR(RNA)	Doc(RNA)
DNA	TIR(DNA)	INE-1(DNA)
RNA	non-LTR(RNA)	I(RNA)
RNA	non-LTR(RNA)	F(RNA)
RNA	LTR(RNA)	Quasimodo(RNA)
RNA	LTR(RNA)	Transpac(RNA)
RNA	non-LTR(RNA)	Rt1b(RNA)
RNA	LTR(RNA)	copia(RNA)
RNA	non-LTR(RNA)	BS(RNA)
DNA	TIR(DNA)	hopper(DNA)
DNA	foldback(DNA)	FB(DNA)
RNA	LTR(RNA)	Tirant(RNA)
RNA	LTR(RNA)	undetermined(RNA)
RNA	LTR(RNA)	Tabor(RNA)
RNA	LTR(RNA)	3S18(RNA)
DNA	TIR(DNA)	transib3(DNA)
RNA	LTR(RNA)	297(RNA)
DNA	TIR(DNA)	H(DNA)
RNA	LTR(RNA)	Burdock(RNA)
RNA	LTR(RNA)	diver2(RNA)
RNA	non-LTR(RNA)	jockey2(RNA)
RNA	LTR(RNA)	flea(RNA)
RNA	non-LTR(RNA)	undetermined(RNA)
RNA	LTR(RNA)	opus(RNA)
RNA	non-LTR(RNA)	Rt1a(RNA)
RNA	LTR(RNA)	gypsy(RNA)
DNA	TIR(DNA)	transib1(DNA)
DNA	TIR(DNA)	undetermined(DNA)
RNA	non-LTR(RNA)	Ivk(RNA)
RNA	non-LTR(RNA)	Juan(RNA)
DNA	TIR(DNA)	S(DNA)
DNA	TIR(DNA)	1360(DNA)
RNA	LTR(RNA)	Max(RNA)
DNA	undetermined(DNA)	undetermined(DNA)
RNA	LTR(RNA)	accord2(RNA)
RNA	LTR(RNA)	invader3(RNA)
RNA	LTR(RNA)	gypsy10(RNA)
DNA	TIR(DNA)	Tc1(DNA)
RNA	LTR(RNA)	HMS-Beagle(RNA)
RNA	LTR(RNA)	gypsy5(RNA)
RNA	LTR(RNA)	invader1(RNA)
RNA	non-LTR(RNA)	G4(RNA)
RNA	LTR(RNA)	Stalker4(RNA)
RNA	LTR(RNA)	rooA(RNA)
RNA	LTR(RNA)	accord(RNA)
RNA	LTR(RNA)	mdg3(RNA)
DNA	TIR(DNA)	Bari1(DNA)
RNA	LTR(RNA)	springer(RNA)
RNA	LTR(RNA)	Idefix(RNA)
RNA	LTR(RNA)	17.6(RNA)
RNA	LTR(RNA)	Stalker(RNA)
RNA	LTR(RNA)	McClintock(RNA)
RNA	LTR(RNA)	micropia(RNA)
RNA	LTR(RNA)	diver(RNA)
RNA	LTR(RNA)	HMS-Beagle2(RNA)
RNA	LTR(RNA)	invader2(RNA)
RNA	non-LTR(RNA)	G(RNA)
DNA	TIR(DNA)	transib2(DNA)
DNA	TIR(DNA)	Tc3(DNA)
DNA	TIR(DNA)	NOF(DNA)
RNA	LTR(RNA)	GATE(RNA)
RNA	LTR(RNA)	ZAM(RNA)
RNA	LTR(RNA)	1731(RNA)
RNA	LTR(RNA)	Dm88(RNA)
RNA	non-LTR(RNA)	Rt1c(RNA)
RNA	non-LTR(RNA)	R1-element(RNA)
RNA	LTR(RNA)	gypsy8(RNA)
RNA	LTR(RNA)	gypsy2(RNA)
RNA	non-LTR(RNA)	Fw3(RNA)
RNA	LTR(RNA)	gypsy6(RNA)
DNA	TIR(DNA)	hopper2(DNA)
RNA	non-LTR(RNA)	G6(RNA)
DNA	TIR(DNA)	P(DNA)
RNA	non-LTR(RNA)	TART-A(RNA)
RNA	LTR(RNA)	gypsy3(RNA)
DNA	TIR(DNA)	Tc1-2(DNA)
RNA	non-LTR(RNA)	TART-B(RNA)
RNA	LTR(RNA)	invader6(RNA)
RNA	LTR(RNA)	Tom1(RNA)
DNA	TIR(DNA)	looper1(DNA)
DNA	TIR(DNA)	mariner2(DNA)
