# Supplementary material for: Population genetics of transposable element load: A mechanistic account of observed overdispersion
Source: PLoS One. 2022 Jul 14;17(7):e0270839. doi: 10.1371/journal.pone.0270839 (PMC9282655; doi:10.1371/journal.pone.0270839)
Supplement: S1 File — This compressed directory contains the two data sets discussed in ‘Appendix: Data Analysis’ (above) and the scripts used to generate Figs 1 and 2. (ZIP) [file pone.0270839.s001.zip › S1_File/TEPopGen/Drosophila/MakeTESummaries_Dros.ipynb]

# %% [code]
import pandas as pd
import numpy as np
import matplotlib.pyplot as plt

# %% [markdown]
### DGRP TE Presence/Absence
Raw data (S.5) from DOI: http://dx.doi.org/10.1093/molbev/mst129

Cridland, Julie M., et al. "Abundance and distribution of transposable elements in two Drosophila QTL mapping resources." Molecular biology and evolution 30.10 (2013): 2311-2327.

_Saved as Supp_table5.tsv_

# %% [code]
df = pd.read_csv('Supp_table5.tsv',sep='\t')
print(df.shape) # Verify dimensions match previous version in matlab (17639 x 136)
df.head(3)

# %% [markdown]
Replace indeterminate calls (N) with 0 (Absent)

per our manuscript, "Because the vast majority of
TE insertions were determined to be rare (83% are present in only one line), we treated loci with indeterminate calls as absent"

# %% [code]
indet = 0
df.replace(to_replace='N', value=indet,inplace=True)

# %% [markdown]
Parse the TE names into three new columns, "name", "family", "type".  Since "undetermined" spans multiple categories, append the type (DNA/RNA) to the name and family columns.

Also note that the categorizations differ qualitatively from the _M. Guttatus_ data

# %% [code]
# Split into three new columns
df[['name','family','type']] = df['Type'].str.split(':',expand=True)

# Append the type to name and family (due to "undetermined" spanning multiple categories)
for c in ['name','family']:
    df[c] = df[c] + '(' + df['type'] + ')'
df.head(3)

# Performance warning does not affect results

# %% [markdown]
Exclude Chromosome 4

per our manuscript, "chromosome 4 was excluded from this analysis; it is known to have a number of peculiar features, including being very small and known not to recombine"

# %% [code]
#Exclude chr 4
idx4 = df[' Ch '] == '4'
print(sum(idx4)) # Verify number of rows dropped matches old matlab version (98 rows)
df = df[~idx4].copy()

# %% [markdown]
---
### Create summary by TE name

# %% [code]
# Drop all columns except name and count
cols2drop = ['ID ', ' Ch ', 'Upstream_estimate','Downstream_estimate','Type']
te_by_name = df.drop(columns=[*cols2drop,'family','type'])

# Convert data to integers
for c in te_by_name.columns:
    if c != 'name':
        te_by_name[c] = te_by_name[c].astype(int)
# Group by name and sum
te_by_name = te_by_name.groupby(by='name').sum()
# Output as csv
te_by_name.to_csv('DMel_TE_SummaryByName.csv')
# Preview results
te_by_name.head(3)

# %% [code]
# Check mean, variance and Fano factors
mean_by_name = te_by_name.mean(axis=1)
print('Mean copy number:')
print(mean_by_name)
var_by_name = te_by_name.var(axis=1)
print('\nSample variance:')
print(var_by_name)
print('\nFano factors:')
fano_by_name = var_by_name/mean_by_name
print(fano_by_name)
print('\nMean Fano factor:')
print(np.mean(fano_by_name))

# %% [markdown]
---
### Create summary by TE "family"

# %% [code]
# Drop all columns except family and count
te_by_fam = df.drop(columns=[*cols2drop,'name','type'])

# Convert data to integers
for c in te_by_fam.columns:
    if c != 'family':
        te_by_fam[c] = te_by_fam[c].astype(int)
# Group by family and sum
te_by_fam = te_by_fam.groupby(by='family').sum()
# Output as csv
te_by_fam.to_csv('DMel_TE_SummaryByFamily.csv')
# Preview results
te_by_fam.head(3)

# %% [code]
# Check mean, variance and Fano factors
mean_by_fam = te_by_fam.mean(axis=1)
print('Mean copy number:')
print(mean_by_fam)
var_by_fam = te_by_fam.var(axis=1)
print('\nSample variance:')
print(var_by_fam)
print('\nFano factors:')
fano_by_fam = var_by_fam/mean_by_fam
print(fano_by_fam)
print('\nMean Fano factor:')
print(np.mean(fano_by_fam))

# %% [markdown]
---
### Create summary by TE type

# %% [code]
# Drop all columns except type and count
te_by_type = df.drop(columns=[*cols2drop,'name','family'])

# Convert data to integers
for c in te_by_type.columns:
    if c != 'type':
        te_by_type[c] = te_by_type[c].astype(int)
# Group by type and sum
te_by_type = te_by_type.groupby(by='type').sum()
# Output as csv
te_by_type.to_csv('DMel_TE_SummaryByType.csv')
# Preview
te_by_type.head(3)

# %% [code]
# Check mean, variance and Fano factors
mean_by_type = te_by_type.mean(axis=1)
print('Mean copy number:')
print(mean_by_type)
var_by_type = te_by_type.var(axis=1)
print('\nSample variance:')
print(var_by_type)
print('\nFano factors:')
fano_by_type = var_by_type/mean_by_type
print(fano_by_type)
print('\nMean Fano factor:')
print(np.mean(fano_by_type))

# %% [markdown]
---
### Create map of TE categories

# %% [code]
te_name_map = df[['type','family','name']].drop_duplicates()
te_name_map.to_csv('TENameMap.csv',index=False)
te_name_map

# %% [code]
# Verify undetermined type implies undetermined family implies undetermined name (but not vice-versa)
idx = te_name_map['name'].str.contains('undetermined')
sum(idx)
te_name_map[idx]

# %% [code]
# Validate plot

tmeans = mean_by_fam
tvars = var_by_fam
tfano = fano_by_fam

# Font sizes
TICKS = 14
LABELS = 16
TEXT = 10

plt.figure(figsize=(10,10))
# Data
plt.scatter(tmeans, tvars, s=100, alpha=0.5)

# Reference line
mmin = min(min(tmeans), min(tvars))
mmax = max(max(tmeans), max(tvars))
plt.plot([mmin,mmax], [mmin,mmax],'-k', alpha=0.5)

# Label points
for i,f in enumerate(tmeans.index):
    if tmeans.iloc[i] < 10:
        ha='left'
        offset = 1.2
    else:
        ha='right'
        offset=0.8
    plt.text(tmeans.iloc[i]*offset, 
             tvars.iloc[i], 
             f + '\nF=' + format(tfano[i],'.1f'),
             ha = ha,
             va = 'center',
             fontsize=TEXT
             )

plt.yscale('log')
plt.xscale('log')
plt.xticks(fontsize=TICKS)
plt.yticks(fontsize=TICKS)
plt.xlabel('Mean copy number',fontsize=LABELS)
plt.ylabel('Sample Variance',fontsize=LABELS)
plt.show()

# %% [code]
