# Supplementary material for: Population genetics of transposable element load: A mechanistic account of observed overdispersion
Source: PLoS One. 2022 Jul 14;17(7):e0270839. doi: 10.1371/journal.pone.0270839 (PMC9282655; doi:10.1371/journal.pone.0270839)
Supplement: S1 File — This compressed directory contains the two data sets discussed in ‘Appendix: Data Analysis’ (above) and the scripts used to generate Figs 1 and 2. (ZIP) [file pone.0270839.s001.zip › S1_File/TEPopGen/Drosophila/Supp_table5.tsv]

ID	Ch	Upstream_estimate	Downstream_estimate	Type	21	26	40	42	45	49	57	59	69	73	75	83	85	88	91	93	101	105	109	129	136	142	149	158	161	176	177	181	195	208	217	227	228	229	233	235	237	239	256	280	287	309	310	317	320
8563	3R	9446915	9446650	X:non-LTR:RNA	N	N	0	0	0	N	0	0	1	0	0	N	0	0	0	0	0	N	0	N	0	0	N	N	N	0	0	0	0	0	0	N	0	N	0	0	N	0	N	N	N	0	N	0	0
28336	2R	13849730	13849725	undetermined:undetermined:undetermined	0	0	0	0	0	0	0	0	0	0	0	0	0	0	0	0	0	0	0	0	0	0	0	0	0	0	0	0	0	0	0	0	0	0	0	0	0	0	0	0	0	0	0	0	0
8434	3L	13893951	13893934	jockey:non-LTR:RNA	0	0	0	0	0	0	0	0	0	0	0	N	0	0	0	N	0	0	0	0	0	0	0	0	0	0	0	0	0	0	N	0	0	0	0	0	0	0	0	0	0	0	N	0	0
31922	3R	16248465	16248455	undetermined:undetermined:undetermined	0	0	0	0	N	0	0	0	0	0	0	0	0	0	0	0	N	0	0	0	0	0	0	0	0	0	0	0	0	0	N	0	0	0	0	0	0	0	0	0	0	0	0	0	0
10122	2L	5661195	5661191	roo:LTR:RNA	0	N	0	0	0	0	0	0	0	0	0	0	0	0	0	N	0	0	0	0	0	0	0	0	0	0	0	0	0	0	0	0	0	0	0	0	0	0	0	0	0	0	0	0	0
27587	2L	4712561	4712558	Stalker2:LTR:RNA	0	0	0	0	0	0	0	0	0	0	0	0	0	0	0	N	0	0	0	0	0	0	0	0	0	0	0	0	0	0	0	0	0	0	N	0	0	0	N	0	0	0	0	0	0
14308	3L	6145048	6145045	roo:LTR:RNA	0	0	0	N	0	0	0	0	0	0	0	0	N	1	0	0	0	0	0	0	0	0	0	0	N	0	0	0	0	0	0	0	0	0	0	0	N	0	0	0	0	0	0	0	0
22537	2L	700384	700386	undetermined:undetermined:undetermined	0	0	0	0	0	N	0	0	1	0	0	0	0	0	0	N	0	0	0	0	0	N	0	N	0	0	0	0	0	0	0	0	0	N	0	0	0	0	0	0	N	N	0	0	0
17773	X	10337273	10337270	gypsy12:LTR:RNA	0	0	0	0	N	0	N	0	0	0	0	0	0	0	N	0	0	0	0	0	0	0	0	0	1	0	0	0	0	0	0	0	0	0	0	0	0	0	0	0	0	0	0	0	0
2634	3R	23126916	23127113	undetermined:undetermined:undetermined	0	0	0	N	1	0	0	N	0	0	0	0	0	0	0	N	N	0	0	0	0	N	0	0	0	0	0	0	0	0	0	0	0	0	0	0	0	N	0	0	0	0	0	0	0
8419	3R	17527401	17527396	undetermined:undetermined:undetermined	0	0	0	0	0	0	0	N	0	0	0	0	0	0	0	0	N	0	0	0	0	0	0	0	0	0	0	0	0	0	0	0	0	0	0	0	0	N	0	0	0	0	0	0	0
30266	3R	4760713	4760710	undetermined:undetermined:undetermined	N	0	0	0	0	0	0	0	0	0	0	0	0	N	0	N	N	0	0	0	0	0	0	N	0	0	0	0	0	0	0	0	0	N	0	0	N	0	N	0	0	0	0	0	0
33919	2R	3847508	3847287	undetermined:undetermined:RNA	0	0	0	0	0	0	0	N	0	N	0	0	0	0	0	1	0	0	0	0	N	0	0	0	N	0	0	0	0	0	0	0	0	N	0	N	0	0	0	0	0	0	0	0	0
9363	2R	7520875	7520872	undetermined:undetermined:undetermined	0	0	0	N	N	0	0	0	0	0	0	0	0	0	0	0	0	0	0	0	0	0	0	0	0	0	0	0	0	0	0	0	0	0	0	0	0	0	0	0	0	0	0	N	0
18471	X	19353506	19353262	undetermined:undetermined:undetermined	0	0	0	0	0	0	0	0	0	N	0	0	0	0	0	0	0	0	0	0	0	0	0	0	0	0	0	0	0	0	0	0	0	0	0	0	0	0	0	0	N	0	0	0	0
17145	X	18501188	18500924	rover:LTR:RNA	0	0	0	0	0	0	0	0	0	0	0	0	0	0	0	0	N	0	0	0	0	1	0	0	0	0	0	0	0	0	0	0	0	0	0	0	0	0	0	0	0	0	0	N	0
16590	3R	10669944	10669693	Cr1a:non-LTR:RNA	0	0	0	0	N	N	0	0	0	0	N	0	0	N	0	0	0	0	0	0	0	N	0	0	0	0	0	0	0	0	0	0	0	0	0	0	0	N	0	0	0	0	0	0	0
26844	2R	10172401	10172154	pogo:TIR:DNA	0	0	0	0	0	0	0	0	0	0	0	0	0	0	0	0	0	0	0	0	0	0	0	0	0	0	0	0	0	0	0	0	0	0	0	0	0	0	1	0	0	0	N	0	0
27480	X	18877070	18877068	pogo:TIR:DNA	0	0	0	0	0	0	0	0	0	N	0	0	0	0	0	0	N	0	0	0	0	0	0	0	0	0	0	0	0	0	0	0	0	0	0	0	0	0	0	0	0	0	0	0	0
29030	3L	20143414	20143149	roo:LTR:RNA	N	N	0	0	N	N	0	N	0	N	0	0	N	0	0	0	N	0	N	0	0	0	0	0	N	0	0	0	N	0	0	0	0	N	0	0	N	N	0	0	N	0	0	N	0
19092	3R	12434669	12434666	mdg1:LTR:RNA	0	0	0	N	N	0	0	0	0	0	N	0	0	0	0	0	0	0	0	0	0	0	N	0	0	0	N	0	0	0	0	0	0	0	0	0	N	N	0	0	0	0	0	0	0
14392	2R	3513538	3513527	jockey:non-LTR:RNA	0	0	0	0	0	0	0	N	0	N	0	0	0	1	0	0	0	0	0	0	N	N	0	0	N	0	0	0	0	0	0	0	0	N	N	N	0	0	0	0	0	0	0	0	0
16309	2R	8950452	8950219	blood:LTR:RNA	0	0	0	0	N	0	0	0	0	0	0	0	N	0	0	0	0	0	0	0	0	0	0	0	0	0	0	0	0	0	0	0	0	0	0	0	0	0	0	0	0	0	0	0	0
19720	3R	4173839	4173835	roo:LTR:RNA	N	0	0	0	0	0	0	0	0	0	0	0	0	0	0	N	N	0	0	N	0	0	0	N	0	1	0	0	0	0	0	N	N	N	0	0	N	0	N	0	0	0	0	0	0
12093	3L	12140969	12140966	undetermined:undetermined:undetermined	0	0	0	0	N	0	0	0	0	0	N	0	0	0	0	0	0	0	0	0	0	0	0	0	0	0	0	0	0	0	0	0	0	0	0	0	0	0	0	0	0	0	0	0	0
16355	2L	4417071	4417066	412:LTR:RNA	0	N	0	0	0	0	0	0	0	0	0	0	0	0	0	N	0	0	0	0	0	0	N	0	0	0	0	0	0	0	0	0	0	0	N	0	0	0	N	1	0	0	0	0	0
29393	2R	5901925	5901944	G2:non-LTR:RNA	N	N	0	0	0	N	0	N	0	N	0	0	N	N	0	0	0	0	0	0	0	N	0	0	0	N	0	0	0	0	0	0	0	0	0	0	0	N	0	0	N	0	0	N	0
27084	3L	4859472	4859462	jockey:non-LTR:RNA	0	0	0	N	0	0	0	0	0	0	0	0	0	0	0	0	0	0	0	0	0	0	0	0	0	0	0	0	0	0	0	0	0	0	0	0	0	0	0	0	0	0	1	0	0
25953	3L	2477580	2477577	undetermined:undetermined:undetermined	0	0	0	0	0	0	0	0	0	0	0	0	0	0	0	0	0	0	0	0	0	0	0	0	0	0	0	0	0	0	0	0	0	0	0	0	0	0	0	0	0	0	0	0	0
21836	2R	17233109	17233104	HB:TIR:DNA	0	0	0	0	0	N	0	0	0	0	0	0	0	0	0	0	0	0	0	0	0	0	0	0	0	0	0	0	0	0	0	0	0	0	0	0	0	0	0	0	0	0	0	0	0
2203	3R	5983535	5983533	undetermined:undetermined:undetermined	0	0	0	0	N	N	0	0	0	0	0	N	0	N	N	0	N	0	0	N	0	0	0	0	0	0	0	0	0	0	0	0	0	0	0	0	N	0	0	0	0	0	0	0	0
22305	2L	14666138	14666135	undetermined:undetermined:undetermined	0	0	0	0	0	0	0	0	0	0	N	0	0	0	0	0	0	0	0	0	0	0	0	0	N	0	0	1	0	0	0	0	0	N	0	0	0	N	0	0	N	0	0	N	0
34821	2R	19531822	19531819	undetermined:undetermined:undetermined	0	0	0	0	0	0	0	N	0	0	0	0	0	0	0	0	0	0	0	0	0	0	N	0	0	0	0	0	0	0	0	0	0	1	0	0	0	0	0	0	0	0	0	0	0
16410	3L	7640266	7640265	roo:LTR:RNA	0	0	0	0	0	0	0	0	N	0	0	0	0	0	0	0	0	0	0	0	0	0	0	0	0	0	0	0	0	0	0	0	0	0	0	0	0	0	0	1	0	N	0	0	0
11648	2L	1029157	1029153	Doc:non-LTR:RNA	0	0	0	0	0	N	0	0	0	0	0	0	0	0	0	N	0	0	0	0	0	N	0	0	0	0	0	0	0	0	0	0	0	N	0	0	0	0	0	0	N	N	0	0	0
16622	3R	4369058	4369051	INE-1:TIR:DNA	N	0	0	0	0	0	0	0	0	0	0	0	0	N	0	N	N	0	0	N	0	0	0	N	0	0	0	0	0	0	0	0	0	N	0	0	N	0	N	0	0	0	0	0	0
20398	3R	3113300	3113297	roo:LTR:RNA	N	0	0	N	N	0	0	N	0	N	0	0	0	0	0	N	N	N	N	N	0	N	0	N	N	0	0	0	N	1	N	N	N	N	N	N	N	0	N	0	N	0	N	N	0
13334	X	3186607	3186601	undetermined:undetermined:undetermined	0	0	0	0	N	N	0	0	0	0	0	0	0	0	0	0	0	0	0	0	0	0	0	0	0	0	0	0	0	0	N	0	0	0	0	0	0	0	0	0	0	0	0	N	0
12242	3L	12714839	12714849	undetermined:undetermined:undetermined	0	0	0	0	0	0	0	0	1	0	N	0	0	0	N	0	0	0	0	0	0	0	0	0	0	0	0	0	0	0	0	0	0	0	0	0	0	0	0	0	0	0	0	0	0
32854	2R	3653493	3653487	roo:LTR:RNA	0	0	0	0	0	0	0	N	0	N	0	0	0	0	0	0	0	N	0	0	N	N	0	N	N	0	0	0	0	0	0	0	0	N	0	N	0	0	0	0	0	0	0	1	0
11427	2R	13954167	13954152	I:non-LTR:RNA	0	0	0	0	0	0	0	0	0	0	0	0	0	0	0	0	0	0	0	0	0	0	0	0	0	0	0	0	0	0	0	0	0	0	0	0	N	0	0	0	0	0	0	0	0
22961	2L	19584080	19584069	F:non-LTR:RNA	0	0	0	N	N	0	0	0	N	N	N	0	0	0	1	0	0	0	0	N	N	0	0	N	0	0	0	0	N	0	N	0	0	N	0	0	0	0	0	N	0	0	0	N	0
13766	2R	13964494	13964267	roo:LTR:RNA	0	0	0	0	N	0	0	0	0	0	0	0	0	0	0	0	0	0	N	0	0	0	0	0	0	0	0	0	0	0	N	0	0	0	0	1	0	0	0	0	0	0	0	0	0
31359	2L	12226870	12226887	Quasimodo:LTR:RNA	0	N	0	0	0	0	0	N	0	N	0	0	N	0	N	N	N	N	0	0	0	0	1	0	N	0	0	0	0	0	0	0	0	0	N	0	0	0	0	0	N	0	N	N	0
15874	X	19119466	19119461	roo:LTR:RNA	N	0	0	0	0	0	0	0	0	N	0	0	0	0	0	0	0	0	0	0	0	0	0	0	0	0	0	0	0	0	0	0	1	0	0	0	0	0	0	0	N	0	0	0	0
31038	2L	5864781	5864616	roo:LTR:RNA	0	N	0	0	0	0	0	0	0	0	0	0	0	0	0	N	0	0	0	0	0	0	0	0	0	0	0	0	0	0	N	0	0	0	0	0	0	0	0	0	0	0	0	0	0
30706	2L	1921479	1921476	mdg1:LTR:RNA	0	N	0	0	N	0	0	N	0	0	0	0	0	0	0	0	0	0	0	0	0	0	0	N	0	0	0	0	0	0	0	0	0	0	0	0	N	0	0	0	0	0	0	0	0
26317	2L	1099859	1099636	Transpac:LTR:RNA	0	0	0	0	0	N	0	0	0	0	0	0	0	0	0	N	0	0	0	0	0	N	0	0	0	0	0	0	0	0	0	0	0	N	0	0	0	0	0	0	N	N	0	0	0
9968	2L	18846053	18846048	undetermined:undetermined:undetermined	0	0	0	N	N	0	0	0	N	N	0	0	0	0	0	0	0	0	0	N	N	0	0	0	0	0	0	0	0	0	0	N	0	N	0	0	0	0	0	N	0	0	0	N	0
26707	2R	6988139	6988135	undetermined:undetermined:undetermined	0	0	0	0	N	0	0	0	0	0	0	0	0	0	0	0	0	0	0	0	0	0	0	0	0	0	0	0	0	0	0	0	0	0	0	0	0	0	1	0	0	0	0	N	0
32182	3L	8911838	8911825	Rt1b:non-LTR:RNA	0	N	0	N	0	0	0	0	0	0	0	0	0	0	0	0	0	0	0	0	0	0	0	0	0	0	0	0	0	0	0	0	0	0	0	0	0	1	0	0	0	0	0	N	0
9985	3L	11343626	11343623	undetermined:undetermined:undetermined	0	0	0	0	0	0	0	0	0	0	N	0	0	0	0	0	0	0	0	0	0	0	0	0	0	0	0	0	0	0	0	0	0	0	0	0	N	0	0	0	0	0	0	0	0
8193	X	14306921	14306914	Quasimodo:LTR:RNA	0	0	0	0	0	0	0	N	0	0	0	0	0	0	0	0	0	0	0	0	0	0	0	0	0	0	0	0	0	0	0	0	0	0	0	0	0	0	0	0	0	0	0	N	0
20906	3R	24685524	24685070	undetermined:undetermined:undetermined	0	0	0	0	N	0	0	0	0	0	0	0	0	0	0	0	0	0	0	0	0	N	0	N	0	0	N	0	0	0	0	N	0	0	0	0	0	N	0	0	0	0	0	0	0
11869	3R	8436592	8436304	roo:LTR:RNA	N	0	0	N	0	N	0	0	0	N	N	N	0	0	0	0	0	0	0	N	1	0	N	N	N	0	0	0	0	0	0	N	N	N	0	0	N	N	N	N	N	0	N	0	0
21316	3L	17621491	17621236	roo:LTR:RNA	0	0	1	0	0	0	0	0	0	0	0	0	0	0	0	0	N	0	0	0	0	0	0	0	0	0	0	0	0	0	0	0	0	0	0	0	0	0	0	0	0	0	0	0	0
24290	2R	2673286	2673132	undetermined:undetermined:undetermined	N	0	0	N	0	N	0	0	N	N	0	0	0	0	0	N	0	0	N	N	N	0	N	N	N	0	N	0	0	0	0	0	N	N	N	N	0	0	0	N	N	0	0	0	0
11798	2R	4922153	4922149	copia:LTR:RNA	0	0	0	0	N	0	0	N	0	0	0	0	0	0	0	0	0	0	0	N	1	N	0	0	0	0	0	0	0	0	0	0	0	0	0	0	0	0	0	0	0	0	0	0	0
20873	3L	819454	819457	undetermined:undetermined:undetermined	N	N	N	N	N	N	N	N	N	N	N	0	N	N	N	N	N	N	N	N	N	N	N	0	N	N	N	N	N	N	N	N	N	N	N	N	0	N	N	N	N	N	N	N	N
13020	2R	6772391	6772429	412:LTR:RNA	0	N	0	N	0	0	0	0	0	N	0	1	0	0	0	0	0	0	N	0	0	0	0	N	N	0	0	0	0	0	N	0	N	N	0	0	0	0	0	0	N	0	0	N	0
32897	X	11357713	11357712	undetermined:undetermined:undetermined	0	0	0	0	N	0	N	0	0	0	0	0	0	0	0	0	0	0	0	1	0	0	0	0	0	0	0	0	0	0	0	N	0	N	0	0	0	0	0	0	0	0	0	N	0
23311	3R	20619637	20619634	undetermined:undetermined:undetermined	0	0	0	0	N	N	0	N	0	0	0	0	0	0	0	0	0	0	0	0	0	0	0	0	0	0	0	0	0	0	0	0	0	0	0	0	0	N	0	0	0	0	0	0	0
28275	3R	4971219	4971021	roo:LTR:RNA	N	0	0	0	0	0	0	0	0	0	0	0	0	N	0	N	N	0	0	0	0	0	0	N	0	0	0	0	0	0	0	0	0	N	0	0	N	0	0	0	N	0	0	0	0
17814	3R	11869306	11869293	BS:non-LTR:RNA	0	0	0	N	0	0	0	0	0	0	N	0	0	0	0	0	0	0	0	N	0	0	N	0	1	0	0	0	0	0	0	0	0	0	0	0	0	0	0	0	N	0	0	0	0
21881	X	7008866	7008859	roo:LTR:RNA	0	0	0	0	0	0	0	0	0	0	0	0	0	0	0	0	0	0	0	0	0	0	0	0	0	0	0	0	0	0	0	N	0	0	N	0	0	0	0	0	0	0	0	N	0
18469	2R	20407647	20407399	mdg1:LTR:RNA	N	N	0	0	0	0	0	N	0	N	0	N	N	0	N	0	0	N	N	N	N	0	N	N	N	0	0	0	0	0	0	0	0	N	N	N	0	N	N	0	0	N	0	N	N
28873	X	6393195	6393187	Quasimodo:LTR:RNA	0	0	0	0	0	0	0	0	0	0	0	0	N	0	0	N	0	0	0	0	N	0	0	0	0	0	0	0	0	0	0	0	0	0	0	0	0	0	0	0	1	0	0	0	0
15700	X	3229246	3229243	roo:LTR:RNA	0	0	0	0	N	N	0	0	0	N	0	0	N	0	0	0	0	0	0	0	0	0	0	0	0	0	0	0	0	0	N	0	0	0	0	0	0	0	0	0	0	0	0	N	0
29527	X	8807223	8807218	hopper:TIR:DNA	0	0	0	0	0	0	N	0	0	0	0	0	0	0	0	0	0	0	0	0	0	0	0	0	0	0	0	0	0	0	0	N	0	0	N	0	0	0	0	0	0	0	0	0	1
11763	3R	19611320	19611181	FB:foldback:DNA	0	0	0	0	N	0	0	N	0	0	0	0	0	0	0	0	N	0	0	0	1	0	0	0	0	0	0	0	0	0	0	0	0	0	0	0	0	N	0	0	0	0	0	0	0
34540	X	5373562	5373554	F:non-LTR:RNA	0	0	0	0	0	N	0	0	0	N	0	0	0	0	0	0	0	0	0	0	0	0	0	0	0	0	0	0	0	0	0	0	0	0	0	0	0	0	0	0	0	0	0	0	0
19727	2R	17340964	17340975	undetermined:undetermined:undetermined	0	0	0	0	0	N	0	0	0	0	0	0	0	0	0	0	0	0	0	0	0	0	0	0	0	1	0	0	0	0	0	0	0	0	0	0	0	0	0	0	0	0	0	0	0
29381	2L	1663094	1663087	undetermined:undetermined:undetermined	0	0	0	0	N	0	0	0	0	0	0	0	1	0	0	0	0	0	0	0	0	N	0	0	0	0	0	0	0	0	0	0	0	0	0	0	0	0	0	0	N	0	0	0	0
9683	2R	13031208	13031174	undetermined:undetermined:undetermined	0	0	0	0	0	N	0	0	N	0	0	0	0	0	0	0	0	0	0	0	0	0	0	0	0	0	0	0	0	0	0	0	0	0	0	N	0	0	0	0	0	0	0	0	0
32837	2L	2536709	2536705	undetermined:undetermined:undetermined	0	N	0	0	N	0	0	N	0	0	N	0	0	0	0	0	0	0	0	0	0	0	0	N	0	0	0	0	0	0	0	0	0	0	N	0	0	0	0	0	0	0	0	1	0
16073	2L	1089602	1089597	undetermined:undetermined:undetermined	0	0	0	0	0	N	0	0	0	0	0	0	0	0	0	N	0	0	0	0	0	N	0	0	0	0	0	0	0	0	0	0	0	N	0	0	0	0	0	0	N	N	0	0	0
8611	3R	4672089	4672086	Tirant:LTR:RNA	N	0	0	0	0	0	0	0	0	0	0	0	0	N	0	0	N	0	0	0	0	0	0	N	0	0	0	0	0	0	0	0	0	0	0	0	N	0	N	0	0	0	0	0	0
21057	3R	1319254	1319010	undetermined:LTR:RNA	0	0	1	N	N	0	0	N	0	N	N	0	N	0	N	N	0	N	N	N	0	N	0	0	N	0	0	0	0	0	0	0	N	N	N	N	N	N	N	N	0	N	0	0	N
19165	3L	947914	947905	roo:LTR:RNA	0	0	0	0	0	0	0	0	N	0	0	0	N	0	0	0	N	0	0	0	0	0	0	0	0	0	0	0	0	N	0	0	0	0	0	0	0	0	0	0	0	0	0	0	0
14419	X	8867014	8867022	undetermined:undetermined:undetermined	0	0	0	0	0	0	N	0	0	0	0	0	0	1	0	0	0	0	0	0	0	0	0	0	0	0	0	0	0	0	0	N	0	0	N	0	0	0	0	0	0	0	0	0	0
12028	X	3879607	3879323	Transpac:LTR:RNA	0	0	0	0	0	N	0	0	0	0	0	0	0	0	0	0	0	0	0	0	N	0	0	0	0	0	0	0	0	0	0	0	N	0	0	0	0	0	0	0	0	0	0	0	0
24727	3R	15425170	15425167	Tabor:LTR:RNA	0	0	0	0	N	0	0	0	0	0	0	0	0	0	0	0	0	N	0	N	0	0	0	0	0	0	0	0	0	0	N	0	0	0	0	0	N	0	0	0	0	0	0	0	0
12882	3L	1495642	1495641	pogo:TIR:DNA	0	0	0	0	0	0	0	0	0	0	0	0	0	0	0	0	0	0	0	0	0	0	0	0	0	0	0	0	0	0	0	0	0	0	0	0	0	0	0	0	0	0	0	0	0
13581	3R	12810583	12810578	undetermined:undetermined:undetermined	0	0	0	0	N	0	0	0	0	0	N	0	0	0	0	0	0	0	0	0	0	0	N	0	0	0	N	0	0	0	0	0	0	0	0	0	N	N	0	0	0	0	0	0	0
32015	3R	9999424	9999451	undetermined:undetermined:undetermined	0	0	0	1	0	N	0	0	0	0	0	0	0	0	0	0	0	N	0	0	0	N	0	0	0	0	0	0	0	0	0	0	0	0	0	0	0	0	0	0	0	0	0	0	0
18026	3L	17934700	17934697	roo:LTR:RNA	0	0	0	0	0	0	1	0	0	0	0	0	0	0	0	0	N	0	0	0	0	0	0	0	0	0	0	0	0	0	0	0	0	0	0	0	0	0	0	0	0	0	0	0	0
10430	2R	6946383	6946392	3S18:LTR:RNA	0	0	0	N	N	0	0	0	0	0	0	0	0	0	0	0	0	0	0	0	0	0	0	0	0	0	0	0	0	0	0	0	0	0	0	0	0	0	0	0	0	0	0	N	0
15852	2R	18157859	18157849	undetermined:undetermined:undetermined	0	0	0	0	0	N	0	0	0	0	0	0	0	0	0	0	0	0	0	0	0	0	0	0	0	0	0	0	0	0	0	0	1	0	0	0	0	0	0	0	0	0	0	0	0
13661	3R	4109192	4108946	transib3:TIR:DNA	N	0	0	0	0	0	0	0	0	0	0	0	0	0	0	N	N	0	0	N	0	0	0	N	0	0	0	0	0	0	0	N	N	N	0	1	N	0	N	0	0	0	0	0	0
29697	3R	19395563	19395555	jockey:non-LTR:RNA	0	N	0	0	0	0	0	N	0	0	0	0	0	0	0	0	0	0	0	0	0	0	0	0	0	0	0	0	0	0	0	0	0	0	0	0	0	N	0	0	0	0	0	0	0
10300	2L	14222426	14222428	undetermined:undetermined:undetermined	0	0	0	N	0	0	0	1	0	0	0	0	0	0	0	0	0	0	0	0	0	0	0	0	0	0	0	0	0	0	0	0	0	N	0	0	0	0	0	0	N	0	0	N	0
22355	X	19276268	19276260	undetermined:undetermined:undetermined	0	0	0	0	0	0	0	0	0	N	0	0	0	0	0	0	N	0	0	0	0	0	0	0	0	0	0	0	1	0	0	0	N	0	0	0	0	0	0	0	0	0	0	0	0
29918	3L	16235233	16235228	undetermined:undetermined:undetermined	1	0	0	0	0	0	0	0	0	N	0	0	0	0	0	N	0	N	0	N	0	0	0	0	0	0	0	0	0	0	N	0	0	0	N	0	N	0	0	0	N	0	0	0	0
24176	X	17810382	17810384	undetermined:undetermined:undetermined	0	0	0	0	0	0	0	N	0	N	0	0	0	0	0	0	N	0	0	0	0	0	0	0	0	0	0	0	0	0	0	0	0	0	0	0	0	0	N	0	0	0	0	N	0
25719	2L	1216571	1216583	mdg1:LTR:RNA	0	0	0	0	0	N	0	0	0	0	0	0	0	0	0	0	0	0	0	0	N	N	0	0	0	N	0	0	0	0	0	0	0	0	0	0	0	0	N	0	N	N	0	0	0
20644	3R	19477566	19477563	412:LTR:RNA	0	N	0	0	0	0	0	N	0	0	0	0	0	0	0	0	N	0	0	0	0	0	0	0	0	0	0	0	0	0	0	0	0	0	0	0	0	N	0	0	0	0	0	0	0
25854	3R	8608241	8608228	undetermined:undetermined:undetermined	N	0	0	0	0	0	0	0	0	N	N	N	0	0	0	0	0	0	0	N	0	0	N	N	N	0	0	0	0	0	0	N	N	N	0	0	N	N	N	N	0	0	N	0	0
15984	X	6947259	6947255	roo:LTR:RNA	0	0	0	0	0	0	0	0	0	N	0	N	N	0	0	0	0	0	N	0	0	0	0	0	0	0	0	0	0	0	0	N	0	0	N	0	N	0	N	0	0	0	N	N	0
16583	3R	6493728	6493730	undetermined:undetermined:RNA	0	0	0	0	N	N	0	0	0	0	0	0	0	N	N	0	0	0	0	N	0	0	0	0	0	0	0	0	0	0	0	0	0	0	0	0	N	N	0	0	0	0	N	0	0
8091	2R	14279165	14279162	undetermined:undetermined:undetermined	0	0	0	0	0	0	0	0	0	0	0	0	0	0	0	0	0	0	0	0	0	0	0	0	0	0	0	0	0	0	0	0	0	0	0	0	0	0	0	0	0	0	0	0	0
1	2R	17904143	17904138	297:LTR:RNA	0	N	0	0	N	N	N	0	N	N	0	0	N	0	0	0	0	0	0	0	N	0	0	0	N	0	0	0	0	0	N	0	N	0	N	0	0	N	0	N	N	0	0	0	0
16527	2R	6918078	6917867	undetermined:undetermined:RNA	0	0	0	N	N	0	0	0	0	0	0	0	0	0	0	0	0	0	0	0	0	0	0	0	0	1	0	0	0	0	0	0	0	0	0	0	0	0	0	0	0	0	0	N	0
12262	X	1050470	1050467	undetermined:LTR:RNA	0	0	0	N	N	N	N	N	0	0	0	0	0	N	N	0	0	N	0	0	0	0	0	0	0	0	0	0	0	0	0	N	0	0	N	N	0	N	0	0	0	0	0	N	0
28181	3R	12760850	12760847	Tirant:LTR:RNA	0	0	0	0	N	0	0	0	0	0	N	0	0	0	0	0	0	0	0	0	0	0	N	0	0	0	N	0	0	0	0	0	0	0	0	0	N	0	0	0	0	0	0	0	0
4184	3R	23800225	23800211	jockey:non-LTR:RNA	0	0	0	0	0	0	0	N	0	0	0	0	0	0	0	N	N	0	0	0	1	N	0	N	0	0	N	0	0	0	0	N	0	0	0	0	0	N	0	0	0	0	0	0	0
19252	3R	4377814	4377805	F:non-LTR:RNA	N	0	0	0	0	0	0	0	0	0	0	0	0	N	0	0	N	0	0	N	0	0	0	0	0	0	0	0	0	0	0	0	0	N	0	0	N	0	N	0	0	0	0	0	0
31083	3R	1451920	1451916	undetermined:undetermined:undetermined	0	0	0	N	N	0	0	N	0	N	N	0	N	0	N	N	0	N	N	0	0	N	0	0	N	0	0	0	0	0	0	0	N	0	N	N	N	N	N	N	0	N	0	0	N
22227	2L	9854552	9854551	roo:LTR:RNA	0	0	0	0	0	0	0	0	1	0	0	0	0	0	0	0	0	0	0	0	0	0	0	0	0	0	0	1	0	0	0	0	0	0	0	0	0	0	0	0	0	0	0	N	0
31031	2L	6884845	6884841	undetermined:undetermined:undetermined	0	N	0	0	0	N	0	0	0	0	0	0	0	0	0	N	0	0	N	0	0	0	0	N	N	0	0	0	N	0	N	0	N	0	0	0	N	0	0	0	N	N	0	0	0
7950	2L	12192432	12192426	roo:LTR:RNA	0	N	0	0	0	0	0	N	0	0	0	0	0	0	0	0	N	N	0	0	N	0	0	0	0	0	0	0	0	0	N	0	0	0	N	0	0	0	N	N	0	N	N	N	0
10770	3R	6802066	6802557	HB:TIR:DNA	0	0	0	0	N	N	1	0	0	N	0	0	N	0	N	0	0	0	0	N	0	0	0	0	0	0	0	0	0	0	0	0	0	0	0	0	N	N	0	0	0	0	N	0	0
15521	3R	5807209	5807206	undetermined:undetermined:RNA	0	0	0	0	0	0	0	0	0	0	0	N	0	N	0	0	N	0	0	0	0	0	0	0	0	0	0	0	0	0	0	0	0	0	0	0	0	0	0	0	0	0	0	0	0
8600	X	13365548	13365543	undetermined:undetermined:undetermined	0	0	0	0	0	0	0	N	0	0	0	0	0	0	0	0	0	0	N	0	0	0	0	0	0	0	0	0	0	0	0	0	0	0	0	0	N	0	0	0	0	0	0	0	0
29164	3R	7382308	7382091	412:LTR:RNA	0	0	0	N	0	N	0	0	0	N	0	0	N	0	0	0	0	0	0	N	0	0	0	0	N	0	0	0	0	0	0	N	0	N	0	0	N	N	0	0	N	0	N	0	0
18528	2L	13520866	13520624	undetermined:undetermined:undetermined	0	0	0	0	0	0	0	N	0	0	0	0	0	0	N	0	0	0	0	0	0	0	0	0	0	0	0	0	0	0	N	0	N	0	0	0	0	0	0	0	0	N	0	0	0
23379	X	13685677	13685682	undetermined:undetermined:undetermined	0	0	0	0	0	0	0	0	0	0	0	0	0	N	0	0	N	0	N	0	0	0	0	0	0	0	0	0	N	0	0	0	0	0	0	0	0	0	0	0	0	0	0	N	0
20059	3L	13881140	13881129	jockey:non-LTR:RNA	0	0	0	0	0	0	0	0	0	0	0	N	0	0	0	N	0	0	0	0	0	0	0	0	0	0	0	0	0	0	N	0	0	0	0	0	0	0	0	0	0	0	N	0	0
11633	2R	10491966	10491965	pogo:TIR:DNA	0	0	0	0	0	0	0	0	0	0	0	0	N	0	0	0	0	0	0	0	0	0	0	0	0	0	0	0	0	0	0	0	0	0	0	0	0	0	0	0	0	0	N	0	0
28725	X	3552451	3552477	undetermined:undetermined:undetermined	0	0	0	0	0	N	0	0	0	0	0	0	0	0	0	0	0	0	0	0	N	0	0	0	0	0	0	0	0	0	N	0	0	0	0	0	0	0	0	0	0	0	0	0	0
16716	2R	18829123	18828912	roo:LTR:RNA	0	0	0	0	0	0	0	N	0	0	0	0	0	0	0	0	0	0	0	0	0	0	0	0	0	0	0	0	0	0	0	0	0	0	0	0	0	0	0	0	0	0	0	0	0
33642	2R	10033115	10033103	undetermined:undetermined:undetermined	0	0	0	0	0	0	0	0	0	0	0	0	0	0	0	0	0	0	0	0	0	0	0	0	0	0	0	0	0	0	0	0	0	0	0	0	N	0	0	0	0	0	N	0	0
31016	2L	11694665	11694662	undetermined:undetermined:undetermined	0	0	0	0	0	0	0	N	0	0	0	0	0	0	0	N	0	N	0	0	0	0	1	0	N	0	0	0	0	0	0	0	0	0	N	0	0	0	0	0	0	0	N	N	0
30082	2R	19649102	19649122	roo:LTR:RNA	1	0	0	0	0	0	0	N	0	0	0	0	0	0	0	0	0	0	0	0	0	0	N	0	0	0	0	0	0	0	0	0	0	0	0	0	0	0	0	0	0	0	0	0	0
12230	2R	18434948	18434936	jockey:non-LTR:RNA	0	0	0	0	N	N	0	N	N	N	0	0	0	N	N	0	N	N	0	0	0	0	0	N	N	0	0	0	N	0	N	0	0	N	N	0	N	0	N	N	N	N	N	0	0
8214	3R	11584048	11584100	copia:LTR:RNA	0	0	0	N	N	0	0	0	0	0	0	0	0	N	0	0	0	0	0	N	0	0	N	0	0	0	0	0	0	0	0	0	0	0	0	0	0	N	0	0	N	0	0	0	0
12565	3R	23881866	23881861	H:TIR:DNA	0	0	0	0	0	0	0	0	0	0	0	0	0	0	0	N	N	0	0	1	N	N	0	N	0	0	N	0	0	0	0	N	0	0	0	0	0	N	0	0	0	0	0	0	0
28359	3L	3492260	3492084	jockey:non-LTR:RNA	0	0	0	0	0	0	0	0	0	0	0	N	0	0	0	0	0	0	0	0	0	0	0	0	0	0	0	0	0	0	0	0	0	0	0	N	0	0	0	0	0	0	0	0	0
25154	X	3373386	3373385	pogo:TIR:DNA	0	1	0	0	N	N	0	0	0	0	0	0	0	0	0	0	0	0	0	0	N	0	0	0	0	0	0	0	0	0	N	0	0	0	0	0	0	0	0	0	0	0	0	N	0
23659	X	13817219	13817216	Tirant:LTR:RNA	0	0	0	0	0	0	0	N	0	0	0	0	0	0	0	0	0	0	N	0	0	0	0	0	0	0	0	0	0	0	0	0	0	0	0	0	0	0	0	0	0	0	0	0	0
19741	2L	1720873	1720868	undetermined:undetermined:RNA	0	0	0	0	N	N	0	0	0	0	1	0	0	0	0	0	0	0	0	0	0	0	0	0	0	1	0	0	0	0	0	0	N	0	0	0	0	0	0	0	N	0	0	0	0
19901	X	15014214	15014211	Burdock:LTR:RNA	0	0	0	0	0	0	0	N	0	0	0	0	0	0	0	0	0	0	0	0	0	0	0	0	0	0	0	0	0	0	0	0	0	0	0	0	N	0	0	0	0	0	0	N	0
29476	3R	15866622	15866614	roo:LTR:RNA	0	0	0	0	N	0	0	0	0	0	0	0	0	0	0	0	N	N	0	N	0	0	0	0	0	0	0	0	0	0	N	0	0	0	0	0	N	N	0	0	0	0	0	0	0
14065	2L	7464693	7464688	undetermined:undetermined:undetermined	0	0	0	0	0	0	0	0	0	N	0	0	0	0	0	N	0	0	0	0	0	0	N	0	N	1	0	0	0	0	0	0	0	0	0	0	0	0	0	0	0	0	0	0	0
32453	2L	9321439	9321429	Doc:non-LTR:RNA	0	0	0	0	0	0	0	N	0	0	0	0	0	0	0	0	0	0	0	0	0	0	0	0	0	0	0	0	0	0	0	0	0	0	0	0	0	0	0	0	0	1	0	N	0
8776	2L	9800366	9800363	diver2:LTR:RNA	0	0	0	0	0	0	0	0	0	0	0	0	0	0	0	0	0	0	0	0	0	0	0	0	N	0	0	0	0	0	0	0	0	0	0	0	0	0	0	0	0	0	0	0	0
16961	2L	11576392	11576351	412:LTR:RNA	0	N	0	0	0	0	0	N	0	N	0	N	0	0	0	0	1	N	0	0	0	0	0	0	0	0	0	0	0	0	0	0	0	0	N	0	0	0	0	0	N	0	N	N	0
12303	3R	12218605	12218599	roo:LTR:RNA	0	0	0	N	N	0	0	0	0	0	N	0	0	0	0	0	0	0	0	N	0	0	N	0	0	0	N	0	0	0	0	0	0	0	0	0	N	N	0	0	0	0	0	0	0
13196	3R	10985658	10985431	undetermined:undetermined:undetermined	0	0	0	0	0	0	0	0	0	N	N	0	0	N	0	0	0	0	0	0	0	0	0	0	0	0	0	0	0	0	0	0	0	0	0	0	1	0	0	0	0	0	0	0	0
16203	3R	3904561	3904556	roo:LTR:RNA	N	0	0	0	0	0	0	0	0	N	0	0	0	0	0	N	N	0	0	N	0	0	0	N	0	0	0	0	0	0	0	N	N	N	0	0	N	0	N	0	0	0	0	0	0
100480	2R	15802405	15809759	mdg1:LTR:RNA	0	0	0	0	0	N	0	0	0	0	0	0	0	0	0	N	0	0	N	0	0	0	N	0	N	0	0	N	0	0	N	0	0	0	0	0	N	0	N	0	1	0	0	0	0
8711	4	593947	593951	undetermined:undetermined:undetermined	0	0	0	0	N	0	0	N	N	N	0	0	0	0	N	0	0	N	N	0	0	N	0	N	0	0	0	0	0	0	N	0	0	0	0	0	N	0	0	N	N	N	0	0	0
12961	X	18890074	18890071	undetermined:undetermined:undetermined	1	0	0	0	0	0	0	0	0	N	0	1	0	0	0	0	N	0	0	0	0	0	0	0	0	0	0	0	0	0	0	0	0	0	0	0	0	0	0	0	N	0	0	0	0
21236	3R	24124601	24124348	Transpac:LTR:RNA	0	0	1	0	N	0	0	N	0	0	0	0	0	0	0	0	N	0	0	0	0	N	0	N	0	0	N	0	0	0	0	N	0	0	0	0	0	N	0	0	0	0	0	0	0
13589	2L	1489163	1489160	Burdock:LTR:RNA	0	0	0	0	0	N	0	0	0	0	0	0	0	0	0	0	0	0	0	0	0	N	0	0	0	0	0	0	0	0	0	0	0	0	0	0	0	0	0	0	N	0	0	0	0
31581	2R	6194601	6194619	roo:LTR:RNA	N	N	0	0	N	0	0	N	0	0	0	0	0	0	N	0	0	0	0	0	0	0	0	N	N	0	0	0	0	0	N	0	0	0	0	0	0	0	0	0	0	0	N	N	0
25781	2L	5642224	5642265	Quasimodo:LTR:RNA	0	N	0	0	N	0	0	N	0	N	N	0	0	0	0	N	0	0	0	0	0	N	0	N	0	0	0	0	0	0	N	0	0	0	0	0	N	0	0	0	N	0	0	N	0
23584	X	17776065	17776065	jockey2:non-LTR:RNA	0	0	0	0	0	0	0	N	0	N	0	0	0	0	0	0	N	0	0	0	0	0	0	N	0	0	0	0	0	0	0	0	0	0	0	0	0	0	N	0	0	0	0	N	0
4218	3R	27487863	27487865	undetermined:undetermined:undetermined	N	N	0	N	N	N	0	0	N	N	N	0	N	N	N	N	0	N	N	N	0	0	N	N	0	0	0	N	0	0	N	0	N	N	N	N	N	N	0	N	N	0	N	0	0
23225	X	15128454	15128681	undetermined:undetermined:undetermined	0	0	0	0	0	0	0	N	0	0	0	0	0	0	0	0	0	0	0	0	0	0	0	N	0	N	0	0	0	0	0	0	0	0	0	0	N	0	0	N	0	0	0	N	0
25426	2R	20130320	20130315	undetermined:undetermined:undetermined	0	0	0	0	0	0	0	N	0	0	0	0	N	0	0	0	0	0	N	0	0	0	N	0	0	0	0	0	0	0	0	1	0	0	0	0	0	0	N	0	0	N	0	0	0
23295	3R	11188539	11188534	flea:LTR:RNA	0	0	0	0	N	0	0	0	0	0	0	0	0	N	0	0	0	0	0	N	0	0	0	0	0	0	0	0	0	0	0	0	0	0	0	0	0	0	0	0	N	0	0	0	0
25134	3R	4256849	4256595	undetermined:non-LTR:RNA	N	1	0	0	0	0	0	0	0	0	0	0	0	N	0	N	N	0	0	0	0	0	0	N	0	0	0	0	0	0	0	N	N	N	0	0	N	0	N	0	0	0	0	0	0
100552	4	835647	837114	INE-1:TIR:DNA	1	1	1	1	1	1	1	1	1	1	1	1	1	1	1	1	1	1	1	1	1	1	1	1	1	1	1	1	1	1	1	1	1	1	1	1	1	1	1	1	1	1	1	1	1
29273	3L	10820437	10820434	Tirant:LTR:RNA	0	0	0	0	0	0	0	0	0	0	N	0	0	0	0	0	0	0	0	0	0	0	0	0	0	0	0	0	0	0	0	0	0	0	0	0	0	0	0	0	0	0	0	N	0
15741	2R	12783406	12783403	undetermined:undetermined:undetermined	0	0	0	0	0	N	0	0	N	0	0	0	0	0	0	0	0	0	0	0	0	0	0	0	0	0	0	1	0	0	0	0	0	0	0	N	0	0	0	0	0	0	0	0	0
20046	3R	5766056	5766049	undetermined:undetermined:undetermined	0	0	0	0	N	N	0	0	0	0	0	N	0	N	N	0	N	0	0	N	0	0	0	0	0	0	0	0	0	0	0	0	0	0	0	0	N	0	0	0	0	0	0	0	0
11152	3L	11961605	11961319	undetermined:undetermined:undetermined	0	0	0	0	0	0	1	0	0	0	N	0	0	0	0	0	0	0	0	0	0	0	0	0	0	0	0	0	0	0	0	0	0	0	0	0	0	0	0	0	0	0	0	0	0
26367	3L	5249096	5248857	roo:LTR:RNA	0	0	0	N	0	0	0	0	0	0	0	0	0	0	0	0	0	0	0	0	0	0	0	0	0	0	0	0	0	0	0	0	0	0	0	0	0	0	0	0	0	0	0	0	0
16278	2L	10457476	10457238	Tirant:LTR:RNA	0	0	0	0	0	0	0	0	0	0	0	0	0	0	0	N	0	0	0	0	0	0	0	0	0	0	0	0	0	0	0	0	0	0	0	0	0	0	0	0	0	1	N	N	0
25968	3R	18778463	18778563	F:non-LTR:RNA	0	N	0	0	0	0	0	N	0	0	0	0	0	0	0	0	N	0	0	0	0	0	0	0	0	0	0	0	0	0	0	0	0	0	0	0	0	N	0	0	0	0	0	0	0
23983	3R	2021096	2021091	undetermined:undetermined:RNA	N	0	1	0	N	0	0	N	N	N	N	0	N	0	0	N	N	N	N	N	N	0	N	N	N	0	0	0	0	0	N	N	N	N	N	N	N	N	N	N	N	0	0	0	N
21732	2L	4430006	4430006	jockey:non-LTR:RNA	0	N	0	N	0	0	0	0	0	0	0	0	0	0	0	N	0	0	0	0	0	0	0	0	0	0	0	0	0	0	0	0	0	0	N	0	0	0	N	0	0	0	0	0	0
20189	3R	23956700	23956688	Cr1a:non-LTR:RNA	0	0	0	0	0	0	0	N	0	0	0	0	0	0	0	0	N	0	0	0	0	N	0	N	0	0	N	0	0	0	0	N	0	0	0	0	0	N	0	0	0	0	0	0	0
31667	3L	20084552	20084553	opus:LTR:RNA	N	0	0	0	N	N	0	N	0	N	0	N	0	0	N	0	N	0	N	0	N	0	N	N	N	0	0	0	N	0	0	0	N	N	N	0	N	N	0	0	N	N	N	0	0
24278	2R	10844797	10844788	undetermined:undetermined:undetermined	0	0	0	0	0	0	0	0	0	N	0	0	N	0	0	0	0	0	0	0	0	0	0	0	0	0	0	0	0	0	0	0	0	0	0	0	0	0	1	0	0	1	N	0	0
21649	2L	6074053	6074045	jockey:non-LTR:RNA	0	N	0	0	0	0	0	0	0	0	0	0	0	0	0	N	0	0	0	0	0	0	0	0	0	0	0	0	0	0	N	0	0	0	0	0	0	0	0	0	0	0	0	0	0
11289	3L	5724413	5724422	undetermined:undetermined:undetermined	0	0	0	N	0	0	0	0	0	0	0	0	0	0	0	0	0	0	N	0	0	0	0	0	0	0	0	0	0	0	0	0	0	0	0	0	0	N	1	0	0	0	0	0	0
32196	2L	2320019	2320006	Rt1a:non-LTR:RNA	0	N	0	0	N	0	0	N	0	0	0	0	0	0	0	0	0	0	0	0	0	0	0	N	0	0	0	0	0	0	0	0	0	0	0	0	0	1	0	0	0	0	0	0	0
29828	3R	14887684	14887681	undetermined:undetermined:undetermined	0	0	0	0	0	0	0	0	0	0	1	0	0	0	0	0	0	0	N	N	0	0	0	0	0	0	0	0	0	0	N	0	N	0	0	0	N	N	0	0	1	0	0	0	0
10327	2R	13911933	13911922	jockey:non-LTR:RNA	0	0	0	0	0	0	0	0	0	0	0	0	0	0	0	0	0	0	0	0	0	0	0	0	0	0	0	0	0	0	0	0	0	0	0	0	0	0	0	0	0	0	0	0	0
31203	3R	1969573	1969570	undetermined:undetermined:undetermined	N	0	0	0	N	0	N	N	0	N	0	0	0	1	N	N	N	N	N	0	0	N	0	N	N	0	0	0	0	0	0	N	N	0	N	N	N	N	N	N	0	0	0	0	N
8754	2L	1318799	1318821	Doc:non-LTR:RNA	0	0	0	0	0	N	0	0	0	0	0	0	0	0	0	0	0	0	0	0	0	N	0	0	0	0	0	0	0	0	0	0	0	0	0	0	0	0	0	0	N	0	0	0	0
17029	2R	14943981	14943975	undetermined:undetermined:undetermined	0	0	0	0	0	0	0	0	0	0	0	0	0	0	0	0	1	0	0	0	0	0	0	0	0	0	0	0	0	0	0	0	0	0	0	0	0	0	0	0	0	0	0	0	0
10083	X	11367201	11367198	undetermined:undetermined:undetermined	0	0	0	0	0	0	N	0	0	0	0	0	0	0	0	0	0	0	0	0	0	0	0	0	0	0	0	0	0	0	0	0	0	N	0	0	N	0	0	0	0	0	0	N	0
14040	2R	4168506	4168502	roo:LTR:RNA	0	0	0	0	0	0	0	N	0	N	0	0	0	0	0	0	0	0	0	0	0	0	0	0	N	0	0	0	0	0	0	0	0	0	0	N	0	0	0	0	0	0	0	0	0
13425	3L	2307715	2307704	I:non-LTR:RNA	0	0	0	0	N	0	0	0	0	0	0	0	0	0	0	0	0	0	0	0	0	0	0	0	0	0	0	0	0	0	0	0	0	0	0	0	0	0	0	0	0	0	0	0	0
17022	3R	10014341	10014335	roo:LTR:RNA	0	0	0	0	0	N	0	0	0	0	0	0	0	0	0	0	1	N	0	0	0	N	0	0	0	0	0	0	0	0	0	0	0	0	0	0	0	0	0	0	0	0	0	0	0
30753	3R	26800830	26800582	Transpac:LTR:RNA	0	N	0	0	N	0	0	N	0	0	0	0	0	0	0	0	0	0	0	0	0	0	0	N	0	0	0	0	0	0	N	0	0	0	0	0	0	N	0	0	0	0	N	0	0
31267	3R	20989851	20989844	Quasimodo:LTR:RNA	0	0	0	0	0	N	0	0	0	0	0	0	0	0	0	0	0	0	0	0	0	0	0	0	0	0	0	0	0	0	0	0	0	0	0	0	0	0	0	0	0	0	0	0	0
32590	3R	16996258	16996252	roo:LTR:RNA	0	0	0	0	0	N	0	N	0	0	0	0	0	0	0	0	N	0	0	0	0	0	0	0	0	0	0	0	N	0	0	0	0	0	0	0	0	N	0	0	0	N	0	0	0
19232	3R	8987548	8987544	roo:LTR:RNA	N	N	0	0	0	0	0	0	0	0	N	N	0	0	0	0	0	0	0	N	0	0	N	N	N	0	0	0	0	0	0	N	N	N	0	0	N	0	N	N	0	0	0	0	0
9401	3R	12372951	12372944	Cr1a:non-LTR:RNA	0	0	0	N	N	0	0	0	0	0	N	0	0	0	0	N	0	0	0	0	0	0	N	N	0	0	N	0	0	0	0	0	0	0	0	0	0	N	N	0	0	0	0	0	0
710	2R	16702651	16702266	412:LTR:RNA	0	0	0	0	0	N	0	0	0	0	0	0	0	0	0	0	0	0	0	0	0	0	0	0	0	0	0	0	0	0	0	0	0	0	0	0	0	1	0	0	0	0	0	0	0
27596	3R	22871112	22871107	roo:LTR:RNA	0	0	0	N	0	0	0	N	0	0	0	0	0	0	0	N	N	0	0	0	0	N	0	0	0	0	0	0	0	0	0	0	0	0	0	0	0	N	0	0	0	0	0	0	0
25436	3L	11749664	11749653	undetermined:undetermined:undetermined	0	0	0	0	N	0	0	N	0	0	N	0	0	0	0	0	0	0	0	0	0	0	0	0	0	N	0	0	0	0	0	1	0	0	N	0	0	0	0	0	0	0	0	0	0
33079	2L	8100078	8100064	undetermined:undetermined:undetermined	0	0	0	0	0	0	0	0	0	N	0	0	0	0	0	N	0	0	0	0	N	0	N	0	N	0	0	0	0	0	0	0	0	0	N	0	0	0	0	0	0	0	0	0	0
23810	3L	3928522	3928517	roo:LTR:RNA	0	0	0	0	0	0	0	0	0	0	0	0	0	0	0	0	0	0	0	0	0	0	0	0	0	0	0	0	0	0	0	0	0	0	0	N	0	0	0	0	0	0	0	0	0
13227	2R	12813182	12812709	undetermined:undetermined:undetermined	0	0	0	0	0	N	0	0	N	0	0	0	0	0	0	0	0	0	0	0	0	0	0	0	0	0	0	0	0	0	0	0	0	0	0	0	0	0	0	0	0	0	0	0	0
9423	2L	15455085	15455084	undetermined:undetermined:undetermined	0	0	0	0	0	0	0	0	0	0	0	0	0	0	0	N	0	0	0	0	N	0	0	0	N	0	0	0	N	0	0	0	N	N	0	0	0	N	0	0	N	0	0	N	0
19873	X	14823154	14822868	gypsy:LTR:RNA	0	0	0	0	0	0	0	N	0	0	0	0	0	0	0	0	0	0	0	0	0	0	0	0	0	0	0	0	0	0	0	0	0	0	0	0	0	0	0	0	0	0	0	N	0
23727	3R	15602307	15602433	undetermined:undetermined:undetermined	0	0	0	0	N	0	0	0	0	0	0	0	0	0	0	0	0	N	0	N	0	0	0	0	0	0	0	0	0	0	N	0	0	0	0	0	N	N	0	0	0	0	0	0	0
15793	3R	5915322	5915321	undetermined:undetermined:undetermined	0	0	0	0	N	N	0	0	0	0	0	N	0	N	N	0	N	0	0	N	0	0	0	0	0	1	0	0	0	0	0	0	0	0	0	0	N	0	0	0	0	0	0	0	0
28212	2L	19263330	19263110	F:non-LTR:RNA	0	0	0	N	0	0	0	0	N	N	0	0	0	0	0	0	0	0	0	N	N	0	0	0	0	0	0	0	0	0	N	0	0	N	0	0	0	0	0	N	0	0	0	N	0
15457	3R	7766034	7766023	undetermined:undetermined:undetermined	0	0	0	N	0	N	0	0	0	0	0	0	N	0	0	0	0	0	0	0	0	0	0	0	N	0	0	0	0	0	0	N	N	0	0	0	N	N	0	0	N	0	N	0	0
26289	3L	3518542	3518537	roo:LTR:RNA	0	0	0	0	0	0	0	0	0	0	0	0	0	0	0	0	0	0	0	0	0	0	0	0	0	0	0	0	0	0	0	0	0	0	0	N	0	0	0	0	0	0	0	0	0
16273	2L	4538199	4538411	undetermined:undetermined:undetermined	0	N	0	0	0	0	0	0	0	0	0	0	0	0	0	N	0	0	0	0	0	0	0	0	0	0	0	0	0	0	0	0	0	0	N	0	0	0	N	0	N	0	0	0	0
21525	3L	10687370	10687368	pogo:TIR:DNA	0	N	N	N	0	N	0	0	N	N	N	0	N	N	0	N	0	0	N	N	0	N	1	N	N	N	N	0	0	N	N	N	N	0	N	0	N	0	N	N	N	0	N	N	N
24139	2L	7628629	7628624	flea:LTR:RNA	0	0	0	0	0	0	0	0	0	N	0	0	0	0	0	N	0	0	0	0	N	0	N	0	N	0	0	0	0	1	0	0	0	0	N	0	0	0	0	0	0	0	0	0	0
12983	X	17916280	17916271	Cr1a:non-LTR:RNA	0	0	0	0	0	0	0	0	0	0	0	1	0	0	0	0	N	0	0	0	0	0	0	0	0	0	0	0	0	0	0	0	0	0	N	0	0	0	0	0	0	0	0	N	0
11500	2L	11164022	11164012	Cr1a:non-LTR:RNA	0	0	0	0	0	0	0	N	0	0	0	0	0	0	0	N	0	0	0	0	0	0	0	0	N	0	0	0	0	0	0	0	0	0	N	0	0	0	0	0	0	0	N	0	0
31193	3R	21430204	21430200	roo:LTR:RNA	0	0	0	0	N	N	0	0	N	N	0	N	0	0	0	0	0	N	N	0	0	0	0	0	0	0	0	0	0	0	0	0	N	0	0	N	0	N	0	0	N	0	N	0	0
24413	3R	5945934	5945929	undetermined:undetermined:undetermined	0	0	0	0	N	0	0	0	N	N	0	N	N	N	N	0	N	0	N	N	0	0	0	N	N	0	0	0	0	0	N	0	0	N	N	0	N	0	N	0	0	0	0	0	0
31145	3L	710416	710413	roo:LTR:RNA	0	0	0	0	0	0	0	0	N	0	0	0	N	0	0	0	N	0	0	0	0	0	0	0	0	0	0	0	0	N	0	0	0	0	0	0	N	0	0	0	0	0	0	N	0
13787	3L	9324561	9324310	undetermined:undetermined:undetermined	0	N	0	N	0	0	0	0	0	0	0	0	0	0	0	0	0	0	0	0	0	0	0	0	0	0	0	0	0	0	0	0	0	0	0	1	0	0	0	0	0	0	0	N	0
13245	3L	6500031	6500024	undetermined:undetermined:undetermined	0	0	0	0	0	0	0	0	N	0	0	0	0	0	0	0	0	0	0	0	0	0	0	0	0	0	0	0	0	0	0	0	0	0	0	0	0	0	0	0	0	0	0	0	0
5337	X	19207294	19207289	roo:LTR:RNA	0	0	0	1	0	0	0	0	0	N	0	0	0	0	0	0	0	0	0	0	0	0	0	0	0	0	0	0	0	0	0	0	0	0	N	0	0	0	0	0	0	0	0	0	0
9255	2L	14545080	14545076	roo:LTR:RNA	0	0	0	0	0	0	0	0	0	0	0	0	0	0	0	0	0	0	0	0	0	0	0	0	N	0	0	0	0	0	0	0	0	N	0	0	0	N	0	0	N	0	0	N	0
26618	2R	7393064	7393101	roo:LTR:RNA	0	0	0	N	N	0	0	0	0	0	0	0	0	0	0	0	0	0	0	0	0	0	0	0	0	0	0	0	0	0	0	0	0	0	0	0	0	0	0	0	0	0	0	N	0
9133	X	12945022	12945019	undetermined:undetermined:undetermined	0	0	0	0	0	0	0	N	0	0	0	0	0	0	0	0	0	0	N	0	0	0	0	0	0	0	0	0	0	1	0	0	0	0	0	0	N	0	0	0	0	0	0	0	0
10414	2L	13049150	13049046	undetermined:undetermined:undetermined	0	N	0	N	0	0	1	N	0	0	0	0	0	0	N	0	0	0	0	0	0	0	0	0	0	0	0	0	0	0	0	0	N	0	0	0	0	0	0	0	0	N	0	0	0
13772	2L	2723425	2723175	roo:LTR:RNA	0	N	0	0	0	0	0	N	0	0	0	0	0	0	0	0	0	0	0	0	0	0	0	N	0	0	0	0	0	0	0	0	0	0	N	1	0	0	0	0	0	0	0	0	0
30967	2R	16811766	16811518	mdg1:LTR:RNA	0	0	0	0	0	N	0	0	0	0	0	0	0	0	0	0	0	0	0	0	0	0	0	0	0	0	0	0	0	0	0	0	0	0	0	0	0	0	0	0	0	0	0	0	0
30319	3R	838019	838016	Transpac:LTR:RNA	N	0	0	N	N	0	0	N	0	0	N	0	N	0	N	N	N	N	N	N	0	N	0	N	N	0	0	0	N	0	N	0	N	N	N	N	N	0	N	N	0	N	N	N	N
19683	2L	494050	494045	roo:LTR:RNA	0	0	0	0	0	N	0	0	0	0	0	0	0	0	0	N	0	0	0	0	0	N	0	N	0	1	0	0	0	0	0	0	0	N	0	0	0	0	0	0	0	N	0	0	0
24471	2R	13010722	13010724	transib1:TIR:DNA	0	0	0	0	1	N	0	0	N	0	0	0	0	0	0	0	0	0	0	0	0	0	0	0	0	0	0	0	0	0	0	0	0	0	0	N	0	0	0	0	0	0	0	0	0
23247	X	14185466	14185256	undetermined:TIR:DNA	0	0	0	0	0	0	0	N	0	N	0	0	0	0	0	0	0	0	0	0	0	0	0	N	N	0	0	0	0	0	0	0	0	0	0	0	0	0	0	0	0	0	0	N	0
8298	3L	11482890	11482882	undetermined:undetermined:undetermined	0	0	0	0	N	0	0	0	0	0	N	0	0	1	0	0	0	0	0	0	0	0	0	0	0	0	0	0	0	0	0	0	0	0	0	0	0	0	0	0	0	0	0	0	0
34481	X	651427	651186	Transpac:LTR:RNA	N	0	0	N	N	N	0	N	N	0	0	0	0	N	N	N	0	N	0	0	0	0	0	0	0	0	0	0	0	0	0	N	0	N	N	N	0	N	0	0	0	0	0	N	0
27403	2L	7102170	7102167	Stalker2:LTR:RNA	0	0	0	0	0	0	0	0	0	N	0	0	0	0	0	N	0	0	0	0	0	0	0	0	N	0	0	0	0	0	N	0	0	0	0	0	0	0	0	0	0	0	0	0	0
25888	2R	9424558	9424555	jockey:non-LTR:RNA	0	0	0	0	N	0	0	0	0	0	0	0	N	0	0	0	0	0	N	0	0	0	0	0	0	0	0	0	0	0	0	0	0	0	0	0	0	0	0	0	0	0	0	0	0
17742	3L	7248715	7248412	gypsy12:LTR:RNA	0	0	0	0	0	0	0	0	N	0	0	0	0	0	0	0	0	0	0	0	0	0	0	N	0	0	1	0	0	0	0	0	0	0	0	0	0	0	0	0	0	N	0	0	0
11615	3L	1579661	1579676	undetermined:undetermined:undetermined	0	0	0	0	0	0	0	0	0	0	0	0	0	0	0	0	0	0	0	0	0	0	0	0	0	0	0	0	0	0	0	0	0	0	0	0	0	0	0	0	0	0	0	0	0
18958	3R	19426061	19426051	Ivk:non-LTR:RNA	0	N	0	0	0	0	0	N	0	0	0	0	0	0	0	0	N	0	0	0	0	0	0	0	0	0	0	0	0	0	0	0	0	0	0	0	0	N	0	0	0	0	0	0	0
34748	3L	952337	952333	roo:LTR:RNA	N	N	N	N	0	N	N	0	N	0	0	0	N	0	0	0	N	0	0	N	0	0	0	N	N	0	N	0	N	N	N	N	0	N	0	0	N	N	N	0	N	N	N	N	0
33006	X	7909313	7909301	F:non-LTR:RNA	0	0	0	0	0	0	0	0	0	N	0	0	0	0	0	0	0	0	0	0	0	0	0	0	0	0	0	0	0	0	0	N	0	0	0	0	N	0	0	0	0	0	0	0	0
18527	X	5361237	5361229	Burdock:LTR:RNA	0	0	0	0	0	N	0	0	0	N	0	0	0	0	0	0	0	0	0	0	0	0	0	0	0	0	0	0	0	0	0	0	0	0	0	0	N	0	0	0	0	0	0	0	0
31737	X	14856277	14856267	jockey:non-LTR:RNA	0	0	0	0	0	0	0	N	0	0	0	0	0	0	0	0	1	0	0	0	0	0	0	0	0	0	0	0	0	0	0	0	0	0	0	0	0	0	0	0	0	0	0	N	0
16122	3L	4739526	4739522	undetermined:undetermined:undetermined	0	0	0	N	0	0	0	0	0	0	0	0	0	0	0	0	0	0	0	N	0	0	0	0	0	0	0	0	0	0	0	0	0	0	0	N	0	0	0	0	0	0	0	0	0
12692	3R	24600392	24600382	HB:TIR:DNA	0	0	0	0	N	0	0	N	0	0	0	0	0	0	0	0	0	0	0	1	0	N	0	N	0	0	N	0	0	0	0	N	0	0	0	0	0	N	0	0	0	0	0	0	0
13833	3R	15715975	15715966	Juan:non-LTR:RNA	0	N	0	0	N	0	0	0	0	0	1	0	0	0	0	N	0	N	0	N	0	0	0	0	N	N	0	0	0	0	N	0	N	0	0	1	N	0	0	0	0	0	0	0	0
28029	3L	15837454	15837452	pogo:TIR:DNA	0	0	0	0	0	0	0	0	0	0	0	0	0	0	0	0	0	0	0	N	0	0	0	0	0	0	0	0	0	0	0	0	0	0	0	0	0	0	0	0	0	0	0	0	0
25649	3R	9221158	9221145	jockey:non-LTR:RNA	N	N	0	0	0	N	0	0	0	0	0	N	0	0	0	0	0	N	0	0	0	0	N	N	N	0	0	0	0	0	0	N	N	N	0	0	N	0	N	N	0	0	0	0	0
33943	3R	9363759	9363756	undetermined:undetermined:undetermined	0	0	0	0	0	0	0	0	0	0	0	0	0	0	0	1	0	0	0	N	0	0	0	0	0	0	0	0	0	0	0	0	0	0	0	0	0	0	0	0	0	0	0	0	0
19897	X	1798073	1798072	undetermined:undetermined:undetermined	0	0	0	0	N	0	0	0	0	0	0	0	0	0	0	0	0	N	0	0	0	0	0	1	0	0	0	0	0	0	0	N	0	0	N	0	N	N	0	N	0	0	0	N	0
26720	2R	18821717	18821714	Tirant:LTR:RNA	0	0	0	0	0	N	0	N	0	0	0	0	0	0	0	0	0	0	0	0	0	0	0	0	0	0	0	0	0	0	0	0	0	0	0	0	0	0	1	0	0	0	0	0	0
33123	X	1842604	1842598	S:TIR:DNA	0	0	0	0	N	0	0	0	0	0	0	0	0	0	0	0	0	N	0	0	0	0	0	0	0	0	0	0	0	0	0	N	0	0	N	0	N	N	0	N	0	0	0	N	0
23385	3R	19432264	19432248	roo:LTR:RNA	0	N	0	0	0	0	0	N	0	0	0	0	0	0	0	0	N	0	0	0	0	0	0	0	0	0	0	0	0	0	0	0	0	0	0	0	0	0	0	0	0	0	0	0	0
25707	X	6047612	6047615	412:LTR:RNA	0	0	0	0	0	0	0	0	0	N	0	0	0	0	0	0	0	0	0	0	0	0	0	0	0	0	0	0	0	0	0	0	0	0	N	0	0	0	0	0	0	0	0	N	0
9955	3L	13361750	13361746	copia:LTR:RNA	0	0	0	0	0	0	0	0	0	0	0	0	0	0	0	0	0	0	0	0	0	0	0	0	0	0	0	0	0	0	N	0	0	0	0	0	0	0	0	0	0	0	0	0	0
18577	2R	5444265	5444262	undetermined:undetermined:undetermined	N	N	0	0	N	0	0	N	0	0	0	0	0	0	0	0	0	0	0	N	0	N	0	0	0	0	0	0	0	0	0	0	0	0	0	0	0	0	0	0	0	0	0	N	0
16096	2L	1305156	1305160	Burdock:LTR:RNA	0	0	0	0	0	N	0	0	0	0	0	0	0	0	0	0	0	0	0	0	0	N	0	0	0	0	0	0	0	0	0	0	0	0	0	0	0	0	0	0	N	0	0	0	0
30383	2R	7628507	7628232	Doc:non-LTR:RNA	0	0	0	N	N	0	0	0	0	0	0	0	0	0	0	0	0	0	0	0	0	0	0	0	0	0	0	0	0	0	0	0	0	0	0	0	0	0	0	0	0	0	0	N	0
14758	3R	13765506	13765496	Juan:non-LTR:RNA	0	0	0	0	0	0	0	0	0	0	N	0	0	0	0	0	0	0	0	0	0	0	0	0	0	0	0	0	0	0	0	0	0	0	0	0	N	N	0	0	0	0	0	0	0
19869	2L	17947470	17947465	undetermined:undetermined:undetermined	0	0	0	N	N	0	0	0	0	N	0	0	0	0	0	0	0	0	0	0	N	0	0	0	0	1	0	0	0	0	0	N	0	N	0	0	0	0	0	N	0	0	0	N	0
9904	2R	17915672	17915667	undetermined:undetermined:undetermined	0	0	0	0	0	N	0	0	0	0	0	0	0	0	0	0	0	0	0	0	0	0	0	0	0	0	0	0	0	0	0	0	0	0	0	0	N	0	0	0	0	0	0	0	0
8011	X	12441984	12441980	1360:TIR:DNA	0	0	0	0	0	0	0	0	0	0	0	0	0	0	0	0	0	0	0	0	0	0	0	0	0	0	0	0	0	0	0	0	0	0	0	0	0	0	0	0	0	0	0	N	0
10844	2R	19686699	19686687	undetermined:undetermined:undetermined	0	0	0	0	0	0	1	N	0	0	0	0	0	0	0	0	0	0	0	0	0	0	N	0	0	0	0	0	0	0	0	0	0	0	0	0	0	0	0	0	0	0	0	0	0
16474	2R	13190289	13190281	undetermined:undetermined:undetermined	0	0	0	0	0	N	0	0	N	0	0	0	0	0	0	0	0	0	0	0	0	0	0	0	0	0	0	0	0	0	0	0	0	0	0	N	0	0	0	1	0	0	0	0	0
28811	X	853622	853619	Transpac:LTR:RNA	0	0	0	N	N	N	0	N	N	N	0	0	0	N	N	N	0	N	0	0	0	0	0	N	0	0	0	0	0	0	0	N	0	N	N	N	0	0	0	0	0	0	0	N	0
31044	2R	6106744	6106743	Max:LTR:RNA	N	N	0	0	N	0	0	N	0	0	0	0	0	0	0	0	0	0	0	0	0	N	0	0	0	0	0	0	0	0	0	0	0	0	0	0	0	0	0	0	0	0	0	N	0
10751	2R	17201636	17200915	undetermined:undetermined:undetermined	0	0	0	0	0	N	1	0	0	0	0	0	0	0	0	0	0	0	0	0	0	0	0	0	0	0	0	0	0	0	0	0	0	0	0	0	0	0	0	0	0	0	0	0	0
24706	3R	8155560	8155557	mdg1:LTR:RNA	N	0	0	N	0	N	0	0	0	N	0	0	0	0	0	0	0	0	0	N	0	0	N	N	N	0	0	0	0	0	0	N	N	N	0	0	N	N	N	N	N	0	N	0	0
6630	3R	2352123	2352504	undetermined:undetermined:undetermined	N	0	0	0	N	0	0	N	0	N	0	0	N	0	0	N	N	N	N	0	N	N	0	0	N	0	N	0	0	N	N	N	N	N	N	N	0	N	N	0	0	0	N	0	N
11251	2L	4345800	4345900	undetermined:non-LTR:RNA	0	N	0	0	0	0	0	N	0	N	0	0	0	0	0	N	0	0	0	0	0	0	N	0	N	0	0	0	0	0	0	0	0	0	N	0	N	0	N	0	N	N	0	0	0
20890	3R	10208458	10208457	pogo:TIR:DNA	0	0	0	0	N	N	0	0	0	N	0	0	0	0	0	0	0	0	0	0	0	N	0	0	N	0	0	0	N	0	N	0	0	0	N	0	0	0	0	0	0	0	0	0	0
25833	3R	17408696	17408693	Tirant:LTR:RNA	0	0	0	0	0	0	0	0	0	0	0	0	0	0	0	0	0	0	0	0	0	0	0	0	0	0	0	0	0	0	0	0	0	0	0	0	0	N	0	0	0	0	0	0	0
7891	2R	12409121	12409135	undetermined:undetermined:undetermined	0	N	0	0	N	N	N	N	N	0	0	0	0	0	0	0	0	0	0	1	0	0	0	0	0	0	0	0	0	0	0	0	0	0	0	N	N	0	0	0	0	0	0	0	0
8634	2L	8857275	8857270	roo:LTR:RNA	0	0	0	0	0	0	0	N	0	0	0	0	0	0	0	0	0	0	0	0	0	0	N	0	N	0	0	0	0	0	0	0	0	0	N	0	N	0	0	0	0	0	0	N	0
25235	3R	5024206	5024202	copia:LTR:RNA	N	0	0	0	0	N	0	0	0	0	0	N	0	N	0	N	N	0	N	N	0	0	0	N	0	0	0	0	0	0	0	1	0	0	0	0	N	0	0	0	0	0	0	0	0
30841	2R	17295275	17295278	Rt1b:non-LTR:RNA	0	0	0	0	0	N	0	0	0	0	0	0	0	0	0	0	0	0	0	0	0	0	0	0	0	0	0	0	0	0	0	0	0	0	0	0	0	0	0	0	0	0	0	0	0
31806	X	10922617	10922612	roo:LTR:RNA	0	0	0	0	N	0	N	0	0	0	0	0	0	0	0	0	0	0	0	0	0	0	0	0	0	0	0	0	0	0	0	0	0	N	0	0	0	0	0	0	0	0	0	N	0
18185	2L	8624493	8624488	roo:LTR:RNA	0	0	0	0	0	0	0	N	0	0	N	0	0	0	0	0	0	0	0	0	N	0	N	0	0	0	0	0	0	0	0	0	0	0	N	0	0	0	0	0	0	0	0	N	0
33937	2R	19218312	19218350	gypsy12:LTR:RNA	0	0	0	0	0	N	0	N	0	0	0	0	0	0	0	1	0	0	0	0	0	0	0	0	0	0	0	0	0	0	0	0	0	0	N	0	0	0	0	0	0	0	0	N	0
12137	2R	14606830	14606827	undetermined:undetermined:undetermined	0	0	0	0	0	0	0	0	0	0	0	0	0	0	0	0	0	0	0	0	0	0	0	0	0	0	0	0	0	0	0	0	0	0	0	0	0	0	0	0	0	0	0	0	0
21402	3L	14710251	14709991	jockey:non-LTR:RNA	0	0	0	0	N	N	0	0	0	0	0	N	0	0	0	N	0	0	0	0	0	0	0	0	0	0	0	0	0	0	0	0	0	0	0	0	0	0	0	0	0	0	0	0	0
9438	2R	4073105	4073096	FB:foldback:DNA	0	0	0	0	0	0	0	N	0	N	0	0	0	0	0	0	0	0	0	0	N	0	0	0	N	0	0	0	0	0	0	0	0	0	0	N	0	0	0	0	0	0	0	0	0
7894	3R	24267278	24267296	undetermined:undetermined:RNA	0	0	0	0	0	0	0	0	0	0	0	0	0	0	0	0	N	0	N	0	0	N	0	0	0	0	N	0	N	0	N	N	0	0	0	0	N	0	0	0	N	0	1	0	0
782	3L	2520379	2520376	Tabor:LTR:RNA	0	0	1	0	0	0	0	0	0	0	0	0	0	0	0	0	0	0	0	0	0	0	0	0	0	0	0	0	0	0	0	0	0	0	0	0	0	0	0	0	0	0	0	0	0
30797	2L	13191060	13191057	Burdock:LTR:RNA	0	N	0	N	0	0	0	0	0	0	0	0	0	0	N	0	0	0	0	0	0	0	0	0	0	0	0	0	0	0	0	0	N	0	0	0	0	0	0	0	0	N	0	0	0
15230	3R	25246608	25246600	undetermined:undetermined:undetermined	0	0	0	0	0	0	0	N	0	0	0	0	0	0	0	0	0	0	0	0	0	0	0	0	0	0	0	0	0	0	0	N	0	0	0	0	0	N	0	0	0	0	0	0	0
34074	3R	21265925	21265923	pogo:TIR:DNA	0	0	0	0	N	N	0	0	0	0	0	0	0	0	0	1	0	0	0	0	0	0	0	0	0	0	0	0	0	0	0	0	0	0	0	N	0	0	0	0	0	0	0	0	0
781	2L	7974505	7974497	undetermined:undetermined:DNA	0	N	0	0	0	N	0	N	0	N	0	0	0	0	0	0	0	N	0	0	N	0	N	0	N	0	0	0	0	0	0	N	0	0	N	0	0	0	0	1	N	0	0	N	0
19544	3L	10038841	10038832	jockey:non-LTR:RNA	0	0	0	0	0	0	N	0	0	0	N	0	0	0	0	0	N	0	0	0	0	0	0	0	0	0	0	0	0	0	0	0	0	0	0	0	0	0	0	0	N	0	0	N	N
9323	2R	18671123	18671116	undetermined:undetermined:undetermined	0	0	0	0	0	N	0	N	0	0	0	0	0	0	0	0	0	0	0	0	0	0	0	0	0	0	0	0	0	0	0	0	0	0	0	0	0	0	0	0	0	0	0	0	0
22409	3L	8996941	8997131	accord2:LTR:RNA	0	N	0	N	0	0	0	0	0	0	0	0	0	0	0	0	0	0	0	0	0	0	0	0	0	0	0	0	1	0	0	0	0	0	0	0	0	0	0	0	0	0	0	N	0
10713	2R	13282796	13283103	undetermined:undetermined:undetermined	0	0	0	0	0	N	1	0	N	0	0	0	0	0	0	0	0	0	0	0	0	0	0	0	0	0	0	0	0	0	0	0	0	0	0	N	0	0	0	0	0	0	0	0	0
30735	3R	20227786	20227544	undetermined:LTR:RNA	0	0	0	0	N	0	0	N	0	0	0	0	0	0	0	0	0	0	0	0	0	0	0	0	0	0	0	0	0	0	0	0	0	0	0	0	0	N	0	0	0	0	0	0	0
11272	3L	1495720	1495716	blood:LTR:RNA	0	0	0	0	0	0	0	0	0	0	0	0	0	0	0	0	0	0	0	0	0	0	0	0	0	0	0	0	0	0	0	0	0	0	0	0	0	0	0	0	0	0	0	0	0
5327	3R	6814946	6814952	undetermined:LTR:RNA	N	0	0	0	N	N	N	1	0	N	0	0	N	0	N	0	N	0	N	N	N	0	N	N	N	0	0	N	N	N	N	0	N	0	0	1	N	N	N	N	N	0	N	0	0
26197	3R	6296158	6295950	roo:LTR:RNA	0	0	0	0	0	0	0	0	0	0	0	N	0	N	0	0	0	0	0	0	0	0	0	0	0	0	0	0	0	0	0	0	0	0	0	0	0	0	0	0	0	0	0	0	0
15014	2R	4145908	4145900	undetermined:undetermined:undetermined	0	0	0	0	0	0	0	N	0	N	0	0	0	0	0	0	0	0	0	0	0	0	0	0	N	0	0	0	0	0	1	0	0	0	0	N	0	0	0	0	0	0	0	0	0
8801	3R	11892527	11892521	jockey:non-LTR:RNA	0	0	0	N	N	0	0	0	0	0	N	0	0	0	0	0	0	0	0	N	0	0	N	0	0	0	0	0	0	0	0	0	0	0	0	0	0	N	0	0	N	0	0	0	0
17219	2L	18749887	18749886	undetermined:undetermined:undetermined	0	0	0	N	0	0	0	0	N	N	0	0	0	0	0	0	0	N	0	0	N	1	0	N	0	0	0	0	0	0	0	N	N	N	N	0	N	0	0	N	0	0	N	N	0
21171	2R	17168047	17167799	invader3:LTR:RNA	0	0	1	0	0	N	0	0	0	0	0	0	0	0	0	0	0	0	0	0	0	0	0	0	0	0	0	0	0	0	0	0	0	0	0	0	0	0	0	0	0	0	0	0	0
25417	X	19920586	19920582	Cr1a:non-LTR:RNA	0	0	0	0	0	0	N	0	0	N	0	0	0	0	0	0	0	0	0	0	0	0	0	0	0	0	0	0	0	0	0	1	0	0	0	0	0	0	0	0	N	0	0	0	0
8058	2L	12959967	12959964	undetermined:LTR:RNA	0	N	0	N	0	0	0	N	0	0	0	0	0	0	N	0	0	0	N	0	0	0	0	N	0	0	0	0	N	0	0	1	N	0	0	0	0	0	0	0	0	N	0	N	0
25021	2R	16705404	16705397	Quasimodo:LTR:RNA	0	1	0	0	0	N	0	0	0	0	0	0	0	0	0	0	0	0	N	0	0	0	0	0	0	0	N	0	0	0	0	0	0	0	0	0	0	0	0	0	0	0	N	0	0
20196	3L	20907699	20907701	Transpac:LTR:RNA	N	N	0	0	0	0	0	N	0	N	N	0	0	N	N	N	N	N	N	0	0	N	N	N	0	0	0	0	N	1	0	0	N	N	N	0	0	N	N	N	N	0	0	N	0
11730	2R	7072926	7072928	undetermined:LTR:RNA	0	0	0	N	N	0	0	0	0	0	0	0	0	0	0	0	0	0	0	0	1	0	0	0	0	0	0	0	0	0	0	0	0	0	0	0	0	0	0	N	0	0	0	N	0
10229	2R	6715172	6715215	undetermined:undetermined:undetermined	0	0	0	0	0	0	0	0	0	0	0	0	0	0	0	0	0	0	0	0	0	0	0	0	0	0	0	0	0	0	0	0	0	0	0	0	0	0	0	0	0	0	0	0	0
19328	3R	1763128	1763125	Transpac:LTR:RNA	N	0	0	N	N	0	0	N	0	N	N	0	N	0	N	N	N	N	N	N	0	N	0	0	N	0	0	0	0	0	N	0	N	N	N	N	0	N	N	N	0	N	0	0	N
30415	3R	21277859	21277618	roo:LTR:RNA	0	0	0	0	N	N	0	0	0	0	0	0	0	0	0	0	0	0	0	0	0	0	0	0	0	0	0	0	0	0	0	0	0	0	0	0	0	N	0	0	0	0	0	0	0
18348	3L	6535004	6535000	undetermined:undetermined:undetermined	0	0	0	N	0	0	0	0	N	0	0	0	0	0	0	0	0	0	0	0	0	0	0	0	0	0	0	0	0	0	0	0	0	0	0	0	0	0	0	0	0	0	0	0	0
13319	3R	16473613	16473605	gypsy10:LTR:RNA	0	0	0	0	N	0	0	N	0	0	0	0	0	0	0	0	N	0	0	0	0	0	0	0	0	0	0	0	1	0	N	0	0	0	0	0	N	N	0	0	0	0	0	0	0
12206	X	7676719	7676402	Doc:non-LTR:RNA	0	0	0	0	0	0	0	0	0	0	0	0	0	0	0	0	0	0	0	0	0	0	0	0	0	0	0	0	0	0	0	N	0	0	0	0	0	0	0	0	0	0	0	0	0
12229	3R	9595831	9595816	jockey:non-LTR:RNA	N	0	0	0	0	N	0	0	0	0	0	N	0	0	0	0	0	N	0	N	0	0	N	0	N	0	0	0	0	0	0	0	0	N	0	0	N	0	0	0	0	0	0	0	0
8661	2L	11636325	11636321	Cr1a:non-LTR:RNA	0	0	0	0	0	N	0	N	0	0	0	0	0	0	0	N	0	N	N	0	0	0	0	0	N	0	0	0	0	0	0	0	0	0	N	0	0	0	0	0	0	0	N	N	0
32471	X	6398747	6398742	undetermined:undetermined:undetermined	0	0	0	0	0	0	0	0	0	N	0	0	0	0	0	0	0	0	0	0	0	0	0	0	0	0	0	0	0	0	0	0	0	0	N	0	0	0	0	0	0	1	0	N	0
33801	3R	2346642	2346639	undetermined:undetermined:undetermined	N	0	0	N	N	0	0	N	0	0	1	0	0	0	0	N	N	N	N	N	N	N	0	N	N	0	0	0	0	0	N	N	N	N	0	N	0	N	N	N	0	0	0	0	N
27770	3L	11024410	11024405	flea:LTR:RNA	0	0	0	0	0	0	0	0	0	0	N	0	0	0	0	0	0	0	0	0	0	0	0	0	0	0	0	0	0	0	0	0	0	0	0	0	0	0	N	0	0	0	0	0	0
10550	3L	19070631	19070628	Tirant:LTR:RNA	0	0	0	0	0	0	0	0	0	N	0	0	0	0	N	N	N	0	0	0	0	0	0	N	0	0	0	0	0	0	0	0	0	N	0	0	0	0	0	0	N	0	0	0	0
34352	X	10335961	10335719	undetermined:undetermined:RNA	0	0	0	0	0	0	N	0	0	0	0	0	1	0	0	0	0	0	0	0	0	0	0	0	0	0	0	0	0	0	0	0	0	0	0	0	0	0	0	0	0	0	0	0	0
11595	3R	25251775	25251773	Rt1a:non-LTR:RNA	0	0	0	0	0	0	0	N	0	0	0	0	0	0	0	0	0	0	0	0	0	0	0	0	0	0	0	0	0	0	0	N	0	0	0	0	0	N	0	0	0	0	0	0	0
22568	2R	3597451	3597440	transib3:TIR:DNA	0	0	0	0	0	0	0	N	1	N	0	0	0	0	0	0	0	0	0	0	N	N	0	N	N	0	0	0	0	0	0	0	0	N	N	N	0	0	0	0	0	0	0	0	0
29821	3L	18593021	18593012	roo:LTR:RNA	0	0	0	0	0	0	0	0	0	0	0	0	0	0	N	0	N	0	0	0	0	0	0	0	0	0	0	0	0	0	0	0	0	0	0	0	0	0	0	0	0	0	0	0	0
33491	3L	14373688	14373684	undetermined:undetermined:undetermined	0	0	0	0	0	0	0	0	0	0	0	N	0	0	0	N	0	0	0	0	0	0	0	0	0	0	0	0	0	0	N	0	0	0	0	0	0	0	0	0	0	0	N	0	0
33552	X	1059453	1059216	undetermined:undetermined:undetermined	0	0	0	N	N	N	0	N	0	0	0	0	0	N	N	N	0	N	0	0	0	0	0	0	0	0	0	0	0	0	0	N	0	N	N	N	0	N	0	0	0	0	0	N	0
30802	3R	20294133	20293852	412:LTR:RNA	0	0	0	0	N	0	0	0	0	0	0	0	0	0	0	0	0	0	0	0	0	0	0	0	0	0	0	0	0	0	0	0	0	0	0	0	0	0	0	0	0	0	0	0	0
34841	2R	3842585	3842636	FB:foldback:DNA	0	0	0	0	0	0	0	N	0	N	0	0	0	0	0	0	0	0	0	0	N	0	0	N	N	0	0	0	0	0	1	1	0	N	0	N	0	0	0	0	0	0	0	0	0
8847	3R	5609342	5609333	F:non-LTR:RNA	0	0	0	0	N	N	0	0	0	0	0	N	0	N	N	0	N	0	0	N	0	0	0	0	0	0	0	0	0	0	0	0	0	0	0	0	N	0	0	0	0	0	0	0	0
33404	3R	9994118	9994126	undetermined:undetermined:undetermined	0	0	0	0	0	N	N	0	0	N	0	0	0	0	N	0	0	N	0	0	0	N	0	N	0	0	0	0	0	0	0	0	N	0	0	0	0	N	0	0	N	0	0	0	0
14010	3L	11946716	11946726	jockey:non-LTR:RNA	0	N	0	0	N	0	0	0	0	N	N	0	N	0	0	N	N	0	N	0	0	0	0	0	0	0	0	0	N	0	0	0	0	0	0	0	0	0	N	0	0	0	N	N	0
17350	3R	24612178	24612173	roo:LTR:RNA	0	0	0	0	N	0	0	N	0	1	0	0	0	0	0	0	0	0	0	0	0	N	0	N	0	0	N	0	0	0	0	N	0	0	0	0	0	N	0	0	0	0	0	0	0
27410	3L	4797432	4797425	roo:LTR:RNA	0	0	0	N	0	0	0	0	0	0	0	0	0	0	0	0	0	0	0	0	0	0	0	0	0	0	0	0	0	0	0	0	0	0	0	N	0	0	0	0	0	0	0	0	0
100330	3R	993300	994932	Tc1:TIR:DNA	N	1	1	N	N	1	1	N	1	1	N	1	N	1	N	N	N	N	N	N	1	N	1	N	N	1	1	1	N	1	N	1	N	N	N	N	N	N	N	N	1	N	N	N	N
16804	3R	13549269	13549264	undetermined:LTR:RNA	0	0	0	0	N	0	0	0	N	0	N	0	N	0	0	0	0	0	0	0	0	0	0	0	0	0	0	0	0	0	N	0	0	0	N	0	N	N	0	0	0	0	0	0	0
19145	2L	9367307	9367292	HMS-Beagle:LTR:RNA	0	0	0	0	0	0	0	N	0	0	0	0	0	0	0	0	0	0	0	0	0	0	0	0	N	0	0	0	0	0	0	0	0	0	0	0	0	0	0	0	0	0	0	N	0
19065	X	10395113	10395101	jockey:non-LTR:RNA	0	0	0	0	0	0	N	0	1	0	0	0	0	0	0	0	0	0	0	0	0	0	0	0	0	0	0	0	0	0	0	0	0	0	0	0	0	0	0	0	0	0	0	N	0
30283	3R	15551313	15551307	412:LTR:RNA	0	0	0	0	N	0	0	N	0	0	0	0	0	0	0	0	0	N	0	N	0	0	0	0	0	0	0	0	0	0	N	0	0	0	0	0	N	N	0	0	0	0	0	0	0
29745	2R	13231532	13231525	roo:LTR:RNA	0	0	0	0	0	N	0	0	N	0	0	0	0	0	0	0	0	0	0	0	0	0	0	0	0	0	0	0	0	0	0	0	0	0	0	N	0	0	0	0	0	0	0	0	0
23432	3L	7382216	7382211	blood:LTR:RNA	0	0	0	0	0	0	0	0	0	0	0	0	0	0	0	0	N	0	0	0	0	0	0	0	0	0	0	0	0	0	0	0	0	0	0	0	0	1	0	0	0	N	0	0	0
30643	X	10415946	10415941	roo:LTR:RNA	0	0	0	0	N	0	N	0	0	0	0	0	0	0	0	0	0	0	0	0	0	0	0	N	0	0	0	0	0	0	0	0	N	0	0	0	N	0	0	0	0	0	0	N	0
12821	2L	9637128	9636914	flea:LTR:RNA	0	0	0	0	0	0	0	0	0	0	0	0	0	0	0	1	0	0	0	0	0	0	0	0	N	0	0	0	0	0	0	0	0	0	0	0	0	0	0	0	0	0	0	N	0
32094	3L	19283196	19283166	undetermined:undetermined:undetermined	0	0	0	1	0	0	0	0	0	N	0	0	0	0	N	N	N	0	0	0	0	0	0	N	0	0	0	0	0	0	0	0	N	N	0	0	N	0	0	0	N	0	0	0	0
15790	3R	2547397	2547158	roo:LTR:RNA	N	0	0	N	N	0	0	0	0	N	0	0	0	0	0	0	N	N	N	N	N	N	0	0	N	0	0	1	0	0	N	N	N	0	N	N	0	0	N	0	0	0	N	0	0
9293	2R	13110517	13110510	roo:LTR:RNA	0	0	0	0	0	N	0	0	N	0	0	0	0	0	0	0	0	0	0	0	0	0	0	0	0	0	0	0	0	0	0	0	0	0	0	0	0	0	0	0	0	0	0	0	0
32772	2R	6832575	6832573	undetermined:undetermined:undetermined	0	0	0	N	N	0	N	0	0	0	0	0	0	0	0	0	0	0	0	0	0	0	0	N	0	0	0	0	N	0	N	0	0	0	0	0	N	0	0	0	0	0	0	N	0
18421	3R	9824382	9824373	F:non-LTR:RNA	0	0	0	0	0	N	0	0	0	0	0	0	0	0	0	0	0	N	0	0	0	N	0	0	0	0	0	0	0	0	0	0	0	0	0	0	0	0	0	0	0	0	0	0	0
15918	3L	21105751	21105740	undetermined:undetermined:undetermined	N	N	0	N	0	0	0	N	0	N	N	0	0	0	0	N	N	0	0	0	0	0	0	N	0	0	0	0	N	0	0	N	1	N	N	0	N	N	N	0	N	0	N	N	0
32225	2L	11340172	11339929	roo:LTR:RNA	0	0	0	0	0	0	0	N	0	0	0	0	0	0	0	N	0	0	0	0	0	0	0	0	N	0	0	0	0	0	0	0	0	0	N	0	0	1	0	0	0	0	N	N	0
29066	2R	18633879	18633875	undetermined:undetermined:undetermined	0	0	0	0	0	N	0	N	0	0	0	0	0	0	0	0	0	0	0	0	0	0	0	0	0	0	0	0	0	0	0	0	0	0	0	0	0	0	0	0	0	0	0	0	0
18898	X	683057	682804	roo:LTR:RNA	N	0	0	N	N	0	0	0	N	0	0	0	0	N	N	N	0	N	0	N	0	0	N	0	0	0	0	0	0	0	0	N	0	N	N	N	0	N	0	0	0	0	0	N	0
3935	3R	15371111	15371100	jockey:non-LTR:RNA	0	0	0	0	N	0	0	N	0	0	0	0	0	0	0	0	0	N	0	N	0	0	0	0	0	0	0	0	0	0	N	0	0	0	0	0	N	0	0	0	0	0	0	0	0
15242	3R	24777294	24777289	roo:LTR:RNA	0	0	0	0	N	0	0	0	0	0	0	0	0	0	0	0	0	0	0	0	0	0	0	N	0	0	N	0	0	0	0	N	0	0	0	0	0	N	0	N	0	0	0	0	0
30254	3R	26778599	26778594	undetermined:undetermined:undetermined	0	N	0	0	N	0	0	0	0	0	0	0	0	0	0	0	0	0	0	0	0	0	0	N	0	0	0	0	0	0	N	0	0	0	0	0	0	N	0	0	0	0	N	0	0
20661	2R	14616002	14615997	roo:LTR:RNA	0	0	0	0	0	0	0	0	0	0	0	0	0	0	0	0	0	0	0	0	0	0	0	0	0	0	0	0	0	0	0	0	0	0	0	0	0	0	0	0	0	0	0	0	0
34227	3R	10165971	10165970	undetermined:undetermined:undetermined	0	0	0	0	0	0	1	0	0	0	0	0	0	0	0	0	0	1	0	0	0	N	1	0	0	0	0	0	0	0	0	0	0	0	0	0	0	0	0	0	0	0	0	0	0
17684	3R	2523846	2523563	Quasimodo:LTR:RNA	N	0	0	N	N	0	0	N	0	N	0	0	0	0	0	N	N	N	0	0	N	N	0	N	N	0	1	0	0	0	N	N	N	N	N	N	0	0	0	0	N	0	N	0	0
20951	3R	22781669	22781657	undetermined:undetermined:undetermined	0	0	0	N	0	0	0	N	0	0	0	0	0	0	0	0	N	0	0	0	0	0	0	0	0	0	0	0	0	0	0	0	0	0	0	0	0	N	0	0	0	0	0	0	0
7957	3L	15709470	15709458	F:non-LTR:RNA	0	0	0	0	N	0	0	0	0	0	0	0	N	0	N	0	0	N	0	N	0	0	0	0	N	0	0	0	0	0	0	0	0	N	0	0	0	0	N	0	N	0	N	N	0
22561	2L	11922895	11922891	roo:LTR:RNA	0	N	0	0	0	0	0	0	1	0	0	0	0	0	N	N	0	N	0	0	0	0	0	0	0	0	0	0	0	0	0	0	0	0	N	0	0	0	0	0	0	0	N	N	0
15772	2L	11410262	11410258	roo:LTR:RNA	0	0	0	0	0	0	0	N	0	0	0	0	0	0	0	0	0	0	0	0	0	0	0	0	N	0	0	0	0	0	0	0	0	0	0	0	0	0	0	0	0	0	0	0	0
29114	X	7722925	7722640	Quasimodo:LTR:RNA	0	0	0	0	0	0	0	0	0	0	0	0	0	0	0	0	0	0	0	0	0	0	0	0	0	0	0	0	0	0	0	N	0	0	0	0	0	0	0	0	0	0	0	0	0
13571	X	9783493	9783483	roo:LTR:RNA	0	0	0	0	0	0	N	0	0	0	0	0	0	0	0	0	0	0	0	0	0	0	0	0	0	0	0	0	0	0	0	0	0	0	N	0	0	0	0	0	0	0	0	N	0
22248	X	7284419	7284593	hopper:TIR:DNA	0	0	0	0	0	0	0	0	0	0	0	0	0	0	0	0	0	0	0	0	0	0	0	0	0	0	0	1	0	0	0	N	0	0	N	0	0	0	0	0	0	0	0	N	0
2936	3L	12872818	12872835	G2:non-LTR:RNA	0	0	0	0	0	0	0	0	0	0	N	0	0	0	0	0	0	0	0	N	0	0	0	0	0	0	0	0	0	0	0	0	0	0	0	0	0	0	0	0	0	0	0	0	0
8441	3L	10714893	10714904	Rt1b:non-LTR:RNA	N	0	0	0	0	0	0	0	0	0	N	0	0	0	0	0	0	0	0	0	0	0	N	0	0	N	1	0	0	0	0	0	0	0	0	0	0	0	1	0	0	0	0	N	0
9110	2L	7990599	7990596	undetermined:undetermined:undetermined	0	0	0	0	N	N	0	N	0	N	0	0	0	0	0	N	N	N	0	N	N	0	N	0	N	0	0	0	0	0	0	0	0	0	N	0	N	0	N	0	0	0	0	0	0
23665	3L	12958420	12958561	I:non-LTR:RNA	0	0	0	0	0	0	0	0	0	0	N	0	0	0	0	0	0	0	0	0	0	0	0	0	0	0	0	0	0	0	0	0	0	0	0	0	0	0	0	0	0	0	0	0	0
26307	X	10493650	10493642	Quasimodo:LTR:RNA	0	0	0	0	N	0	N	0	0	0	0	0	0	0	0	0	0	0	0	0	0	0	0	0	0	0	0	0	0	0	0	0	0	0	0	0	0	0	0	0	0	0	0	N	0
22536	3R	14123778	14123774	undetermined:undetermined:undetermined	0	N	0	0	0	0	0	0	1	0	0	0	0	0	0	0	0	0	0	0	0	0	0	0	0	0	0	0	0	0	0	0	0	0	0	0	0	N	0	0	0	0	0	0	0
26639	2R	5634242	5634058	roo:LTR:RNA	N	N	0	0	N	0	0	N	0	0	0	0	0	0	0	0	0	0	0	N	0	N	0	0	0	0	0	0	0	0	0	0	0	0	0	0	0	0	0	0	0	0	0	N	0
8280	3L	18145708	18145705	opus:LTR:RNA	0	0	0	0	0	0	0	0	0	0	0	0	0	0	0	0	N	0	0	0	0	0	0	0	0	0	0	0	0	0	0	0	0	0	0	0	0	0	0	0	0	0	0	0	0
16149	2R	4932331	4932086	roo:LTR:RNA	N	0	0	0	N	0	0	N	0	0	0	0	0	0	0	0	0	0	0	N	0	N	0	0	0	0	0	0	0	0	0	0	0	0	0	0	0	0	0	0	0	0	0	0	0
29764	X	2189990	2189987	Tirant:LTR:RNA	0	0	0	0	0	0	0	0	0	0	0	0	0	0	0	0	0	N	0	0	0	0	0	0	0	0	0	0	0	0	0	N	0	0	0	0	0	N	0	N	0	0	0	N	0
8708	2R	6796009	6796005	mdg1:LTR:RNA	0	0	0	N	N	0	0	0	0	0	0	0	0	0	0	0	0	0	0	0	0	0	0	0	0	0	0	0	0	0	0	0	0	0	0	0	0	0	0	0	0	0	0	N	0
11301	2R	17693872	17693719	undetermined:LTR:RNA	0	0	0	0	N	N	0	0	0	N	0	0	0	0	0	0	0	0	0	0	N	0	N	N	0	0	0	0	0	0	0	0	N	0	0	0	0	0	0	0	N	0	N	N	0
32986	X	13455490	13455486	gypsy12:LTR:RNA	0	0	0	0	0	0	0	N	0	0	0	0	0	0	0	0	0	0	N	0	0	0	0	0	0	0	0	0	0	0	0	0	0	0	0	0	0	0	0	0	0	0	0	N	0
10833	X	859496	859506	undetermined:undetermined:undetermined	N	0	0	N	N	0	1	N	N	0	0	0	0	N	N	N	0	N	0	0	0	0	0	0	0	0	0	0	0	0	0	N	0	N	N	N	0	N	0	0	0	0	0	N	0
27115	2L	18821077	18821074	undetermined:undetermined:undetermined	0	0	0	N	N	0	0	0	0	N	0	0	0	0	0	0	0	0	0	N	N	0	0	0	0	0	0	0	0	0	0	N	0	N	0	0	0	0	0	N	0	0	1	0	0
33056	2R	10602100	10602093	undetermined:LTR:RNA	0	0	0	N	0	0	0	0	0	0	0	0	N	0	0	0	0	0	0	0	0	0	0	0	0	0	0	0	0	0	0	0	0	0	0	0	0	0	0	0	0	0	N	0	0
13641	3R	2855413	2855201	1360:TIR:DNA	N	0	0	N	N	0	0	0	0	N	0	0	0	0	0	N	N	N	N	N	N	N	0	N	N	0	0	0	0	0	N	N	N	N	N	N	0	0	N	0	0	0	N	0	0
25287	3R	27642807	27642802	copia:LTR:RNA	0	N	0	N	N	N	N	N	N	N	N	N	N	N	N	N	0	N	N	N	0	0	N	N	0	0	N	N	N	0	N	1	0	N	N	0	N	N	0	N	N	0	0	0	N
29414	3R	12192241	12192240	pogo:TIR:DNA	0	0	0	0	0	0	0	0	0	0	0	0	0	0	0	0	0	0	0	N	0	0	N	0	0	0	N	0	0	0	0	0	0	0	0	0	N	0	0	0	0	0	0	0	0
10646	2L	19628123	19627842	roo:LTR:RNA	0	0	0	N	N	0	1	0	N	N	N	0	0	0	0	0	0	0	0	0	N	0	0	N	0	0	N	0	N	0	N	0	N	N	0	0	0	0	0	N	0	0	0	N	0
30156	3L	8913197	8913194	undetermined:undetermined:undetermined	0	N	0	N	0	0	0	0	0	0	0	0	0	0	0	0	0	0	0	0	0	0	0	0	0	0	0	0	0	0	N	0	0	0	0	0	0	0	0	0	0	0	0	N	0
18609	2L	13102150	13102141	undetermined:undetermined:undetermined	0	N	0	N	0	0	0	N	0	0	0	0	0	0	N	0	0	0	0	0	0	0	0	0	0	0	0	0	0	0	0	0	N	0	0	0	0	0	0	0	0	N	0	N	0
8899	3L	13227487	13227482	Quasimodo:LTR:RNA	0	0	0	0	0	0	0	0	0	0	0	0	0	0	0	0	N	0	0	0	0	0	0	0	0	0	0	0	N	0	0	0	0	0	0	0	N	0	0	0	N	0	0	0	0
32795	3L	10415953	10415960	undetermined:undetermined:undetermined	0	0	0	0	0	0	0	0	0	0	N	0	0	0	0	0	0	0	0	0	0	0	0	0	0	0	0	0	0	0	0	0	0	0	0	0	0	0	0	0	0	0	0	N	0
8745	2L	11709020	11709011	undetermined:undetermined:undetermined	0	0	0	0	0	0	0	N	0	N	0	0	0	0	0	N	0	N	0	0	0	0	0	0	N	0	0	0	0	0	N	0	0	0	N	0	N	0	0	0	0	0	N	N	0
17568	3R	4529580	4529575	roo:LTR:RNA	N	0	0	0	0	0	0	0	0	0	0	0	0	N	0	N	N	0	0	N	0	0	0	N	0	0	1	0	0	0	0	0	0	N	0	0	N	0	N	0	0	0	0	0	0
26911	2L	13341664	13341658	Max:LTR:RNA	0	0	0	N	0	0	0	N	0	0	0	0	0	0	N	0	0	N	0	0	0	0	0	0	0	0	0	0	0	0	0	0	N	0	0	0	0	0	0	0	0	N	0	N	0
19107	X	4286545	4286494	I:non-LTR:RNA	0	0	0	0	0	0	0	0	0	0	0	0	0	0	0	0	0	0	0	0	N	0	0	0	0	0	0	0	0	0	0	0	0	0	0	0	0	0	0	0	0	0	0	0	0
23151	2L	5811316	5811309	undetermined:undetermined:undetermined	0	N	0	0	0	0	0	1	0	0	0	0	0	0	0	N	0	N	0	0	0	0	0	0	0	0	0	0	0	0	N	0	0	0	0	0	0	0	0	0	0	0	0	0	0
8884	X	7171597	7171593	undetermined:undetermined:undetermined	0	0	0	0	0	0	0	0	0	0	0	0	0	0	0	0	0	0	0	0	0	0	0	0	0	0	0	0	0	0	0	N	0	0	N	0	0	0	0	0	0	0	0	N	0
24609	X	5610090	5610082	jockey:non-LTR:RNA	0	0	0	0	1	N	0	0	0	N	0	0	0	0	0	0	0	0	0	0	0	0	0	0	0	0	0	0	0	0	0	0	0	0	0	0	0	0	0	0	0	0	0	0	0
100174	4	452471	455366	1360:TIR:DNA	1	1	1	1	1	1	1	1	1	1	1	1	1	1	1	1	1	1	1	1	1	1	1	1	1	1	1	1	1	1	1	1	1	1	1	1	1	1	1	1	1	1	1	1	1
10681	2L	6745793	6745142	undetermined:undetermined:undetermined	0	0	0	0	0	0	1	0	0	0	0	0	0	0	0	N	0	0	0	0	0	0	0	0	0	0	0	0	0	0	N	0	0	0	0	0	0	0	0	0	0	0	0	0	0
11475	3L	15442430	15442419	undetermined:undetermined:undetermined	0	0	0	0	0	N	0	0	0	0	0	N	0	0	0	N	0	0	0	N	0	0	0	0	0	0	0	0	0	0	0	0	0	0	0	0	0	0	0	0	0	0	0	0	0
19354	3R	18164458	18164451	Quasimodo:LTR:RNA	0	N	0	0	0	0	0	N	0	0	0	0	0	0	0	0	0	0	0	0	0	0	0	0	0	0	0	0	0	0	0	0	0	0	0	0	0	N	0	0	0	0	0	0	0
23699	3L	15412710	15412701	flea:LTR:RNA	0	0	0	0	N	1	0	0	0	0	0	N	0	0	N	N	0	0	N	N	0	0	0	0	0	0	0	0	0	0	0	0	0	0	0	0	0	0	0	0	0	0	0	0	0
17541	2R	16070121	16070118	roo:LTR:RNA	0	0	N	0	0	N	0	0	0	0	0	0	0	0	0	0	0	0	0	0	0	0	0	0	0	0	0	0	0	0	0	0	0	0	0	0	0	0	0	0	0	0	0	0	0
27035	2L	13577898	13577655	roo:LTR:RNA	0	0	0	N	0	0	0	N	0	0	0	0	0	0	N	0	0	0	0	0	0	0	0	0	0	0	0	0	0	0	0	0	N	0	0	0	0	0	0	0	0	N	0	0	0
8889	2R	14814881	14814903	roo:LTR:RNA	0	0	0	0	0	0	0	0	0	0	0	0	0	0	0	0	0	0	0	0	0	0	0	0	0	0	0	0	0	0	0	0	0	0	0	0	0	0	0	0	0	0	0	0	0
19488	X	12365205	12365202	Tirant:LTR:RNA	0	0	0	0	0	0	0	0	0	0	0	0	0	0	0	0	0	0	0	0	0	0	0	0	0	0	0	0	0	0	0	0	0	0	0	0	0	0	0	0	0	0	0	N	0
17792	X	7905916	7905910	Rt1b:non-LTR:RNA	0	0	0	0	0	0	0	0	0	0	0	0	0	0	0	0	0	0	0	0	0	0	0	0	1	0	0	0	0	0	0	N	0	0	0	0	0	0	0	0	0	0	0	0	0
16023	X	15278211	15277950	F:non-LTR:RNA	0	0	0	0	0	0	0	N	0	0	0	0	0	0	0	0	0	0	0	0	0	0	0	0	0	0	0	0	0	0	0	0	0	0	0	0	0	0	0	0	0	0	0	N	0
31408	2R	7970521	7970526	roo:LTR:RNA	0	0	0	N	N	0	0	0	0	0	0	0	0	0	0	0	0	0	0	0	0	0	0	0	0	0	0	0	0	0	0	0	0	0	0	0	0	0	0	0	0	0	0	N	0
3832	X	4632908	4632901	undetermined:LTR:RNA	0	0	0	0	0	N	0	0	0	0	0	0	1	0	0	0	0	0	0	0	N	0	0	0	0	0	0	0	0	0	0	0	0	0	0	0	N	0	0	0	0	0	0	0	0
28839	2R	16657532	16657453	Doc:non-LTR:RNA	0	0	0	0	0	N	0	0	0	0	0	0	0	0	0	0	0	0	0	0	0	0	0	0	0	0	0	0	0	0	0	0	0	0	0	0	0	0	0	0	0	0	0	0	0
32435	2R	2396499	2396496	Burdock:LTR:RNA	N	1	0	N	0	0	0	0	N	N	0	0	0	0	0	N	0	0	0	N	N	0	N	N	N	0	N	0	0	0	N	0	N	N	N	N	0	0	0	N	N	1	0	0	0
10671	3R	9827187	9826954	undetermined:undetermined:undetermined	0	0	0	0	0	0	1	0	0	0	0	0	0	0	0	0	0	N	0	0	0	N	0	0	0	0	0	0	0	0	0	0	0	0	0	0	0	0	0	0	0	0	0	0	0
33832	3L	216176	216171	412:LTR:RNA	0	0	0	0	0	0	0	0	N	0	1	0	N	0	0	0	N	0	0	0	0	0	0	0	0	0	0	0	0	N	0	0	0	0	0	0	0	0	0	0	0	0	0	0	0
18994	2R	5817958	5817950	undetermined:undetermined:RNA	N	N	0	0	N	0	0	N	0	0	0	0	0	0	0	0	0	0	0	0	0	N	0	0	0	0	0	0	0	0	0	0	0	0	0	0	0	0	0	0	0	0	0	N	0
19532	X	9432077	9432069	roo:LTR:RNA	0	0	0	0	0	0	N	0	0	0	0	0	0	0	0	0	0	0	0	0	0	0	0	0	0	0	0	0	0	0	0	0	0	0	N	0	N	0	0	0	0	0	0	N	0
34008	3R	26629945	26629942	Tirant:LTR:RNA	0	0	0	0	N	0	0	N	0	0	0	0	0	0	0	1	0	0	0	0	0	0	0	N	0	0	0	0	0	0	N	0	0	0	0	0	0	N	0	0	0	0	N	0	0
21493	X	17280985	17280982	undetermined:LTR:RNA	0	0	0	0	0	0	0	N	0	0	0	0	0	0	0	0	0	0	0	0	0	0	0	0	0	0	0	0	0	0	0	0	0	0	0	0	N	0	N	0	0	0	0	N	0
14097	2R	7552127	7552120	roo:LTR:RNA	0	0	0	N	N	0	0	0	0	0	0	0	0	0	0	0	0	0	0	0	0	0	0	0	0	0	0	0	0	0	0	0	0	0	0	0	0	0	0	0	0	0	0	N	0
26920	X	10698899	10698892	Quasimodo:LTR:RNA	0	0	0	0	0	0	N	0	0	0	0	0	0	0	0	0	0	0	0	0	0	0	0	N	0	0	0	0	0	0	N	0	0	0	0	0	0	0	0	0	0	0	0	0	0
22364	3R	3309162	3309159	gypsy12:LTR:RNA	0	0	0	0	0	0	0	0	0	0	0	0	0	0	0	0	0	0	0	0	0	0	0	N	0	0	0	0	1	0	0	N	0	0	0	0	0	0	0	0	0	0	N	0	0
25440	3L	17049687	17049684	roo:LTR:RNA	0	0	0	0	0	0	0	0	0	0	0	0	0	0	0	0	N	0	0	0	0	0	0	0	0	0	0	0	0	0	0	1	0	0	0	0	N	0	0	0	0	0	0	0	0
21261	3R	1699053	1699049	undetermined:undetermined:undetermined	N	0	1	N	N	0	0	N	0	N	N	0	N	0	N	N	N	N	N	N	0	N	0	0	N	0	0	0	0	0	0	0	N	N	N	N	N	N	N	N	0	N	0	0	N
14359	2R	17087377	17087396	undetermined:undetermined:undetermined	0	0	0	0	0	N	0	0	0	0	0	0	0	1	0	0	0	0	0	0	0	0	0	0	0	0	0	0	0	0	0	0	0	0	0	0	0	0	0	0	0	0	0	0	0
22145	3L	18122348	18122048	jockey:non-LTR:RNA	0	0	0	0	0	0	0	0	0	0	0	0	0	0	0	0	N	N	0	0	0	0	0	0	0	0	0	1	0	0	0	0	0	0	0	0	0	0	0	0	N	0	0	0	0
15814	3R	14255763	14255760	roo:LTR:RNA	0	0	0	0	0	0	0	0	0	0	0	0	0	0	0	0	0	0	0	0	0	0	0	0	0	0	0	0	0	0	0	0	1	0	0	0	0	N	0	0	0	0	0	0	0
1018	3R	25875585	25875581	undetermined:undetermined:undetermined	1	0	1	0	0	0	0	N	0	0	0	0	0	0	0	0	0	1	0	0	0	0	0	N	0	0	0	0	0	0	N	N	0	0	0	0	0	0	0	0	0	0	0	0	0
9924	2R	8979465	8979461	Transpac:LTR:RNA	0	0	0	0	N	0	0	0	0	0	N	0	N	0	0	0	0	0	0	0	0	0	0	0	0	0	0	0	0	0	0	0	0	0	0	0	0	0	0	0	0	0	0	0	0
9765	2R	19382343	19382339	undetermined:undetermined:RNA	0	0	0	0	0	0	0	N	0	0	0	0	0	0	N	0	0	0	0	0	0	0	0	0	0	0	0	0	0	0	0	0	0	0	0	0	0	0	0	0	0	0	0	0	0
22115	3R	5797840	5797837	roo:LTR:RNA	0	0	0	0	N	N	0	0	0	0	0	N	0	N	N	0	N	0	0	N	0	0	0	0	0	0	0	1	0	0	0	0	0	0	0	0	N	0	0	0	0	0	0	0	0
7922	2L	3640977	3640971	undetermined:undetermined:RNA	N	N	0	0	0	0	0	N	0	0	0	0	0	0	0	N	0	0	0	0	0	0	0	0	0	0	0	0	0	0	0	0	0	0	N	0	0	0	N	0	0	0	0	0	0
11791	X	4615233	4614998	undetermined:undetermined:RNA	0	0	0	0	0	N	1	N	0	0	0	0	0	0	0	N	0	0	N	0	N	0	0	0	0	0	0	0	0	0	0	0	0	0	0	0	0	0	0	0	0	0	0	0	0
10498	2L	1855237	1855232	roo:LTR:RNA	0	N	0	0	N	N	0	0	0	0	0	0	0	0	0	0	0	0	0	0	0	0	0	0	0	0	0	0	0	0	0	0	0	0	0	0	0	0	0	0	N	0	0	0	0
25491	3R	1171461	1171458	undetermined:undetermined:undetermined	N	0	0	N	0	0	0	N	0	N	N	0	N	0	N	N	N	N	N	N	0	N	0	N	N	0	0	0	N	0	0	1	N	N	N	N	N	N	N	N	0	N	0	N	N
13522	2R	15687116	15687111	Transpac:LTR:RNA	0	0	0	0	0	N	0	0	0	0	0	0	0	0	0	0	0	0	0	0	0	0	0	0	0	0	0	0	0	0	0	0	0	0	0	0	0	0	0	0	0	0	0	0	0
21571	X	14470634	14470630	roo:LTR:RNA	0	0	0	0	0	0	0	N	0	0	0	0	0	0	0	0	0	0	0	0	0	0	0	0	0	0	0	0	0	0	0	0	0	0	0	0	0	0	0	0	0	0	0	N	0
8352	3R	22732805	22732801	roo:LTR:RNA	0	0	0	N	0	0	0	0	0	0	0	0	0	0	0	0	N	0	0	0	0	0	0	0	0	0	0	0	0	0	0	0	0	0	0	0	0	N	0	0	0	0	0	1	0
100161	3L	15548074	15549805	S:TIR:DNA	1	0	1	0	N	N	1	0	1	0	1	1	0	1	1	0	1	0	N	N	1	1	1	1	0	1	0	1	1	0	0	1	1	1	N	0	1	1	1	1	N	N	0	1	0
7561	3L	7673144	7673431	undetermined:undetermined:undetermined	0	0	0	0	0	0	0	0	N	0	0	0	0	0	0	0	0	0	0	0	0	0	0	0	0	0	0	0	0	0	0	0	0	0	0	0	0	0	0	0	0	N	0	0	0
21548	3R	20208951	20208948	undetermined:undetermined:undetermined	0	0	0	0	N	0	0	N	0	0	0	0	0	0	0	0	0	0	0	0	0	0	0	0	0	0	0	0	N	0	0	0	N	0	0	0	0	N	0	0	0	0	0	0	0
10287	3R	12424926	12424917	undetermined:undetermined:undetermined	0	0	0	N	0	0	0	0	0	0	N	0	0	0	0	0	0	0	0	0	0	0	N	0	0	0	N	0	0	0	0	0	0	0	0	0	N	0	0	0	0	0	0	0	0
26096	2R	14687066	14687063	gypsy5:LTR:RNA	0	0	0	0	0	0	0	0	0	0	0	0	0	0	0	0	0	0	0	0	0	0	0	1	0	0	0	0	0	0	0	0	0	0	0	0	0	0	0	0	0	0	0	0	0
16262	3R	3379922	3379930	roo:LTR:RNA	N	0	0	0	N	0	0	0	0	N	0	0	0	0	0	0	N	N	N	N	0	0	0	N	0	0	0	0	0	0	0	N	N	N	N	0	0	0	N	0	0	0	N	0	0
8306	2L	10570494	10570264	jockey:non-LTR:RNA	0	0	0	0	0	0	0	0	0	0	0	0	0	0	0	N	0	0	0	0	0	0	0	0	N	0	0	0	0	0	0	0	0	1	0	0	0	0	0	0	0	0	N	N	0
18782	2L	2503401	2503270	pogo:TIR:DNA	0	N	0	0	N	0	0	N	0	0	0	0	0	0	0	0	0	0	0	0	0	0	0	N	0	0	0	0	0	0	0	0	0	0	N	0	0	0	0	0	0	0	0	0	0
22367	2L	4301163	4301154	undetermined:undetermined:undetermined	0	0	0	0	0	0	0	0	0	0	0	0	0	0	0	N	0	0	0	0	0	0	0	0	0	0	0	0	1	0	0	0	0	0	0	0	0	0	N	0	0	0	0	0	0
8181	2R	13346634	13346633	undetermined:undetermined:undetermined	0	0	0	0	0	N	0	0	N	0	0	0	0	0	0	0	0	0	0	0	0	0	0	0	0	0	0	0	0	0	0	0	0	0	0	0	0	0	0	0	0	0	0	0	0
20694	2R	14618019	14618016	undetermined:undetermined:undetermined	0	0	0	0	0	0	0	0	0	0	0	0	0	0	0	0	0	0	0	0	0	0	0	0	0	0	0	0	0	0	0	0	0	0	0	0	0	0	0	0	0	0	0	0	0
3780	3R	24490991	24490978	Rt1a:non-LTR:RNA	0	0	0	0	N	0	0	N	0	0	0	0	0	0	0	0	1	0	0	0	0	N	0	N	0	0	N	0	0	0	0	0	0	0	0	0	0	N	0	0	0	0	0	0	0
26727	3R	23142818	23142809	undetermined:undetermined:undetermined	0	0	0	N	0	0	0	N	0	0	0	0	0	0	0	0	0	0	0	0	0	N	0	0	0	0	0	0	0	0	0	0	0	0	0	0	0	N	1	0	0	0	0	0	0
24761	3L	8029303	8029298	roo:LTR:RNA	0	0	0	0	0	0	0	0	0	0	0	0	0	0	0	0	0	0	0	0	0	0	0	0	0	0	0	0	0	0	0	0	0	0	0	0	0	0	0	0	0	N	0	0	0
34684	X	12567378	12567375	gypsy12:LTR:RNA	0	N	0	0	0	N	0	N	0	N	0	0	N	0	0	0	0	N	N	0	0	0	0	N	N	0	0	0	N	0	0	0	N	0	0	0	N	N	N	N	0	0	0	N	0
10891	2L	4894630	4894627	roo:LTR:RNA	0	N	0	0	N	N	1	0	0	0	0	0	0	0	0	N	0	0	N	0	0	0	0	N	N	0	0	0	0	0	N	0	0	0	N	0	0	0	N	0	N	0	N	0	0
8992	X	3981673	3981660	I:non-LTR:RNA	0	0	0	0	0	N	0	0	0	0	0	0	0	0	0	0	0	0	0	0	N	0	0	0	0	0	0	0	0	0	0	0	0	0	0	0	0	0	0	0	0	0	0	0	0
18343	2L	14685313	14685309	roo:LTR:RNA	0	0	0	0	0	0	0	0	0	0	0	0	0	0	0	0	0	0	0	0	0	0	0	0	N	0	0	0	0	0	0	0	0	N	0	0	0	N	0	0	N	0	0	N	0
4579	2L	11573509	11573506	I:non-LTR:RNA	0	0	0	0	0	0	0	N	0	N	0	0	0	0	N	N	0	N	0	0	0	0	0	0	N	0	0	0	0	0	0	0	0	0	N	0	0	0	0	0	0	0	N	N	0
15470	3R	5376479	5376472	INE-1:TIR:DNA	N	0	0	0	N	N	0	0	0	0	0	N	0	N	N	0	N	0	0	N	0	0	0	0	0	0	0	0	0	0	0	0	0	0	0	0	N	0	0	0	0	0	0	0	0
26083	3R	25209665	25209657	Quasimodo:LTR:RNA	0	0	0	0	0	0	0	0	0	0	0	0	0	0	0	0	0	0	0	0	0	0	0	1	0	0	0	0	0	0	0	N	0	0	0	0	0	N	0	0	0	0	0	0	0
16544	3L	1085784	1085532	flea:LTR:RNA	0	0	0	0	0	0	0	0	N	0	0	0	0	0	0	0	N	0	0	0	0	0	0	0	0	0	0	0	0	N	0	0	0	0	0	0	0	0	0	0	0	0	0	0	0
32289	2L	7440988	7440984	HB:TIR:DNA	0	0	0	0	0	0	0	0	0	N	0	0	0	0	0	N	0	0	0	0	0	0	N	0	N	0	0	0	0	0	0	0	0	0	0	0	0	1	0	0	0	0	0	0	0
24267	3L	19384799	19384801	F:non-LTR:RNA	0	0	0	0	0	N	0	N	0	0	0	0	0	0	N	N	N	0	0	0	0	0	0	N	0	0	0	0	0	0	0	0	0	N	0	0	N	0	0	0	N	0	N	0	0
10135	3R	12208141	12208136	roo:LTR:RNA	0	0	0	N	N	0	0	0	0	0	N	0	0	0	0	0	0	0	0	N	0	0	N	0	0	0	N	0	0	0	0	0	0	0	0	0	0	N	0	0	0	0	0	0	0
8824	3R	20938033	20938032	S:TIR:DNA	0	0	0	0	N	N	0	N	0	0	0	0	0	0	0	0	0	0	0	0	0	0	0	0	0	0	0	0	0	0	0	0	0	0	0	0	0	N	0	0	0	0	0	0	0
30006	3R	25475465	25475180	invader1:LTR:RNA	1	0	0	0	0	0	0	0	0	0	0	0	0	0	0	0	0	0	0	0	0	0	0	0	0	0	0	0	0	0	0	N	0	0	0	0	0	0	0	0	0	0	0	0	0
19045	3L	8249056	8249044	jockey:non-LTR:RNA	0	N	0	0	0	0	0	0	0	0	0	0	0	0	0	0	0	0	0	0	0	0	0	0	0	0	0	0	0	0	0	0	0	0	0	0	0	0	0	0	0	N	0	0	0
23750	2R	19657339	19657067	roo:LTR:RNA	0	0	0	0	0	0	0	N	0	0	0	0	0	0	0	0	0	0	0	0	0	0	N	0	0	0	0	0	0	0	0	0	0	0	0	0	0	0	0	0	0	0	0	0	0
16417	3L	9115239	9115244	gypsy12:LTR:RNA	0	N	0	N	0	0	0	0	0	0	0	0	0	0	0	0	0	0	0	0	0	0	0	0	0	0	0	0	0	0	0	0	0	0	0	0	0	0	0	1	0	0	0	N	0
11215	3L	13179745	13179166	undetermined:undetermined:undetermined	0	0	0	0	0	0	1	0	0	0	N	0	0	0	0	0	0	0	0	0	0	0	0	0	0	0	0	0	0	0	0	0	0	0	0	0	0	0	0	0	0	0	0	0	0
22376	3L	3819149	3819155	Quasimodo:LTR:RNA	0	0	0	0	0	0	0	0	0	0	0	0	0	0	0	0	0	0	0	0	0	0	0	0	0	0	0	0	1	0	0	0	0	0	0	N	0	0	0	0	0	0	0	0	0
15332	2L	3890238	3890228	jockey:non-LTR:RNA	N	N	0	0	0	0	0	N	0	0	0	0	0	0	0	N	0	0	0	0	0	0	0	0	0	0	0	0	0	0	0	0	0	0	0	0	0	0	N	0	0	0	0	0	0
28111	2R	13571442	13571438	roo:LTR:RNA	0	0	0	0	0	N	0	0	N	0	0	0	0	0	0	0	0	0	0	0	0	0	0	0	0	0	0	0	0	0	0	0	0	0	0	0	0	0	0	0	0	0	0	0	0
8654	X	18820724	18820721	Burdock:LTR:RNA	0	N	0	N	0	0	N	0	N	N	0	0	N	N	N	N	N	N	N	N	0	0	N	N	N	0	N	N	N	0	N	0	0	N	N	0	N	N	N	0	N	N	N	0	0
34101	2R	10528863	10528859	roo:LTR:RNA	0	0	0	0	0	0	0	0	0	0	0	0	N	0	0	1	0	0	0	0	0	0	0	0	0	0	0	0	0	0	0	0	0	0	0	0	0	0	0	0	0	0	N	0	0
26829	3R	13097706	13097728	undetermined:undetermined:undetermined	0	0	0	0	0	0	0	0	0	0	N	0	0	1	0	0	1	0	0	0	0	1	N	0	0	0	0	1	0	0	0	0	1	0	0	0	N	N	1	0	0	0	0	0	0
21771	2L	15013550	15013545	undetermined:undetermined:undetermined	0	0	0	0	0	0	0	0	0	0	0	0	0	0	0	0	0	0	0	0	0	0	0	0	N	0	0	0	N	0	0	0	N	N	0	0	0	N	0	0	N	1	0	N	0
15337	3R	14804593	14804579	Juan:non-LTR:RNA	0	0	0	0	0	0	0	0	0	0	0	0	0	0	0	0	0	0	0	N	0	0	0	0	0	0	0	0	0	0	N	0	0	0	0	0	N	0	0	0	0	0	0	0	0
9710	3R	19442908	19442903	roo:LTR:RNA	0	N	0	0	0	0	0	N	0	0	0	0	0	0	0	0	N	0	0	0	0	0	0	0	0	0	0	0	0	0	0	0	0	0	0	0	0	N	0	0	0	0	0	0	0
25359	2L	9173749	9173745	undetermined:undetermined:undetermined	0	0	0	0	0	0	0	N	0	0	0	0	0	0	0	0	0	0	0	0	0	0	0	0	N	0	0	0	0	0	0	1	0	0	N	N	0	0	0	0	N	0	0	N	0
11862	2R	11187911	11187641	F:non-LTR:RNA	0	0	0	0	0	N	0	0	0	N	0	0	N	0	0	0	0	0	0	0	1	0	0	0	0	0	0	0	0	0	0	0	0	0	0	0	0	0	0	0	0	0	N	0	0
33271	2L	11249879	11250395	S:TIR:DNA	0	0	0	0	0	1	0	N	0	0	0	0	0	0	0	N	0	0	0	0	0	0	0	0	N	0	0	0	0	0	0	0	0	0	0	0	0	0	0	0	0	0	N	0	0
12371	3R	5126048	5126049	undetermined:undetermined:undetermined	N	0	0	0	0	N	0	0	0	0	0	N	0	N	0	N	N	0	0	N	0	0	0	N	0	1	0	0	0	0	0	0	0	0	0	0	N	0	0	0	0	0	0	0	0
32915	2R	13370856	13370852	gypsy12:LTR:RNA	0	0	0	0	0	N	0	0	N	0	0	0	0	0	0	0	0	0	0	0	0	0	0	0	0	0	0	0	0	0	0	0	0	0	0	0	0	0	N	0	0	0	0	0	0
1118	X	8424517	8424917	undetermined:undetermined:undetermined	0	0	0	0	0	0	0	0	0	0	0	0	0	0	0	0	0	0	0	0	0	0	0	0	0	0	0	0	0	1	0	N	0	0	0	0	0	0	0	0	0	0	0	0	0
16019	X	2737053	2737048	undetermined:undetermined:undetermined	0	0	0	0	N	N	N	0	0	0	N	0	0	0	N	0	0	N	N	0	0	0	0	0	0	0	0	N	N	0	N	N	N	0	N	0	N	0	0	N	0	0	0	N	0
13157	2R	17995677	17995368	roo:LTR:RNA	0	0	0	0	N	N	0	0	0	0	0	0	N	0	0	0	0	0	0	0	0	0	0	0	N	0	0	0	0	0	N	0	0	0	0	0	0	0	0	0	N	0	0	0	0
28317	X	9546684	9546603	Ivk:non-LTR:RNA	0	0	0	0	0	0	N	0	0	0	0	0	0	0	0	0	0	0	0	0	0	0	0	0	0	0	0	0	0	0	0	0	0	0	N	0	0	0	0	0	0	0	0	N	0
22850	X	20465985	20465833	Tabor:LTR:RNA	0	0	0	0	0	N	N	0	0	N	0	0	0	0	0	0	0	0	0	0	0	0	0	0	0	0	0	0	0	0	N	0	0	0	0	0	0	0	0	0	0	0	0	0	0
28079	X	5371228	5371223	roo:LTR:RNA	0	0	0	0	0	N	0	N	0	N	0	0	0	0	0	0	0	N	0	0	0	0	0	N	0	0	0	0	0	0	0	0	0	0	N	0	N	0	0	0	N	0	0	0	0
457	3R	9079709	9079698	jockey:non-LTR:RNA	N	N	0	0	0	0	0	0	0	0	N	0	0	0	0	0	0	0	0	0	0	0	N	N	N	0	0	0	0	0	0	N	N	N	0	0	N	0	N	N	0	0	0	0	0
6806	2L	14792537	14792534	G4:non-LTR:RNA	0	0	0	0	0	0	0	0	0	0	0	0	0	0	0	0	0	0	0	0	0	0	0	0	N	0	1	0	0	0	0	0	N	N	0	0	N	N	0	0	N	0	0	N	0
18008	3R	20192972	20192966	undetermined:undetermined:undetermined	0	0	0	0	N	0	0	N	0	0	0	0	0	0	0	0	0	0	0	0	0	0	0	0	0	0	0	0	0	0	0	0	0	0	0	0	0	0	0	0	0	0	0	0	0
13858	2L	9774043	9774038	roo:LTR:RNA	0	0	0	0	0	0	0	0	0	0	0	0	0	0	0	0	0	N	0	0	0	0	0	0	N	0	0	0	0	0	0	0	0	0	0	0	0	0	0	0	0	0	0	0	0
16941	3L	6376207	6376203	roo:LTR:RNA	0	0	0	N	0	0	0	0	0	0	0	0	0	0	0	0	1	0	0	0	0	0	0	0	0	0	0	0	0	0	0	0	0	0	0	0	0	0	0	0	0	0	0	0	0
24102	3L	805453	805448	Transpac:LTR:RNA	0	0	0	0	0	0	0	0	N	0	0	0	N	0	0	0	N	0	0	0	0	0	0	0	0	0	0	0	0	N	0	0	0	0	0	0	0	0	0	0	0	0	0	0	0
28244	3R	23550270	23550012	roo:LTR:RNA	0	0	0	0	0	0	0	N	0	0	0	0	0	0	0	N	0	0	0	0	0	N	0	0	0	0	N	0	0	0	0	N	0	0	0	0	0	N	0	0	0	0	0	0	0
32989	3L	16655471	16655465	Cr1a:non-LTR:RNA	0	0	0	0	0	0	0	N	0	N	0	0	0	0	0	0	0	0	N	0	0	0	0	0	0	0	0	0	0	0	0	0	0	0	0	0	0	N	0	0	0	0	N	0	0
32548	2L	2449959	2449952	undetermined:undetermined:undetermined	0	N	0	0	N	0	0	N	0	0	0	0	0	0	0	0	0	0	0	0	0	0	0	N	0	0	0	0	0	0	0	0	0	0	0	0	0	0	0	0	0	1	0	0	0
11122	X	15246136	15245548	undetermined:undetermined:undetermined	0	0	0	0	0	0	1	N	0	0	0	0	0	0	0	0	0	0	0	0	0	0	0	0	0	0	0	0	0	0	0	0	0	0	0	0	0	0	0	0	0	0	0	N	0
25630	3R	4968477	4968671	undetermined:undetermined:undetermined	N	0	0	0	0	0	0	0	0	0	0	0	0	N	0	N	N	N	0	N	0	0	0	N	0	0	0	0	0	0	0	0	0	N	0	0	N	0	0	N	N	0	N	0	0
12717	2R	20101956	20101952	S:TIR:DNA	0	0	0	0	0	0	0	N	0	0	0	0	0	0	0	0	0	0	N	1	0	0	N	0	0	0	0	0	0	0	0	0	0	0	0	0	0	0	N	0	0	N	0	0	0
16462	2R	13692362	13692105	INE-1:TIR:DNA	0	0	0	0	0	N	0	0	N	0	0	0	0	0	0	0	0	0	0	0	0	0	0	0	0	0	0	0	0	0	0	0	0	0	0	0	0	0	0	1	0	0	0	0	0
31453	2R	12371433	12371426	undetermined:undetermined:undetermined	N	0	0	0	0	0	0	0	0	0	0	0	0	0	0	0	0	0	0	0	0	0	0	0	0	0	0	0	0	0	0	0	0	0	0	N	0	0	0	0	0	0	0	0	0
20285	3L	3776100	3776097	undetermined:undetermined:undetermined	0	0	0	0	0	0	0	0	0	0	0	0	0	0	0	0	0	0	0	0	0	0	0	0	0	0	0	0	0	0	0	0	0	0	0	N	0	0	0	0	0	0	0	0	0
24602	X	4856904	4856665	roo:LTR:RNA	0	0	0	0	1	N	0	0	0	0	0	0	0	0	0	0	0	0	0	0	0	0	0	0	0	0	0	0	0	0	0	0	0	0	0	0	0	0	0	0	0	0	0	0	0
12862	3R	16703986	16703765	roo:LTR:RNA	0	0	0	0	N	0	0	N	0	0	0	0	0	0	0	0	N	0	0	0	0	0	0	0	0	0	0	0	0	0	0	0	0	0	0	0	0	N	0	0	0	0	0	0	0
10735	2R	11970010	11969448	undetermined:undetermined:undetermined	0	0	0	0	0	N	1	0	N	0	0	0	0	0	0	0	0	0	0	0	0	0	0	0	0	0	0	0	0	0	0	0	0	0	0	0	0	0	0	0	0	0	0	0	0
12387	2R	17947590	17947575	Juan:non-LTR:RNA	0	0	0	0	N	0	0	0	0	0	0	0	0	0	0	0	0	0	N	0	0	0	0	0	0	0	0	0	0	0	0	0	0	0	0	0	N	0	0	0	N	0	0	0	0
11144	2L	17204454	17203935	412:LTR:RNA	0	0	0	0	0	0	1	0	0	N	0	0	0	0	0	0	0	0	0	0	N	N	0	0	0	0	0	0	0	0	0	0	0	N	0	0	0	0	0	N	0	0	0	0	0
14444	2R	9536393	9536386	Quasimodo:LTR:RNA	0	0	N	0	N	0	0	0	0	0	0	0	N	1	0	0	N	N	0	0	0	N	0	0	0	0	0	0	0	0	0	0	0	0	0	0	0	N	0	0	0	N	N	0	0
11823	2L	15781613	15781604	undetermined:undetermined:undetermined	0	0	0	0	0	0	0	0	0	0	0	0	0	0	N	N	0	0	0	0	1	0	0	0	N	0	0	0	N	0	0	0	N	0	0	0	0	N	0	0	N	0	0	N	0
12799	X	2998219	2998214	flea:LTR:RNA	0	0	0	0	N	0	0	0	0	0	0	0	0	0	0	0	0	0	0	1	0	0	0	0	0	0	0	0	0	0	N	0	0	0	0	0	0	0	0	N	0	0	0	N	0
10997	3L	13236898	13236280	undetermined:undetermined:undetermined	0	0	0	0	0	0	1	0	0	0	0	0	0	0	0	0	0	0	0	0	0	0	0	0	0	0	0	0	0	0	0	0	0	0	0	0	0	0	0	0	0	0	0	0	0
18193	3R	6098864	6098861	Tirant:LTR:RNA	0	0	0	0	N	N	0	0	0	0	0	N	0	N	N	0	N	0	0	N	0	0	0	0	0	0	0	0	0	0	0	0	0	0	0	0	N	0	0	0	0	0	0	0	0
21200	3R	14124379	14124376	Tirant:LTR:RNA	0	0	1	0	0	0	0	0	0	0	0	0	0	0	0	0	0	0	0	0	0	0	0	0	0	0	0	0	0	0	0	0	0	0	0	0	0	N	0	0	0	0	0	0	0
14015	2R	9352017	9352110	undetermined:undetermined:undetermined	N	0	0	0	N	0	0	0	0	N	0	0	N	0	0	0	N	0	0	0	0	0	0	0	0	0	0	0	0	0	0	0	N	N	N	N	0	0	0	0	N	0	0	0	0
20317	2R	5795141	5795137	roo:LTR:RNA	0	N	0	0	N	0	0	N	0	0	0	0	0	0	0	0	0	0	0	N	0	N	0	0	0	0	0	0	0	0	0	0	0	0	0	0	0	0	0	0	0	0	0	N	0
15505	3R	18844533	18844526	Quasimodo:LTR:RNA	0	N	0	0	0	0	0	0	0	0	0	0	0	0	0	0	N	0	0	0	0	0	0	0	0	0	0	0	0	0	0	0	0	0	0	0	0	N	0	0	0	0	0	0	0
17871	2L	9945103	9945105	F:non-LTR:RNA	0	0	0	0	0	0	0	0	0	0	0	0	0	0	0	0	0	0	0	0	0	0	0	0	N	0	0	0	0	0	0	0	0	0	0	0	0	0	0	0	0	0	0	N	0
17045	2R	10262371	10262364	undetermined:undetermined:undetermined	0	0	0	0	0	0	0	0	0	0	0	0	N	0	0	0	1	0	0	0	0	0	0	0	0	0	0	0	0	0	0	0	0	0	0	0	0	0	0	0	0	0	N	0	0
29139	3R	15034907	15034904	undetermined:undetermined:undetermined	0	0	0	0	0	0	0	0	0	0	0	0	0	0	0	0	0	N	0	N	0	0	0	0	0	0	0	0	0	0	0	0	0	0	0	0	N	N	0	0	0	0	0	0	0
32907	3L	15052484	15052480	undetermined:undetermined:undetermined	0	0	0	0	N	N	0	0	0	0	0	N	0	0	0	N	0	0	0	0	0	0	0	0	0	0	0	0	0	0	0	0	0	0	0	0	0	0	0	0	0	0	0	0	0
12485	X	17195051	17195042	undetermined:undetermined:undetermined	0	0	0	0	0	0	0	0	0	0	0	0	0	0	0	0	0	0	0	0	0	0	0	N	0	0	0	0	0	0	0	0	0	0	0	0	1	0	N	0	0	0	0	N	0
15407	2L	11768095	11768090	roo:LTR:RNA	0	0	0	0	0	0	0	N	0	0	0	0	0	0	0	N	0	N	0	0	0	0	0	0	N	0	0	0	0	0	0	0	0	0	N	0	0	0	0	0	0	0	N	N	0
23948	2L	16880686	16880685	pogo:TIR:DNA	0	0	0	0	N	0	0	0	0	N	0	0	0	0	0	0	0	0	0	0	N	N	0	0	1	0	0	0	0	0	0	0	0	N	0	0	0	0	0	N	0	0	0	0	0
31567	3L	3349787	3349784	gypsy12:LTR:RNA	0	0	0	0	0	0	0	0	0	0	0	0	0	0	0	0	0	0	0	0	0	0	0	0	0	0	0	0	0	0	0	0	0	0	0	N	N	0	0	0	0	0	0	0	0
25343	2L	4290919	4290674	roo:LTR:RNA	0	N	0	0	0	0	0	N	0	0	0	0	0	0	0	N	0	0	0	0	0	0	0	0	0	0	0	0	0	0	0	1	0	0	N	0	0	0	N	0	0	0	0	0	0
15161	2L	6645493	6645242	jockey:non-LTR:RNA	0	0	0	0	0	0	0	0	0	0	0	0	0	0	0	N	0	0	0	0	0	0	0	0	0	0	0	0	0	0	N	0	0	0	0	0	0	0	0	0	0	0	0	0	0
16796	2R	20030071	20030064	undetermined:undetermined:undetermined	0	0	0	0	0	0	0	N	0	0	0	0	N	0	0	0	0	0	N	0	0	0	N	0	0	0	0	0	0	0	0	0	0	0	0	0	0	0	N	0	0	0	0	0	0
33251	3R	26163021	26163017	Transpac:LTR:RNA	0	0	0	0	0	1	0	0	0	0	0	0	0	0	0	0	0	0	0	0	0	0	0	N	0	0	0	0	0	0	N	0	0	0	0	0	0	N	0	0	0	0	N	0	0
21143	X	4947191	4947193	undetermined:undetermined:undetermined	0	0	1	0	0	N	0	0	0	0	0	0	0	0	0	0	0	0	0	0	0	0	0	0	0	0	0	0	0	0	0	0	0	0	0	0	0	0	0	0	0	0	0	0	0
17062	3L	1586770	1586767	Tirant:LTR:RNA	0	0	0	0	0	0	0	0	0	0	0	0	0	0	0	0	1	0	0	0	0	0	0	0	0	0	0	0	0	0	0	0	0	0	0	0	0	0	0	0	0	0	0	0	0
28904	3L	8253940	8253937	roo:LTR:RNA	0	N	0	0	0	0	0	0	0	0	0	0	0	0	0	0	0	0	0	0	0	0	0	0	0	0	0	0	0	0	0	0	0	0	0	0	0	0	0	0	1	N	0	0	0
31437	2L	5781892	5781884	undetermined:undetermined:undetermined	0	N	0	0	0	0	0	0	0	0	0	0	0	0	0	N	0	0	0	0	0	0	0	0	0	0	0	0	0	0	N	0	0	0	0	0	0	0	0	0	0	0	0	0	0
20766	3L	15233073	15233355	X:non-LTR:RNA	0	0	0	0	N	N	0	0	0	0	0	N	0	0	0	N	0	0	0	0	0	0	0	0	0	0	0	0	0	0	0	0	0	0	0	0	0	0	0	0	0	0	0	0	0
11493	2L	17939031	17939027	undetermined:undetermined:undetermined	0	0	0	N	N	0	0	0	0	N	0	0	0	0	0	0	0	0	0	0	N	0	0	0	0	0	0	0	0	0	0	N	0	N	0	0	N	0	0	N	0	0	0	N	0
15067	3R	25160787	25160780	undetermined:undetermined:undetermined	0	0	0	0	N	0	0	N	0	0	0	0	0	0	0	0	0	0	0	0	0	0	0	0	0	0	0	0	0	0	1	0	0	0	0	0	0	N	0	0	0	0	0	0	0
883	3R	5895662	5895650	undetermined:undetermined:RNA	0	0	0	0	N	N	0	0	0	0	0	N	0	N	N	0	N	0	0	N	0	0	0	0	0	0	1	0	0	0	0	0	0	0	0	0	N	0	0	0	0	0	0	0	0
17920	3R	20494736	20494506	Max:LTR:RNA	0	0	0	0	0	N	0	N	0	0	0	0	0	0	0	0	0	0	0	0	0	0	0	0	0	0	0	0	0	0	0	0	0	0	0	0	0	N	0	0	0	0	0	0	0
33311	2R	19602242	19602236	3S18:LTR:RNA	0	0	0	0	0	1	0	N	0	0	0	0	0	0	0	0	0	0	0	0	0	0	N	0	0	0	0	0	0	0	0	0	0	0	0	0	0	0	0	0	0	0	0	0	0
15761	X	10205356	10205350	roo:LTR:RNA	0	N	0	0	N	0	N	0	0	0	0	0	0	0	0	0	0	0	N	0	N	0	N	N	N	0	0	N	1	0	N	0	N	0	N	0	0	N	0	N	0	0	N	N	0
32661	3R	13722879	13722676	jockey:non-LTR:RNA	0	0	0	0	N	0	0	0	0	0	N	0	0	0	0	0	0	0	0	0	0	0	0	0	0	0	0	0	0	0	0	0	0	0	0	0	N	N	0	0	0	0	0	0	0
17069	3L	9752477	9752468	Rt1b:non-LTR:RNA	0	N	0	N	0	0	0	0	0	0	N	0	0	0	0	0	1	0	0	0	0	0	0	0	0	0	0	0	0	0	0	0	0	0	0	0	0	0	0	0	0	0	0	N	0
22265	X	10886619	10886608	I:non-LTR:RNA	0	0	0	0	N	0	N	0	0	0	0	0	0	0	N	0	0	0	0	0	0	0	0	0	0	0	0	1	0	0	0	0	0	0	0	0	0	0	0	0	0	0	0	0	0
6058	3L	15540640	15540637	Quasimodo:LTR:RNA	0	0	0	0	0	N	0	0	0	0	0	0	0	0	0	0	0	0	0	N	0	0	0	0	0	0	0	0	0	0	0	0	0	0	0	0	0	0	0	0	0	0	0	N	0
21627	3R	3114581	3114578	undetermined:undetermined:undetermined	N	0	0	N	N	0	0	0	0	N	0	0	0	0	0	N	N	N	N	0	0	N	0	N	N	0	0	0	0	0	N	N	N	N	N	N	0	0	N	0	0	0	N	0	0
21430	2R	15244918	15244908	jockey:non-LTR:RNA	0	0	0	0	0	N	0	0	0	0	0	0	0	0	0	0	0	0	0	0	0	0	0	0	0	0	0	0	0	0	0	0	0	0	0	0	0	0	0	0	0	0	0	0	0
9352	2R	3258346	3258337	F:non-LTR:RNA	0	0	0	0	0	0	0	0	0	N	0	0	0	0	0	N	0	0	N	0	N	N	N	N	N	0	0	0	0	0	0	0	0	N	N	N	0	0	0	0	0	0	0	0	0
17726	3L	14192730	14192723	roo:LTR:RNA	0	0	0	0	0	0	0	0	0	0	0	N	0	0	0	0	0	0	0	0	0	0	0	0	0	0	1	0	0	0	N	0	0	0	0	0	N	0	0	0	0	0	N	0	0
19663	2L	13385406	13385405	transib1:TIR:DNA	0	0	0	N	0	0	0	N	0	0	0	0	0	0	N	0	0	0	0	0	0	0	0	0	N	1	0	0	N	0	0	0	N	0	0	0	0	0	0	0	0	N	N	N	0
33798	2R	4697258	4697255	Stalker4:LTR:RNA	N	0	0	0	N	0	0	0	0	0	1	N	0	0	0	0	0	0	N	N	0	N	0	0	0	0	0	0	0	0	0	0	0	0	0	0	0	0	0	0	0	0	0	0	0
30900	3L	2313020	2313014	undetermined:undetermined:RNA	0	0	0	0	0	0	0	0	0	0	0	0	0	0	0	0	0	0	0	0	0	0	0	0	0	0	0	0	0	0	0	0	0	0	0	0	0	0	0	0	N	0	0	0	0
25057	2R	18488263	18488255	undetermined:undetermined:undetermined	0	1	0	0	0	N	0	N	0	0	0	0	0	0	0	0	0	0	0	0	0	0	0	0	0	0	0	0	0	0	0	0	0	0	0	0	N	0	0	0	0	0	0	0	0
25161	3L	639290	639281	undetermined:undetermined:undetermined	0	1	0	0	0	0	0	0	N	0	0	0	N	0	0	0	N	0	0	0	0	0	0	0	0	0	0	0	0	N	0	0	0	0	0	0	0	0	0	0	0	0	0	0	0
12656	X	17167896	17167854	undetermined:undetermined:undetermined	0	0	0	0	0	0	0	N	0	0	0	0	0	0	0	0	0	0	0	1	0	0	0	N	0	0	0	0	0	0	0	0	0	0	0	0	0	0	N	0	0	0	0	N	0
22390	3R	7730752	7730743	undetermined:undetermined:undetermined	0	0	0	N	0	N	0	0	0	N	0	0	N	0	0	0	0	0	0	N	0	0	0	0	0	0	0	0	1	0	0	N	N	N	0	0	N	N	0	0	N	0	0	0	0
20290	3L	1968149	1968143	undetermined:undetermined:undetermined	0	0	0	0	0	0	0	0	0	0	0	0	0	0	0	0	0	0	0	0	0	0	0	0	0	0	0	0	0	0	0	0	0	0	0	0	0	0	0	0	0	0	0	0	0
22759	3R	16488444	16488231	roo:LTR:RNA	0	0	0	0	N	0	0	0	0	0	0	0	0	0	0	0	N	0	0	0	0	0	0	0	0	0	0	0	0	0	0	0	0	0	0	0	0	0	0	0	0	0	0	0	0
9233	2R	6056050	6056043	H:TIR:DNA	N	N	0	0	N	0	0	N	0	0	0	0	0	0	0	0	0	0	0	0	0	N	0	0	0	0	0	0	0	0	0	0	0	0	0	0	0	0	0	0	0	0	0	0	0
33953	3R	24771168	24771157	undetermined:undetermined:undetermined	0	0	0	0	N	0	0	0	0	0	0	1	N	0	0	1	0	0	0	0	0	0	0	N	N	N	N	0	N	0	1	N	0	0	0	N	0	N	0	0	0	0	0	0	0
17868	2L	7602148	7602138	undetermined:undetermined:undetermined	0	N	N	0	N	0	N	N	0	N	0	N	1	0	N	N	N	0	0	0	N	0	N	N	1	N	0	N	N	0	N	N	0	0	N	0	0	0	N	N	N	0	0	0	N
23220	3L	477157	477153	Transpac:LTR:RNA	0	0	0	0	0	0	0	1	N	0	0	0	N	0	0	0	N	0	0	0	0	0	0	0	0	0	0	0	0	N	0	0	0	0	0	0	N	0	0	0	0	0	0	0	N
24036	2R	15947956	15947942	undetermined:undetermined:undetermined	0	0	0	0	0	N	0	0	0	0	0	0	0	0	0	0	0	0	0	0	0	0	0	0	0	0	0	0	0	0	0	0	0	0	0	0	0	0	0	0	0	0	0	0	0
3549	X	18246387	18246375	undetermined:undetermined:undetermined	0	0	0	0	0	0	1	0	0	0	0	0	0	0	0	0	N	0	0	0	0	0	0	0	0	0	0	0	0	0	0	0	0	0	0	0	0	0	0	0	0	0	0	N	0
25889	3R	14169825	14169552	jockey:non-LTR:RNA	0	0	0	0	0	0	0	0	0	0	0	0	0	0	0	0	0	0	0	0	0	0	0	0	0	0	0	0	0	0	0	0	0	0	0	0	0	0	0	0	0	0	0	0	0
18038	3R	25261903	25261895	jockey:non-LTR:RNA	0	0	0	0	0	0	0	0	0	0	0	0	0	0	0	0	0	0	0	0	0	0	0	0	0	0	0	0	0	0	0	N	0	0	0	0	0	N	0	0	0	0	0	0	0
11523	3R	21849020	21849056	jockey:non-LTR:RNA	0	0	0	N	N	N	0	N	0	0	0	0	0	0	0	0	N	N	0	0	0	0	0	0	0	0	0	0	0	0	0	0	0	0	0	N	0	N	0	0	0	0	0	0	0
8912	X	13415667	13415662	roo:LTR:RNA	0	0	0	0	0	0	0	N	0	0	0	0	0	0	0	0	0	0	N	0	0	0	0	0	0	0	0	0	0	0	0	0	0	0	0	0	0	0	0	0	0	0	0	N	0
18380	3R	3303346	3303335	jockey:non-LTR:RNA	N	0	0	0	N	0	0	0	0	N	0	0	0	0	0	0	N	N	0	N	0	0	0	N	0	0	0	0	0	0	0	N	N	N	N	0	0	0	N	0	0	0	N	0	0
31250	3L	2522333	2522329	gypsy12:LTR:RNA	0	0	0	0	0	0	0	0	0	0	0	0	0	0	0	0	0	0	0	0	0	0	0	0	0	0	0	0	0	0	0	0	0	0	0	0	0	0	0	0	0	0	0	0	0
28060	2L	3908440	3908430	undetermined:undetermined:undetermined	N	N	0	0	0	0	0	N	0	0	0	0	0	0	0	N	0	0	1	0	0	0	0	0	0	0	0	0	0	0	0	1	0	0	N	0	0	0	N	0	0	0	0	0	0
4956	X	6298406	6298956	undetermined:undetermined:RNA	0	0	0	0	0	1	0	0	0	N	1	0	0	0	0	0	0	0	0	0	0	0	0	0	0	0	0	0	0	0	0	1	0	0	1	0	0	0	0	0	0	0	0	N	0
18552	X	19320313	19320059	Quasimodo:LTR:RNA	0	0	0	0	0	0	0	0	0	N	0	0	0	0	0	0	0	0	0	0	0	0	0	0	0	0	0	0	0	0	0	0	0	0	0	0	0	0	0	0	N	0	0	0	0
21899	2L	986165	986162	undetermined:undetermined:undetermined	0	0	0	0	0	N	0	0	0	0	0	0	0	0	0	N	0	0	0	0	0	N	0	N	0	0	0	0	0	0	0	0	0	N	0	0	0	0	0	0	N	N	0	0	0
19949	3L	8912518	8912230	Ivk:non-LTR:RNA	0	N	0	N	0	0	0	0	0	0	0	0	0	0	0	0	0	0	0	0	0	0	0	0	0	0	0	0	0	0	0	0	0	0	0	0	0	0	0	0	0	0	0	N	0
28980	X	10331062	10331059	undetermined:undetermined:undetermined	N	0	0	0	N	0	N	0	0	0	0	0	0	N	0	0	N	0	0	0	0	0	0	N	0	0	0	0	0	0	0	0	0	N	0	0	N	0	0	N	0	0	0	0	0
30955	3R	11725367	11725362	Doc:non-LTR:RNA	0	0	0	N	N	0	0	0	0	0	N	0	0	N	0	0	0	0	0	N	0	0	N	0	0	0	0	0	0	0	0	0	0	0	0	0	0	N	0	0	N	0	0	0	0
23047	3L	3487877	3487868	jockey:non-LTR:RNA	0	0	0	0	0	0	0	0	0	0	0	0	0	0	1	0	0	0	0	0	0	0	0	0	0	0	0	0	0	0	0	0	0	0	0	N	0	0	0	0	0	0	0	0	0
30088	2R	14295355	14295347	undetermined:undetermined:undetermined	1	0	0	0	0	0	0	0	0	0	0	0	0	0	0	0	0	0	0	0	0	0	0	0	0	0	0	0	0	0	0	0	0	0	0	0	0	0	0	0	0	0	0	0	0
34329	2L	5676858	5676601	Rt1b:non-LTR:RNA	0	N	0	0	0	0	0	0	0	0	0	0	1	0	0	N	0	0	0	0	0	0	0	0	0	0	0	0	0	0	0	0	0	0	0	0	0	0	0	0	0	0	0	0	0
12557	3R	12348386	12348397	G2:non-LTR:RNA	0	0	0	N	N	0	0	0	0	0	N	0	0	0	0	0	0	0	0	1	0	0	N	0	0	0	N	0	0	0	0	0	0	0	0	1	N	N	0	0	0	0	0	0	0
12560	3R	14162924	14162920	roo:LTR:RNA	0	0	0	0	0	0	0	0	0	0	0	0	0	0	0	0	0	0	0	1	0	0	0	0	0	0	0	0	0	0	0	0	0	0	0	0	0	0	0	0	0	0	0	0	0
12196	3R	16554788	16554785	mdg1:LTR:RNA	0	0	0	0	N	0	0	N	0	0	0	0	0	0	0	0	N	0	0	0	0	0	0	0	0	0	0	0	0	0	0	0	0	0	0	0	0	N	0	0	0	0	0	0	0
13488	X	5583630	5583627	undetermined:undetermined:undetermined	0	0	0	0	0	N	0	0	0	N	0	0	0	0	0	0	0	0	0	0	0	0	0	0	0	0	0	0	0	0	0	0	0	0	0	0	0	0	0	0	0	0	0	0	0
2706	2R	9969956	9969959	undetermined:undetermined:undetermined	1	0	0	0	0	N	0	0	0	0	0	0	0	0	0	0	0	0	0	0	0	0	0	0	0	0	0	0	N	0	0	0	0	N	0	N	0	0	N	N	0	N	N	0	0
25337	3R	12411167	12411161	roo:LTR:RNA	0	0	0	N	N	0	0	0	0	0	N	0	0	0	0	0	0	0	0	0	0	0	N	0	0	0	N	0	0	0	0	1	0	0	0	0	N	N	0	0	0	0	0	0	0
12468	3R	20525177	20524950	blood:LTR:RNA	0	0	0	0	N	N	0	N	0	0	0	0	0	0	0	0	0	0	0	0	0	0	0	0	0	0	0	0	0	0	0	0	0	0	0	0	1	N	0	0	0	0	0	0	0
9200	3R	20951517	20951353	undetermined:undetermined:undetermined	0	0	0	0	0	0	0	1	0	0	0	0	0	0	0	0	0	0	0	0	0	0	0	0	0	0	0	0	0	0	0	0	0	0	0	0	0	0	0	0	0	0	0	0	0
18556	X	13519884	13519883	roo:LTR:RNA	0	N	0	0	N	0	0	N	0	N	0	0	N	0	N	0	0	N	N	0	0	0	0	N	N	0	0	0	N	0	N	0	N	0	N	0	N	N	0	0	0	0	0	N	0
26659	3L	11537919	11537931	Burdock:LTR:RNA	0	0	0	0	N	0	0	0	0	0	N	0	0	0	0	0	0	0	0	0	0	0	0	0	0	0	0	0	0	0	0	0	0	0	0	0	0	0	0	0	0	0	0	0	0
33174	3L	344550	344551	undetermined:undetermined:undetermined	0	0	0	0	0	0	0	0	N	0	0	0	N	0	0	0	N	0	0	0	0	0	0	0	0	0	0	0	0	N	0	0	0	0	1	0	0	0	0	0	0	0	0	0	0
19575	2L	5341427	5341471	roo:LTR:RNA	0	N	0	0	0	0	0	0	0	0	0	0	0	0	0	N	0	0	0	0	0	0	0	0	0	0	0	0	0	0	0	0	N	0	N	0	0	0	0	0	0	0	0	0	0
11210	3L	20487028	20486426	mdg1:LTR:RNA	N	N	0	0	0	N	1	N	0	N	0	0	0	0	0	0	N	0	0	0	0	0	0	N	0	0	0	0	0	0	0	0	0	0	N	0	0	0	0	0	0	0	0	N	0
13505	3L	3001974	3001735	undetermined:undetermined:undetermined	0	0	0	0	0	0	0	0	0	0	0	0	0	0	0	0	0	0	0	0	0	0	0	0	0	0	0	0	0	0	0	0	0	0	0	0	0	0	0	0	0	0	0	0	0
8312	3L	3540183	3540179	undetermined:undetermined:undetermined	1	0	0	0	0	0	0	0	N	0	0	1	0	0	0	0	0	0	0	1	0	0	0	0	0	0	0	0	0	0	0	0	0	0	0	N	0	0	0	0	N	0	0	0	0
4969	X	9818652	9818647	flea:LTR:RNA	0	0	0	0	0	0	N	0	0	0	0	0	0	0	0	0	0	0	0	0	0	0	0	0	0	0	0	0	0	0	0	0	0	0	N	0	0	0	0	0	0	0	0	N	0
26380	3L	6353622	6353619	undetermined:undetermined:undetermined	0	0	0	N	0	0	0	0	0	0	0	0	0	0	0	0	0	0	0	0	0	0	0	0	0	0	0	0	0	0	0	0	0	0	0	0	0	0	0	0	0	0	0	0	0
28255	3R	16031158	16031158	undetermined:undetermined:undetermined	0	0	0	0	N	0	0	0	0	0	0	0	0	0	0	0	N	N	0	0	0	0	0	0	0	0	0	0	0	0	N	0	0	0	0	0	N	0	0	0	0	0	0	0	0
32346	2L	19618094	19618090	Transpac:LTR:RNA	0	0	0	N	0	0	0	0	N	N	N	0	0	0	0	0	0	0	0	N	N	0	0	N	0	0	N	0	N	0	N	0	N	N	N	0	0	1	0	N	0	0	0	N	0
14073	2R	14203449	14203446	pogo:TIR:DNA	0	0	0	0	0	0	0	0	0	0	0	0	0	0	0	0	0	0	0	0	0	0	0	0	0	0	0	0	0	0	0	0	0	0	0	0	N	0	0	0	0	0	0	0	0
100400	4	1196052	1199475	jockey2:non-LTR:RNA	1	1	1	1	1	1	1	1	1	1	1	1	1	1	1	1	1	1	1	1	1	1	1	1	1	1	1	1	1	1	1	1	1	1	1	1	1	1	1	1	1	1	1	1	1
16374	2L	7512724	7512718	invader1:LTR:RNA	0	0	0	0	0	0	0	0	0	N	0	0	0	0	0	N	0	0	0	0	0	0	N	0	N	0	0	0	0	0	0	0	0	0	0	0	0	0	0	1	0	0	0	0	0
12572	3L	19777396	19777385	undetermined:undetermined:undetermined	0	0	0	0	0	N	0	N	0	0	0	0	0	0	0	0	N	0	0	1	0	0	0	N	0	0	0	0	0	0	0	0	0	N	0	0	N	0	0	0	N	0	0	0	0
32829	3L	11117372	11117378	jockey:non-LTR:RNA	0	0	0	0	0	0	0	0	0	0	N	0	N	0	0	0	0	0	0	0	0	0	0	0	0	0	0	0	0	0	0	0	0	0	0	0	0	0	0	0	0	0	0	1	0
23104	3L	1846261	1846258	undetermined:undetermined:undetermined	0	0	0	0	0	N	0	1	0	0	0	0	0	0	0	0	0	0	0	0	0	0	0	0	0	0	0	0	0	0	0	0	0	0	0	0	0	0	0	0	0	0	0	0	0
33334	3L	4704449	4704441	FB:foldback:DNA	0	0	0	N	0	1	0	0	0	0	0	N	0	0	N	0	0	0	0	0	0	0	0	0	0	0	0	0	0	0	0	0	0	0	0	N	0	0	0	0	0	0	0	0	0
34777	2R	8941704	8941701	Burdock:LTR:RNA	0	0	0	0	N	0	0	0	0	1	0	0	N	0	0	0	0	0	0	0	0	0	0	0	0	0	0	0	0	0	0	0	0	1	0	0	0	0	0	0	0	0	0	0	0
15892	3R	16040759	16040750	undetermined:undetermined:undetermined	0	0	0	0	0	0	0	0	0	0	0	0	0	0	0	0	N	0	0	0	0	0	0	0	0	0	0	0	0	0	0	0	1	0	0	0	N	0	0	0	0	0	0	0	0
33121	X	17459268	17459261	undetermined:undetermined:undetermined	0	0	0	0	0	0	0	N	N	0	0	0	N	0	N	0	N	0	0	0	0	0	0	N	0	0	0	0	0	0	1	0	0	0	0	0	0	0	N	0	0	0	0	N	0
27892	2L	9389086	9389094	undetermined:undetermined:undetermined	1	0	0	0	0	0	0	N	0	0	0	0	0	0	0	0	0	0	0	0	0	0	0	0	N	0	0	1	0	0	0	0	0	0	0	0	0	0	0	0	0	0	0	0	0
15356	3L	7186094	7186090	undetermined:undetermined:undetermined	0	0	0	0	0	0	0	0	N	0	0	0	0	0	0	0	0	0	0	0	0	0	0	0	0	0	0	0	0	0	0	0	0	0	0	0	0	0	0	0	0	0	0	0	0
11692	3L	17182457	17182433	Burdock:LTR:RNA	0	0	0	0	0	0	0	0	0	0	0	0	0	0	0	0	0	0	0	0	1	0	0	0	0	0	0	0	0	0	0	0	0	0	0	0	0	0	0	0	0	0	0	0	0
28262	3L	10605466	10605212	Doc:non-LTR:RNA	0	0	0	0	0	0	0	0	0	0	N	0	0	0	0	0	0	0	0	0	0	0	0	0	0	0	0	0	0	0	0	0	0	0	0	0	0	0	0	0	0	0	0	N	0
33773	3L	10899372	10899364	I:non-LTR:RNA	0	0	0	0	0	0	0	0	0	0	1	0	0	0	0	0	0	0	0	0	0	0	0	0	0	1	0	0	0	0	0	0	0	0	0	0	0	0	0	0	0	0	0	0	0
25037	3R	1127694	1127691	Tirant:LTR:RNA	N	1	0	N	0	0	0	N	0	N	N	0	N	0	N	N	N	N	N	N	0	N	0	N	N	0	0	0	N	0	0	0	N	N	N	N	N	N	N	0	0	N	0	N	N
25063	2R	2717565	2717559	undetermined:undetermined:undetermined	0	1	0	N	0	N	0	0	N	N	0	0	0	0	0	N	0	0	N	N	N	0	N	N	0	0	0	0	0	0	0	0	0	N	N	N	0	0	0	N	N	0	0	0	0
27196	3R	11414400	11414395	Max:LTR:RNA	0	0	0	0	N	0	0	0	0	0	0	0	0	N	0	0	0	0	0	N	0	0	0	0	0	0	0	1	0	0	0	0	0	0	0	0	0	N	0	0	0	0	1	0	0
10867	X	6949376	6949368	roo:LTR:RNA	0	0	0	0	0	0	1	0	0	0	0	0	0	0	0	0	0	0	0	0	0	0	0	0	0	0	0	0	0	0	0	N	0	N	N	0	0	0	0	0	0	0	0	0	0
8007	X	10611452	10611439	copia:LTR:RNA	0	0	0	0	0	0	N	0	0	0	0	0	0	0	0	0	0	0	0	0	0	0	0	0	0	0	0	0	0	0	0	0	0	0	0	0	0	0	0	0	0	0	0	N	0
8594	2L	705511	705507	roo:LTR:RNA	0	0	0	0	0	N	0	0	0	0	0	0	0	0	0	N	0	0	0	0	0	N	0	N	0	0	0	0	0	0	0	0	0	N	0	0	0	0	0	0	N	N	0	0	0
16725	X	15918215	15917579	undetermined:undetermined:undetermined	0	0	0	0	0	0	0	N	0	0	0	0	0	0	0	0	0	0	0	0	0	0	0	0	0	0	0	0	0	0	0	0	0	0	0	0	0	0	0	0	0	0	0	N	0
25585	2R	15576460	15576213	Tirant:LTR:RNA	0	0	0	0	0	N	0	0	0	0	0	0	0	0	0	0	0	0	0	0	0	0	0	0	0	0	0	0	0	0	0	1	0	0	0	0	0	0	0	0	0	0	0	0	0
15518	3L	12294602	12294595	undetermined:undetermined:undetermined	0	0	0	0	N	0	0	0	0	0	N	0	0	0	0	0	0	0	0	0	0	0	0	0	0	0	0	0	0	0	0	0	0	0	0	0	0	0	0	0	0	0	0	0	0
11836	X	19354516	19354509	roo:LTR:RNA	0	0	0	0	0	0	0	0	0	N	0	0	0	0	0	0	0	0	0	0	1	0	0	0	0	0	0	0	0	0	0	0	0	0	0	0	0	0	0	0	N	0	0	0	0
11742	X	11971547	11971540	roo:LTR:RNA	0	0	0	0	0	0	0	0	0	0	0	0	0	0	0	0	0	0	0	0	1	0	0	0	0	0	0	0	0	0	0	0	0	N	0	0	0	0	0	0	0	0	0	N	0
25103	3R	16111664	16111692	undetermined:undetermined:undetermined	0	1	0	0	N	0	0	N	0	0	0	0	0	0	0	0	N	N	0	0	0	0	0	0	0	0	N	0	0	0	N	0	0	0	0	0	N	N	0	0	0	0	0	0	0
29437	X	16758480	16758199	jockey:non-LTR:RNA	0	0	0	0	0	0	0	N	0	0	0	0	0	0	0	0	0	0	0	0	0	0	0	0	0	0	0	0	0	0	0	0	0	0	0	0	0	0	0	0	0	0	0	N	0
17606	3R	23641884	23641886	Burdock:LTR:RNA	0	0	0	0	0	0	0	0	0	0	0	0	0	0	0	N	N	0	0	0	0	N	0	0	0	0	N	0	0	1	0	N	0	0	0	0	0	N	0	0	0	0	0	0	0
9480	2R	16803838	16803835	Stalker2:LTR:RNA	0	0	0	0	0	0	0	0	0	0	0	0	0	0	0	0	0	0	0	0	0	0	0	0	0	0	0	0	0	0	0	0	0	0	0	0	0	0	0	0	0	0	0	0	0
22153	2R	14908263	14908266	undetermined:LTR:RNA	0	N	0	0	0	0	0	0	0	0	N	0	0	0	0	0	0	0	0	0	N	0	N	N	0	0	0	1	0	0	0	0	N	0	0	0	N	0	N	0	N	0	0	0	0
30104	3L	8067015	8067022	Doc:non-LTR:RNA	1	0	0	0	0	0	0	0	0	0	0	0	0	0	0	0	0	0	0	0	0	0	0	0	0	0	0	0	0	0	0	0	0	0	0	0	0	0	0	0	0	N	0	0	0
11699	2L	13606292	13606289	undetermined:undetermined:undetermined	0	0	0	N	0	0	0	0	0	0	0	0	0	0	0	1	0	0	0	0	1	0	0	0	0	0	0	0	0	0	0	0	N	0	0	0	0	0	N	N	0	0	0	0	0
21257	3L	132395	132392	Tirant:LTR:RNA	0	0	1	0	0	0	0	0	N	0	0	0	N	0	0	0	N	0	0	0	0	0	0	0	0	0	0	0	0	N	0	0	0	0	0	0	0	0	0	0	0	0	0	0	0
10507	3L	14873239	14873236	Tirant:LTR:RNA	0	0	0	0	N	N	0	0	0	0	0	N	0	0	0	N	0	0	0	0	0	0	0	0	0	0	0	0	0	0	0	0	0	0	0	0	0	0	0	0	0	0	0	0	0
17841	2L	2207595	2207747	gypsy:LTR:RNA	0	N	0	0	N	0	0	N	0	0	0	0	0	0	0	0	0	0	0	0	0	0	0	N	1	0	0	0	0	0	0	0	0	0	0	0	0	0	0	0	0	0	0	0	0
24490	3L	3695596	3695592	roo:LTR:RNA	0	0	0	0	1	0	0	0	0	0	0	0	0	0	0	0	0	0	0	0	0	0	0	0	0	0	0	0	0	0	0	0	0	0	0	N	0	0	0	0	0	0	0	0	0
34698	3R	19214041	19214035	Cr1a:non-LTR:RNA	0	N	0	0	0	0	0	N	0	0	0	0	0	0	0	0	N	0	0	0	0	0	0	0	0	0	0	0	0	0	0	0	0	0	0	0	0	N	0	0	0	0	0	0	0
29085	3R	4960123	4959851	roo:LTR:RNA	N	0	0	0	0	0	0	0	0	0	0	0	0	N	0	N	N	0	0	N	0	0	0	N	0	0	0	0	0	0	0	0	0	N	0	0	N	0	0	0	0	0	0	0	0
9627	3L	1277731	1277724	undetermined:undetermined:undetermined	0	0	0	0	0	0	1	0	0	0	0	0	0	0	0	0	0	0	0	0	0	0	0	0	0	0	0	0	0	0	0	0	0	0	0	0	0	0	0	0	0	0	0	0	0
30117	2L	3895552	3895547	undetermined:undetermined:undetermined	N	N	0	0	0	0	0	N	0	0	0	0	0	0	0	N	0	0	0	0	0	0	0	N	0	1	0	0	0	1	0	0	N	N	N	1	0	0	N	N	0	0	0	0	0
10192	3L	17003595	17003214	undetermined:undetermined:undetermined	0	0	0	0	0	0	0	0	0	0	0	0	0	0	0	0	N	0	0	0	0	0	0	0	0	0	0	0	0	0	0	0	0	0	0	0	0	0	0	0	0	0	0	0	0
17124	3R	25188550	25188539	F:non-LTR:RNA	0	0	0	0	N	0	0	N	0	0	0	0	0	0	0	0	0	0	0	0	0	1	0	0	0	0	0	0	0	0	0	N	0	0	0	0	0	N	0	0	0	0	0	0	0
27346	3L	1059018	1059015	undetermined:undetermined:undetermined	0	0	0	0	0	0	0	0	N	0	0	0	0	0	0	0	N	0	0	0	0	0	0	0	0	0	0	0	0	N	0	0	0	0	0	0	0	0	0	0	0	0	0	0	0
25405	2L	16947558	16947553	Quasimodo:LTR:RNA	0	0	0	0	N	0	0	N	0	N	0	0	0	0	0	0	N	0	0	0	0	N	0	0	N	0	0	0	N	0	0	1	0	N	0	0	N	0	0	N	0	0	0	N	0
23599	X	9941792	9941799	undetermined:undetermined:undetermined	0	0	0	0	0	0	N	0	0	0	0	0	0	0	0	0	0	0	0	0	0	0	0	0	0	0	0	0	0	0	0	0	0	0	N	0	0	0	0	0	0	0	0	N	0
34243	2R	11599349	11599346	Tirant:LTR:RNA	0	0	0	0	0	N	0	0	N	N	0	0	N	0	0	0	0	1	0	0	0	0	0	0	0	0	0	0	0	0	0	0	0	0	0	0	0	0	0	0	0	0	N	0	0
8198	4	938812	938802	undetermined:undetermined:undetermined	0	0	0	0	0	0	0	0	0	N	N	0	N	0	0	0	0	0	0	0	0	0	0	0	0	0	0	0	0	0	0	0	N	0	0	0	0	0	0	0	0	0	0	0	0
16399	3L	16441041	16441038	undetermined:undetermined:undetermined	0	0	0	0	0	0	0	0	0	0	0	0	0	0	0	0	0	0	0	0	0	0	0	0	0	0	0	0	0	0	0	0	0	0	0	0	0	0	0	1	0	0	0	0	0
19755	3R	14493532	14493519	S:TIR:DNA	0	0	0	0	0	0	0	0	0	0	0	0	0	0	N	0	0	0	0	0	0	0	0	0	0	1	0	0	0	0	0	0	0	0	0	0	0	N	0	N	0	0	0	0	0
26454	2L	5308003	5308000	412:LTR:RNA	0	N	0	0	0	0	0	0	0	0	0	0	0	0	0	N	0	0	0	0	0	0	0	0	0	0	0	0	0	0	0	0	0	0	N	0	0	0	0	0	0	0	0	0	0
12294	3R	25253777	25253772	undetermined:undetermined:undetermined	0	0	0	0	0	0	0	N	0	0	0	0	0	0	0	0	0	0	0	0	0	0	0	N	0	0	0	0	0	0	0	N	0	0	0	0	0	N	0	0	0	0	0	0	0
8691	2R	12547398	12547391	undetermined:undetermined:undetermined	1	0	0	0	0	N	0	0	N	0	0	0	0	0	0	0	0	0	0	0	0	0	0	0	0	0	0	0	0	0	0	0	0	0	0	N	0	0	0	0	0	0	0	0	0
17331	3L	9920148	9920148	undetermined:undetermined:undetermined	0	0	0	N	0	0	0	0	0	1	N	0	0	0	0	0	0	0	0	0	0	0	0	0	0	0	0	0	0	0	0	0	0	0	0	0	0	0	0	0	0	0	0	N	0
11018	3L	10129084	10129077	undetermined:undetermined:undetermined	0	0	0	0	0	0	1	0	0	0	0	0	0	0	0	0	0	0	0	0	0	0	0	0	0	0	0	0	0	0	0	0	0	0	0	0	0	0	0	0	0	0	0	0	0
6337	2R	10544046	10544036	jockey:non-LTR:RNA	0	0	0	0	0	0	0	0	0	0	0	0	N	0	0	0	0	0	0	0	0	0	0	0	0	0	0	0	0	0	0	0	0	0	0	0	0	0	0	0	0	0	N	0	0
26794	3R	4942261	4942250	undetermined:undetermined:RNA	N	0	0	0	0	0	1	0	0	0	0	0	0	N	0	N	N	0	0	N	0	0	0	N	0	0	0	0	0	0	0	0	0	N	0	0	N	0	1	0	0	0	0	0	0
22664	3R	19905447	19905444	Tirant:LTR:RNA	0	0	0	0	N	0	0	N	1	0	0	0	0	0	0	0	N	0	0	0	0	0	0	0	0	0	0	0	0	0	0	0	0	0	0	0	0	N	0	0	0	0	0	0	0
21027	X	8886455	8886223	undetermined:undetermined:undetermined	0	0	1	0	N	0	N	0	0	0	0	0	0	0	0	0	0	0	0	0	0	0	0	0	0	0	0	0	0	0	0	N	0	0	N	0	N	0	0	0	0	0	0	0	0
9127	3R	22370008	22370000	FB:foldback:DNA	0	0	0	N	0	N	0	N	0	0	N	0	1	0	0	0	N	N	0	0	0	0	0	0	0	0	0	0	0	0	0	1	0	0	0	N	0	N	0	0	0	0	0	0	0
20607	2R	6999978	6999756	I:non-LTR:RNA	0	0	0	0	N	0	0	0	0	0	0	0	0	0	0	0	0	0	0	0	0	0	0	0	0	0	0	0	N	0	0	0	0	0	0	0	0	0	0	0	0	0	0	N	0
24834	X	15018577	15018574	roo:LTR:RNA	0	0	0	0	0	0	0	N	0	0	0	0	0	0	N	0	0	0	0	0	0	N	0	0	0	0	0	0	0	0	0	0	N	0	0	0	0	0	0	0	0	0	0	0	0
18441	3L	13906014	13906017	undetermined:undetermined:undetermined	0	0	0	0	0	0	0	0	0	0	0	N	0	0	0	N	0	0	0	0	0	0	0	0	0	0	0	0	0	0	N	0	0	0	0	0	0	0	0	0	0	1	N	0	0
13254	3L	17709537	17709274	undetermined:undetermined:undetermined	0	0	0	0	0	0	0	0	0	0	0	0	0	0	0	0	N	0	0	0	0	0	0	0	0	0	0	0	0	0	0	0	0	0	0	0	0	0	0	0	0	0	0	0	0
16726	2L	1360014	1359816	Juan:non-LTR:RNA	0	0	0	0	0	N	0	0	0	0	0	0	0	0	0	0	0	0	0	0	0	N	0	0	0	0	0	0	0	0	0	0	0	0	0	0	0	0	0	0	N	0	0	0	0
33350	3L	9933509	9933264	undetermined:undetermined:undetermined	0	0	0	N	0	1	0	0	0	0	N	0	1	0	0	0	0	0	0	0	0	0	0	0	0	0	0	0	0	0	0	0	0	0	0	0	0	0	0	0	0	0	0	N	0
18544	3R	24631239	24631228	jockey:non-LTR:RNA	0	0	0	0	N	0	0	N	0	0	0	0	0	0	0	0	0	0	0	0	0	N	0	N	0	0	N	0	0	0	0	N	0	0	0	0	0	N	0	0	0	0	0	0	0
16637	3R	25592240	25592003	undetermined:undetermined:undetermined	0	0	0	0	0	0	0	N	0	0	0	0	0	0	0	0	0	0	0	0	0	0	0	0	0	0	0	0	0	0	N	N	0	0	0	0	0	N	0	0	0	0	0	0	0
16939	3R	10499105	10499100	undetermined:undetermined:undetermined	0	0	0	0	N	N	0	0	0	0	0	0	0	N	0	0	1	0	0	0	0	N	0	0	0	0	0	0	0	0	0	0	0	0	0	0	0	0	0	0	0	0	0	0	0
14375	3R	23489596	23489586	undetermined:non-LTR:RNA	0	0	0	0	0	0	0	N	0	0	0	0	0	1	0	N	N	0	0	0	0	0	0	0	0	0	N	0	0	0	0	N	0	0	0	0	0	N	0	0	0	0	0	0	0
8322	2R	4370940	4370937	mdg1:LTR:RNA	0	0	0	0	N	0	0	N	0	0	0	0	0	0	0	0	0	0	0	0	1	N	0	0	N	0	0	0	0	0	0	0	0	0	0	N	0	0	0	0	0	0	0	0	0
31640	2L	5652158	5652151	undetermined:undetermined:undetermined	0	N	0	0	0	0	0	0	0	0	0	0	0	0	0	N	0	0	0	0	0	0	0	0	0	0	0	0	0	0	0	0	0	0	0	0	0	0	0	0	0	0	0	0	0
10921	X	1211706	1211702	roo:LTR:RNA	0	0	0	N	N	N	1	0	0	0	0	0	0	N	0	0	0	N	0	0	0	0	0	0	0	0	0	0	0	0	0	N	0	N	N	N	N	N	0	0	0	0	0	N	0
3664	3R	7654196	7654184	undetermined:undetermined:undetermined	0	0	0	N	0	N	0	0	1	N	1	0	N	1	0	0	0	0	0	N	0	1	0	0	N	1	0	0	0	0	0	0	N	0	1	0	N	1	0	0	N	1	N	0	0
19807	2R	19026170	19026161	I:non-LTR:RNA	0	0	0	0	0	N	0	N	0	0	0	0	0	0	0	0	0	0	0	0	0	0	0	0	0	1	0	0	0	0	0	0	0	0	0	0	0	0	0	0	0	0	0	0	0
10377	2L	16197330	16197327	Burdock:LTR:RNA	0	0	0	0	0	0	0	0	0	N	0	0	0	0	0	N	0	N	0	0	N	0	0	0	N	0	N	0	N	0	0	0	N	N	0	0	N	N	0	N	N	0	0	N	0
16534	3R	22079518	22079280	jockey:non-LTR:RNA	0	0	0	N	N	N	0	N	0	0	0	0	0	0	0	0	N	N	0	0	0	0	0	0	0	0	0	0	0	0	0	0	0	0	0	N	0	N	0	0	0	0	0	0	0
18290	X	8879748	8879741	roo:LTR:RNA	0	0	0	0	0	0	N	N	0	0	0	0	0	0	0	0	0	0	0	0	0	0	0	0	0	0	0	0	0	0	0	N	0	0	N	0	0	0	0	0	0	0	0	0	0
10433	3L	18543409	18543404	undetermined:undetermined:undetermined	0	0	N	0	0	0	0	0	0	0	0	0	0	0	N	0	N	0	0	0	0	0	0	0	0	0	0	0	0	0	0	0	0	0	1	0	0	0	0	0	1	0	0	0	0
10821	X	3708783	3708270	Quasimodo:LTR:RNA	0	0	0	0	0	N	1	0	0	0	0	0	0	0	0	0	0	0	0	0	N	0	0	0	0	0	0	0	0	0	0	0	0	0	0	0	0	0	0	0	0	0	0	0	0
11753	2R	11599851	11599848	undetermined:undetermined:undetermined	0	0	0	0	0	N	0	0	N	N	0	0	N	0	0	0	0	0	0	0	1	0	0	N	0	0	0	0	0	0	0	0	0	0	0	0	0	0	0	0	0	0	N	N	0
34234	2L	5605585	5605577	undetermined:undetermined:undetermined	0	N	0	0	0	0	0	0	0	0	0	0	0	0	0	N	0	1	0	0	0	0	0	0	0	0	0	0	0	0	0	0	0	0	0	0	0	0	0	0	0	0	0	0	0
22484	3R	23403637	23403340	FB:foldback:DNA	0	0	0	0	0	0	0	N	1	0	0	0	0	0	0	N	N	0	0	0	0	N	0	0	0	0	N	0	0	0	0	N	0	0	0	0	0	N	0	0	0	0	0	0	0
10636	3L	10786781	10786623	blood:LTR:RNA	0	0	0	0	0	0	1	0	0	0	N	0	0	0	0	0	0	0	0	0	0	0	0	0	0	0	0	0	0	0	0	0	0	0	0	0	0	0	0	0	0	0	0	N	0
22857	3R	14398272	14398269	undetermined:undetermined:undetermined	0	0	0	0	0	0	0	0	0	0	0	0	0	0	0	0	0	0	0	0	0	0	0	0	0	0	0	0	0	0	0	0	0	0	0	0	N	N	0	0	0	0	0	0	0
100017	3R	1085096	1086824	S:TIR:DNA	N	1	1	N	N	1	1	N	1	N	N	1	N	1	N	N	N	N	N	N	1	N	1	N	N	1	1	1	N	1	1	1	N	N	N	N	N	N	N	N	1	N	N	N	N
31265	2R	6662047	6662043	undetermined:undetermined:undetermined	0	N	0	0	N	0	0	N	0	0	0	0	0	0	0	0	0	0	0	0	0	0	0	0	0	0	0	0	0	0	0	0	0	0	0	0	0	0	0	0	0	0	0	N	0
31637	X	12164952	12164970	undetermined:undetermined:RNA	0	0	0	0	0	0	0	0	0	0	0	0	0	0	0	0	1	0	0	0	0	0	0	0	N	0	0	0	0	0	0	0	0	0	0	0	0	0	0	0	0	0	0	0	0
18513	X	13712923	13712918	transib1:TIR:DNA	0	0	0	0	0	0	0	N	0	0	0	0	0	0	0	0	0	0	N	0	0	0	0	0	0	0	0	0	0	0	N	0	0	0	0	0	0	0	0	0	0	0	0	N	0
19617	2L	4820879	4820871	roo:LTR:RNA	0	N	0	0	0	0	0	0	0	0	0	0	0	0	0	N	0	0	0	0	0	0	0	0	0	1	0	0	0	0	0	0	0	0	N	0	0	0	N	0	0	0	0	0	0
34649	X	552113	552112	undetermined:undetermined:undetermined	N	0	0	N	N	N	0	N	N	0	1	0	0	N	N	N	0	N	0	0	0	0	0	1	0	0	0	1	0	0	0	N	0	N	N	0	0	N	0	0	0	0	1	N	0
15911	X	19477923	19477920	Transpac:LTR:RNA	0	0	0	0	0	0	N	0	0	N	0	0	0	0	0	0	0	0	0	0	0	0	0	0	0	0	0	0	0	0	0	0	1	0	0	0	0	0	0	0	N	0	0	0	0
28950	3R	25825425	25825421	undetermined:undetermined:undetermined	0	0	0	0	0	0	0	N	0	0	0	0	0	0	0	0	0	0	0	0	0	0	0	N	0	0	0	0	0	0	N	N	0	0	0	0	0	N	0	0	0	0	0	0	0
13554	2L	12932136	12932137	undetermined:undetermined:undetermined	0	N	0	N	0	0	0	N	0	0	1	0	0	0	N	0	0	0	0	0	0	0	0	0	N	0	0	0	0	0	0	0	N	0	0	0	0	0	0	0	0	N	0	N	0
19966	3R	18356347	18356342	Quasimodo:LTR:RNA	0	N	0	0	0	0	0	0	0	0	0	0	0	0	0	0	0	N	0	0	0	0	0	0	0	0	0	0	0	0	0	0	0	0	0	0	0	N	0	0	0	0	0	0	0
100453	4	986351	987344	INE-1:TIR:DNA	1	1	1	1	1	1	1	1	1	1	1	1	1	1	N	1	1	1	1	1	1	1	1	1	1	1	1	1	N	1	1	1	1	1	1	1	1	1	1	1	1	1	1	1	1
19771	3L	17688868	17688865	roo:LTR:RNA	0	0	0	0	0	0	0	0	0	0	0	0	0	0	0	0	N	0	0	0	0	0	0	0	0	1	0	0	0	0	0	0	0	0	0	0	0	0	0	0	0	0	0	0	0
24326	3L	6151314	6151310	undetermined:undetermined:undetermined	0	0	0	N	0	0	0	0	0	0	0	0	0	0	0	0	0	0	0	0	0	0	0	0	0	0	0	0	0	0	0	0	0	0	0	0	0	0	0	0	0	0	0	0	0
9387	2R	10549361	10549072	jockey:non-LTR:RNA	0	0	0	0	0	0	0	0	0	0	0	0	N	0	0	0	0	0	0	0	0	0	0	0	0	0	0	0	0	0	0	0	0	0	0	0	0	0	0	0	0	0	N	0	0
32749	2R	18922082	18922083	Stalker2:LTR:RNA	0	0	0	0	0	N	0	N	0	0	0	0	0	0	0	0	0	0	0	0	0	0	0	0	0	0	0	0	0	0	0	0	0	0	0	0	0	0	0	0	0	0	0	1	0
15310	3R	9854305	9854299	roo:LTR:RNA	0	N	0	0	0	N	0	0	0	N	0	N	0	0	N	N	N	N	N	0	0	N	N	N	0	0	0	0	0	0	N	0	N	N	N	0	0	N	0	N	N	N	N	N	0
32061	3L	16384748	16384745	Tirant:LTR:RNA	0	0	0	1	0	0	0	0	0	0	0	0	0	0	0	0	0	0	0	N	0	0	0	0	0	0	0	0	0	0	0	0	0	0	0	0	0	0	0	0	0	0	0	0	0
32344	2L	12258488	12258477	jockey:non-LTR:RNA	0	N	0	0	0	0	0	N	0	0	0	0	0	0	0	N	0	N	0	0	0	0	0	0	N	0	0	0	0	0	0	0	0	0	N	0	0	1	0	0	0	0	N	N	0
26215	3L	15348742	15348739	Tirant:LTR:RNA	0	0	0	0	N	N	0	0	0	0	0	N	0	0	0	0	0	0	0	0	0	0	0	0	0	0	0	0	0	0	0	0	0	0	0	0	0	0	0	0	0	0	0	0	0
34279	3L	6293934	6293931	undetermined:undetermined:undetermined	0	0	0	N	0	0	0	0	0	0	0	0	0	0	0	0	0	1	0	0	0	0	0	0	0	0	0	0	0	0	0	0	0	0	0	0	0	0	0	0	0	0	0	0	0
17427	3R	5703447	5703442	undetermined:undetermined:undetermined	0	0	0	0	N	N	0	0	1	1	0	N	0	N	N	0	N	0	0	N	0	0	0	0	0	0	0	0	0	0	0	0	0	0	0	0	N	0	0	0	0	0	0	0	0
32622	2L	10895554	10895557	copia:LTR:RNA	0	0	0	0	0	0	0	N	0	0	0	0	0	0	0	N	0	0	0	0	0	0	0	0	N	0	0	0	0	0	0	0	0	0	N	0	N	0	0	0	0	0	N	N	0
20919	3R	26113521	26113746	undetermined:undetermined:undetermined	0	0	0	0	0	0	0	0	0	0	0	0	0	0	0	0	0	0	0	0	0	0	0	N	0	0	0	0	0	0	N	0	0	0	0	0	N	N	0	0	0	0	N	0	0
5275	3R	21537697	21537707	undetermined:undetermined:undetermined	0	0	0	0	N	N	1	N	0	0	0	0	0	0	0	0	0	N	0	0	0	0	0	0	0	0	0	0	0	0	0	0	0	0	0	N	0	N	0	0	0	0	0	1	0
18188	2R	8362810	8363120	roo:LTR:RNA	0	0	0	0	0	0	0	0	0	0	0	0	N	0	0	0	0	0	0	0	0	0	0	0	0	0	0	0	0	0	0	0	0	0	0	0	0	0	0	0	0	0	0	N	0
4185	2L	16200604	16200599	Max:LTR:RNA	0	0	0	0	0	0	0	0	0	0	0	0	0	0	0	N	0	0	0	0	N	0	0	0	N	0	0	0	0	1	0	0	0	N	0	0	0	0	0	0	N	0	0	N	0
15205	2R	16563546	16563539	roo:LTR:RNA	0	0	0	0	0	N	0	N	0	N	0	0	0	0	N	0	0	0	0	0	0	0	0	N	0	0	0	0	0	0	0	0	N	0	0	0	N	N	0	0	N	0	0	N	0
34773	2L	12291507	12291265	mdg1:LTR:RNA	0	N	0	0	0	0	0	N	0	0	0	0	0	0	0	0	0	N	0	0	0	0	0	0	0	0	0	0	0	0	0	0	0	1	N	0	0	0	0	0	0	0	N	N	0
11358	3R	8771876	8771865	undetermined:undetermined:RNA	N	0	0	0	0	0	0	0	0	N	N	N	0	0	0	0	0	0	0	N	0	0	N	N	N	0	0	0	1	0	0	N	N	0	0	0	N	N	N	N	0	0	0	0	0
32997	2L	8169193	8169220	FB:foldback:DNA	0	0	0	0	0	0	0	N	0	N	0	0	0	0	0	N	0	0	0	0	N	0	N	0	N	0	0	0	0	0	0	0	0	0	N	0	0	0	0	0	0	0	0	0	0
15049	X	12174208	12174201	undetermined:undetermined:undetermined	0	0	0	0	0	0	0	0	0	0	0	0	0	0	0	0	0	0	0	0	0	0	0	0	0	0	0	0	0	0	1	0	0	0	0	0	0	0	0	0	0	0	0	N	0
9207	3L	18967774	18967550	roo:LTR:RNA	0	0	0	0	0	0	0	0	0	N	0	0	0	0	N	N	N	0	0	0	0	0	0	N	0	0	0	0	0	0	0	0	0	N	0	0	0	0	0	0	0	0	0	0	0
22608	3R	14606469	14606332	roo:LTR:RNA	0	0	0	0	0	0	0	0	1	0	0	0	0	0	0	0	0	0	0	N	0	0	0	0	0	0	0	0	0	0	0	0	0	0	0	0	0	N	0	0	0	0	0	0	0
19609	X	1648756	1648751	roo:LTR:RNA	0	0	0	0	N	0	0	0	0	0	0	0	0	0	0	0	0	N	0	0	0	0	0	0	0	0	0	0	0	0	0	N	0	0	N	0	N	N	0	N	0	0	0	N	0
14772	X	4120496	4120498	undetermined:undetermined:undetermined	0	0	0	0	0	N	0	0	0	0	0	0	0	0	0	0	0	0	0	0	N	0	0	0	0	0	0	0	0	0	0	0	0	0	0	0	0	0	0	0	0	0	0	0	0
26786	3R	26960456	26960443	undetermined:undetermined:RNA	0	N	0	0	N	0	0	N	0	0	0	0	0	0	0	N	0	N	0	0	0	0	0	N	0	0	0	0	0	0	N	0	0	0	0	0	N	N	1	0	0	0	N	0	0
17674	3R	2759113	2759112	pogo:TIR:DNA	N	0	0	N	N	0	0	N	0	N	0	0	N	N	N	N	N	N	N	N	N	N	0	N	N	0	1	0	N	0	N	N	N	N	N	N	0	0	N	0	N	N	N	N	0
3231	X	13918627	13919185	undetermined:undetermined:undetermined	0	0	0	0	0	0	0	N	0	0	0	0	0	0	0	0	0	0	N	0	0	0	0	0	0	0	0	0	0	0	0	0	0	0	0	0	0	0	0	0	0	0	0	N	0
11517	X	4584876	4584864	jockey:non-LTR:RNA	0	0	0	0	0	N	0	0	0	0	0	0	0	0	0	0	0	0	0	0	N	0	0	0	0	0	0	0	0	0	0	0	0	0	0	0	0	0	0	1	0	0	0	0	0
3646	3R	9065687	9065676	undetermined:undetermined:undetermined	N	N	0	0	0	0	0	0	0	0	N	N	0	0	0	0	0	0	0	N	0	0	N	N	N	0	0	0	0	0	0	N	N	N	0	0	N	0	N	N	0	0	0	0	0
14361	2R	14388948	14388944	roo:LTR:RNA	0	0	0	0	0	0	0	0	0	0	0	0	0	1	0	0	0	0	0	0	0	0	0	0	0	0	0	0	0	0	0	0	0	0	0	0	0	0	0	0	0	0	0	0	0
29750	3L	19146710	19146707	rooA:LTR:RNA	0	0	0	0	0	0	0	0	0	N	0	0	0	0	N	N	N	0	0	0	1	0	0	N	0	0	1	0	0	0	0	1	0	N	0	0	0	0	0	0	N	0	0	0	0
25765	2R	12760379	12760374	undetermined:undetermined:undetermined	0	0	0	0	0	N	0	0	N	0	0	0	0	0	0	0	0	0	0	0	0	0	0	0	0	0	0	0	0	0	0	0	0	0	0	N	0	0	0	0	0	0	0	0	0
7996	3R	25190301	25190295	copia:LTR:RNA	0	0	0	0	N	0	0	N	0	0	0	0	0	0	0	0	0	0	0	0	0	0	0	0	0	0	0	0	0	0	0	N	0	0	N	0	0	N	0	0	0	0	0	0	0
9231	2L	19595586	19595578	undetermined:undetermined:RNA	0	0	0	N	N	0	0	0	N	N	N	0	0	0	0	0	0	0	0	N	N	0	0	N	0	0	0	0	N	0	N	0	0	N	0	0	0	0	0	N	0	0	0	N	0
21275	3L	16364618	16364612	undetermined:undetermined:undetermined	0	1	1	0	N	N	0	0	0	0	0	0	0	0	N	0	0	0	0	N	0	0	0	0	0	0	1	0	0	0	0	1	0	0	0	0	0	0	0	0	0	0	0	0	0
10766	2L	522199	521602	undetermined:undetermined:undetermined	0	0	0	0	0	N	1	0	0	0	0	0	0	0	0	N	0	0	0	0	0	N	0	N	0	0	0	0	0	0	0	0	0	N	0	0	0	0	0	0	N	N	0	0	0
10510	X	15118909	15118904	undetermined:LTR:RNA	0	0	0	0	0	0	0	N	0	0	0	0	0	0	0	0	0	0	0	0	0	0	0	0	0	0	0	0	0	0	0	0	0	0	0	0	0	0	0	0	0	0	0	N	0
18198	3R	21591654	21591817	roo:LTR:RNA	0	0	0	0	N	N	0	0	0	0	0	0	0	0	0	0	0	N	0	0	0	0	0	0	0	0	0	0	0	0	0	0	0	0	0	N	0	N	0	0	0	0	0	0	0
26719	2L	9488582	9488622	Tabor:LTR:RNA	0	0	0	0	0	0	0	N	0	0	0	0	0	0	0	0	0	0	0	0	0	0	0	0	N	0	0	0	0	0	0	0	0	0	0	0	0	0	1	0	0	0	0	N	0
10291	3R	9395326	9395336	roo:LTR:RNA	N	N	0	0	0	N	0	0	0	0	0	N	0	0	0	0	0	N	0	N	0	0	N	N	0	0	0	0	0	0	0	N	N	N	0	0	N	0	N	N	0	0	0	0	0
22190	3L	16150253	16150252	undetermined:undetermined:undetermined	0	0	0	0	N	0	0	0	0	0	0	0	0	0	0	0	0	0	0	N	0	0	0	0	0	0	0	1	0	0	0	0	0	0	0	0	0	0	1	0	0	0	0	0	0
30857	X	18962224	18962238	roo:LTR:RNA	0	0	0	0	0	0	0	0	0	N	0	0	0	0	0	0	0	0	0	0	0	0	0	0	0	0	0	0	0	0	0	0	0	0	0	0	0	0	0	N	N	0	0	0	0
12364	3R	9885984	9885979	undetermined:undetermined:undetermined	0	0	0	0	0	N	0	0	0	0	0	0	0	0	0	0	0	N	0	0	0	N	0	0	0	0	0	0	0	0	N	0	0	0	0	0	0	0	0	0	0	0	0	N	0
14344	3L	8052117	8052110	undetermined:undetermined:undetermined	0	0	0	0	0	0	0	0	0	0	0	0	N	1	0	N	0	0	N	0	0	0	0	0	0	0	0	0	0	0	0	0	0	0	0	0	0	0	0	0	0	N	0	0	0
13244	2L	19887477	19887221	jockey:non-LTR:RNA	0	0	0	N	0	0	0	0	N	N	N	0	0	0	0	0	0	0	0	N	N	0	0	N	0	0	N	0	N	0	N	0	N	N	0	N	0	0	0	0	0	0	0	N	0
26517	2L	9090958	9090961	roo:LTR:RNA	0	0	0	0	0	0	0	N	0	0	0	0	0	0	0	0	0	0	0	0	0	0	N	0	N	0	0	0	0	0	0	0	0	0	N	0	0	0	0	0	0	0	0	N	0
33299	3L	4751317	4751316	undetermined:undetermined:undetermined	0	0	0	N	0	1	0	0	0	0	0	0	0	0	0	0	0	0	0	0	0	0	0	N	0	0	0	0	0	0	0	0	0	0	0	N	0	0	0	0	0	0	0	0	0
22036	2R	12725081	12725082	transib3:TIR:DNA	0	0	0	0	0	N	0	0	N	N	0	0	N	0	0	0	0	0	0	0	0	0	0	0	0	0	0	0	0	0	0	0	0	0	0	N	0	0	0	0	0	0	0	0	0
10585	2L	18509465	18509461	undetermined:undetermined:undetermined	0	0	0	N	N	0	0	0	N	N	0	0	0	0	0	0	0	0	0	0	N	0	0	0	0	0	0	0	0	1	0	N	0	N	0	0	0	0	0	N	0	0	0	N	0
21123	X	6942674	6942667	Quasimodo:LTR:RNA	0	0	1	0	0	0	0	0	0	0	0	0	0	0	0	0	0	0	0	0	0	0	0	0	0	0	0	0	0	0	0	N	0	0	N	0	0	0	0	0	0	0	0	N	0
13955	3R	20089289	20089284	undetermined:undetermined:undetermined	0	0	0	0	N	0	0	N	0	0	0	0	0	0	0	0	N	0	0	0	0	0	0	0	0	0	0	0	0	0	0	0	0	0	0	0	0	N	0	0	0	0	0	0	0
26487	3L	5979961	5979958	accord:LTR:RNA	0	0	0	N	0	0	0	0	0	0	0	0	0	0	0	0	0	0	0	0	0	0	0	0	0	0	0	0	0	0	0	0	0	0	0	1	0	0	0	0	0	0	0	0	0
34208	3L	6623484	6623473	jockey:non-LTR:RNA	0	0	0	N	0	0	0	0	N	0	0	0	0	0	0	0	0	1	0	0	0	0	0	0	0	0	0	0	0	0	0	0	0	0	0	0	0	0	0	0	N	0	0	0	0
6593	3L	18928907	18928897	Juan:non-LTR:RNA	0	0	1	0	0	0	0	0	0	N	0	0	0	0	N	N	N	0	0	0	0	0	0	N	0	0	0	0	0	0	0	0	0	N	0	0	0	0	0	0	0	0	0	0	0
14528	3R	7377360	7377357	undetermined:undetermined:undetermined	0	0	0	N	0	N	0	0	0	N	0	0	N	0	0	0	0	0	0	N	0	0	0	0	N	0	0	0	0	0	0	N	0	0	0	0	N	N	0	0	N	0	N	0	0
26883	2L	1056173	1056186	pogo:TIR:DNA	0	0	0	0	0	0	0	0	0	0	0	0	0	0	0	N	0	0	0	0	0	N	0	0	0	0	0	0	0	0	0	0	0	N	0	0	0	0	1	0	N	N	0	0	0
31618	2R	17861506	17861493	FB:foldback:DNA	0	0	0	0	0	N	0	0	0	0	0	0	0	0	0	0	0	0	0	0	0	0	0	0	0	0	0	0	0	0	0	0	0	0	0	0	0	0	0	0	0	0	0	0	0
82	3L	9035976	9035973	undetermined:LTR:RNA	0	N	0	N	0	0	0	0	0	0	0	0	0	0	0	0	0	0	N	0	0	0	0	0	0	0	0	0	0	0	0	0	0	0	0	0	N	0	0	0	0	0	0	N	0
15078	3L	20611524	20611518	undetermined:undetermined:undetermined	N	0	0	0	N	0	0	N	0	N	0	0	0	0	0	0	N	0	0	0	0	0	0	N	0	0	0	0	N	0	1	0	0	0	N	0	N	N	0	0	N	0	0	0	0
30594	3L	17328766	17328765	pogo:TIR:DNA	0	N	0	0	N	0	0	N	0	N	0	0	N	N	N	0	0	0	N	0	0	0	N	N	N	0	0	0	N	0	N	0	N	0	N	0	N	N	0	N	N	0	N	N	0
13802	2L	2898160	2897920	F:non-LTR:RNA	0	N	0	0	0	0	0	N	0	0	0	0	0	0	0	0	0	0	0	0	0	0	0	N	0	0	0	0	0	0	0	0	0	0	N	1	0	0	0	0	0	0	0	0	0
25495	2R	6462149	6462137	undetermined:undetermined:undetermined	N	N	0	0	N	0	0	N	0	0	0	0	0	0	0	0	0	0	0	0	0	0	0	0	0	0	0	0	0	0	0	1	0	0	0	0	0	0	0	0	0	0	0	N	0
31154	2R	15787967	15787961	flea:LTR:RNA	0	0	0	0	0	N	0	0	0	N	0	0	0	0	N	0	0	0	N	0	0	0	0	0	0	0	0	0	N	0	0	0	0	0	0	0	N	0	0	0	0	0	0	N	0
26222	X	5442227	5442222	412:LTR:RNA	0	0	0	0	0	N	0	0	0	N	0	0	0	0	0	0	0	0	0	0	0	0	0	0	0	0	0	0	0	0	0	0	0	0	0	0	0	0	0	0	0	0	0	0	0
11092	3L	1150131	1149608	undetermined:undetermined:undetermined	0	0	0	0	0	0	1	0	N	0	0	0	0	0	0	0	N	0	0	0	0	0	0	0	0	1	0	0	0	0	0	0	0	0	0	0	0	0	0	0	0	0	0	0	0
19406	3R	4252079	4252076	roo:LTR:RNA	N	0	0	0	0	0	0	0	0	0	0	0	0	N	0	N	N	0	0	N	0	0	0	N	0	0	0	0	0	0	0	N	N	N	0	0	N	0	N	0	0	0	0	0	0
17276	2L	9754843	9754836	undetermined:undetermined:undetermined	0	0	0	0	0	0	0	0	0	0	0	0	0	0	0	0	0	0	0	0	0	1	0	0	N	0	0	0	0	0	N	0	0	0	0	0	0	0	0	0	0	0	0	N	0
11001	3R	14735039	14734646	undetermined:undetermined:undetermined	0	0	0	0	0	0	1	0	0	0	0	0	0	0	0	0	0	0	0	N	0	0	0	0	0	0	0	0	0	0	N	0	0	0	0	0	0	N	0	0	0	0	0	0	0
100503	2R	2356781	2368761	transib1:TIR:DNA	N	1	1	1	1	1	1	1	N	N	1	1	1	1	1	N	1	1	1	N	N	1	N	N	N	1	N	1	1	1	N	1	N	N	N	N	1	1	1	N	N	1	1	N	1
13899	3L	1064201	1063945	I:non-LTR:RNA	0	0	0	0	0	0	0	0	N	0	0	0	0	0	0	0	N	0	0	0	0	0	0	0	0	0	0	0	0	N	0	0	0	0	0	0	0	0	0	0	0	0	0	0	0
32334	X	12430629	12430623	undetermined:LTR:RNA	0	0	0	0	0	0	0	0	0	0	0	0	0	0	0	0	0	N	0	0	0	0	0	0	0	0	0	0	0	0	0	0	0	0	0	0	N	1	0	0	0	0	0	N	0
21112	2L	2781585	2781309	roo:LTR:RNA	0	N	1	0	0	0	0	N	0	N	0	0	0	0	N	0	0	0	0	0	0	0	0	N	N	0	0	0	0	0	0	0	0	0	N	0	0	0	N	0	0	0	0	0	0
17731	3R	8944916	8944911	roo:LTR:RNA	N	N	0	0	0	0	0	0	0	0	N	N	0	0	0	0	0	0	0	N	0	0	N	0	N	0	1	0	0	0	0	N	N	N	0	0	N	0	N	N	0	0	0	0	0
15317	2L	259046	259040	opus:LTR:RNA	0	0	0	0	0	N	N	0	0	N	0	0	0	0	0	N	0	0	0	0	0	N	0	N	N	0	0	0	0	0	0	0	0	N	0	0	N	0	0	N	0	N	0	N	0
19050	2R	9534334	9534323	undetermined:non-LTR:RNA	0	0	1	0	N	0	0	0	0	0	0	0	N	0	0	0	0	0	0	0	0	0	0	0	0	0	0	0	0	0	0	0	0	0	0	0	0	0	0	0	0	0	N	0	0
23421	X	12673666	12673661	undetermined:LTR:RNA	0	0	0	0	0	N	0	N	0	0	0	0	0	0	0	0	0	0	N	0	0	0	0	0	0	0	0	0	0	0	0	0	0	0	0	0	N	0	0	0	0	0	0	N	0
28933	3L	16737477	16737470	undetermined:undetermined:undetermined	0	0	0	0	0	0	0	0	0	0	0	0	0	0	0	0	0	0	0	0	0	0	0	0	0	0	0	0	0	0	0	0	0	0	0	0	0	0	0	0	0	0	0	0	0
9519	2R	6749996	6749993	undetermined:undetermined:undetermined	0	0	0	N	N	0	0	0	0	0	0	0	0	0	0	0	0	0	0	0	0	0	0	0	0	0	0	0	0	0	0	0	0	0	0	0	0	0	0	0	0	0	0	N	0
31468	2R	4037414	4037411	Tirant:LTR:RNA	0	0	0	0	0	0	0	N	0	N	0	0	0	0	0	0	0	0	0	0	N	0	0	0	N	0	0	0	0	0	0	0	0	0	0	N	0	0	0	0	0	0	0	0	0
27338	2R	6745311	6745299	jockey:non-LTR:RNA	0	0	0	N	N	0	0	0	0	0	0	0	0	0	0	0	0	0	0	0	0	0	0	0	0	0	0	0	0	0	0	0	0	0	0	0	0	0	0	0	0	0	0	N	0
28059	X	12598370	12598367	Tirant:LTR:RNA	0	0	0	0	0	0	0	N	0	0	0	0	0	0	0	0	0	0	N	0	0	0	0	0	0	0	0	0	0	0	0	0	0	0	0	0	0	0	0	0	0	0	0	N	0
13892	2R	18534854	18534849	undetermined:undetermined:undetermined	0	0	0	0	0	N	0	N	0	0	0	0	0	0	0	0	0	0	0	0	0	0	0	0	0	0	0	0	0	0	0	0	0	0	0	0	0	0	0	0	0	0	0	0	0
27069	3L	11446888	11446883	roo:LTR:RNA	0	0	0	0	N	0	0	0	0	0	N	0	0	0	0	0	0	0	0	0	0	0	0	0	0	0	0	0	0	0	0	0	0	0	0	0	0	0	0	0	0	0	1	0	0
14495	2L	18571109	18570843	roo:LTR:RNA	0	0	0	N	N	0	0	0	N	N	0	0	0	0	N	0	0	0	0	0	N	0	0	0	0	0	0	0	0	0	0	N	0	N	0	0	0	0	0	N	0	0	0	N	0
21855	2R	15568737	15568740	roo:LTR:RNA	0	0	0	0	0	N	0	0	0	0	0	0	0	0	0	0	0	0	0	0	0	0	0	0	0	0	0	0	0	0	0	0	0	0	0	0	0	0	0	0	0	0	0	0	0
7983	3R	22004283	22004275	Quasimodo:LTR:RNA	0	0	0	N	N	N	0	N	0	0	0	0	0	0	0	0	N	N	0	0	0	0	0	0	0	0	0	0	0	0	0	0	0	0	0	N	0	N	0	0	0	0	0	0	0
4767	X	19684959	19684571	hopper:TIR:DNA	0	0	0	0	0	0	N	0	0	N	0	0	0	0	0	0	0	0	0	0	0	0	0	0	0	0	0	0	0	0	0	0	1	0	0	0	0	0	0	0	N	0	0	0	0
26892	2L	15159530	15159335	undetermined:undetermined:RNA	0	0	0	0	0	0	0	0	0	0	0	0	0	0	0	N	0	0	0	0	0	0	0	0	N	0	0	0	N	0	0	0	N	N	0	0	N	N	0	0	N	0	0	0	0
19884	3R	18036470	18036465	undetermined:undetermined:undetermined	0	0	0	0	0	0	0	N	0	N	0	0	0	0	0	0	0	0	0	0	0	0	0	0	0	0	0	0	0	0	0	0	0	0	0	0	0	0	0	0	0	0	0	0	0
13469	2L	12418687	12418683	roo:LTR:RNA	0	N	0	0	0	0	0	N	0	0	0	0	0	0	N	0	0	N	0	0	0	0	0	0	N	0	0	0	0	0	0	0	0	0	N	0	N	0	0	0	0	0	N	N	0
18454	2L	7703437	7703428	F:non-LTR:RNA	0	0	0	0	0	0	0	0	0	N	0	0	0	0	0	N	0	0	0	0	N	0	N	0	N	0	0	0	0	0	0	0	0	0	N	0	0	0	0	0	0	0	0	0	0
5218	3L	18626737	18626727	undetermined:undetermined:undetermined	0	0	0	0	0	0	0	0	N	0	0	0	0	0	N	0	N	0	0	0	0	0	0	0	0	0	0	0	N	0	0	0	N	0	N	0	N	N	0	0	N	0	0	N	0
22065	2R	11816210	11816207	undetermined:undetermined:undetermined	0	0	0	0	0	N	0	0	N	N	0	0	0	0	0	0	0	0	0	0	0	0	0	0	0	0	0	1	0	0	0	0	0	0	0	0	0	0	0	0	0	0	N	0	0
17155	3R	7152646	7152638	undetermined:undetermined:undetermined	0	0	0	0	0	0	0	0	0	N	0	0	N	0	0	0	0	0	N	N	0	1	0	N	N	0	0	0	0	0	0	N	0	0	0	0	N	N	0	0	N	0	N	0	0
24156	X	10532261	10532253	FB:foldback:DNA	0	0	0	0	N	0	N	0	0	0	0	0	0	0	0	0	0	0	0	0	0	0	0	0	0	0	0	0	0	0	0	0	0	0	0	0	0	0	0	0	0	0	0	N	0
10143	3R	6910257	6910253	undetermined:undetermined:undetermined	0	0	0	0	0	N	0	0	0	N	0	0	N	0	0	0	0	0	0	N	0	0	0	0	N	0	0	0	0	0	0	0	0	0	0	0	N	N	0	0	0	0	N	0	0
23411	2L	14969698	14969705	rover:LTR:RNA	0	0	0	0	0	0	0	N	0	0	0	0	0	0	0	0	0	0	0	0	0	0	0	0	N	0	0	0	N	0	0	0	N	N	0	0	0	N	0	0	N	0	0	N	0
22381	2L	17423361	17423364	undetermined:undetermined:undetermined	0	0	0	0	N	0	0	0	0	N	0	0	0	0	0	0	0	0	0	0	N	N	0	N	0	0	0	0	1	0	0	0	1	0	0	0	0	0	0	N	0	0	0	0	0
26951	X	1457941	1457938	jockey:non-LTR:RNA	0	0	0	N	N	0	0	0	0	0	0	0	0	N	0	0	0	N	0	0	0	0	0	0	0	0	0	0	0	0	0	N	0	0	N	0	N	N	0	0	0	0	0	0	0
27983	X	6132302	6132294	undetermined:undetermined:undetermined	0	0	0	0	0	0	0	0	0	N	0	0	0	0	0	0	0	0	0	0	0	0	0	0	0	0	0	0	0	0	0	0	0	0	N	0	0	0	0	0	0	0	0	N	0
16781	2R	17530340	17530335	roo:LTR:RNA	0	N	0	0	0	N	0	N	0	0	0	0	0	0	0	0	N	0	0	0	0	0	0	0	0	0	0	0	N	0	N	0	0	0	0	0	N	0	N	0	0	0	0	0	0
30771	3R	8008834	8008831	undetermined:undetermined:undetermined	0	0	0	N	0	N	0	0	0	N	0	0	0	0	0	0	0	0	0	N	0	0	N	N	N	0	0	0	0	0	0	N	N	N	0	0	N	N	N	N	N	0	N	0	0
12911	3L	10796171	10796170	Stalker2:LTR:RNA	0	0	0	0	0	0	0	0	0	0	N	1	0	0	0	0	0	0	0	0	0	0	0	0	0	0	0	0	0	0	0	0	0	0	0	0	0	0	0	0	0	0	0	N	0
27553	3R	21293274	21293267	Cr1a:non-LTR:RNA	0	0	0	0	N	N	0	N	0	0	0	0	0	0	0	0	0	0	0	0	0	0	0	0	0	0	0	0	0	0	0	0	0	0	0	N	0	N	0	0	0	0	0	0	0
12431	3L	7804791	7804665	roo:LTR:RNA	0	0	0	0	0	0	0	0	0	0	0	0	0	0	0	0	0	0	0	0	0	0	0	0	0	0	0	0	0	0	0	0	0	0	0	0	0	0	0	0	0	N	0	0	0
22640	3R	5730978	5730970	undetermined:undetermined:undetermined	0	0	0	0	N	N	0	0	1	0	0	N	0	N	N	0	N	0	0	N	0	0	0	0	0	0	0	0	0	0	0	0	0	0	0	0	N	0	0	0	0	0	0	0	0
23437	X	10468771	10468765	Cr1a:non-LTR:RNA	0	0	0	0	0	0	N	0	0	0	0	0	0	0	0	0	0	0	0	0	0	0	0	0	0	0	0	0	0	0	0	0	0	0	0	0	0	0	0	0	0	0	0	N	0
34221	3R	20371362	20371393	G2:non-LTR:RNA	0	0	0	0	N	N	0	0	0	0	0	0	0	0	0	0	0	1	0	0	0	0	0	0	0	0	0	0	0	0	0	0	0	0	0	0	0	N	0	0	0	0	0	0	0
24751	2R	19898909	19898908	undetermined:undetermined:undetermined	0	0	0	0	0	0	0	N	0	0	0	0	N	0	0	0	0	0	N	0	0	0	N	0	0	0	0	0	0	0	N	0	0	0	0	0	0	0	N	0	0	0	0	0	0
20924	X	19683823	19683816	H:TIR:DNA	0	0	0	0	0	0	N	0	0	N	0	0	0	0	0	0	0	0	0	0	0	0	0	0	0	0	0	0	0	0	0	0	0	0	0	0	0	0	0	0	N	0	0	0	0
9162	2R	3633639	3633628	jockey:non-LTR:RNA	0	0	0	0	0	0	0	N	0	N	0	0	0	0	0	0	0	0	N	0	N	N	0	N	N	0	0	0	0	0	0	0	0	N	0	N	0	0	0	0	0	0	0	0	0
1409	2R	17858856	17858864	mdg1:LTR:RNA	0	0	0	0	N	N	0	0	0	0	0	0	0	0	0	0	0	0	0	0	0	0	0	0	0	0	0	0	0	0	0	0	0	0	0	0	0	0	0	0	0	0	0	0	0
25912	3R	7962323	7962314	undetermined:undetermined:undetermined	0	0	0	N	0	N	0	0	0	0	0	0	0	0	0	0	0	0	0	N	0	0	N	0	N	0	0	0	0	0	0	0	0	0	0	0	N	N	0	N	N	0	0	0	0
29501	3R	15108220	15108007	Cr1a:non-LTR:RNA	0	0	0	0	0	0	0	0	0	0	0	0	0	0	0	0	0	N	0	0	0	0	0	0	0	0	0	0	0	0	N	0	0	0	0	0	0	0	0	0	0	0	0	0	1
9521	X	19935619	19935646	Cr1a:non-LTR:RNA	N	0	N	0	0	N	N	N	N	N	0	N	N	0	N	N	N	0	N	N	N	N	0	N	1	0	N	N	N	N	N	N	N	N	N	N	0	0	N	0	N	N	N	N	N
29234	2L	13078156	13077904	jockey:non-LTR:RNA	0	N	0	N	0	0	0	N	0	0	0	N	0	0	N	0	0	0	0	0	0	0	0	0	0	0	0	0	0	0	0	0	N	N	0	0	0	0	0	N	0	N	0	N	0
18077	2L	12361179	12361187	jockey:non-LTR:RNA	0	0	1	0	0	0	0	0	0	N	0	0	0	0	0	0	0	N	0	0	0	0	0	N	N	0	0	0	0	0	0	0	0	0	N	0	0	0	0	0	N	0	N	0	0
34270	3L	13982994	13982987	undetermined:undetermined:undetermined	0	0	0	0	0	0	0	0	0	0	0	N	0	0	0	N	0	1	0	0	0	0	0	0	0	0	0	0	0	0	N	0	0	0	0	0	0	0	0	0	0	0	0	0	0
34503	2R	17365597	17365594	Tirant:LTR:RNA	0	0	0	0	0	N	0	0	0	0	0	N	0	0	0	0	0	0	0	0	0	0	0	0	0	0	0	0	0	0	0	0	0	0	0	0	0	0	0	0	0	0	0	0	0
9175	2R	6656741	6656736	roo:LTR:RNA	0	N	0	0	N	0	0	N	0	0	0	0	0	0	0	0	0	0	0	0	0	0	0	0	0	0	0	0	0	0	0	0	0	0	0	0	0	0	0	0	0	0	0	N	0
11561	2L	12815834	12815827	roo:LTR:RNA	0	N	0	0	0	0	0	N	0	0	0	0	0	0	N	0	0	0	0	0	0	0	0	0	0	0	0	0	0	0	0	0	N	0	0	0	0	0	0	0	0	N	N	0	0
9739	3R	7769262	7769255	F:non-LTR:RNA	0	0	1	0	0	N	0	0	0	N	0	0	N	0	0	0	0	0	0	N	0	0	0	0	N	0	0	0	0	0	0	N	0	N	0	0	N	N	0	0	N	0	0	0	0
17227	3R	14884138	14884144	Burdock:LTR:RNA	0	0	0	0	0	N	0	0	0	0	0	0	0	0	0	0	0	0	0	N	0	1	0	0	0	N	0	0	0	0	N	0	0	0	0	0	N	N	0	0	0	0	0	0	0
23850	3R	3935518	3935512	undetermined:undetermined:undetermined	0	0	0	0	0	0	0	0	0	0	0	0	0	0	0	N	0	0	0	0	0	0	0	0	0	0	0	0	0	0	0	0	0	0	0	0	N	0	N	0	0	0	0	0	0
15060	3R	22873907	22873904	roo:LTR:RNA	0	0	0	0	0	0	0	N	0	0	0	0	0	0	0	N	N	0	0	0	0	N	0	0	0	0	0	0	0	0	1	0	0	0	0	0	0	N	0	0	0	0	0	0	0
21612	2R	4545375	4545371	undetermined:undetermined:undetermined	N	0	0	0	N	0	0	N	0	0	0	0	0	0	0	0	0	0	0	N	0	N	0	0	0	0	0	0	0	0	0	0	0	0	0	N	0	0	0	0	0	0	0	0	0
24272	3L	13905801	13905858	roo:LTR:RNA	0	0	0	0	0	0	0	0	0	0	0	N	0	0	0	N	0	0	0	0	0	0	0	0	0	0	0	0	0	0	N	0	0	0	0	0	N	0	0	0	0	0	N	0	0
12584	2R	10062483	10062470	jockey:non-LTR:RNA	0	0	0	0	0	0	0	0	0	0	0	0	0	0	0	0	0	0	0	1	0	0	0	0	0	0	0	0	0	0	0	0	0	0	0	0	0	0	0	0	0	0	N	0	0
29007	3L	13823415	13823408	undetermined:undetermined:undetermined	0	0	0	0	0	0	0	0	0	0	0	N	0	0	0	N	0	0	0	0	0	0	0	0	0	0	0	0	0	0	N	0	0	0	0	0	0	0	0	0	0	0	0	0	0
26039	3R	2584414	2584445	undetermined:undetermined:undetermined	N	0	0	N	0	0	0	0	0	N	0	0	0	0	0	N	N	N	N	N	N	0	0	N	N	1	0	0	0	0	N	N	N	N	N	0	0	0	N	0	0	0	N	0	0
11106	2R	7432096	7432092	roo:LTR:RNA	0	0	0	0	N	0	1	0	0	0	0	0	0	0	0	0	0	0	0	0	0	0	0	0	0	0	0	0	0	0	0	0	0	0	0	0	0	0	0	0	0	0	0	N	0
10381	3R	23670394	23670391	roo:LTR:RNA	0	0	0	0	0	0	0	N	0	0	0	0	0	0	0	N	N	0	0	0	0	N	0	0	0	0	N	0	0	0	0	N	0	0	0	0	0	N	0	0	0	0	0	0	0
24571	2R	14643904	14643900	roo:LTR:RNA	0	0	0	0	1	0	0	0	0	0	0	0	0	0	0	0	0	0	0	0	0	0	0	0	0	0	0	0	0	0	0	0	0	0	0	0	0	0	0	0	0	0	0	0	0
15261	3R	3315874	3315873	roo:LTR:RNA	N	0	0	0	N	0	0	0	0	N	0	N	0	0	0	0	N	N	N	N	0	0	0	N	0	N	0	0	0	0	N	N	N	N	N	0	N	N	N	0	N	0	N	0	0
17611	3R	19426528	19426524	HB:TIR:DNA	0	N	0	0	0	0	0	0	0	0	0	0	0	0	0	0	N	0	0	0	0	0	0	0	0	0	1	0	0	0	0	0	0	0	0	0	0	N	0	0	0	0	0	0	0
34755	3L	19599279	19599275	roo:LTR:RNA	0	0	0	0	0	N	0	N	0	N	0	0	0	0	N	N	N	0	0	0	0	0	0	N	0	0	0	0	0	0	0	0	0	N	0	0	N	0	0	0	N	0	0	0	0
8038	X	6406318	6406325	undetermined:undetermined:undetermined	0	0	0	0	0	0	0	0	0	N	0	0	0	0	0	0	0	0	0	0	0	0	0	0	0	0	0	0	0	0	0	0	0	0	N	0	0	0	0	0	0	0	0	N	0
7547	2L	11526027	11526020	undetermined:undetermined:RNA	0	0	0	0	0	0	0	N	0	0	0	0	0	0	0	0	0	N	0	0	0	0	0	0	0	0	0	0	0	0	0	0	0	0	0	0	0	0	0	0	0	0	N	N	0
23056	2R	3118979	3118969	undetermined:undetermined:undetermined	0	0	0	0	0	0	0	1	N	N	0	0	0	0	0	N	0	0	N	0	N	N	N	N	N	0	0	0	0	0	0	0	0	N	N	N	0	0	0	0	0	0	0	0	0
26752	3L	18010409	18010406	Tirant:LTR:RNA	0	0	0	0	0	0	0	0	0	0	0	0	0	0	0	0	N	0	0	0	0	0	0	0	0	0	0	0	0	0	0	0	0	0	0	0	0	0	1	0	0	0	0	0	0
19591	3R	16535834	16535831	Tabor:LTR:RNA	0	0	0	0	N	0	0	N	0	0	0	0	0	0	0	0	N	0	0	0	0	0	0	0	0	0	0	0	0	0	0	0	0	0	0	0	N	N	0	0	0	0	0	0	0
21151	3L	5693001	5692764	roo:LTR:RNA	0	0	1	N	0	0	0	0	0	0	0	0	0	0	0	0	0	0	0	0	0	0	0	0	0	0	0	0	0	0	0	0	0	0	0	0	0	0	0	0	0	0	0	0	0
24668	X	3415108	3415100	roo:LTR:RNA	0	0	0	0	1	N	0	0	0	0	0	0	0	0	0	N	N	0	0	0	N	0	0	0	0	0	0	0	0	0	N	0	0	0	0	0	0	0	0	0	N	0	0	0	0
100324	3L	2751511	2755714	F:non-LTR:RNA	0	0	0	0	0	0	0	0	0	0	0	0	0	0	0	0	0	0	0	0	0	0	0	0	0	0	0	0	0	0	0	0	0	0	0	0	0	0	0	0	N	0	0	0	0
15095	2L	11864396	11864389	undetermined:undetermined:undetermined	0	0	0	0	0	0	0	N	0	0	0	0	0	0	0	N	0	N	0	0	0	0	0	0	N	0	0	0	0	0	1	0	0	0	N	0	0	0	0	N	0	0	N	N	0
16934	2L	6248567	6248564	undetermined:undetermined:undetermined	0	0	0	0	0	0	0	0	0	0	0	0	0	0	0	N	0	0	N	0	0	0	0	N	N	0	0	0	0	0	N	0	0	0	0	0	0	0	0	0	0	0	0	0	0
34406	3R	17226167	17226163	pogo:TIR:DNA	0	0	0	0	0	0	0	N	0	0	0	0	1	0	0	0	N	0	0	0	0	0	0	0	0	0	0	0	0	0	0	0	0	0	0	0	0	N	0	0	0	0	0	0	0
11704	2L	13675659	13675652	undetermined:undetermined:undetermined	0	0	0	N	0	0	0	0	0	0	0	0	0	0	0	0	0	0	0	0	1	0	0	0	0	0	0	0	0	0	0	0	N	0	0	0	0	0	0	0	0	N	0	0	0
19589	3L	4845737	4845732	copia:LTR:RNA	0	0	0	0	0	0	0	0	0	0	0	0	0	0	0	0	0	0	0	0	0	0	0	0	0	0	0	0	0	0	0	0	0	0	0	0	0	0	0	0	0	0	0	0	0
22647	X	7695757	7695750	Quasimodo:LTR:RNA	0	0	0	0	0	0	0	0	1	0	0	0	0	0	0	0	0	0	N	0	0	0	0	0	0	0	0	0	0	0	0	N	0	0	0	0	0	0	0	0	0	0	0	0	0
8009	3R	15510354	15510357	Tirant:LTR:RNA	0	0	0	0	N	0	0	N	0	0	0	0	0	0	0	0	0	N	0	N	0	0	0	0	0	0	0	0	0	0	N	0	0	0	0	0	N	N	0	0	0	0	0	0	0
25522	3R	11305854	11305847	roo:LTR:RNA	0	0	0	0	N	0	0	0	0	0	0	0	0	N	0	0	0	0	0	N	0	0	0	0	0	0	0	0	0	0	0	1	0	0	0	0	0	N	0	0	N	0	0	0	0
9717	3R	3680805	3680801	Stalker2:LTR:RNA	N	N	0	0	0	N	0	0	0	N	0	N	N	N	0	0	N	N	N	N	0	0	N	N	0	0	0	0	0	0	0	N	N	N	N	0	0	0	N	0	N	0	N	N	0
16385	2R	15826344	15826351	roo:LTR:RNA	0	0	0	0	0	N	0	0	0	0	0	0	0	0	0	0	0	0	0	0	0	0	0	0	0	0	0	0	0	0	0	0	0	0	0	0	0	0	0	1	0	0	0	0	0
28043	2R	10134520	10134525	undetermined:undetermined:undetermined	0	0	0	0	0	0	0	0	0	0	0	0	0	0	0	0	0	0	0	0	0	0	0	0	0	0	0	0	0	0	0	0	0	0	0	0	0	0	0	0	0	1	N	0	0
22162	X	807953	807948	roo:LTR:RNA	N	0	0	N	N	N	0	N	N	0	0	0	0	N	N	N	0	N	0	0	0	0	0	0	0	0	0	1	0	0	0	N	0	N	N	N	0	N	0	0	0	0	0	N	0
11174	X	2529697	2529673	undetermined:undetermined:undetermined	0	0	0	0	0	0	1	0	0	0	0	0	0	0	0	0	0	0	0	0	0	0	0	0	0	0	0	0	0	0	N	0	0	0	0	0	0	0	0	N	0	0	0	0	0
25095	3R	15912503	15912499	undetermined:undetermined:undetermined	0	1	0	0	N	0	0	N	0	0	0	0	0	0	0	0	N	N	0	N	0	0	0	0	0	0	0	0	0	0	0	0	0	0	0	0	N	N	0	0	0	0	0	0	0
23088	3R	22121431	22121426	undetermined:undetermined:undetermined	0	0	0	N	0	N	0	1	0	0	0	N	0	0	0	0	0	N	0	0	0	0	0	0	0	0	0	0	0	0	0	0	0	0	0	N	0	0	0	0	0	0	0	0	0
27042	3R	10811861	10811860	jockey:non-LTR:RNA	0	0	0	0	N	N	0	0	0	0	0	0	0	N	0	0	0	0	0	0	0	0	0	0	0	0	0	0	0	0	0	0	0	0	1	1	0	N	0	0	0	0	0	0	0
12522	3L	13878596	13878591	undetermined:undetermined:undetermined	0	0	0	0	0	N	0	0	N	N	0	N	0	0	0	N	N	0	0	1	0	0	0	0	0	0	0	0	N	0	N	0	0	0	N	0	0	N	0	0	0	0	N	0	0
17665	2L	9412003	9411999	undetermined:undetermined:undetermined	0	0	0	0	0	0	0	N	0	0	0	0	0	0	0	0	0	0	0	0	0	0	0	0	N	0	1	0	0	0	0	0	0	0	0	0	0	0	0	0	0	0	0	N	0
8554	X	14342161	14342158	undetermined:undetermined:undetermined	0	0	0	0	0	0	0	N	0	0	0	0	0	0	0	0	0	0	0	0	0	0	0	N	0	0	0	0	0	0	0	0	0	0	0	0	0	0	0	0	0	0	0	N	0
30894	X	9417284	9417281	undetermined:undetermined:undetermined	0	0	0	0	0	N	N	0	0	N	0	N	0	N	0	0	0	0	N	0	0	0	N	N	N	0	0	0	0	0	N	N	N	0	N	0	1	N	N	N	0	N	N	N	0
14950	3L	12676958	12676963	Burdock:LTR:RNA	0	0	0	0	N	0	0	0	0	0	N	0	0	0	0	0	0	0	0	0	0	0	0	N	0	0	0	0	0	0	0	0	0	0	0	0	0	0	0	0	N	0	0	0	0
27524	2L	19989144	19989140	undetermined:undetermined:undetermined	0	0	0	N	0	0	0	0	N	N	0	0	0	0	0	0	0	0	0	N	N	0	0	N	0	0	N	0	N	0	N	0	N	N	0	0	0	0	0	0	0	0	0	N	0
16747	X	9484673	9484669	undetermined:undetermined:undetermined	0	0	0	0	0	0	N	0	0	0	0	0	0	0	0	0	0	0	0	0	0	0	0	0	0	0	0	0	0	0	0	0	0	0	N	0	0	0	0	0	0	0	0	N	0
17644	3R	21546023	21545768	undetermined:undetermined:undetermined	0	0	0	0	N	N	0	N	0	0	0	0	0	0	0	0	0	N	0	0	0	0	0	0	0	0	1	0	0	0	0	0	0	0	0	N	0	N	0	0	0	0	0	0	0
24345	2L	6115083	6115076	roo:LTR:RNA	0	N	0	0	0	0	0	0	0	0	0	0	0	0	0	N	0	0	0	0	0	0	0	0	0	0	0	0	0	0	N	0	0	0	0	0	0	0	0	0	0	0	0	0	0
20061	2L	15167541	15167537	undetermined:undetermined:undetermined	0	0	0	0	0	0	0	0	0	0	0	0	0	0	0	0	0	0	0	0	0	0	0	0	N	0	0	0	N	0	0	0	N	N	0	0	0	N	0	0	N	0	0	0	0
29227	3L	1706696	1706690	roo:LTR:RNA	0	0	0	0	0	0	0	0	0	0	0	0	0	0	0	0	0	0	0	0	0	0	0	0	0	0	0	0	0	0	0	0	0	0	N	0	0	0	0	0	0	0	0	0	0
30636	2R	16322183	16322179	roo:LTR:RNA	0	0	0	0	0	N	0	0	0	0	0	0	0	0	0	0	0	0	0	0	0	0	0	0	0	0	0	0	0	0	0	0	0	0	0	0	0	0	0	0	0	0	0	0	0
11218	X	14887425	14887032	undetermined:undetermined:undetermined	0	0	0	0	0	0	1	N	0	0	0	0	0	0	0	0	0	0	0	0	0	0	0	0	0	0	0	0	0	0	0	0	0	0	0	0	0	0	0	0	0	0	0	N	0
14559	X	2752518	2752512	roo:LTR:RNA	0	0	0	0	N	0	0	0	0	0	0	0	0	0	0	0	0	0	0	0	0	0	0	0	0	0	0	0	0	0	N	0	0	0	0	0	0	0	0	N	0	0	0	N	0
32651	X	16473266	16473260	undetermined:undetermined:undetermined	0	0	0	0	0	0	0	0	0	0	0	0	0	0	0	0	0	0	0	0	0	0	0	0	0	0	0	0	0	0	0	0	0	0	0	0	N	0	0	0	0	0	0	N	0
15366	X	3711529	3711526	transib1:TIR:DNA	0	0	0	0	0	N	0	0	0	0	0	0	0	0	0	0	0	N	0	0	N	0	0	0	0	0	0	0	0	0	0	0	0	0	0	0	0	0	0	0	0	0	0	0	0
11036	3L	12907149	12907139	undetermined:undetermined:RNA	0	0	0	0	0	0	1	0	0	0	N	0	0	0	N	0	0	0	0	0	0	N	0	N	0	0	0	0	0	0	0	1	0	0	0	0	N	0	0	0	N	0	0	0	0
24637	2R	20603815	20603811	undetermined:undetermined:undetermined	N	N	0	0	1	0	0	N	0	N	0	N	N	N	N	N	0	N	N	N	N	N	N	N	N	0	0	0	N	0	N	N	N	N	N	N	0	N	N	N	0	N	N	N	N
9779	3R	6136391	6136385	undetermined:undetermined:undetermined	0	0	0	0	N	N	0	N	N	0	0	N	0	N	N	0	0	0	N	N	0	0	0	N	0	0	0	0	N	0	N	0	0	0	N	0	N	0	0	0	0	0	0	0	0
23111	2L	19458586	19458582	undetermined:undetermined:undetermined	0	0	0	N	0	0	0	1	N	N	N	0	0	0	0	0	0	0	0	N	N	0	0	N	0	0	0	0	N	0	N	0	0	N	0	0	0	0	0	N	0	0	0	N	0
100186	4	581512	583545	FB:foldback:DNA	1	N	1	1	1	1	1	1	1	1	1	1	1	1	1	1	1	1	1	1	1	1	1	1	1	1	1	1	1	1	1	1	1	1	1	1	1	1	1	1	1	1	1	1	1
25246	2R	19335196	19334921	flea:LTR:RNA	0	0	0	0	0	0	0	N	0	0	0	0	0	0	0	0	0	0	0	0	0	0	0	0	0	0	0	0	0	0	0	1	0	0	0	0	0	0	0	0	0	0	0	0	0
11178	3L	8036836	8036416	undetermined:undetermined:undetermined	0	0	0	0	0	0	1	0	0	0	0	0	0	0	0	0	0	0	0	0	0	0	0	0	0	0	0	0	0	0	0	0	0	0	0	0	N	0	0	0	N	N	0	0	0
20675	2L	4941665	4941659	roo:LTR:RNA	0	N	0	0	0	0	0	0	0	0	0	0	0	0	0	N	0	0	0	0	0	0	0	0	0	0	0	0	0	0	0	0	0	0	N	0	0	0	N	0	0	0	0	0	0
34860	3R	10180069	10180065	roo:LTR:RNA	0	0	0	0	0	N	0	0	0	0	0	0	0	0	0	0	0	0	0	0	0	N	0	0	0	0	0	0	0	0	0	0	0	1	0	0	0	0	0	0	0	0	0	0	0
19190	3L	16906771	16906764	undetermined:undetermined:undetermined	0	0	0	0	0	0	0	0	0	0	0	0	0	0	0	0	N	0	0	0	0	0	0	0	0	0	0	0	0	0	0	0	0	0	0	0	0	0	0	0	0	0	0	0	0
9481	2L	14284619	14284613	G2:non-LTR:RNA	0	0	0	N	0	N	0	N	0	0	0	0	0	0	0	0	0	0	N	0	0	0	0	0	0	0	0	0	0	0	0	0	0	N	0	0	N	0	0	0	N	0	0	N	0
33905	3L	720962	720958	roo:LTR:RNA	0	0	0	0	0	0	0	0	N	0	0	0	N	0	0	1	N	0	0	0	0	0	0	0	0	0	0	0	0	N	0	0	0	0	0	0	0	0	0	0	0	0	0	0	0
30874	X	6274180	6274177	roo:LTR:RNA	0	0	0	0	0	0	0	0	0	N	0	0	0	0	0	0	0	0	0	0	0	0	0	0	0	0	0	0	0	0	N	0	0	0	N	0	0	0	0	0	0	0	0	N	0
22465	2R	6804678	6804675	Tirant:LTR:RNA	0	0	0	N	N	0	0	0	0	0	0	0	0	0	0	0	0	0	0	0	0	0	0	0	0	0	0	0	1	0	0	0	0	0	0	0	0	0	0	0	0	0	0	N	0
29121	2L	14374177	14374173	Max:LTR:RNA	0	0	0	0	0	0	0	0	0	0	0	0	0	0	0	0	0	0	0	0	0	0	0	0	0	0	0	0	0	0	0	0	0	N	0	0	0	0	0	0	N	0	0	0	0
21840	3L	6292336	6292289	jockey:non-LTR:RNA	0	0	0	0	0	0	0	0	0	0	0	0	0	0	0	0	0	0	0	0	0	0	0	0	0	0	0	0	0	0	0	0	0	0	0	0	0	0	0	0	0	0	0	0	0
25096	2L	11683530	11683531	undetermined:undetermined:undetermined	0	1	0	0	0	0	0	N	0	0	0	0	0	0	0	N	0	N	0	0	0	0	0	0	N	0	0	0	0	0	0	0	0	0	N	0	0	0	0	0	0	0	N	N	0
26896	3L	7899362	7899360	undetermined:undetermined:undetermined	0	0	0	0	N	N	0	0	N	N	0	0	N	0	N	0	0	0	N	N	N	0	N	N	N	0	0	0	N	0	N	0	N	0	N	0	0	N	N	0	N	N	N	N	0
11356	3R	23341616	23341634	undetermined:undetermined:undetermined	0	0	0	0	0	0	0	N	0	0	0	0	0	0	0	N	N	0	0	0	0	N	0	0	0	0	N	0	0	0	0	N	0	0	0	0	0	N	0	0	0	0	0	0	0
27910	X	9547204	9547227	roo:LTR:RNA	0	0	0	0	0	0	N	0	0	0	0	0	0	0	0	0	0	0	0	0	0	0	0	0	0	0	0	0	0	0	0	0	0	0	N	0	0	0	0	0	0	0	0	N	0
17465	X	5694770	5694763	undetermined:undetermined:undetermined	0	0	0	0	0	N	0	0	0	N	0	0	0	0	0	0	0	0	0	0	0	0	0	0	0	0	0	0	0	0	0	0	0	0	0	0	0	0	0	0	0	0	0	0	0
20326	3R	8270884	8270877	undetermined:undetermined:undetermined	N	0	0	N	0	N	0	0	1	N	N	0	0	0	0	0	0	0	0	N	0	0	N	N	N	0	0	1	0	0	0	N	N	N	0	0	N	N	N	N	N	1	N	0	0
11977	2R	3945950	3945946	undetermined:undetermined:undetermined	0	0	0	0	0	0	0	N	0	0	0	0	0	0	0	0	0	0	0	0	0	0	0	0	0	0	0	0	0	0	0	0	0	N	0	0	0	0	0	0	0	0	0	0	0
31284	3L	569431	569426	mdg3:LTR:RNA	0	0	0	0	0	0	0	0	N	0	0	0	N	0	0	0	N	0	0	0	0	0	1	0	0	0	0	0	0	N	0	0	0	0	0	0	0	0	0	0	0	0	0	0	0
13417	2L	15882260	15882251	undetermined:undetermined:undetermined	0	0	0	0	0	0	0	0	0	0	N	0	0	0	0	N	0	0	0	0	N	0	0	0	N	0	0	0	N	0	0	N	N	N	0	0	0	0	0	0	N	1	0	N	0
33195	2R	16692217	16692216	pogo:TIR:DNA	0	0	0	0	0	N	0	0	0	0	0	0	0	0	0	0	0	0	0	0	0	0	0	0	0	0	0	0	0	0	0	0	0	0	0	0	0	0	0	0	0	0	0	0	0
20354	2R	9578847	9578837	roo:LTR:RNA	0	0	0	0	N	0	0	0	0	0	0	0	N	0	0	0	0	0	0	0	0	0	0	0	0	0	0	0	0	0	0	0	0	0	0	0	0	0	0	0	0	0	N	1	0
31526	2L	19547046	19547042	undetermined:undetermined:undetermined	0	0	0	N	0	0	0	0	N	N	N	0	0	0	0	0	0	0	0	N	N	0	0	N	0	0	0	0	N	0	N	0	0	N	0	0	0	0	0	N	0	0	0	N	0
26355	X	20785255	20785243	I:non-LTR:RNA	0	0	0	0	0	N	N	0	0	0	0	0	0	0	0	0	0	N	0	0	N	0	0	N	0	0	0	0	N	0	N	0	N	0	0	0	0	0	0	0	N	0	0	0	0
10425	2L	3908853	3908860	jockey:non-LTR:RNA	N	N	0	0	0	N	0	N	0	0	0	0	0	0	0	N	0	0	0	0	0	0	0	0	0	0	0	0	0	0	0	0	0	0	N	0	0	0	N	0	0	0	0	0	0
30990	X	2667776	2667772	undetermined:undetermined:undetermined	0	0	0	0	N	0	0	0	0	0	0	0	0	0	0	0	0	0	0	0	0	0	0	0	0	0	0	0	0	0	N	0	0	0	0	0	0	0	0	N	0	0	0	N	0
18882	3R	4497356	4497350	roo:LTR:RNA	N	0	0	0	0	0	0	0	0	0	0	0	0	N	0	N	N	0	0	N	0	0	0	N	0	0	0	0	0	0	0	0	0	N	0	0	N	0	N	0	0	0	0	0	0
27125	2L	6589624	6589623	undetermined:undetermined:undetermined	0	0	0	0	0	0	0	0	0	0	0	0	0	0	0	N	0	0	0	0	0	0	0	0	0	0	0	0	0	0	N	0	0	0	0	N	0	0	0	0	0	0	1	0	0
16603	3R	13755257	13755254	undetermined:undetermined:undetermined	0	0	0	0	N	0	0	0	0	1	N	0	0	0	0	0	0	0	0	0	0	0	0	0	0	0	0	0	0	0	0	0	0	0	0	0	N	N	0	0	0	0	0	0	0
31121	2R	6567593	6567588	roo:LTR:RNA	N	N	0	0	N	0	0	N	0	0	0	0	0	0	0	0	0	0	0	0	0	0	0	0	0	0	0	0	0	0	0	0	0	0	0	0	0	0	0	0	N	0	0	N	0
30938	2L	4043340	4043068	undetermined:undetermined:undetermined	0	0	0	0	0	0	0	0	0	0	0	0	0	0	0	N	0	0	0	0	0	0	0	0	0	0	0	0	0	0	0	0	0	0	N	0	0	0	N	0	0	0	0	0	0
20131	2L	2525655	2525652	412:LTR:RNA	0	N	0	0	N	0	0	N	0	0	0	0	0	0	0	0	0	0	0	0	0	0	0	N	0	0	0	0	0	0	0	0	0	0	0	0	0	0	0	0	0	0	0	0	0
7489	2R	12145481	12145478	undetermined:undetermined:undetermined	0	0	0	0	0	N	0	0	N	0	0	0	0	0	0	0	0	0	0	0	0	0	1	0	0	0	0	1	0	0	0	0	0	0	0	N	0	0	0	0	0	0	0	0	0
27057	4	333074	332808	F:non-LTR:RNA	0	0	0	0	0	0	0	0	0	0	N	0	0	0	0	0	0	0	0	0	0	0	0	0	0	0	0	0	0	0	0	0	0	0	0	0	0	0	0	0	N	0	0	0	0
12842	3R	17907238	17907027	Cr1a:non-LTR:RNA	0	0	0	0	N	0	0	N	0	0	0	0	N	0	N	0	0	0	N	0	0	0	0	0	N	0	0	0	N	0	N	0	0	0	0	0	0	N	0	N	0	0	N	0	0
16673	X	2769182	2768936	3S18:LTR:RNA	0	0	0	0	N	0	0	0	0	0	0	0	0	0	0	0	0	0	0	0	0	0	0	0	0	0	0	0	0	0	N	0	0	0	0	0	0	0	0	N	0	0	0	N	0
11772	3R	18758076	18757807	undetermined:undetermined:undetermined	0	N	0	0	0	0	0	N	0	0	0	0	0	0	0	0	N	0	0	0	1	0	0	0	0	0	0	0	0	0	0	0	0	0	0	0	0	N	0	0	0	0	0	0	0
27453	2R	16270053	16270052	Bari1:TIR:DNA	0	0	0	0	0	N	0	0	0	0	0	0	0	0	0	0	0	0	0	0	0	0	0	0	0	0	0	0	0	0	0	0	0	0	0	0	0	0	0	0	0	0	0	0	0
18238	X	9679876	9679869	undetermined:undetermined:undetermined	0	0	0	0	0	0	N	0	0	0	0	0	0	0	0	0	0	0	0	0	0	0	0	0	0	0	0	0	0	0	0	0	0	0	N	0	0	0	0	0	0	0	0	N	0
15147	2L	525314	525308	Transpac:LTR:RNA	0	0	0	0	N	N	0	0	0	0	0	0	0	0	0	N	0	0	0	0	0	N	0	N	0	0	0	0	N	0	0	0	1	0	0	0	0	0	0	0	N	N	0	0	N
31586	3L	6279716	6279713	springer:LTR:RNA	0	0	0	N	0	0	0	0	0	0	0	0	0	0	0	0	0	0	0	0	0	0	0	0	0	0	0	0	0	0	0	0	0	0	0	0	0	0	0	0	0	0	0	0	0
33072	X	7136043	7136033	undetermined:undetermined:undetermined	0	0	0	0	0	0	0	0	0	0	0	0	0	0	0	0	0	0	0	0	0	0	0	0	0	0	0	0	0	0	0	N	0	0	N	0	0	0	1	0	0	0	0	N	0
12089	3R	26354832	26354753	undetermined:undetermined:RNA	0	0	0	0	N	0	1	N	0	0	0	0	1	0	0	0	0	0	0	0	0	0	0	N	0	0	0	0	0	0	N	0	0	0	0	0	0	N	0	0	0	0	N	0	1
11482	X	19303837	19303830	undetermined:undetermined:undetermined	0	0	0	0	0	0	0	0	0	N	0	0	0	0	0	0	0	0	0	0	0	0	0	0	0	0	0	0	0	0	0	0	0	0	0	0	0	0	0	0	N	0	0	0	0
15677	2L	2860444	2860434	I:non-LTR:RNA	0	N	0	0	0	0	0	N	0	0	0	0	0	0	0	0	0	0	N	0	0	0	0	N	0	0	0	0	0	0	0	0	0	0	N	0	0	0	0	N	N	0	0	0	0
12154	3R	21249874	21249869	undetermined:LTR:RNA	0	0	0	0	N	N	0	0	0	0	0	0	0	0	0	0	0	0	0	0	0	0	0	0	0	0	0	0	0	0	N	0	0	0	N	N	0	N	0	0	0	0	0	0	0
13059	3R	13257182	13257193	F:non-LTR:RNA	0	0	0	0	0	0	0	0	0	0	N	1	0	0	0	0	0	0	0	0	0	0	0	0	0	0	0	0	0	0	0	0	0	0	0	0	N	0	0	0	0	0	0	0	0
14021	3R	21793296	21793284	jockey:non-LTR:RNA	0	0	0	N	N	N	0	N	0	0	0	0	0	0	0	0	N	N	0	0	0	0	0	0	0	0	0	0	0	0	0	0	0	0	0	N	0	N	0	0	0	0	0	0	0
21161	3R	12032397	12032143	roo:LTR:RNA	0	0	1	0	0	0	0	0	0	0	N	0	0	0	0	0	0	0	0	N	0	0	N	0	0	0	N	0	0	0	0	0	0	0	0	0	0	0	0	0	N	0	0	0	0
33994	3R	21342490	21342483	undetermined:undetermined:undetermined	0	N	0	0	N	N	0	N	N	N	0	N	N	N	0	1	N	N	N	0	0	0	0	N	0	0	0	0	N	0	0	0	0	0	0	N	0	N	N	N	N	N	N	N	0
100209	4	4364	13761	1360:TIR:DNA	1	1	1	1	1	1	1	1	1	1	1	1	1	1	1	1	1	1	1	1	1	1	1	1	1	1	1	1	1	1	1	1	1	1	1	1	1	1	1	1	1	1	1	1	1
26498	2L	15154366	15154359	roo:LTR:RNA	0	0	0	0	0	0	0	0	0	0	0	0	0	0	0	N	0	0	0	0	0	0	0	0	N	0	0	0	N	0	0	0	N	N	0	0	0	N	0	0	0	0	0	0	0
12509	2L	19257466	19257270	Max:LTR:RNA	0	0	0	N	N	0	0	0	N	N	0	0	0	0	0	0	0	0	0	N	N	0	0	0	0	0	0	0	0	0	N	0	0	N	0	0	1	0	0	N	0	0	0	N	0
12436	2L	6139369	6139357	undetermined:undetermined:undetermined	0	0	0	0	0	0	0	0	0	0	0	0	0	0	0	0	0	0	0	0	0	0	0	0	0	0	0	0	0	0	N	0	0	0	0	0	0	0	0	0	0	0	0	0	0
19285	2L	14135308	14135305	undetermined:undetermined:undetermined	0	0	0	N	0	0	0	0	N	0	N	0	N	0	0	0	N	N	0	0	0	0	0	0	N	0	0	0	0	0	0	0	N	N	N	0	0	0	0	0	N	0	0	N	0
28557	3L	17022884	17022881	undetermined:undetermined:undetermined	0	0	0	0	0	N	0	0	0	0	0	0	0	0	0	0	N	0	N	0	0	0	0	N	0	0	0	0	0	0	0	0	0	0	0	0	0	0	N	N	0	0	0	0	0
25149	2L	2073690	2073686	undetermined:undetermined:undetermined	0	N	0	0	N	0	0	N	0	0	0	0	0	0	0	0	0	0	0	0	0	0	0	N	0	0	0	0	0	0	0	0	0	0	0	0	0	0	0	0	0	0	0	0	0
21148	2R	5838010	5837750	roo:LTR:RNA	N	N	1	0	N	0	0	N	0	0	0	0	0	0	0	0	0	0	0	0	0	N	0	0	0	0	0	0	0	0	0	0	0	0	0	0	0	0	0	0	0	0	0	N	0
12419	X	15019124	15019120	Cr1a:non-LTR:RNA	0	0	0	0	N	0	0	0	0	0	0	0	0	0	0	0	0	0	0	0	0	0	0	0	N	0	0	0	0	0	0	0	0	0	0	0	0	0	0	0	N	0	0	0	0
31188	2L	1557141	1556890	Bari1:TIR:DNA	0	0	0	0	N	0	0	0	0	0	0	0	0	0	0	0	0	0	0	0	0	N	0	0	0	0	0	0	0	0	0	0	0	0	0	0	0	0	0	0	N	0	0	0	0
25790	3R	15741513	15741522	jockey:non-LTR:RNA	0	0	0	0	N	0	0	N	0	0	0	0	0	0	0	0	0	N	0	N	0	0	0	0	0	0	0	0	0	0	N	0	0	0	0	0	N	N	0	0	0	0	0	0	0
32335	2R	17866630	17866623	roo:LTR:RNA	0	0	0	0	0	N	0	0	0	0	0	0	0	0	0	0	0	0	0	0	0	0	0	0	0	0	0	0	0	0	0	0	0	0	0	0	0	1	0	0	0	0	0	0	0
30068	3R	15013382	15013376	undetermined:undetermined:undetermined	1	0	0	0	0	0	0	0	1	0	0	0	N	0	0	0	0	N	0	N	0	0	0	0	N	0	0	0	0	0	N	0	0	0	0	0	N	N	0	0	0	0	0	0	0
13706	3R	3332231	3332227	roo:LTR:RNA	N	0	0	0	N	0	0	0	0	N	0	0	0	0	0	0	N	N	N	N	0	0	0	N	0	0	0	0	0	0	0	N	N	N	N	1	0	0	N	0	0	0	N	0	0
23195	2R	15533327	15533319	undetermined:undetermined:undetermined	0	0	0	0	0	N	0	1	0	0	0	0	0	0	0	0	0	0	0	0	0	0	0	0	0	0	0	0	0	0	0	0	0	0	0	0	0	0	0	0	0	0	0	0	0
12412	3L	19095528	19095525	Tabor:LTR:RNA	0	0	0	0	0	0	0	0	0	N	0	0	0	0	N	N	N	0	0	0	0	0	0	N	0	0	0	0	0	0	0	0	0	N	0	0	0	0	0	0	N	0	0	0	0
19580	X	7378312	7378327	flea:LTR:RNA	0	0	0	0	0	0	0	0	0	0	0	0	0	0	0	0	0	0	0	0	0	0	0	0	0	0	0	0	0	0	0	N	0	0	N	0	N	0	0	0	0	0	0	0	0
9612	3R	12172187	12172183	undetermined:undetermined:undetermined	0	0	0	N	N	0	0	0	0	N	N	N	0	0	0	0	0	0	0	N	N	0	N	N	N	0	N	0	0	0	0	0	0	0	0	0	N	0	0	0	N	0	0	0	0
15053	3R	17938591	17938587	HB:TIR:DNA	0	0	0	0	0	0	0	N	0	0	0	0	0	0	0	0	0	0	0	0	0	0	0	0	0	0	0	0	0	0	1	0	0	0	0	0	0	N	0	0	0	0	0	0	0
19034	2R	10844180	10844177	Burdock:LTR:RNA	0	0	0	0	0	0	0	0	0	N	0	0	N	0	0	0	0	0	0	0	0	0	0	0	0	0	0	0	0	0	0	0	0	0	0	0	0	0	0	0	0	0	N	0	0
11711	2L	11725334	11725330	undetermined:undetermined:undetermined	0	0	0	0	0	0	0	N	0	0	0	0	0	0	0	N	0	N	0	0	1	0	0	0	N	0	0	0	0	0	0	0	0	0	N	0	0	0	0	0	0	0	N	N	0
31157	2L	13780030	13780022	undetermined:undetermined:undetermined	0	0	0	N	0	0	0	0	0	0	0	0	0	0	0	0	0	0	0	0	0	0	0	0	0	0	0	0	0	0	0	0	N	0	0	0	0	0	0	0	0	N	0	N	0
19208	3R	27276036	27275857	jockey:non-LTR:RNA	0	N	0	0	N	N	0	N	N	0	0	0	N	0	0	N	0	N	0	N	0	0	N	N	0	0	0	0	0	0	N	0	0	0	0	0	N	N	0	0	0	0	N	0	0
27631	2L	12468261	12468014	mdg1:LTR:RNA	0	N	0	0	0	0	0	N	0	N	0	N	0	0	N	0	0	0	0	0	0	0	0	0	N	0	0	0	0	0	0	0	0	0	N	0	0	0	0	0	0	0	N	N	0
2664	2L	2917838	2918129	Burdock:LTR:RNA	N	0	0	0	0	0	0	0	0	0	0	0	0	0	0	0	0	N	0	0	0	0	0	N	0	0	0	0	0	N	0	0	0	N	N	0	0	0	0	0	0	0	N	0	0
8081	3R	6574166	6574176	roo:LTR:RNA	0	N	0	0	N	N	0	0	N	0	0	0	N	0	N	0	N	0	0	N	0	0	0	0	N	N	0	0	0	0	N	0	N	0	0	0	N	N	0	0	N	0	N	N	0
31823	2R	13056023	13056011	undetermined:undetermined:undetermined	1	0	0	0	0	N	0	0	N	0	0	0	0	0	0	0	0	0	0	0	0	0	0	0	0	0	0	0	N	0	0	0	0	0	0	N	0	0	0	0	0	0	0	0	0
20230	3L	4438793	4438812	Burdock:LTR:RNA	N	N	N	N	0	N	N	N	N	N	N	N	N	N	N	N	N	N	N	N	N	N	N	N	N	0	0	N	N	0	N	N	N	N	N	N	N	N	N	N	N	N	N	N	N
8143	3R	19969143	19968946	copia:LTR:RNA	0	0	0	0	N	0	0	N	0	0	0	0	0	0	0	0	N	0	0	0	0	0	0	0	0	0	0	0	0	0	0	0	0	0	0	0	0	N	0	0	0	0	0	0	0
16856	3R	5319194	5319080	Cr1a:non-LTR:RNA	0	0	0	0	N	N	0	0	0	0	0	N	0	0	N	0	0	0	0	N	0	0	0	0	0	0	0	0	0	0	0	0	0	0	0	0	0	0	0	0	0	0	0	0	0
27886	3L	1882884	1882874	Stalker4:LTR:RNA	0	0	0	0	0	0	0	0	0	0	0	0	0	0	0	0	0	0	0	0	0	0	0	0	0	0	0	0	0	0	0	0	0	0	0	0	0	0	0	0	0	0	0	0	0
14877	3R	4978932	4978928	undetermined:undetermined:undetermined	N	0	0	0	0	0	0	0	0	0	0	0	0	N	0	N	N	0	0	N	0	0	0	N	0	0	0	0	0	0	0	0	0	N	0	0	N	0	0	0	0	0	0	N	0
15448	3L	3102003	3101996	undetermined:undetermined:undetermined	0	0	0	0	0	0	0	0	0	0	0	0	0	0	0	0	0	0	0	0	0	0	0	0	0	0	0	0	0	0	0	0	0	0	0	N	0	0	0	0	0	0	0	0	0
17505	2R	9850276	9850273	Tirant:LTR:RNA	0	0	0	0	N	0	0	0	0	1	0	0	0	0	0	0	0	0	0	0	0	0	0	0	0	0	0	0	0	0	0	0	0	0	0	0	0	0	0	0	0	0	0	0	0
32503	2L	14230271	14230263	FB:foldback:DNA	0	0	0	N	0	0	0	0	0	0	0	0	0	0	0	0	0	0	0	0	0	0	0	0	0	0	0	0	0	0	0	0	0	N	0	0	0	0	0	0	N	1	0	N	0
13855	3R	24249403	24249182	Doc:non-LTR:RNA	0	0	0	0	N	0	0	N	0	0	0	0	0	0	0	0	N	0	0	0	0	N	0	N	0	0	N	0	0	0	0	N	0	0	0	0	0	N	0	0	0	0	0	0	0
31722	2R	18441288	18441287	roo:LTR:RNA	0	0	0	0	0	N	0	N	0	0	0	0	0	0	0	0	0	0	0	0	0	0	0	0	0	0	0	0	0	0	0	0	0	0	0	0	0	0	0	0	0	0	0	0	0
31212	3R	7759052	7759047	roo:LTR:RNA	0	0	0	N	0	N	0	0	0	N	0	0	N	0	0	0	0	0	0	N	0	0	0	0	N	0	0	0	0	0	0	0	N	N	0	0	N	N	0	0	N	0	N	0	0
2768	2L	6076685	6076676	roo:LTR:RNA	0	N	0	0	0	0	0	0	0	0	0	0	0	0	0	0	0	0	0	0	0	0	0	0	0	0	0	0	0	0	0	0	0	0	0	0	0	N	0	0	N	N	0	0	0
9526	2L	13986056	13986044	undetermined:undetermined:undetermined	0	0	0	N	0	0	0	0	0	0	0	0	0	0	0	0	0	0	0	0	0	0	0	0	0	0	0	0	0	0	0	0	N	0	0	0	0	0	0	0	0	N	0	N	0
28403	X	9485008	9484997	jockey:non-LTR:RNA	0	0	0	0	0	0	N	0	0	0	0	0	0	0	0	0	0	0	N	0	0	0	0	0	0	0	0	0	N	0	N	0	0	0	N	0	N	0	0	0	N	0	0	N	0
19078	3R	5009601	5009598	undetermined:undetermined:undetermined	N	0	0	0	0	N	0	0	0	0	0	N	0	N	0	0	N	0	0	N	0	0	0	N	0	0	0	0	0	0	0	0	0	0	0	0	N	0	0	0	0	0	0	0	0
8676	2R	14962460	14962187	roo:LTR:RNA	0	0	0	0	0	0	0	0	0	0	0	0	0	0	0	0	0	0	0	0	0	0	0	0	0	0	0	0	0	0	0	0	0	0	0	0	0	0	0	0	0	0	0	0	0
23469	2L	4107290	4107420	undetermined:undetermined:undetermined	0	N	0	0	0	0	0	N	0	0	0	0	0	0	N	N	0	0	0	0	0	0	0	0	0	0	0	0	0	0	0	0	0	0	N	0	0	0	N	0	0	0	0	0	0
12299	3R	23815104	23815109	diver2:LTR:RNA	0	0	0	0	N	0	0	0	N	0	0	0	0	0	N	0	N	0	0	0	0	N	0	N	0	0	N	0	0	0	0	N	0	0	0	0	0	N	0	0	0	0	0	N	0
21028	3L	17563798	17563531	Transpac:LTR:RNA	0	0	1	0	0	0	0	0	0	0	0	0	0	0	0	0	0	0	0	0	0	0	0	0	0	0	0	0	0	0	0	0	0	0	0	0	0	0	0	0	0	0	0	0	0
10255	X	14817959	14817953	mdg1:LTR:RNA	0	0	0	0	0	0	0	N	0	0	0	0	0	0	0	0	0	0	0	0	0	0	0	0	0	0	0	0	0	0	0	0	0	0	0	0	0	0	0	0	0	0	0	N	0
15050	3R	10291937	10291933	roo:LTR:RNA	0	0	0	0	N	N	0	0	0	0	0	0	0	0	0	0	0	0	0	0	0	N	0	0	0	0	0	0	0	0	1	0	0	0	0	0	0	0	0	0	0	0	0	0	0
24456	3L	20945334	20945328	Cr1a:non-LTR:RNA	N	N	0	0	0	0	0	N	0	N	N	0	0	0	0	N	N	0	0	0	0	0	0	N	0	0	0	0	N	0	0	0	0	N	N	0	0	N	0	0	N	0	0	N	0
28294	3L	14495564	14495558	undetermined:undetermined:undetermined	0	0	0	0	0	0	0	0	0	0	0	N	N	0	0	0	0	0	0	0	0	0	0	0	0	0	0	0	0	0	0	0	0	0	0	0	0	0	0	0	0	0	0	0	0
19626	2R	11190397	11190392	roo:LTR:RNA	0	0	0	0	0	N	0	0	0	N	0	0	N	0	0	0	0	0	0	0	0	0	0	0	0	1	0	0	0	0	0	0	0	0	0	0	0	0	0	0	0	0	N	0	0
15864	3L	5895593	5895585	jockey:non-LTR:RNA	0	0	0	N	0	0	0	0	0	0	0	0	0	0	0	0	0	0	0	0	0	0	0	0	0	0	0	0	0	0	0	0	1	0	0	0	0	0	0	0	0	0	0	0	0
28616	2L	2821769	2821766	undetermined:undetermined:undetermined	0	N	0	0	0	0	0	N	0	0	0	0	0	0	0	0	0	0	0	0	0	0	0	N	0	0	0	0	0	0	0	0	0	0	N	0	0	0	0	0	0	0	0	0	0
34921	X	17419692	17419691	pogo:TIR:DNA	0	0	0	0	0	0	0	N	0	0	0	0	0	0	0	0	N	0	0	0	0	0	0	N	0	0	0	0	0	0	0	0	0	1	0	0	0	0	N	0	0	0	0	N	0
19017	3R	20525287	20525297	undetermined:undetermined:undetermined	0	0	0	0	N	N	0	N	0	0	0	0	0	0	0	0	0	0	0	0	0	0	0	0	0	0	0	0	0	0	0	0	0	0	0	0	0	0	0	0	0	0	0	0	0
29891	3L	1832265	1832264	pogo:TIR:DNA	0	0	0	0	0	0	0	0	0	0	0	0	0	0	0	0	0	0	0	0	0	0	0	0	0	0	0	0	0	0	0	0	0	0	0	0	0	0	0	0	1	0	0	0	0
9278	3R	16831595	16831188	undetermined:undetermined:undetermined	0	0	0	0	N	0	0	N	0	0	0	0	0	0	0	0	N	0	0	0	0	0	0	0	0	0	0	0	0	0	0	0	0	0	0	0	0	N	0	0	0	0	0	0	0
25254	2L	19395021	19395023	undetermined:undetermined:undetermined	0	0	0	N	0	0	0	0	N	N	N	0	0	0	0	0	0	0	0	N	N	0	0	N	0	0	0	0	0	0	N	1	0	N	0	0	0	0	0	N	0	0	0	N	0
13526	3R	5864056	5864046	undetermined:undetermined:undetermined	0	0	0	0	N	N	0	0	0	0	0	N	0	N	N	0	N	0	0	0	0	0	0	0	0	0	0	0	0	0	0	0	0	0	0	0	N	0	0	0	0	0	0	0	0
22618	2R	7622887	7622884	accord2:LTR:RNA	0	0	0	N	0	0	0	0	1	0	0	0	0	0	0	0	0	0	0	0	0	0	0	0	0	0	0	0	0	0	0	0	0	0	0	0	N	0	0	0	0	0	0	N	0
18419	3R	21967262	21967257	roo:LTR:RNA	0	0	0	0	N	N	0	0	0	0	0	0	0	N	0	0	0	N	0	0	0	0	0	0	0	0	0	0	0	0	0	0	0	0	0	N	N	0	0	0	0	0	0	0	0
8383	X	2760884	2760877	undetermined:undetermined:undetermined	0	0	0	0	0	0	0	0	0	0	0	0	0	0	0	0	0	0	N	0	0	0	0	0	0	0	0	0	0	0	N	0	0	0	0	0	0	0	0	N	0	0	0	N	0
23871	3R	21402250	21402040	roo:LTR:RNA	0	0	0	0	N	N	0	N	0	0	0	0	0	0	0	0	0	N	0	0	0	0	0	0	0	0	0	0	0	0	0	0	0	0	0	N	0	N	0	0	0	0	0	0	0
22550	X	8929066	8929062	undetermined:undetermined:undetermined	0	0	0	0	0	0	N	0	1	0	0	0	0	0	0	0	0	0	0	0	0	0	0	0	0	0	0	0	0	0	0	N	0	0	N	0	0	0	0	0	0	0	0	0	0
17981	3R	15047027	15047035	jockey:non-LTR:RNA	0	0	0	0	0	0	0	0	0	0	0	0	0	0	0	0	0	N	0	N	0	0	0	0	0	0	0	0	0	0	N	0	0	0	0	0	N	N	0	0	0	0	0	0	0
20798	2R	14984422	14984418	undetermined:undetermined:undetermined	0	0	0	0	0	0	1	0	0	0	0	0	0	0	0	1	0	0	0	0	0	0	0	0	0	0	0	0	0	0	0	0	0	0	0	0	N	0	0	0	0	0	0	0	0
22130	3L	12874292	12874037	springer:LTR:RNA	0	0	0	0	0	0	0	0	0	0	N	0	0	0	0	0	0	0	0	0	0	0	0	0	0	0	0	1	0	0	0	0	0	0	0	0	0	0	0	0	0	0	0	0	0
20074	3R	1909106	1909103	undetermined:LTR:RNA	N	0	0	N	0	0	0	N	0	N	N	0	0	0	N	N	N	N	N	N	N	N	0	N	N	0	0	0	0	0	N	N	N	N	N	N	0	0	N	N	0	0	0	0	N
22905	3L	9917682	9917676	mdg3:LTR:RNA	0	0	0	N	0	0	0	0	0	0	N	0	0	0	1	0	0	0	0	0	0	0	0	0	0	0	0	0	0	0	0	0	0	0	0	0	0	0	0	0	0	0	0	N	0
33975	3R	18761897	18761893	undetermined:undetermined:undetermined	0	N	0	0	0	0	0	N	0	0	0	0	0	0	0	1	N	0	0	0	0	0	0	0	0	0	0	0	0	0	0	0	0	0	0	0	0	N	0	0	0	0	0	0	0
31717	2L	6243895	6243897	3S18:LTR:RNA	0	0	0	0	0	0	0	0	0	0	0	0	0	0	0	N	0	0	0	0	0	0	0	0	N	0	0	0	N	0	N	0	N	0	0	0	N	0	N	0	0	0	0	N	0
32550	2L	9386747	9386763	undetermined:undetermined:undetermined	0	N	1	0	N	0	0	N	N	N	0	N	N	0	0	0	N	N	N	N	0	0	N	N	N	0	1	0	N	0	0	0	N	N	0	0	N	N	0	0	0	1	N	N	0
33537	3L	2621763	2621759	undetermined:undetermined:undetermined	0	0	0	0	0	0	0	0	0	0	0	0	0	0	0	0	0	0	0	0	0	0	0	0	0	0	0	0	0	0	0	0	0	0	0	0	0	0	0	0	0	0	0	0	0
13917	2R	10772220	10771969	BS:non-LTR:RNA	0	0	0	0	0	0	0	0	0	N	0	0	N	1	N	0	0	0	0	0	0	0	0	0	0	0	0	0	0	0	0	0	0	0	0	0	0	0	0	0	0	N	N	0	0
14830	2L	16812619	16812985	undetermined:undetermined:undetermined	0	0	1	0	N	0	0	0	0	N	0	0	0	0	0	0	0	0	0	0	N	N	0	0	0	0	0	0	0	0	0	0	0	N	0	0	0	0	0	N	0	0	0	0	0
17752	3R	17567364	17567209	roo:LTR:RNA	0	0	0	0	0	0	0	N	0	0	0	0	0	0	0	0	N	0	0	0	0	0	0	0	0	0	1	0	0	0	0	0	0	0	0	0	0	N	0	0	0	0	0	0	0
32531	X	4141936	4142650	roo:LTR:RNA	0	0	0	0	0	N	0	0	0	0	0	0	0	0	0	0	0	N	0	0	0	0	0	0	N	0	0	0	0	0	0	0	0	0	0	0	N	0	0	0	0	1	0	N	0
22529	X	1917638	1917339	Cr1a:non-LTR:RNA	0	0	0	0	N	0	0	0	1	0	0	0	0	0	0	0	0	N	0	0	0	0	0	0	0	0	0	0	0	0	0	N	0	0	N	0	N	N	0	N	0	0	0	N	0
25032	3L	16868848	16868836	jockey:non-LTR:RNA	N	1	0	0	0	0	0	0	0	0	0	0	0	0	0	0	0	0	0	0	0	1	0	0	0	0	0	0	0	0	0	0	0	0	0	0	0	0	0	0	0	0	0	0	0
100240	3L	20327933	20334783	Idefix:LTR:RNA	N	N	1	1	1	N	1	N	1	N	1	1	N	1	N	1	N	N	N	1	N	1	1	N	1	1	1	N	N	1	N	1	N	1	N	1	N	N	N	N	N	N	N	N	1
34652	X	2643284	2643280	undetermined:undetermined:undetermined	0	0	0	0	N	0	0	0	0	0	0	0	0	0	0	0	0	0	0	0	0	0	0	0	0	0	0	0	0	0	N	0	0	0	0	0	0	0	0	N	0	0	0	N	0
9209	X	14330464	14330185	F:non-LTR:RNA	0	0	0	0	0	0	0	N	0	0	0	0	0	0	0	0	0	0	0	0	0	0	0	0	0	0	0	0	0	0	0	0	0	0	0	0	0	0	0	0	0	0	0	N	0
8421	2R	14877125	14876875	jockey:non-LTR:RNA	0	0	0	0	0	0	0	0	0	0	0	0	0	0	0	0	0	0	0	0	0	0	0	0	0	0	0	0	0	0	0	0	0	0	0	0	0	0	0	0	0	0	0	0	0
19059	3R	16190373	16190370	roo:LTR:RNA	0	0	0	0	N	0	0	N	0	0	0	0	0	0	0	0	N	N	0	0	0	0	0	0	0	0	0	0	0	0	0	0	0	0	0	0	0	N	0	0	0	0	0	0	0
100002	3R	828107	834858	17.6:LTR:RNA	N	N	N	N	N	N	N	N	1	N	N	N	N	N	N	N	N	N	N	N	N	N	N	N	N	N	N	N	N	N	N	N	N	N	N	N	N	N	N	N	N	N	N	N	N
10319	2L	8476749	8476742	Juan:non-LTR:RNA	0	0	0	0	0	0	0	N	0	0	0	0	0	0	0	0	0	0	0	0	N	1	N	0	N	0	0	0	0	0	0	0	0	0	N	0	0	0	0	0	0	0	0	0	0
12032	3L	11698407	11698398	FB:foldback:DNA	0	0	0	0	N	0	0	0	0	0	N	0	0	0	0	0	0	0	0	0	0	0	0	0	0	0	0	0	0	0	0	0	0	0	0	0	0	0	0	0	0	0	0	0	0
7699	2R	10469532	10469522	jockey:non-LTR:RNA	0	0	0	0	0	0	0	0	0	0	0	0	N	0	0	0	0	0	0	0	0	0	0	0	0	0	0	0	0	0	0	0	0	0	0	0	0	0	1	0	0	0	N	0	0
31605	2L	15289905	15289839	G2:non-LTR:RNA	0	0	0	0	0	0	0	0	0	0	0	0	0	0	0	N	0	0	0	0	0	0	0	0	N	0	0	0	N	0	0	0	N	N	0	0	0	N	0	0	N	0	0	N	0
15133	3L	7183525	7183514	jockey:non-LTR:RNA	0	0	0	0	0	0	0	0	N	0	0	0	0	0	0	0	0	0	0	0	0	0	0	0	0	0	0	0	0	0	0	0	0	0	0	0	0	0	0	0	0	0	0	0	0
13000	2L	679910	679900	transib3:TIR:DNA	0	0	0	0	0	N	0	0	0	0	0	1	0	0	0	N	0	0	0	0	0	N	0	N	0	0	0	0	0	0	0	0	0	N	0	0	0	0	0	0	N	N	0	0	0
20421	3R	17507793	17507785	undetermined:undetermined:undetermined	0	0	0	0	0	0	0	N	0	0	0	0	0	0	0	0	N	0	0	0	0	0	0	0	0	0	0	0	0	1	0	0	0	0	0	0	0	N	0	0	0	0	0	0	0
9022	2R	8591066	8591063	undetermined:undetermined:undetermined	0	0	0	0	N	0	0	0	0	0	0	0	N	0	N	0	0	0	0	0	0	0	0	0	0	0	0	0	0	0	0	0	0	0	0	0	0	0	0	0	N	0	0	0	0
24124	3L	18084915	18084911	412:LTR:RNA	0	0	0	0	0	0	0	0	0	0	0	0	0	0	0	0	N	0	0	0	0	0	0	0	0	0	0	0	0	0	0	0	0	0	0	0	0	0	0	0	0	0	0	0	0
24045	2R	19088539	19088527	roo:LTR:RNA	0	0	0	0	0	N	0	N	0	N	0	0	N	0	N	0	0	N	N	0	0	0	0	N	0	0	0	0	0	0	0	0	0	0	0	0	0	0	0	0	0	0	0	0	0
27607	3R	16760471	16760466	undetermined:undetermined:undetermined	0	0	0	0	N	0	0	N	0	0	0	0	0	0	0	0	N	0	0	0	0	0	0	0	0	0	0	0	0	0	0	0	0	0	0	0	0	N	0	0	0	0	0	0	0
6205	3R	26379345	26379342	springer:LTR:RNA	0	0	0	0	N	0	0	0	0	0	0	0	0	0	0	0	0	0	0	0	0	0	0	N	0	0	0	0	0	0	N	0	0	0	0	0	0	0	0	0	0	0	N	0	0
18926	X	16169486	16169485	S:TIR:DNA	0	0	0	0	0	0	0	N	0	0	0	0	0	0	0	0	0	0	0	0	0	0	0	0	0	0	0	0	0	0	0	0	0	0	0	0	0	0	0	0	0	0	0	N	0
19802	3L	3368642	3368641	undetermined:undetermined:undetermined	0	0	0	0	N	N	0	N	N	N	0	N	N	0	N	0	0	0	N	N	0	0	0	0	N	1	0	0	N	0	0	0	0	0	0	N	N	0	0	0	0	0	N	N	0
17952	3R	26944532	26944527	412:LTR:RNA	0	N	0	0	0	0	0	N	0	0	0	0	0	0	0	N	0	N	0	0	0	0	0	0	0	0	0	0	0	0	0	0	0	0	0	0	N	N	0	0	0	0	0	N	0
3323	3L	20464962	20464956	undetermined:undetermined:undetermined	N	N	0	0	0	N	0	N	0	N	0	0	0	0	0	0	N	0	0	0	0	0	0	N	0	0	0	0	0	0	0	0	0	0	N	0	0	0	0	0	0	0	0	N	0
20362	3L	19351995	19351990	roo:LTR:RNA	0	0	0	0	0	0	0	N	0	N	0	0	0	0	N	0	N	0	0	0	0	0	0	N	0	0	0	0	0	1	0	0	0	N	0	0	N	0	0	0	N	0	0	0	0
19952	3R	26959739	26959734	roo:LTR:RNA	0	0	0	0	N	0	0	0	0	0	0	0	0	0	N	N	0	N	0	0	0	0	0	N	0	0	0	0	0	0	N	0	0	0	0	0	N	N	0	N	0	0	N	0	0
21366	X	3177860	3177857	jockey:non-LTR:RNA	0	0	0	0	N	N	0	0	0	0	0	0	0	0	0	0	0	0	0	0	0	0	0	0	0	0	0	0	0	0	N	0	0	0	0	0	0	0	0	0	0	0	0	N	0
9449	3L	9260890	9260888	pogo:TIR:DNA	0	N	0	N	0	0	0	0	0	0	0	0	0	0	0	0	0	0	0	0	0	0	0	0	0	0	0	0	N	0	0	0	0	0	0	0	0	0	0	0	0	0	0	N	0
20449	2R	18827737	18827731	Stalker2:LTR:RNA	0	0	0	0	0	0	0	N	0	0	0	0	0	0	0	0	0	0	0	0	0	0	0	N	0	0	0	0	0	1	0	0	0	0	0	0	0	0	0	0	0	0	0	0	0
24121	3R	21235476	21235464	jockey:non-LTR:RNA	0	0	0	0	N	N	0	N	0	0	0	0	0	0	0	0	0	0	0	0	0	0	0	0	0	0	0	0	0	0	0	0	0	0	0	N	0	N	0	0	0	0	0	0	0
31906	X	10207764	10207757	roo:LTR:RNA	0	0	0	0	N	0	N	0	0	0	0	0	0	0	0	0	0	0	0	0	0	0	0	0	0	0	0	0	0	0	0	0	0	0	0	0	0	0	0	0	0	0	0	0	0
25182	X	10771920	10771908	transib3:TIR:DNA	0	1	0	0	0	0	0	0	0	0	0	0	0	0	0	0	0	0	0	0	0	0	0	0	0	0	0	0	0	0	0	0	0	0	0	0	0	0	0	0	0	0	0	N	0
25469	2L	17436880	17436875	undetermined:undetermined:undetermined	0	0	0	0	N	0	0	0	0	N	0	0	N	0	0	0	0	0	0	0	N	N	0	0	0	0	0	0	0	0	0	1	N	N	0	0	0	0	0	N	0	0	0	0	0
5141	2L	14863866	14863862	roo:LTR:RNA	0	0	0	0	0	0	0	0	0	0	0	0	0	0	0	0	0	0	0	0	0	0	0	0	N	0	0	0	0	0	0	0	N	0	0	0	N	N	0	0	N	0	0	N	0
20578	2R	15225180	15225175	undetermined:undetermined:undetermined	0	0	0	0	0	N	0	0	0	0	0	0	0	0	0	0	0	0	0	0	0	0	0	0	0	0	0	0	0	1	0	0	0	0	0	0	0	0	0	0	0	0	0	0	0
15004	2L	1031467	1031469	Max:LTR:RNA	0	0	0	0	0	N	0	0	0	0	0	0	0	0	0	N	0	0	0	0	0	N	0	0	0	0	0	0	0	0	1	0	0	N	0	0	0	0	0	0	N	N	0	0	0
14842	3L	6247302	6247294	undetermined:undetermined:undetermined	0	0	0	0	0	0	0	0	0	0	0	0	0	0	0	0	0	0	0	0	0	0	0	0	0	0	0	0	0	0	0	0	0	0	0	0	0	0	0	0	0	0	0	0	0
19827	3R	1176200	1176308	jockey:non-LTR:RNA	N	0	0	N	N	0	0	N	0	N	N	0	N	0	N	N	N	N	N	N	0	N	0	N	N	1	0	0	N	0	0	0	N	N	N	N	N	N	N	N	0	N	0	N	N
26203	3L	4738775	4738767	roo:LTR:RNA	0	0	0	N	0	0	0	0	0	N	0	0	0	0	N	0	0	0	0	0	0	0	0	0	0	0	0	0	0	0	0	0	N	0	0	N	N	0	0	0	N	0	0	0	0
4804	3R	20968651	20969524	undetermined:undetermined:undetermined	0	N	0	1	N	N	1	N	N	N	1	N	0	0	N	N	N	0	N	0	N	0	0	N	N	0	0	0	N	0	N	0	0	0	0	0	N	N	0	0	N	0	N	0	0
9636	2L	12440959	12440955	undetermined:undetermined:undetermined	0	N	0	0	0	0	0	N	0	0	0	0	0	0	N	0	0	N	0	0	0	0	0	0	N	0	0	0	0	0	0	0	0	0	N	0	0	0	0	0	0	0	N	N	0
15739	3R	15764891	15764882	jockey:non-LTR:RNA	0	N	0	0	N	N	0	N	0	N	0	0	N	0	0	0	0	N	N	N	0	0	0	0	0	0	0	0	0	0	N	0	0	0	0	0	N	N	N	0	0	0	0	0	0
26244	2R	13822577	13822571	roo:LTR:RNA	0	0	0	0	0	0	0	0	0	0	0	0	0	0	0	0	0	0	0	0	0	0	0	0	0	0	0	0	0	0	0	0	0	0	0	0	0	0	0	0	N	0	0	0	0
21374	X	12359856	12359848	roo:LTR:RNA	0	N	0	0	N	N	0	N	N	N	0	N	N	N	N	0	N	N	N	N	N	0	0	0	N	N	0	0	N	0	N	0	N	0	N	0	0	0	0	0	N	N	0	N	0
26064	3R	17539853	17539872	Cr1a:non-LTR:RNA	0	0	0	0	0	0	0	N	0	0	0	0	0	0	0	0	N	0	0	0	0	0	0	0	0	0	0	0	0	0	0	0	0	0	0	0	0	N	0	0	0	0	0	0	0
25264	3L	13576659	13576655	undetermined:undetermined:undetermined	0	0	0	0	0	0	0	0	0	0	0	0	0	0	0	N	1	0	0	0	0	0	0	0	0	0	0	0	0	0	0	1	0	0	0	0	0	0	0	0	0	0	0	0	0
33785	3R	16050873	16050872	undetermined:undetermined:undetermined	0	0	0	0	N	1	0	N	0	0	1	0	0	0	0	0	N	N	0	0	0	0	1	N	0	0	0	0	0	0	N	0	0	0	0	0	0	0	0	0	0	0	0	0	0
16236	2L	12459172	12459168	undetermined:undetermined:undetermined	0	N	0	0	0	0	0	N	0	0	0	0	0	0	N	0	0	N	N	0	0	0	0	0	N	0	0	0	0	0	0	0	0	0	N	0	0	0	0	0	0	0	N	N	0
20859	3R	10805951	10805936	undetermined:undetermined:undetermined	0	0	N	0	N	N	0	1	0	N	0	0	N	N	0	0	0	0	0	0	0	0	0	0	0	0	0	0	0	0	N	0	0	N	N	0	0	N	0	0	0	0	0	0	0
16733	3L	21456601	21456610	Transpac:LTR:RNA	N	0	0	N	0	0	0	N	0	N	N	0	0	0	0	N	N	0	N	N	0	N	0	N	N	0	0	0	N	0	0	N	0	N	N	0	N	N	N	0	N	0	N	0	0
20224	2R	10898748	10898769	undetermined:undetermined:undetermined	0	0	0	0	0	0	0	0	0	N	0	0	N	0	0	0	0	0	0	0	0	0	0	0	0	0	0	0	0	0	0	0	0	0	0	0	0	0	0	0	0	0	N	0	0
22573	3R	16314561	16314558	Stalker2:LTR:RNA	0	0	0	0	N	0	0	0	1	0	0	0	0	0	0	0	N	0	0	0	0	0	0	0	0	0	0	0	0	0	N	0	0	0	0	0	0	0	0	0	0	0	0	0	0
31847	X	16956234	16956229	undetermined:undetermined:RNA	0	0	0	0	1	0	N	N	0	0	0	0	0	0	0	0	0	0	0	0	0	0	0	N	0	0	0	0	0	0	0	0	N	0	0	0	N	0	N	N	N	0	0	N	0
5949	2L	15776670	15777384	roo:LTR:RNA	0	0	0	0	0	1	0	0	0	0	0	0	0	0	0	N	0	0	0	0	N	0	0	0	N	0	0	0	N	0	0	0	N	N	0	0	0	N	0	0	N	0	0	0	0
12525	2R	6651190	6651187	undetermined:LTR:RNA	0	N	0	0	N	0	0	0	0	0	0	0	0	0	0	0	0	0	0	1	0	0	0	0	0	0	0	0	0	0	0	0	0	0	1	0	0	0	0	0	0	0	0	N	0
8729	2R	20180206	20180199	jockey:non-LTR:RNA	0	0	0	0	0	0	0	N	0	0	0	0	N	0	0	0	0	0	N	0	0	0	N	0	0	0	0	0	0	0	0	N	0	0	0	0	0	0	N	0	0	N	0	0	0
12492	3R	18140172	18140238	undetermined:non-LTR:RNA	0	N	0	0	0	0	0	N	0	0	0	0	0	0	0	0	0	0	0	0	0	0	0	0	0	0	0	0	0	0	0	0	0	0	0	0	1	0	0	0	0	0	0	0	0
15385	2R	4316427	4316424	roo:LTR:RNA	0	0	0	0	0	0	0	N	0	0	0	0	0	0	0	0	0	0	0	0	0	N	0	0	N	0	0	0	0	0	0	0	0	0	0	N	0	0	0	0	0	0	0	0	0
16282	X	6048752	6048748	Transpac:LTR:RNA	0	0	0	0	0	0	0	0	0	N	0	0	0	0	0	0	0	0	0	0	0	0	0	0	0	0	0	0	0	0	0	0	0	0	N	0	0	0	0	0	0	0	0	N	0
30868	2L	16310243	16310239	Transpac:LTR:RNA	0	0	0	0	N	0	0	0	0	0	0	0	0	0	0	0	0	0	0	0	N	0	0	0	N	0	0	0	0	0	0	0	0	N	0	0	0	0	0	0	N	0	0	0	0
30975	3R	26947474	26947193	roo:LTR:RNA	0	0	0	0	N	0	0	N	0	0	0	0	0	0	0	N	0	N	0	0	0	0	0	N	0	0	0	0	0	0	N	0	0	0	0	0	N	N	0	0	0	0	N	0	0
100272	3R	5130306	5137535	Stalker:LTR:RNA	N	0	0	0	0	N	0	0	0	0	1	N	0	N	0	N	N	0	0	N	0	0	0	N	0	1	1	0	0	0	0	0	0	0	0	0	N	0	0	0	1	0	0	0	0
31745	3R	9406225	9406221	Cr1a:non-LTR:RNA	N	N	0	0	0	N	0	0	0	0	0	N	0	0	0	0	0	N	0	N	0	0	N	0	N	0	0	0	0	0	0	N	0	N	0	0	N	0	N	N	0	0	0	0	0
4016	3R	3394455	3394450	undetermined:LTR:RNA	N	0	0	0	N	0	0	N	0	N	0	0	0	0	0	0	N	N	N	0	0	0	0	N	0	0	0	0	N	0	0	N	N	N	N	0	0	0	N	0	0	0	N	0	0
27261	2L	13147455	13147412	undetermined:undetermined:undetermined	0	N	0	N	0	0	0	N	0	0	0	0	0	0	N	0	0	0	0	0	0	0	0	0	0	0	0	0	0	0	0	0	N	0	0	0	0	0	0	0	0	N	0	N	0
10006	3R	22144580	22144575	undetermined:undetermined:undetermined	0	0	0	N	0	N	0	0	0	0	0	0	0	0	0	0	N	0	0	0	0	0	0	0	0	0	0	0	0	0	0	0	0	0	0	N	0	0	0	0	0	0	0	0	0
34869	X	14978364	14978104	Rt1b:non-LTR:RNA	0	0	0	0	0	0	0	N	0	0	0	0	0	0	0	0	0	0	0	0	0	0	0	0	0	0	0	0	0	0	0	0	0	1	0	0	0	0	0	0	0	0	0	N	0
32209	3R	10949074	10949071	mdg1:LTR:RNA	0	0	0	0	N	0	0	0	0	0	0	0	0	N	0	0	0	0	0	N	0	0	0	N	0	0	0	0	0	0	0	0	0	0	0	0	0	N	0	0	0	0	0	0	0
9027	3R	25330542	25330333	jockey:non-LTR:RNA	0	0	0	0	0	0	0	N	0	0	0	0	0	0	0	0	0	0	0	0	0	0	0	0	0	0	0	0	0	0	0	N	0	0	0	0	0	N	0	0	0	0	0	0	0
4203	X	17380568	17380558	undetermined:undetermined:undetermined	0	0	0	0	0	0	0	N	N	0	1	0	0	0	0	0	0	0	0	0	0	0	0	N	0	0	0	0	0	0	0	0	0	0	0	0	0	0	N	0	0	0	0	N	0
24952	4	619722	619718	copia:LTR:RNA	0	N	0	0	N	N	0	N	N	N	0	0	N	0	N	0	0	0	N	0	0	0	N	N	N	0	0	0	0	0	N	0	N	0	N	0	N	N	0	0	N	0	N	N	0
24942	3L	17185100	17185096	roo:LTR:RNA	0	0	0	0	0	0	0	0	0	0	0	0	0	0	0	0	N	0	0	0	0	0	0	0	0	0	0	0	0	0	0	0	0	0	0	0	0	0	0	0	0	0	0	0	0
30145	2R	11605427	11605423	Tabor:LTR:RNA	0	0	0	0	0	N	0	0	N	N	0	0	0	0	0	0	0	0	0	0	0	0	0	0	0	0	0	0	0	0	0	0	0	0	0	0	0	0	0	0	0	0	N	0	0
11970	3L	5087848	5087839	jockey:non-LTR:RNA	0	0	0	N	0	0	0	0	0	0	0	0	0	0	0	0	0	0	0	0	0	0	0	0	0	0	0	0	0	0	0	0	0	0	0	0	0	0	0	0	0	0	0	0	0
15890	3R	17082611	17082608	roo:LTR:RNA	0	0	0	0	0	0	0	N	0	0	0	0	0	0	0	0	N	0	0	0	0	0	0	0	0	0	0	0	0	0	0	0	1	0	0	0	0	N	0	0	0	0	0	0	0
24510	3R	16548365	16548355	undetermined:undetermined:RNA	0	0	0	0	N	0	0	0	0	0	0	0	0	0	0	0	0	0	0	0	0	0	0	0	0	0	0	0	0	0	0	0	0	0	0	0	0	0	0	0	0	0	0	0	0
18259	2R	19447134	19447131	roo:LTR:RNA	0	0	0	0	0	0	0	N	0	0	0	0	0	0	0	0	0	0	0	0	0	0	0	0	0	0	0	0	0	0	0	0	0	0	0	0	0	0	0	0	0	0	0	0	0
34010	X	15174566	15174558	undetermined:undetermined:undetermined	0	0	0	0	0	0	0	0	0	0	0	0	0	0	0	1	0	0	0	0	0	0	0	0	0	0	0	0	0	0	0	0	0	0	0	0	0	0	0	0	0	0	0	N	0
33237	X	14187274	14187268	undetermined:undetermined:undetermined	0	0	0	0	0	1	0	N	0	0	0	0	0	0	0	0	0	0	0	0	0	0	0	0	0	0	0	0	0	0	0	0	0	0	0	0	0	0	0	0	N	0	0	N	0
22733	2L	10261971	10261966	undetermined:undetermined:undetermined	0	N	0	0	0	N	0	0	1	N	0	0	N	0	0	N	0	N	N	0	N	0	N	0	0	0	0	0	0	0	N	0	N	0	0	0	0	N	0	0	0	0	0	0	0
28790	3L	14118162	14118155	undetermined:undetermined:RNA	0	0	0	0	0	0	0	0	0	0	0	N	0	0	0	N	0	0	0	0	0	0	0	0	0	0	0	0	0	0	N	0	0	1	0	0	0	0	0	0	1	0	N	0	0
15488	3R	24066082	24066075	undetermined:undetermined:undetermined	0	0	0	0	N	0	0	N	0	0	0	0	0	0	0	0	N	0	0	0	0	N	0	N	0	0	N	0	0	0	0	N	0	0	0	0	0	N	0	0	0	0	0	0	0
32261	3R	12779373	12779111	Juan:non-LTR:RNA	0	0	0	0	0	0	0	0	0	0	N	0	0	0	0	0	0	0	0	0	0	0	N	0	0	0	0	0	0	0	0	0	0	0	0	0	N	1	0	0	0	0	0	0	0
100126	3L	21365876	21372325	McClintock:LTR:RNA	N	N	0	N	N	1	0	N	0	N	N	0	1	1	N	N	N	N	N	N	1	N	N	N	N	N	0	0	N	0	N	N	N	N	N	0	N	N	N	N	N	1	N	0	0
29591	X	11194274	11194263	jockey:non-LTR:RNA	0	N	0	0	N	N	N	N	N	N	0	N	N	0	N	N	N	0	N	0	0	0	0	N	0	0	0	0	N	0	N	0	0	N	N	0	0	N	N	N	N	N	N	N	1
17820	2L	12833400	12833396	undetermined:undetermined:undetermined	0	N	0	0	0	0	0	N	0	0	0	0	0	0	N	0	0	0	0	0	1	0	0	0	1	0	0	0	0	0	0	0	N	0	0	0	0	0	0	1	0	N	N	N	0
18303	3L	6259180	6259181	Transpac:LTR:RNA	0	0	0	N	0	0	0	0	0	0	0	0	0	0	0	0	0	0	0	0	0	0	0	0	0	0	0	0	0	0	0	0	0	0	0	0	0	0	0	0	0	0	0	0	0
100572	3R	5663885	5671249	mdg1:LTR:RNA	N	N	N	N	N	N	N	N	N	N	N	N	N	N	N	N	N	N	N	N	N	N	N	N	N	N	N	N	N	N	N	N	N	N	N	N	N	N	N	N	N	N	N	N	N
30832	3L	3317675	3317672	Tirant:LTR:RNA	0	0	0	0	0	0	0	0	N	0	0	0	0	0	0	0	0	N	0	0	0	0	0	0	N	0	0	0	0	0	N	0	0	0	N	N	0	0	0	0	0	0	0	N	0
20446	2L	17858771	17858569	roo:LTR:RNA	0	0	0	0	N	0	0	0	0	N	0	0	0	0	0	0	0	0	0	0	N	0	0	0	0	0	0	0	0	1	0	N	0	N	0	0	0	0	0	N	0	0	0	N	0
34288	3L	20042706	20042695	jockey:non-LTR:RNA	N	0	0	0	0	N	0	N	0	N	0	0	0	0	0	0	N	1	0	0	0	0	0	N	0	0	0	0	0	0	0	0	0	N	0	0	N	0	0	0	N	0	0	0	0
15920	3R	18495188	18495184	roo:LTR:RNA	0	N	0	0	0	0	0	N	0	0	0	0	0	0	0	0	0	0	0	0	0	0	0	0	0	0	0	0	0	0	0	0	1	0	0	0	0	N	0	0	0	0	0	0	0
27432	2R	13572468	13572456	Ivk:non-LTR:RNA	0	0	0	0	0	N	0	0	N	0	0	0	0	0	0	0	0	0	0	0	0	0	0	0	0	0	0	0	0	0	0	0	0	0	0	0	0	0	0	0	0	0	0	0	0
13624	3L	16154539	16154536	Burdock:LTR:RNA	0	0	0	N	N	0	0	0	0	0	0	0	0	0	0	0	0	0	0	N	0	0	0	0	0	0	0	0	0	0	0	0	0	0	0	0	0	0	0	0	0	0	0	0	0
26271	X	2646939	2646681	Cr1a:non-LTR:RNA	0	0	0	0	N	0	0	0	0	0	0	0	0	0	0	0	0	0	0	0	0	0	0	0	0	0	0	0	0	0	N	0	0	0	0	0	0	0	0	N	0	0	0	N	0
18676	3L	6844843	6844840	roo:LTR:RNA	0	0	0	0	0	0	0	0	N	0	0	0	0	0	0	0	0	0	0	0	0	0	0	0	0	0	0	0	0	0	0	0	0	0	0	0	0	0	0	0	0	0	0	0	0
30487	3L	9250098	9250099	Stalker2:LTR:RNA	0	N	0	N	0	0	0	0	0	0	0	0	0	0	0	0	0	0	0	0	0	0	0	0	0	0	0	0	0	0	0	0	0	0	1	0	0	0	0	0	0	0	0	N	0
22402	X	17903348	17903341	undetermined:undetermined:undetermined	0	0	0	0	0	0	0	0	0	N	0	0	0	0	0	0	N	0	0	0	0	0	0	N	0	0	0	0	1	0	N	0	N	0	0	0	0	N	0	0	N	0	N	0	0
14777	3L	20867089	20867082	undetermined:undetermined:undetermined	N	N	0	0	0	0	0	N	0	N	0	0	0	0	0	0	0	0	0	0	0	0	0	N	0	0	0	0	N	0	0	0	0	N	N	0	0	N	0	0	N	0	0	N	0
13848	3R	10179607	10179604	undetermined:undetermined:undetermined	0	0	0	0	0	N	0	0	0	0	0	0	0	0	0	0	0	N	0	0	0	N	0	0	0	0	0	0	0	0	N	0	N	0	1	0	0	0	0	0	0	0	0	0	0
15636	3L	3001347	3001343	3S18:LTR:RNA	0	0	0	0	0	0	0	0	0	0	0	0	0	0	0	0	0	0	0	0	0	0	0	0	0	0	0	0	0	0	0	0	0	0	0	0	0	0	0	0	0	0	0	0	0
30693	3R	811118	810862	undetermined:undetermined:RNA	N	0	0	N	N	0	0	N	0	0	N	0	N	0	N	N	N	N	N	N	0	0	0	N	N	1	0	0	N	0	N	0	N	N	N	N	N	N	N	N	0	N	N	N	N
11722	X	17932288	17932335	undetermined:undetermined:undetermined	N	0	0	0	0	0	0	0	0	N	N	0	0	0	0	0	N	0	0	0	1	0	0	0	0	0	0	0	0	0	0	0	0	0	0	N	0	0	0	0	0	0	0	N	N
31944	2L	10414149	10414146	accord2:LTR:RNA	0	0	0	0	0	0	0	0	0	0	0	0	0	0	0	N	0	0	0	0	0	0	0	0	0	0	0	0	0	0	0	0	0	0	0	0	0	0	0	0	0	0	N	0	0
33009	3L	7567464	7567461	undetermined:undetermined:RNA	0	0	0	0	N	N	0	N	N	0	N	0	0	N	N	0	0	N	0	0	0	0	N	0	0	0	0	0	0	0	N	0	N	0	0	0	N	N	N	N	0	N	0	0	0
19183	X	13254997	13255736	undetermined:undetermined:undetermined	0	0	0	0	0	N	1	N	N	N	1	0	0	0	0	0	0	0	N	0	0	0	0	0	0	0	0	0	N	0	0	0	N	0	0	0	0	0	0	0	0	N	N	N	0
12362	3L	10828139	10827997	roo:LTR:RNA	0	0	0	0	0	0	0	0	0	0	N	0	0	0	0	0	0	0	0	0	0	0	0	0	0	0	0	0	0	0	0	0	0	0	0	0	N	0	0	0	0	0	0	N	0
12993	3R	15953763	15953754	roo:LTR:RNA	0	0	0	0	N	0	0	N	0	0	0	1	0	0	0	0	N	N	0	N	0	0	0	0	0	0	0	0	0	0	N	0	0	0	0	0	N	0	0	0	0	0	0	0	0
3759	2R	8725896	8725893	Transpac:LTR:RNA	0	0	0	0	N	0	0	0	0	0	0	0	N	0	0	0	0	0	0	0	0	0	0	0	0	0	0	0	0	0	0	0	0	0	0	0	0	0	0	0	0	0	0	0	0
13131	X	13781728	13781724	undetermined:undetermined:undetermined	0	0	0	0	0	0	0	N	0	0	0	1	0	0	0	0	0	0	N	0	0	0	0	0	0	0	0	0	0	0	0	0	0	0	0	0	0	0	0	0	0	0	0	N	0
29315	3R	14894522	14894519	undetermined:undetermined:undetermined	0	0	0	0	N	0	0	0	0	0	0	N	N	0	0	0	0	0	N	N	0	0	0	0	N	0	0	0	N	0	N	0	0	0	N	0	N	N	0	N	N	0	0	0	0
11721	X	17399405	17399424	undetermined:undetermined:undetermined	0	0	0	0	0	0	0	0	0	0	0	0	0	0	0	0	0	0	0	0	1	0	0	N	0	0	1	0	0	0	0	0	0	0	0	0	0	0	N	0	0	0	0	N	0
10582	2R	3797265	3797254	Ivk:non-LTR:RNA	0	0	0	0	0	0	0	N	0	N	0	0	0	0	0	0	0	0	0	0	N	N	0	N	N	0	0	0	0	0	0	0	0	N	0	N	0	0	0	0	0	0	0	0	0
22443	3R	17765770	17765770	Doc:non-LTR:RNA	0	0	0	0	0	0	0	0	0	0	0	0	0	0	0	0	N	0	0	0	0	0	0	0	0	0	0	0	1	0	0	0	0	0	0	0	0	N	0	0	0	0	0	0	0
16016	X	15236104	15235828	undetermined:undetermined:undetermined	0	0	0	0	0	0	0	0	0	0	0	0	0	0	0	0	0	0	0	0	0	0	0	0	0	0	0	0	0	0	0	0	0	0	0	0	0	0	0	0	0	0	0	0	0
17093	3L	2184940	2184929	undetermined:undetermined:undetermined	0	0	0	0	0	0	0	0	0	1	0	0	0	0	0	0	1	0	0	0	0	0	0	0	0	0	0	0	0	0	0	0	0	0	0	0	0	0	0	0	0	0	0	0	0
31257	3L	9223626	9223623	undetermined:undetermined:undetermined	0	N	0	N	0	0	0	0	0	0	0	0	0	0	0	0	0	0	0	0	0	0	0	0	0	0	0	0	0	0	0	0	0	0	0	0	0	0	0	0	0	0	0	N	0
33900	2R	12038147	12038141	undetermined:undetermined:undetermined	0	0	0	0	0	N	0	0	N	0	0	0	0	0	0	1	0	0	0	0	0	0	0	0	0	0	0	0	0	0	0	0	0	0	0	0	0	0	0	0	0	0	N	0	0
4221	2L	4057144	4057131	jockey:non-LTR:RNA	0	N	0	0	0	0	0	N	0	0	0	0	0	0	0	N	0	0	0	0	0	0	0	0	0	0	0	0	0	0	0	0	0	0	N	0	0	0	N	0	0	0	0	0	0
8644	3L	10599676	10599675	pogo:TIR:DNA	0	0	0	0	N	0	0	N	N	N	N	N	0	0	N	N	N	N	N	0	0	0	0	N	N	0	0	0	N	0	N	0	0	N	0	0	0	0	N	N	0	N	0	N	0
14217	2R	9266792	9266788	roo:LTR:RNA	0	0	0	0	N	0	0	0	0	0	0	0	N	1	0	0	0	0	0	0	0	0	0	0	0	0	0	0	0	0	0	0	0	0	0	0	0	0	0	0	0	0	0	0	0
972	3R	20264179	20264175	undetermined:undetermined:undetermined	0	0	0	0	N	0	0	N	0	0	0	0	0	0	0	N	0	0	N	0	0	0	0	N	N	0	0	0	0	0	N	0	N	0	0	0	0	N	0	0	0	0	N	0	0
12101	2R	17723249	17723245	412:LTR:RNA	0	0	0	0	0	N	0	0	0	0	0	0	0	0	0	0	0	0	0	0	0	0	0	0	0	0	0	0	0	0	0	0	0	0	0	0	0	0	0	0	0	0	0	0	0
32486	2L	14280823	14280811	undetermined:undetermined:undetermined	0	0	0	N	0	0	0	0	0	0	0	0	0	0	0	0	0	0	0	0	0	0	0	0	0	0	0	0	0	0	0	0	0	N	0	0	0	0	0	0	N	1	0	0	0
20504	2R	9859103	9859100	412:LTR:RNA	0	0	0	0	N	0	0	0	0	0	0	0	0	0	0	0	0	0	0	0	0	0	0	0	0	0	0	0	0	1	0	0	0	0	0	0	0	0	0	0	0	0	N	0	0
18130	3R	14930421	14930417	undetermined:undetermined:undetermined	0	0	0	0	0	0	0	0	0	0	0	0	0	0	0	0	0	0	0	N	0	0	0	0	0	0	0	0	0	0	N	0	0	0	0	0	N	N	0	0	0	0	0	0	0
14108	2R	15340748	15340747	undetermined:undetermined:undetermined	0	0	0	0	0	N	0	0	0	0	0	0	0	0	0	0	0	0	0	0	0	0	0	0	0	0	0	0	0	0	0	0	0	0	0	0	0	0	0	0	0	0	0	0	0
26771	X	10538279	10538304	roo:LTR:RNA	0	0	0	0	N	0	N	0	0	0	0	0	0	0	0	0	0	0	0	0	0	0	0	0	0	0	0	0	0	0	0	0	0	0	0	0	0	0	1	0	0	0	0	N	0
16100	3L	3801886	3801880	Cr1a:non-LTR:RNA	0	0	0	0	0	0	0	0	0	0	0	0	0	0	0	0	0	0	0	0	0	0	0	0	0	0	0	0	0	0	0	0	0	0	0	N	0	0	0	0	0	0	0	0	0
13532	2R	14949301	14949297	undetermined:undetermined:undetermined	0	0	0	0	0	0	0	0	0	0	0	0	0	0	0	0	0	0	0	0	0	0	0	0	0	0	0	0	0	0	0	0	0	0	0	0	0	0	0	0	0	0	0	0	0
13975	3L	7948815	7948812	undetermined:undetermined:undetermined	0	0	0	0	0	0	0	0	0	0	0	0	0	0	0	0	0	N	0	0	0	0	0	0	0	0	0	0	0	0	0	0	N	0	0	0	0	0	0	0	0	N	0	0	0
29701	3R	1018688	1018601	mdg3:LTR:RNA	N	0	0	N	N	0	0	N	0	0	N	0	N	0	N	N	N	N	N	N	0	N	0	N	N	0	0	0	N	0	0	0	N	N	N	N	N	N	N	N	0	N	N	N	N
15683	X	18216639	18216383	jockey:non-LTR:RNA	0	0	0	0	0	0	0	0	0	N	0	0	0	0	0	0	N	0	0	0	0	0	0	0	0	0	0	0	0	0	0	0	0	0	0	0	0	0	0	0	0	0	0	N	0
25606	3R	19793416	19793414	undetermined:undetermined:undetermined	0	0	0	0	N	0	0	N	0	0	0	0	0	0	0	0	0	0	0	0	0	0	0	0	0	0	0	0	0	0	0	0	0	0	0	0	N	N	0	0	N	0	0	0	0
17164	3R	13603356	13603353	Burdock:LTR:RNA	0	0	0	0	0	0	0	0	0	0	N	0	N	0	0	0	0	0	0	0	0	1	0	N	0	0	0	0	0	0	N	0	0	0	0	0	N	0	0	0	0	0	0	0	0
20491	3R	6989771	6989566	Stalker2:LTR:RNA	0	0	0	0	0	N	0	0	0	N	0	0	N	0	0	0	0	0	0	N	0	0	0	0	0	0	0	0	0	1	0	0	0	0	0	0	N	N	0	0	0	0	N	0	0
17977	2L	4431878	4431881	undetermined:undetermined:undetermined	0	N	0	0	0	0	N	0	0	N	0	0	0	0	0	N	0	0	N	0	0	0	0	N	0	0	0	0	0	N	N	0	N	N	N	0	N	0	0	0	N	0	0	0	0
17055	3L	14333769	14333487	undetermined:undetermined:undetermined	0	0	0	0	0	0	0	0	0	0	0	N	0	0	0	0	1	0	0	0	0	0	0	0	0	0	0	0	0	0	N	0	0	0	0	0	0	0	0	0	0	0	N	0	0
23628	2R	11368427	11368420	roo:LTR:RNA	0	0	0	0	0	N	0	0	0	N	0	0	N	0	0	0	0	0	0	0	0	0	0	0	0	0	0	0	0	0	0	0	0	0	0	0	0	0	0	0	0	0	N	0	0
4788	3R	23624876	23624873	mdg1:LTR:RNA	0	0	0	0	0	0	0	N	0	0	0	0	0	0	0	N	N	0	0	0	0	N	0	0	0	0	N	0	0	0	0	N	0	0	0	0	0	N	0	0	0	0	0	0	0
14399	X	18365219	18365216	Juan:non-LTR:RNA	N	0	0	0	1	0	0	0	0	N	0	N	0	1	0	0	N	0	0	0	0	0	0	0	0	0	0	0	0	0	N	N	0	0	0	0	0	0	0	0	0	0	0	N	0
8810	2R	19364140	19364137	undetermined:undetermined:undetermined	0	0	0	0	0	0	0	N	0	0	0	0	0	0	0	0	0	0	0	0	0	0	0	0	0	0	0	0	0	0	0	0	0	0	0	0	0	0	0	0	0	0	0	0	0
16810	3L	165770	165767	Transpac:LTR:RNA	0	0	0	0	0	0	0	0	N	0	0	0	N	0	0	0	N	0	0	N	0	0	0	N	0	0	0	0	0	N	0	0	0	N	0	0	0	0	N	0	0	0	0	0	0
27661	2R	15762060	15762054	Tabor:LTR:RNA	0	0	0	0	N	N	0	0	0	0	0	0	0	0	0	0	0	0	0	0	0	0	0	0	0	0	0	0	0	0	0	0	0	0	0	0	N	0	0	0	0	0	0	0	0
20088	3R	9919250	9919243	undetermined:undetermined:undetermined	0	0	0	0	0	N	0	0	0	0	0	0	0	0	0	0	0	N	0	0	0	N	0	0	0	0	0	0	0	0	0	0	0	0	0	0	0	0	0	0	0	0	0	0	0
9932	X	1192681	1192673	undetermined:undetermined:undetermined	0	0	0	N	N	N	0	0	0	0	0	0	0	N	0	0	0	0	0	0	0	0	0	0	0	0	0	0	0	0	0	N	0	N	N	N	N	N	0	0	0	0	0	N	0
3065	2L	17889373	17889370	accord:LTR:RNA	0	0	0	0	N	0	0	0	0	N	0	0	0	0	0	0	0	0	0	0	N	0	0	0	0	0	0	0	0	0	0	N	0	N	0	0	0	0	0	N	0	0	0	0	0
27113	2L	9866996	9866985	jockey:non-LTR:RNA	0	0	0	0	0	0	0	0	0	0	0	0	0	0	0	0	0	0	0	0	0	0	0	0	N	0	0	0	0	0	0	0	0	0	0	0	0	0	0	0	0	0	1	N	0
19376	X	10634259	10634253	undetermined:undetermined:undetermined	0	0	0	0	N	0	N	0	0	0	0	0	0	0	0	0	0	0	0	0	0	0	0	0	0	0	0	0	0	0	0	0	0	0	0	0	0	0	0	0	N	0	0	N	0
2406	2L	9513940	9513932	FB:foldback:DNA	0	0	0	0	0	0	0	N	0	0	0	0	0	0	0	0	0	0	0	0	0	0	0	0	N	0	0	0	0	0	0	0	0	0	0	0	0	0	0	0	0	0	0	0	0
14750	X	19210834	19210541	undetermined:undetermined:undetermined	0	0	0	0	0	0	0	0	0	N	0	0	0	0	1	0	0	0	0	0	0	0	0	0	0	0	0	1	0	0	0	0	0	0	0	0	N	0	1	0	N	0	0	0	0
34485	X	12993283	12993274	undetermined:undetermined:undetermined	0	N	0	0	0	N	0	N	0	N	0	0	N	0	0	0	0	0	N	0	0	0	0	N	N	0	0	0	N	0	0	0	0	0	N	0	0	0	0	N	0	N	N	N	0
10743	3R	20519765	20520193	undetermined:undetermined:undetermined	0	0	0	0	N	N	1	0	0	0	0	0	0	0	0	0	0	0	0	0	0	0	0	0	0	0	0	0	0	0	0	0	0	0	0	0	0	N	0	0	0	0	0	0	0
8151	2L	15139375	15139363	roo:LTR:RNA	0	0	0	0	0	0	0	0	0	0	0	0	0	0	0	N	0	0	0	0	0	0	0	0	N	0	0	0	N	0	0	0	N	N	0	0	0	N	0	0	N	0	0	0	0
22122	2R	5932128	5932124	roo:LTR:RNA	N	N	0	0	N	0	0	N	0	0	0	0	0	0	0	0	0	0	0	0	0	N	0	0	0	N	0	1	0	0	0	0	0	0	0	0	0	0	0	0	0	0	0	N	0
26607	2R	3019894	3019887	roo:LTR:RNA	0	0	0	0	0	0	0	0	N	N	0	0	0	0	0	N	0	0	N	0	N	0	N	N	N	0	0	0	0	0	0	0	0	N	N	N	0	0	0	0	N	0	0	0	0
27222	3R	23366424	23366411	Rt1b:non-LTR:RNA	0	0	0	0	0	0	0	N	0	0	0	0	0	0	0	N	N	0	0	0	0	N	0	0	0	0	N	0	0	0	0	N	0	0	0	0	0	N	0	0	0	0	1	0	0
34198	X	10321861	10321856	Cr1a:non-LTR:RNA	0	0	0	0	N	0	N	0	0	0	0	0	0	0	0	0	0	1	0	0	0	0	0	0	0	0	0	0	0	0	0	0	0	0	0	0	0	0	0	0	0	0	0	N	0
23029	2R	11482938	11482935	Transpac:LTR:RNA	0	0	0	0	0	N	0	0	N	N	0	0	N	0	1	0	0	0	0	0	0	0	0	0	0	0	0	0	0	0	0	0	0	0	0	0	0	0	0	0	0	0	N	0	0
23767	3L	13515796	13515525	Quasimodo:LTR:RNA	0	0	0	0	0	0	0	0	0	0	0	0	0	0	0	N	0	0	0	0	0	0	0	0	0	0	0	0	0	0	N	0	0	0	0	0	0	0	0	0	0	0	0	0	0
15215	2L	1628387	1628126	Stalker2:LTR:RNA	0	0	0	0	N	0	0	0	0	0	0	0	0	0	0	0	0	0	0	0	0	N	0	0	0	0	0	0	0	0	0	0	0	0	0	0	0	0	0	0	N	0	0	0	0
10898	3R	26196433	26195950	undetermined:undetermined:undetermined	0	0	0	0	0	0	1	0	0	0	0	0	0	0	0	0	0	0	0	0	0	0	0	N	0	0	0	0	0	0	N	0	0	0	0	0	1	N	0	0	0	0	N	0	0
29800	2L	13738795	13738792	undetermined:LTR:RNA	1	N	0	N	0	0	0	0	0	0	0	0	0	0	0	0	0	0	0	0	0	0	0	0	0	0	0	0	0	0	0	0	N	0	0	0	0	0	0	0	0	N	0	N	0
14671	X	7280596	7280611	transib3:TIR:DNA	0	0	0	0	0	0	0	0	0	0	0	0	0	0	0	0	0	0	0	0	0	0	0	0	0	0	0	0	0	0	0	N	0	0	N	0	0	0	0	0	0	0	0	N	0
9010	X	9827137	9827129	Quasimodo:LTR:RNA	0	0	0	0	0	0	N	0	0	0	0	0	0	0	0	0	0	0	0	0	0	0	0	0	0	0	0	0	0	0	0	0	0	0	0	0	0	0	0	0	0	0	0	0	0
22340	3R	19231582	19231576	roo:LTR:RNA	0	N	0	0	0	0	0	N	0	0	0	0	0	0	0	0	N	0	0	0	0	0	0	0	0	0	0	1	0	0	0	0	0	0	0	0	0	N	0	0	0	0	0	0	0
9556	3L	16042627	16042623	Transpac:LTR:RNA	0	0	0	0	N	0	0	0	0	0	0	0	0	0	0	0	0	1	0	N	0	0	0	0	0	0	0	0	0	0	0	0	0	0	0	0	0	0	0	0	0	0	0	0	0
25946	2R	14506025	14506013	undetermined:non-LTR:RNA	0	0	0	0	0	0	0	0	N	0	0	0	0	0	0	0	0	0	N	0	0	0	0	0	0	0	0	0	0	0	0	0	0	0	0	0	0	0	N	0	0	0	0	0	0
17076	3R	19555730	19555745	Burdock:LTR:RNA	0	0	0	0	0	0	1	N	0	0	0	0	0	0	0	0	N	0	0	0	0	1	0	0	0	0	0	0	0	0	0	0	0	0	0	0	0	N	0	0	0	0	0	0	0
7867	X	17645509	17645508	pogo:TIR:DNA	0	0	0	0	0	0	0	N	0	0	0	0	0	0	0	0	N	0	0	0	0	0	0	N	0	0	0	0	0	0	0	0	0	0	0	0	0	0	N	0	0	0	0	N	0
18669	3R	19465835	19465832	undetermined:undetermined:undetermined	0	N	0	0	0	0	0	0	N	0	0	N	0	0	0	0	0	0	0	N	0	0	0	0	1	N	0	0	0	N	0	0	0	0	0	0	0	N	0	0	0	0	0	0	0
34388	3R	22020348	22020345	roo:LTR:RNA	0	0	0	N	N	N	0	N	0	0	0	0	1	0	0	0	N	N	0	0	0	0	0	0	0	0	0	0	0	0	0	0	0	0	0	N	0	0	0	0	0	0	0	0	0
27200	3R	27067104	27067101	undetermined:undetermined:undetermined	0	N	0	0	N	0	0	0	0	0	0	0	0	0	0	N	0	N	0	0	0	0	0	N	0	0	0	0	0	0	N	0	0	0	0	0	N	N	0	0	0	0	N	0	0
19836	2R	2809511	2809505	Max:LTR:RNA	N	0	0	0	0	N	0	0	N	N	0	0	0	0	0	N	0	0	N	0	N	N	N	0	N	1	0	0	0	0	0	0	0	N	N	N	0	0	0	N	N	0	0	0	0
12040	X	19918435	19918425	jockey:non-LTR:RNA	0	0	0	0	0	0	N	N	0	0	0	0	0	0	0	0	0	0	0	0	0	0	0	0	0	0	0	0	0	0	0	0	0	0	0	0	0	0	0	0	0	0	0	0	0
10273	2R	19241560	19241565	Tabor:LTR:RNA	0	0	0	0	0	N	0	N	0	0	0	0	0	0	0	0	0	0	0	0	0	0	0	0	0	0	0	0	0	0	0	0	0	0	0	0	0	0	0	0	0	0	0	0	0
32757	X	20187220	20186996	undetermined:undetermined:RNA	0	0	1	0	0	0	N	0	0	N	0	0	0	0	0	0	0	0	0	0	0	0	0	0	0	0	0	0	0	0	0	0	0	0	0	0	0	0	0	0	N	0	0	1	0
30878	3L	4086694	4086690	undetermined:undetermined:undetermined	0	0	0	0	0	0	0	0	0	0	0	0	0	0	0	0	0	0	0	0	0	0	0	0	0	0	0	0	0	0	0	0	0	0	0	N	0	0	0	0	0	0	0	0	0
16470	3L	11475144	11475146	roo:LTR:RNA	0	0	0	0	N	0	0	0	0	0	N	0	0	0	0	0	0	0	0	0	0	0	0	0	0	0	0	0	0	0	0	0	0	0	0	0	0	0	0	1	0	0	0	0	0
34875	3R	6696284	6696282	undetermined:undetermined:undetermined	0	0	0	0	N	N	0	0	0	N	0	N	N	0	N	0	0	0	0	N	0	0	0	0	0	0	0	0	0	0	0	0	0	1	0	0	N	N	0	0	0	0	N	0	0
10127	2R	15407463	15407459	undetermined:undetermined:undetermined	0	0	0	0	0	0	0	0	0	0	0	0	0	0	0	0	0	0	0	0	0	0	0	0	0	0	0	0	0	0	0	0	0	0	0	0	0	0	0	0	0	0	0	0	0
25575	X	10310093	10310088	undetermined:undetermined:undetermined	0	0	0	0	N	N	N	0	0	0	0	0	0	0	0	0	0	0	0	0	0	0	0	N	0	0	0	0	0	0	0	1	0	0	0	0	0	0	0	0	N	0	0	N	0
9191	3R	27747008	27746998	jockey:non-LTR:RNA	N	0	0	N	N	N	N	N	N	N	N	N	N	N	N	N	N	N	N	N	0	N	N	N	N	0	N	N	N	0	0	0	N	N	N	N	N	N	N	N	N	0	N	N	N
12978	3L	21314555	21314545	jockey:non-LTR:RNA	N	0	0	N	0	0	0	N	0	N	N	1	0	0	0	N	0	0	N	N	0	N	0	0	0	0	0	0	N	0	0	N	0	N	0	0	N	N	N	0	0	0	N	0	0
24299	3R	6735735	6735729	undetermined:undetermined:RNA	0	0	0	0	N	N	0	0	0	N	0	0	N	0	N	0	0	0	N	N	0	0	0	0	0	0	0	0	0	0	0	0	0	0	0	0	N	N	0	0	0	0	N	0	0
22709	2R	14929438	14929161	Doc:non-LTR:RNA	0	0	0	0	0	0	0	0	1	0	0	0	0	0	0	0	0	0	0	0	0	0	0	0	0	0	0	0	0	0	0	0	0	0	0	0	0	0	0	0	0	0	0	0	0
20826	3R	8400625	8400633	transib3:TIR:DNA	N	0	0	N	0	N	0	0	0	N	N	N	0	0	0	0	0	0	0	N	0	0	N	N	N	0	0	0	0	0	0	N	N	N	0	0	N	N	N	N	N	0	N	0	0
18943	2R	18796936	18797038	undetermined:undetermined:undetermined	0	0	0	0	0	0	0	N	0	0	0	0	0	0	0	0	0	0	0	0	0	0	0	0	0	0	0	0	0	0	0	0	0	0	0	0	0	0	0	0	0	0	0	0	0
9818	2R	15864675	15864672	Doc:non-LTR:RNA	0	0	0	0	0	N	0	0	0	0	0	0	0	0	0	0	0	0	0	0	0	0	0	0	0	0	0	0	0	0	0	0	0	0	0	0	0	0	0	0	0	0	0	0	0
26624	3L	20083738	20083733	Transpac:LTR:RNA	N	0	0	0	0	0	0	N	0	N	0	0	0	0	0	0	N	0	0	0	0	0	0	N	0	0	0	0	0	0	0	0	0	N	0	0	N	0	0	0	N	0	0	0	0
8410	3R	3310855	3310604	undetermined:undetermined:undetermined	0	0	0	0	N	0	0	0	0	N	0	0	0	0	0	0	N	N	N	N	0	0	0	0	0	0	0	0	0	1	0	N	N	0	N	0	N	0	N	0	0	0	N	0	0
27181	3L	3610818	3610609	I:non-LTR:RNA	0	0	0	0	0	0	0	0	0	0	0	0	0	0	0	0	0	0	0	0	0	0	0	0	0	0	0	0	0	0	0	0	0	0	0	N	0	0	0	0	0	0	1	0	0
17340	2L	6105863	6105860	Tirant:LTR:RNA	0	0	0	0	0	0	0	0	0	1	0	0	0	0	0	0	0	0	0	0	0	0	0	0	0	0	0	0	0	0	N	0	0	0	0	0	N	0	0	0	0	0	0	0	0
22974	2L	14075238	14075228	undetermined:undetermined:RNA	0	0	0	N	0	0	0	0	0	0	0	0	0	1	1	0	0	0	0	0	0	0	0	0	0	0	0	0	0	0	0	0	N	N	0	0	0	0	0	0	N	0	0	N	0
12956	X	7729295	7729291	roo:LTR:RNA	0	0	0	0	0	0	0	0	0	0	0	1	0	0	0	0	0	0	0	0	0	0	0	0	0	0	0	0	0	0	0	N	0	0	0	1	0	0	0	0	0	0	0	0	0
18796	2R	15303748	15303744	undetermined:undetermined:RNA	0	0	0	0	0	N	0	0	0	0	0	0	0	0	0	0	0	0	0	0	0	0	0	0	0	0	0	0	0	0	0	0	0	0	0	0	0	0	0	0	0	0	0	0	0
7859	3L	2378312	2378309	S:TIR:DNA	0	0	0	0	0	0	0	0	0	0	0	0	0	0	0	0	0	0	0	0	0	0	0	0	0	0	0	0	0	0	0	0	0	0	0	0	N	0	0	0	0	0	0	0	0
30030	2L	6571367	6571359	roo:LTR:RNA	1	0	0	0	0	0	0	0	0	0	0	0	0	0	0	N	0	0	0	0	0	0	0	0	0	0	0	0	0	0	N	0	0	0	0	0	0	0	0	0	0	0	0	0	0
7946	3L	18386534	18386531	roo:LTR:RNA	0	0	0	0	0	N	0	0	0	0	N	0	0	0	0	0	N	0	0	0	0	0	0	0	0	0	0	0	0	0	0	0	0	0	0	0	0	0	0	0	0	0	0	0	0
8904	3R	18662154	18662150	undetermined:undetermined:undetermined	0	N	1	0	0	N	0	N	0	0	0	0	0	N	0	0	0	0	0	0	0	0	0	0	1	0	0	0	0	0	0	0	0	0	0	0	0	N	0	0	0	0	0	0	0
14311	3L	5309957	5309952	undetermined:undetermined:undetermined	0	0	0	N	0	0	0	0	0	0	0	0	0	1	0	0	0	0	0	0	0	0	0	0	0	0	0	0	0	0	0	0	0	0	0	0	0	0	0	0	0	0	N	0	0
17907	2R	19524169	19523879	Quasimodo:LTR:RNA	0	0	0	0	0	0	0	N	0	0	0	0	0	0	0	0	0	0	0	0	0	0	N	0	0	0	0	0	0	0	0	0	0	0	0	0	0	0	0	0	0	0	0	0	0
16198	2R	19162650	19162644	Cr1a:non-LTR:RNA	0	0	0	0	0	N	0	0	0	0	0	0	0	0	0	0	0	0	0	0	0	0	0	0	0	0	0	0	0	0	0	0	0	0	0	0	0	0	0	0	0	0	0	0	0
10966	2L	2175909	2175399	Quasimodo:LTR:RNA	0	N	0	0	N	0	1	N	0	0	0	0	0	0	0	0	0	0	0	0	0	0	0	N	0	0	0	0	0	0	0	0	0	0	0	0	0	0	0	0	0	0	0	0	0
31022	2R	4402498	4402494	roo:LTR:RNA	0	0	0	0	N	0	0	N	0	0	0	0	0	0	0	0	0	0	0	0	0	N	0	0	N	0	0	0	0	0	0	0	0	0	0	N	0	0	0	0	0	0	0	0	0
31310	2R	19427458	19427455	Tirant:LTR:RNA	0	0	0	0	0	0	0	N	0	0	0	0	0	0	0	0	0	0	0	0	0	0	1	0	0	0	0	0	0	0	0	0	0	0	0	0	0	0	0	0	0	0	0	0	0
12643	2L	7802492	7802486	undetermined:undetermined:undetermined	0	0	0	0	0	0	0	0	0	N	1	0	0	0	0	N	0	0	0	1	N	0	N	0	N	0	0	0	0	0	0	0	0	0	N	0	0	0	0	0	0	0	0	0	0
18138	2R	18994022	18994012	jockey:non-LTR:RNA	0	0	0	0	0	N	0	N	0	0	0	0	0	0	0	0	0	0	0	0	0	0	0	0	0	0	0	0	0	0	0	0	0	0	0	0	0	1	0	0	0	0	0	0	0
19883	3R	18416595	18416592	412:LTR:RNA	0	N	0	0	0	0	0	0	N	0	0	N	N	0	N	0	0	0	N	0	0	0	0	0	0	0	0	0	0	0	0	0	0	0	0	0	0	N	0	0	N	0	0	0	0
10908	3L	18385407	18385404	roo:LTR:RNA	0	0	0	0	N	0	1	0	N	N	0	0	N	N	N	N	N	N	N	0	N	N	0	N	N	0	0	0	N	0	N	N	N	0	N	0	N	N	N	N	N	N	N	N	0
25307	3R	10783540	10783539	undetermined:undetermined:undetermined	N	N	N	N	N	N	N	N	N	N	N	N	N	N	N	N	N	N	N	N	N	N	N	N	N	N	N	N	N	N	N	1	N	N	N	N	N	N	N	N	N	N	N	N	N
20865	3L	2901791	2901786	roo:LTR:RNA	0	0	0	0	0	0	0	0	0	0	0	0	0	0	0	0	0	0	0	0	0	0	0	0	0	0	0	0	0	0	0	0	0	0	0	0	0	0	0	0	0	0	0	0	0
19386	3L	16536687	16536680	undetermined:undetermined:undetermined	0	0	0	0	0	0	0	0	0	0	0	0	0	0	0	0	0	0	0	0	0	0	0	0	0	0	0	0	0	0	0	0	0	0	0	0	0	0	0	0	0	0	0	0	0
14424	3L	10696879	10696873	undetermined:undetermined:undetermined	0	0	0	0	0	0	0	0	0	0	N	0	0	1	0	0	0	0	0	0	0	0	0	0	0	0	0	0	0	0	0	0	0	0	0	0	0	0	0	0	0	0	0	N	0
33260	X	9766378	9766384	flea:LTR:RNA	0	N	0	0	N	1	N	N	0	N	0	0	N	0	0	0	0	0	N	0	0	0	N	N	N	0	0	0	N	0	N	0	N	0	N	0	N	0	N	N	0	0	0	0	0
11324	2L	13075932	13075929	undetermined:undetermined:undetermined	0	N	0	N	0	0	0	N	0	0	0	0	0	0	N	0	0	0	0	0	0	0	0	0	0	0	0	0	0	0	0	0	0	0	0	0	0	0	0	0	0	N	0	N	0
18194	3R	23301987	23301983	undetermined:undetermined:undetermined	0	0	0	0	0	0	0	0	0	0	0	0	0	0	0	N	N	0	0	0	0	N	0	0	0	0	N	0	0	0	0	N	0	0	0	0	0	N	0	N	0	0	0	0	0
14673	3R	18620285	18620381	undetermined:undetermined:undetermined	0	N	0	0	0	0	0	N	0	0	0	0	0	0	0	0	0	0	0	0	0	0	0	0	0	0	0	0	0	0	0	0	0	0	0	0	0	N	0	0	0	0	0	0	0
10108	2R	6803813	6803809	undetermined:undetermined:undetermined	0	0	1	N	N	0	0	0	0	0	0	0	0	0	0	0	0	0	0	0	0	0	0	0	0	0	0	0	0	0	0	0	0	0	0	0	0	0	0	0	0	0	0	N	0
16150	2R	14662451	14662444	undetermined:undetermined:undetermined	0	0	0	0	0	0	0	0	0	0	0	0	0	0	0	0	0	0	0	0	0	0	0	0	0	0	0	0	0	0	0	0	0	0	0	0	0	0	0	0	0	0	0	0	0
14705	2R	10813694	10813686	undetermined:undetermined:undetermined	0	0	0	0	0	0	0	0	0	N	0	0	N	0	0	0	0	0	0	0	0	0	0	0	0	0	0	0	0	0	0	0	0	0	0	0	0	0	0	0	0	0	N	0	0
15936	X	19583753	19583756	S:TIR:DNA	0	0	0	0	0	0	N	0	0	0	0	0	0	0	0	0	0	0	0	0	0	0	0	0	N	0	0	0	0	0	0	0	0	0	0	0	0	0	0	0	N	0	0	N	0
25932	3L	5322140	5322138	Stalker2:LTR:RNA	0	0	0	N	0	0	0	0	0	0	0	0	0	0	0	0	0	0	0	0	0	0	0	0	0	0	0	0	0	0	0	0	0	0	0	0	N	0	0	0	0	0	0	0	0
17651	3L	7309144	7308897	undetermined:undetermined:RNA	0	0	0	0	0	0	0	0	N	0	0	0	0	0	0	0	0	0	0	0	0	0	0	0	0	0	1	0	0	0	N	0	0	0	0	0	0	0	0	0	0	N	0	0	0
24975	3R	21118599	21118597	undetermined:undetermined:undetermined	0	0	0	0	N	N	0	N	0	0	0	0	0	0	0	0	0	0	0	0	0	0	0	0	0	0	0	0	0	0	0	0	0	0	0	0	0	N	0	0	0	0	0	0	0
18351	2L	9148276	9148264	undetermined:undetermined:RNA	0	0	0	0	0	0	0	N	0	0	0	0	0	0	0	0	0	0	0	0	0	0	1	0	N	0	0	0	0	0	0	0	0	0	N	0	0	0	0	0	0	0	0	N	0
24132	2L	2320700	2320693	roo:LTR:RNA	0	N	0	0	N	0	0	0	0	0	0	N	0	0	0	N	0	0	0	0	0	0	0	N	N	0	0	0	0	0	0	0	0	0	N	0	N	0	0	0	0	0	0	0	0
16613	X	2915476	2915236	Cr1a:non-LTR:RNA	0	0	0	0	N	0	0	0	0	0	0	0	0	0	0	0	0	0	0	0	0	0	0	0	0	0	0	0	0	0	N	0	0	0	0	0	0	0	0	N	0	0	0	N	0
22276	3R	5445308	5445304	roo:LTR:RNA	0	0	0	0	N	N	0	0	0	0	0	N	0	N	N	0	N	0	0	N	0	0	0	0	0	0	0	1	0	0	0	0	0	0	0	0	N	0	0	0	0	0	0	0	0
8071	2L	2717326	2717331	undetermined:undetermined:RNA	0	N	0	0	0	0	0	N	0	0	0	0	0	0	0	0	0	0	N	0	0	0	0	N	0	0	0	0	0	0	0	0	0	0	N	0	0	0	N	0	0	0	0	0	0
7965	X	11510059	11510053	Juan:non-LTR:RNA	0	0	0	0	N	N	0	N	N	N	0	0	0	0	N	0	N	N	0	0	0	0	0	N	N	0	0	0	N	0	0	N	N	N	N	0	N	N	0	N	N	0	0	N	0
18373	3R	13683448	13683440	roo:LTR:RNA	0	0	0	0	0	0	0	0	0	0	0	0	0	0	0	0	0	0	0	0	0	0	0	0	0	0	0	0	0	0	0	0	0	0	0	0	0	0	0	0	0	0	0	0	0
16619	X	10327246	10327243	undetermined:LTR:RNA	0	0	0	0	N	0	N	N	0	N	0	0	N	0	0	0	0	N	0	0	0	0	0	0	0	0	0	0	0	0	0	0	0	N	0	0	0	0	0	0	0	0	0	N	0
32544	3R	3686550	3686457	S:TIR:DNA	N	0	0	0	0	0	0	0	0	N	0	0	0	0	0	0	N	N	N	N	0	0	0	N	0	0	0	0	0	0	0	N	N	N	N	0	0	0	N	0	0	1	N	0	0
16485	2R	12252415	12252410	roo:LTR:RNA	0	0	0	0	0	N	0	0	N	0	0	0	0	0	0	0	0	0	0	0	0	0	0	0	0	0	0	0	0	0	0	0	0	0	0	N	0	0	0	1	0	0	0	0	0
24740	2R	19004313	19004133	roo:LTR:RNA	0	0	0	0	0	0	0	N	0	0	0	0	0	0	0	0	0	0	0	0	0	0	0	0	0	0	0	0	0	0	0	0	0	0	0	0	0	0	0	0	0	0	0	0	0
26522	2L	10029720	10029712	jockey:non-LTR:RNA	0	0	0	N	0	0	0	0	0	0	0	0	0	0	0	0	0	0	0	0	0	0	0	0	0	0	0	0	0	0	0	0	0	0	0	0	0	0	0	0	0	0	0	N	0
28429	2R	2853177	2853173	Transpac:LTR:RNA	N	0	0	0	0	N	0	0	N	N	0	0	0	0	N	N	0	0	N	0	N	N	N	N	N	0	0	0	0	0	0	0	0	N	N	N	0	0	0	N	N	0	0	0	0
28233	3R	18700668	18700665	gypsy12:LTR:RNA	0	N	0	0	0	0	0	N	0	0	0	0	0	0	0	0	N	0	0	0	0	0	0	0	0	0	0	0	0	0	0	0	0	0	0	0	0	N	0	0	0	0	0	0	0
31304	3L	9940074	9940077	Stalker2:LTR:RNA	0	0	0	N	0	0	0	0	0	0	N	0	0	0	0	0	0	0	0	0	0	0	1	0	0	0	0	0	0	0	0	0	0	0	0	0	0	0	0	0	0	0	0	N	0
25413	X	18899540	18899534	Cr1a:non-LTR:RNA	0	0	0	0	0	0	0	0	0	N	0	0	0	0	0	0	N	0	0	0	0	0	0	0	0	0	0	0	0	0	0	1	0	0	0	0	N	0	0	0	N	0	0	0	0
8990	3R	7697467	7697462	Cr1a:non-LTR:RNA	0	0	0	N	0	N	0	0	0	N	0	0	N	0	0	0	0	0	0	N	0	0	0	N	N	0	0	0	0	0	0	N	N	N	0	0	N	N	0	0	N	0	N	N	0
10847	3L	13550032	13549517	roo:LTR:RNA	0	0	0	0	0	0	1	0	0	0	0	0	0	0	0	N	0	0	0	0	0	0	0	0	0	0	0	0	0	0	N	0	0	0	0	0	0	0	0	0	0	0	0	0	0
23307	2R	10512966	10512962	mdg1:LTR:RNA	0	0	0	0	0	0	0	0	0	0	0	0	N	0	0	0	0	0	0	0	0	N	0	0	0	0	0	0	0	0	0	0	0	0	0	0	0	0	0	0	0	0	N	0	0
2681	X	14050377	14050005	jockey:non-LTR:RNA	0	0	0	0	0	0	0	N	0	0	0	0	0	0	0	1	0	0	N	0	0	0	0	0	0	0	0	0	0	0	0	0	0	0	0	0	0	0	0	0	0	0	0	N	0
30569	2L	15215580	15215575	undetermined:undetermined:undetermined	0	0	0	0	0	0	0	0	0	0	0	0	0	0	0	N	0	0	0	0	0	0	0	0	N	0	0	0	0	0	0	0	N	N	1	0	0	N	0	0	N	0	0	0	0
13830	3R	26629594	26629586	undetermined:undetermined:undetermined	0	0	0	0	N	0	0	N	0	1	0	0	0	0	0	0	0	0	0	0	0	0	0	N	0	0	0	0	0	0	N	0	0	0	0	1	0	0	0	0	0	0	N	0	0
14257	2L	13615757	13615753	undetermined:TIR:DNA	0	0	0	N	0	0	0	0	0	0	0	0	0	1	0	0	0	0	0	0	0	0	0	0	0	0	0	0	0	0	0	0	N	0	0	0	0	1	0	0	0	N	0	0	0
8043	X	10576974	10576971	undetermined:undetermined:undetermined	0	0	0	0	N	0	N	0	0	N	N	0	N	0	1	1	0	0	0	0	0	0	0	0	N	N	0	0	N	1	0	0	0	1	N	0	0	0	N	0	N	0	N	N	0
11877	2L	5371300	5371297	3S18:LTR:RNA	0	N	0	0	0	0	0	0	0	0	0	0	0	0	0	N	0	0	0	0	0	0	0	0	0	0	0	0	0	0	0	0	0	0	N	0	0	0	0	0	0	0	0	0	0
17005	2R	9743398	9743168	roo:LTR:RNA	0	0	0	0	N	0	0	0	0	0	0	0	0	0	0	0	1	0	0	0	0	0	0	0	0	0	0	0	0	0	0	0	0	0	0	0	0	0	0	0	0	0	N	0	0
23652	3L	13833720	13833716	Max:LTR:RNA	0	0	0	0	0	0	0	0	0	0	0	N	0	0	0	N	0	0	0	0	0	0	0	0	N	0	0	0	0	0	N	0	0	0	N	0	0	0	0	0	N	0	N	0	0
21069	3R	18864627	18864388	roo:LTR:RNA	0	N	1	0	0	0	0	N	0	0	0	0	0	0	0	0	N	0	0	0	0	0	0	0	0	0	0	0	0	0	0	0	0	0	0	0	0	N	0	0	0	0	0	0	0
11369	3L	18626906	18626904	undetermined:undetermined:undetermined	0	0	0	0	N	0	0	0	0	N	0	0	0	0	N	0	N	0	0	0	0	0	0	0	0	0	0	0	0	0	0	0	0	0	N	0	0	N	0	0	0	0	0	0	0
15179	2L	8946683	8946671	FB:foldback:DNA	0	0	0	0	0	0	0	N	0	0	0	0	0	0	0	0	0	0	0	0	0	0	N	0	N	0	0	0	0	0	0	0	0	0	N	0	0	0	0	0	0	0	0	N	0
34911	2L	8589242	8589238	Cr1a:non-LTR:RNA	0	0	0	0	0	0	0	0	0	0	0	0	0	0	0	0	0	0	0	0	N	0	0	0	0	0	0	0	0	0	0	0	0	1	0	0	0	0	0	0	0	0	0	0	0
32393	3R	4408314	4408309	undetermined:undetermined:RNA	N	0	0	0	0	0	0	0	0	0	0	0	0	N	0	N	N	0	0	N	0	0	0	N	0	1	0	0	0	0	0	0	0	N	0	0	N	1	N	0	0	0	0	0	0
28032	3L	14210570	14210581	undetermined:undetermined:undetermined	0	N	0	0	0	0	0	N	0	0	0	N	N	0	0	0	0	N	0	0	0	0	0	N	N	0	0	0	0	0	N	0	0	0	0	0	0	N	0	N	N	0	N	N	0
34537	2R	17482619	17482609	F:non-LTR:RNA	0	0	0	0	0	N	0	0	0	0	0	0	0	0	0	0	0	0	0	0	0	0	0	0	0	0	0	0	0	0	0	0	0	0	0	0	0	0	0	0	0	0	0	0	0
13214	X	14567222	14566948	roo:LTR:RNA	0	0	0	0	0	0	0	N	0	0	0	0	0	0	0	0	0	0	0	0	0	0	0	0	0	0	0	0	0	0	0	0	0	0	0	0	0	0	0	0	0	0	0	N	0
15815	2R	10021662	10021658	roo:LTR:RNA	0	0	0	0	0	0	0	0	0	0	0	0	0	0	0	0	0	0	0	0	0	0	0	0	0	0	0	0	0	0	0	0	1	0	0	0	0	0	0	0	0	0	N	0	0
9268	2R	8252595	8252587	undetermined:undetermined:undetermined	0	0	0	N	N	0	0	0	0	0	0	0	N	0	0	0	0	0	0	0	0	0	0	0	0	0	0	0	0	0	0	0	0	0	0	0	0	0	0	0	0	0	0	N	0
27209	2R	7262785	7262781	undetermined:undetermined:undetermined	0	0	0	N	N	0	0	0	0	0	0	0	0	0	0	0	0	0	0	0	0	0	0	0	0	0	0	0	0	0	0	0	0	0	0	0	0	0	0	0	0	0	1	N	0
9788	2R	3130803	3130802	Bari1:TIR:DNA	0	0	0	0	0	0	0	0	N	N	0	0	0	0	0	N	0	0	N	0	0	N	N	N	N	0	0	0	N	0	0	0	0	N	N	N	0	0	0	0	0	0	0	0	0
11822	3R	23594594	23594377	INE-1:TIR:DNA	0	0	0	0	0	0	0	0	0	0	0	0	0	0	0	N	N	0	0	0	1	N	0	0	0	0	N	0	0	0	0	N	0	0	0	0	0	0	0	0	0	0	0	0	0
29975	3R	6930429	6930337	transib3:TIR:DNA	1	0	0	0	0	N	0	0	0	N	0	0	N	0	0	0	0	0	N	N	0	0	0	0	0	0	0	0	0	0	0	0	0	0	0	0	N	N	0	0	0	0	N	0	0
26764	2L	9231134	9231125	roo:LTR:RNA	0	0	0	0	0	0	0	N	0	0	0	0	0	0	0	0	0	0	0	0	0	0	0	0	N	0	0	0	0	0	0	0	0	0	0	0	0	0	1	0	0	0	0	N	0
24872	3L	104874	104863	I:non-LTR:RNA	0	0	0	0	0	0	0	0	N	0	0	0	N	0	0	0	N	0	0	0	0	0	0	0	0	0	0	0	0	N	0	0	0	0	0	0	0	0	0	0	N	0	N	0	0
27024	3L	17388775	17388513	jockey:non-LTR:RNA	0	0	0	0	0	0	0	0	0	0	0	0	0	0	0	0	0	0	0	0	0	0	0	0	0	0	0	0	0	0	0	0	0	0	0	0	0	0	0	0	0	0	0	0	0
12873	2R	6559987	6559769	roo:LTR:RNA	N	N	1	0	N	0	0	N	0	0	0	0	0	0	0	0	0	0	0	0	0	0	0	0	0	0	0	0	0	0	0	0	0	0	0	0	0	0	0	0	0	0	0	N	0
1959	3R	1878741	1878736	undetermined:undetermined:RNA	N	0	0	N	0	N	0	N	0	N	N	0	N	0	N	N	N	N	N	N	N	N	N	N	N	0	0	N	N	0	N	0	N	N	N	N	N	N	N	N	0	N	0	0	N
13578	3R	4276774	4276771	412:LTR:RNA	0	0	0	0	0	0	0	0	0	0	0	0	N	N	0	N	0	0	0	0	0	0	0	0	0	0	0	0	0	0	0	N	0	0	0	0	N	0	0	0	0	0	0	0	0
27108	2R	19662771	19662528	roo:LTR:RNA	0	0	0	0	0	0	0	N	0	0	0	0	0	0	0	0	0	0	0	0	0	0	N	0	0	0	0	0	0	0	0	0	0	0	0	0	0	0	0	0	0	0	1	0	0
11167	3L	10592709	10592149	undetermined:undetermined:undetermined	0	0	0	0	0	0	1	0	0	0	N	0	0	0	0	0	0	0	N	0	0	0	0	0	N	0	0	0	0	0	0	0	0	0	0	0	0	0	0	0	0	0	0	N	0
13403	3R	6835839	6835591	G2:non-LTR:RNA	0	0	0	0	N	0	0	0	0	N	0	0	N	0	N	0	0	0	0	N	0	0	0	0	0	0	0	0	0	0	0	0	0	0	0	0	N	N	0	0	0	0	N	0	0
11627	3L	13955326	13955331	undetermined:undetermined:undetermined	0	0	0	0	0	0	0	N	0	0	0	N	0	0	0	N	0	0	0	0	0	0	0	0	0	0	0	0	0	0	N	0	0	0	0	0	0	0	0	0	0	N	N	0	0
20653	3R	9872926	9872923	undetermined:undetermined:undetermined	0	0	0	0	0	N	0	0	0	0	0	0	0	0	0	0	0	N	0	0	0	N	0	0	0	0	0	0	0	0	0	0	0	0	0	0	N	0	0	0	0	N	0	0	0
11390	2R	19396109	19396102	roo:LTR:RNA	0	0	0	0	0	0	0	N	0	0	0	0	0	0	0	0	0	0	0	0	0	0	0	0	0	0	0	0	0	0	0	0	0	0	0	0	0	0	0	0	0	0	0	0	0
8621	3R	7759506	7759252	roo:LTR:RNA	0	0	0	N	0	N	0	0	0	N	0	0	N	0	0	0	0	0	0	N	0	0	0	0	N	0	0	0	0	0	0	N	N	N	0	0	N	N	0	0	N	0	N	0	0
22985	X	5711682	5712030	undetermined:undetermined:undetermined	0	0	0	0	N	N	0	N	N	N	0	0	N	0	1	0	0	0	N	0	1	0	0	0	0	1	1	1	0	0	N	0	N	N	N	0	0	0	N	0	N	N	0	N	0
19337	X	3370984	3370979	flea:LTR:RNA	0	0	0	0	N	N	0	0	0	N	0	0	0	0	0	0	0	0	N	0	N	0	0	0	0	0	0	0	0	0	N	0	N	0	0	0	0	0	0	0	0	0	0	N	0
9246	2R	5235294	5235290	mdg1:LTR:RNA	N	0	0	0	N	0	0	N	0	0	0	0	0	0	0	0	0	0	0	N	0	N	0	0	N	0	0	0	0	0	0	0	0	0	0	0	0	0	0	0	0	0	0	0	0
25678	3L	2627872	2627862	Cr1a:non-LTR:RNA	0	0	0	0	0	0	0	0	0	N	0	0	0	0	0	0	0	0	0	0	0	0	0	0	0	0	0	0	0	0	0	0	0	0	0	0	0	0	0	0	0	0	0	0	0
25640	3R	14957485	14957482	undetermined:undetermined:undetermined	0	0	0	0	N	N	0	N	0	N	0	0	N	0	N	0	0	0	N	N	1	0	0	0	0	0	0	0	0	0	N	0	N	0	N	0	N	N	0	0	N	0	0	0	0
8139	X	13379425	13379422	undetermined:undetermined:undetermined	N	0	0	0	0	0	0	N	0	0	0	0	0	0	0	0	0	0	N	0	0	0	0	0	0	0	0	0	0	0	0	0	0	0	0	0	0	0	0	0	N	0	0	N	0
9646	3R	6918589	6918583	roo:LTR:RNA	0	0	0	0	0	N	0	0	0	N	0	0	N	0	0	0	0	0	0	N	0	0	0	0	0	0	0	0	0	0	0	0	0	0	0	0	N	N	0	0	0	0	N	0	0
16082	3L	7867675	7867667	FB:foldback:DNA	0	0	0	0	0	0	0	1	0	0	0	0	0	0	0	0	0	0	0	0	0	0	0	0	0	0	0	0	0	0	0	0	0	0	0	0	0	0	0	0	0	N	0	0	0
8112	2L	20050970	20050961	jockey:non-LTR:RNA	0	0	0	N	0	0	0	0	N	N	N	0	0	0	0	0	0	0	0	N	N	0	0	0	0	0	N	0	N	0	N	0	N	N	0	0	0	0	0	0	0	0	N	N	0
9686	X	13270806	13270577	Cr1a:non-LTR:RNA	0	0	0	0	0	0	0	N	0	0	0	0	0	0	0	0	N	0	N	0	0	0	0	0	0	0	0	0	0	0	0	0	0	0	0	0	0	0	0	0	0	0	0	N	0
6644	3R	21011869	21011857	jockey:non-LTR:RNA	0	N	0	0	N	N	0	N	N	N	0	N	N	N	N	N	0	N	0	0	0	0	0	N	0	N	0	0	0	0	N	N	N	N	N	0	0	N	N	0	N	N	N	N	0
22874	3R	13981855	13981869	undetermined:undetermined:undetermined	N	0	0	1	0	0	0	0	0	0	1	0	0	0	0	0	0	0	0	0	0	0	0	0	0	0	0	0	0	0	0	0	0	0	0	0	N	0	0	0	0	0	0	0	0
25862	2L	8447974	8447969	412:LTR:RNA	0	0	0	0	0	0	0	N	0	0	0	0	0	0	0	0	0	0	0	0	N	0	N	0	N	0	0	0	0	0	0	0	0	0	N	0	0	0	0	0	0	0	0	0	0
28513	3R	22765347	22765341	undetermined:undetermined:undetermined	0	N	0	N	0	N	0	N	0	N	0	0	0	0	N	0	0	0	0	0	0	0	0	0	0	0	0	0	0	0	0	0	0	0	0	0	0	N	0	0	0	0	0	0	0
24408	2R	6983291	6983290	roo:LTR:RNA	0	0	0	0	N	0	0	0	0	0	0	0	0	0	0	0	0	0	0	0	0	0	0	0	0	0	0	0	0	0	0	0	0	0	0	0	0	0	0	0	0	0	0	N	0
8491	3L	5346202	5346198	roo:LTR:RNA	0	0	0	N	0	0	0	0	0	0	0	0	0	0	0	0	0	0	0	0	0	0	0	0	0	0	0	0	0	0	0	0	0	0	0	0	0	0	0	0	0	0	0	0	0
24618	3R	18990610	18990606	undetermined:LTR:RNA	0	N	0	0	1	0	0	N	0	0	0	0	0	0	0	0	N	0	0	0	0	0	0	0	0	0	0	0	0	0	0	0	0	0	0	0	0	N	0	0	0	0	0	0	0
8999	3L	14222915	14222914	pogo:TIR:DNA	0	0	0	0	0	0	0	0	0	0	0	N	0	0	0	N	0	0	0	0	0	0	0	0	0	0	0	0	0	0	N	0	0	0	0	0	0	0	0	0	0	0	N	0	0
27538	2L	6260356	6260351	roo:LTR:RNA	0	0	0	0	N	0	0	0	0	0	0	0	0	0	0	N	0	0	0	0	0	0	0	0	0	0	0	0	0	0	N	0	0	0	0	0	N	0	0	0	0	0	0	0	0
29919	X	4613829	4613970	undetermined:LTR:RNA	1	0	0	0	0	N	0	0	0	0	0	0	0	0	0	0	1	0	0	0	N	0	0	0	0	0	0	0	0	0	0	0	0	0	0	0	0	0	0	0	0	0	0	0	0
31363	2L	5864879	5864872	roo:LTR:RNA	0	N	0	0	0	0	0	0	0	0	0	0	0	0	0	N	0	0	0	0	0	0	1	0	0	0	0	0	0	0	N	0	0	0	0	0	0	0	0	0	0	0	0	0	0
10251	3L	11731605	11731598	undetermined:undetermined:undetermined	0	0	0	0	N	0	0	0	0	0	N	0	0	0	0	0	0	0	0	0	0	0	0	0	0	0	0	0	0	0	0	0	0	0	0	0	0	0	0	0	0	0	0	0	0
12665	3R	20241167	20240939	undetermined:LTR:RNA	0	0	0	0	N	0	0	N	0	0	0	0	0	0	0	0	0	0	0	1	0	0	0	0	0	0	0	0	0	0	0	0	0	0	0	0	0	N	0	0	0	0	0	0	0
13925	3L	16887202	16887338	F:non-LTR:RNA	0	0	0	0	0	0	0	0	0	0	0	0	0	0	0	0	0	0	0	0	0	0	0	0	0	0	0	0	0	0	0	0	0	0	0	0	0	0	0	0	0	0	0	0	0
13199	3R	27083817	27083822	undetermined:undetermined:undetermined	0	N	0	0	N	0	0	N	0	0	0	0	0	0	0	N	0	N	0	0	0	0	0	N	0	0	0	0	0	0	N	0	0	0	0	0	N	N	0	0	0	0	N	0	0
28755	2R	4154538	4154524	I:non-LTR:RNA	0	0	0	0	0	0	0	N	0	N	0	0	0	0	0	0	0	0	0	0	0	0	0	0	N	0	0	0	0	0	0	0	0	0	0	N	0	0	0	0	0	0	0	0	0
17401	2L	16924078	16924074	undetermined:LTR:RNA	0	0	0	0	N	0	0	0	0	N	0	0	0	0	0	0	0	0	0	0	0	N	0	0	0	0	0	0	0	0	0	0	0	N	0	0	0	0	0	N	0	0	0	0	0
15673	3R	9678213	9678210	undetermined:undetermined:undetermined	0	1	0	0	0	N	0	N	0	0	0	0	N	0	1	0	0	N	N	N	0	0	0	0	0	0	N	0	0	0	N	N	0	0	0	0	N	0	0	0	0	0	0	0	0
7993	3L	17485452	17485447	undetermined:undetermined:undetermined	0	0	0	0	N	N	0	N	0	0	0	0	0	0	N	0	N	N	0	0	0	0	0	N	N	0	0	0	N	0	N	0	0	0	0	0	0	0	0	0	0	N	0	0	0
8431	2L	14262851	14262882	undetermined:undetermined:undetermined	0	1	0	N	0	0	N	0	0	0	0	1	0	0	0	0	0	0	0	0	0	0	0	0	0	0	0	0	0	N	0	0	0	N	0	0	N	0	1	0	N	0	0	N	0
28089	2R	15421786	15421782	roo:LTR:RNA	0	0	0	0	0	N	0	0	0	0	0	0	0	0	0	0	0	0	0	0	0	0	0	0	0	0	0	0	0	0	0	0	0	0	0	0	0	0	0	0	0	0	0	0	0
17208	2L	9148007	9147696	jockey:non-LTR:RNA	0	0	0	0	0	0	0	N	0	0	0	0	0	0	0	0	0	0	0	0	0	1	0	0	N	0	0	0	0	0	0	0	0	0	N	0	0	0	0	0	0	0	0	N	0
16633	X	5269483	5269280	undetermined:LTR:RNA	0	0	0	0	0	N	1	0	0	N	0	0	0	0	0	0	0	0	0	0	0	0	0	0	0	0	0	0	0	0	0	0	0	0	0	0	0	0	0	0	0	0	0	0	0
25800	X	14283169	14283274	undetermined:LTR:RNA	0	0	0	0	0	0	0	N	0	0	0	0	0	0	N	0	0	0	0	0	0	N	0	N	0	0	0	0	0	0	0	0	0	0	0	0	0	0	0	0	0	0	0	N	0
26253	3R	27376503	27376255	roo:LTR:RNA	N	N	0	N	N	N	0	0	N	0	N	0	N	0	N	N	0	N	N	N	0	0	N	N	0	0	0	0	0	0	N	0	N	N	N	0	N	N	0	N	0	0	N	0	0
25106	3R	1660979	1660725	roo:LTR:RNA	N	1	0	0	0	0	0	N	0	N	0	0	0	0	N	N	N	0	0	0	0	N	0	0	N	0	0	0	0	0	0	0	N	0	0	N	N	0	N	0	0	N	0	0	N
28928	3R	19436650	19436641	undetermined:undetermined:undetermined	0	N	0	0	0	0	0	0	0	0	0	0	0	0	0	0	0	0	0	0	0	0	0	N	0	0	0	0	0	0	0	0	N	0	0	0	0	N	0	0	0	0	0	0	0
26918	2R	11307556	11307626	transib3:TIR:DNA	0	0	0	0	0	N	0	0	0	N	0	0	N	0	0	0	0	0	N	0	0	0	0	0	0	0	0	0	0	0	0	0	0	0	0	0	0	0	0	0	0	0	N	0	0
14197	2R	12774538	12774535	undetermined:undetermined:undetermined	0	0	0	0	0	0	0	0	N	0	0	0	0	0	0	0	0	0	0	0	0	0	0	0	0	0	0	0	0	0	0	0	0	0	0	N	0	0	0	0	0	0	0	0	0
26661	3L	12351553	12351548	micropia:LTR:RNA	0	0	0	0	N	0	0	0	0	0	N	0	0	0	0	0	0	0	0	0	0	0	0	0	0	0	0	0	0	0	0	0	0	0	0	0	0	0	0	0	0	0	0	0	0
25071	2R	15600938	15600927	F:non-LTR:RNA	0	1	0	0	N	N	0	0	0	0	0	0	0	0	0	0	0	0	0	0	0	0	0	0	N	0	0	0	0	0	0	0	0	0	0	0	0	0	0	0	0	0	0	0	0
21463	3L	8031686	8031677	jockey:non-LTR:RNA	0	0	N	0	0	0	0	0	0	0	0	0	0	0	0	0	0	0	0	0	0	0	0	0	0	0	0	0	0	0	0	0	0	0	0	0	0	0	0	0	0	N	0	0	0
27531	2R	16310475	16310469	roo:LTR:RNA	0	0	0	0	0	N	0	0	0	0	0	0	0	0	0	0	0	0	0	0	0	0	0	0	0	0	0	0	0	0	0	0	0	0	0	0	0	0	0	0	0	0	0	0	0
9875	3R	4407817	4407814	Burdock:LTR:RNA	N	0	0	0	0	0	0	0	0	0	0	0	0	N	0	N	N	0	0	N	0	0	0	N	0	0	0	0	0	0	0	0	0	N	0	0	N	0	N	0	0	0	0	0	0
13009	3L	7397808	7397798	undetermined:undetermined:undetermined	0	0	0	0	0	0	0	0	N	0	0	1	0	N	0	0	0	0	0	0	0	0	0	0	0	0	0	0	0	0	0	0	0	0	0	0	0	0	0	N	0	N	0	0	0
23172	2R	15674460	15674234	roo:LTR:RNA	0	0	0	0	0	N	0	1	0	0	0	0	0	0	0	0	0	0	0	0	0	0	0	0	0	0	0	0	0	0	0	0	0	0	0	0	0	0	0	0	0	0	0	0	0
27556	3R	17996766	17996774	undetermined:undetermined:RNA	0	0	0	0	0	1	0	N	0	N	0	0	0	0	0	0	0	N	0	0	0	0	0	0	0	0	0	0	0	0	0	0	0	0	0	0	0	N	0	N	N	0	N	0	0
24143	X	13473543	13473539	roo:LTR:RNA	0	0	0	0	0	0	0	N	0	0	0	0	0	0	0	0	0	0	N	0	0	0	0	0	0	0	0	0	0	0	0	0	0	0	0	0	0	0	0	0	0	0	0	N	0
16295	3L	21689158	21689152	undetermined:undetermined:undetermined	N	0	0	N	0	0	0	N	0	N	N	N	0	0	0	N	N	0	N	N	0	N	0	N	N	0	N	0	N	0	0	N	0	N	N	0	N	N	N	N	N	0	N	0	0
18244	3L	11738994	11739000	jockey:non-LTR:RNA	0	0	0	0	N	0	0	0	0	0	N	0	0	0	0	0	0	0	0	0	0	0	0	0	0	0	0	0	0	0	0	0	0	0	0	0	N	0	0	0	0	0	0	N	0
21995	2R	7528922	7529000	Stalker4:LTR:RNA	0	N	0	0	N	N	0	0	N	N	0	N	0	0	N	0	N	0	N	0	0	0	0	N	N	N	0	0	0	0	0	0	0	0	0	0	N	0	0	0	N	N	0	N	0
20173	3L	9556907	9556909	rover:LTR:RNA	0	N	0	N	0	0	0	0	0	0	0	0	0	0	0	0	0	0	0	0	0	0	0	0	0	0	0	0	0	0	0	0	0	0	0	0	0	0	0	0	0	0	0	0	0
27993	X	3627251	3627263	297:LTR:RNA	0	0	0	0	0	N	0	0	0	0	0	0	0	0	0	0	0	0	0	0	N	0	0	0	0	0	0	0	0	0	N	0	0	0	0	0	0	0	0	0	0	0	0	N	0
8299	2R	5903197	5903220	Juan:non-LTR:RNA	N	N	0	0	0	0	0	N	0	0	0	0	0	0	0	0	N	0	0	0	0	N	1	0	0	0	0	0	0	1	0	0	0	0	0	0	N	0	0	0	0	0	0	N	0
25778	2L	8748157	8748152	undetermined:undetermined:undetermined	0	0	0	0	0	0	0	0	0	0	0	0	0	0	0	0	0	0	0	0	N	0	N	0	N	0	0	0	0	0	0	0	0	0	N	0	0	0	0	0	0	0	0	0	0
31932	X	6936749	6936739	undetermined:undetermined:undetermined	0	0	0	0	0	0	0	0	0	0	0	0	0	0	0	0	0	0	0	0	0	0	0	0	0	0	0	0	0	0	0	N	0	0	0	0	0	0	0	0	0	0	0	N	0
27502	X	11767789	11767528	Stalker2:LTR:RNA	0	0	0	0	N	0	0	0	0	0	0	0	0	0	0	0	0	0	0	0	0	0	0	0	0	0	0	0	0	0	0	0	0	N	0	0	0	0	0	0	0	0	0	N	0
20016	X	16822583	16822580	412:LTR:RNA	0	0	0	0	0	0	0	N	0	0	0	0	0	0	0	0	0	0	0	0	0	0	0	N	0	0	0	0	0	0	0	0	0	0	0	0	0	0	N	0	0	0	0	N	0
33794	3L	1880075	1879974	jockey:non-LTR:RNA	0	0	0	0	0	0	0	0	0	N	1	0	N	0	0	0	0	N	0	0	0	N	0	N	0	0	N	0	0	N	0	N	0	0	0	0	0	0	N	0	N	0	N	N	0
28177	2R	6576559	6576274	roo:LTR:RNA	N	N	0	0	N	0	0	N	0	0	0	0	0	0	0	0	0	0	0	0	0	0	0	0	0	0	0	0	0	0	0	0	0	0	0	0	0	0	0	0	0	0	0	N	0
32444	2R	5263326	5263322	Cr1a:non-LTR:RNA	0	0	0	0	0	0	0	0	0	0	0	0	0	0	0	0	0	0	0	N	0	N	0	0	0	0	0	0	0	0	0	0	0	0	0	0	0	0	0	0	0	1	0	0	0
29500	2L	14099282	14099043	roo:LTR:RNA	0	N	0	0	N	0	0	N	N	N	0	N	N	0	N	0	0	N	0	0	0	0	0	0	N	0	0	0	N	0	N	0	N	0	N	0	0	N	0	N	N	N	N	N	1
26403	3R	13505329	13505118	opus:LTR:RNA	0	0	0	0	N	0	0	0	0	0	N	0	0	0	0	0	0	0	0	0	0	0	0	0	0	0	0	0	0	0	0	0	N	0	0	0	N	N	0	0	0	0	0	0	0
19928	3L	4602859	4602880	undetermined:undetermined:undetermined	0	0	0	N	0	0	0	0	0	0	0	0	0	0	0	0	0	0	0	0	0	0	0	0	0	0	0	0	0	0	0	0	0	N	0	N	0	0	0	0	N	0	0	0	0
23536	2L	9115013	9115003	undetermined:undetermined:undetermined	0	0	0	0	0	0	0	N	0	0	0	0	0	0	N	0	0	0	0	0	0	0	0	0	N	0	0	0	0	0	0	0	0	0	N	0	N	0	0	0	0	0	0	N	0
31163	2L	3381240	3381235	roo:LTR:RNA	N	N	0	0	0	0	0	0	0	0	0	0	0	0	0	0	0	0	N	0	0	0	0	N	N	0	0	0	0	0	0	0	0	0	0	0	0	0	0	0	N	0	0	0	0
29524	X	7036953	7036711	I:non-LTR:RNA	0	0	0	0	0	0	0	0	0	0	0	0	0	0	0	0	0	0	0	0	0	0	0	0	0	0	0	0	0	0	0	N	0	0	N	0	0	0	0	0	0	0	0	N	1
15308	3R	5752809	5752797	undetermined:undetermined:undetermined	0	0	0	0	N	N	0	0	0	0	0	N	0	N	N	0	N	0	0	N	0	0	0	0	0	0	0	0	0	0	0	0	0	0	0	0	N	0	0	0	0	0	0	0	0
15389	3L	16955206	16955198	FB:foldback:DNA	0	0	0	0	0	0	0	0	0	0	0	0	0	0	0	0	0	0	0	0	0	0	0	0	0	0	0	0	0	0	0	0	0	0	0	0	0	0	0	0	0	0	0	0	0
17983	X	17902989	17902982	Quasimodo:LTR:RNA	0	0	0	0	0	0	0	0	0	N	0	0	0	0	0	0	N	0	0	0	0	0	0	0	0	0	0	0	0	0	0	0	0	0	0	0	0	0	0	0	0	0	0	N	0
19303	3R	1823140	1823135	undetermined:undetermined:undetermined	N	0	0	N	N	0	0	N	0	N	N	0	N	0	N	N	N	N	N	N	N	N	0	N	N	0	0	0	0	0	N	0	N	N	N	N	0	N	N	N	0	N	0	0	N
16370	3R	14891605	14891608	opus:LTR:RNA	0	0	0	0	0	0	0	0	0	0	0	0	0	0	0	0	0	0	0	N	0	0	0	0	0	0	0	0	0	0	0	0	0	0	0	0	N	N	0	1	0	0	0	0	0
27161	3L	15538187	15538181	undetermined:undetermined:undetermined	0	0	0	0	N	N	0	0	0	0	0	0	0	0	0	0	0	0	0	N	0	0	0	0	0	0	0	0	0	0	0	0	0	0	0	0	0	0	0	0	0	0	1	0	0
13501	2L	5478356	5478356	Ivk:non-LTR:RNA	0	N	0	0	0	0	0	0	0	N	0	0	0	0	0	N	0	0	0	0	0	0	0	0	0	0	0	0	0	0	0	0	0	0	0	0	0	0	0	0	0	0	0	0	0
25895	X	8474210	8474207	roo:LTR:RNA	0	0	0	0	0	0	0	0	0	0	0	0	0	0	0	0	0	0	0	0	0	0	0	0	0	0	0	0	0	0	0	N	N	0	0	0	0	0	0	0	0	0	0	0	0
22917	2L	3095033	3095043	jockey:non-LTR:RNA	N	N	0	0	0	0	0	N	0	0	0	0	0	0	1	0	0	0	0	0	0	0	0	N	0	0	0	0	0	0	0	0	0	0	N	0	0	0	0	0	0	0	0	0	0
13569	2R	9857430	9857423	undetermined:undetermined:RNA	0	0	0	0	0	0	0	0	0	0	0	0	0	0	0	0	0	0	0	0	0	0	0	0	0	0	0	0	0	0	0	0	0	0	0	0	0	0	0	0	0	0	N	0	0
16907	2L	5794380	5794372	FB:foldback:DNA	0	N	0	0	0	N	0	0	0	0	0	0	0	0	0	N	0	0	N	0	0	0	0	0	N	0	0	0	0	0	N	0	0	0	N	0	0	0	0	0	0	0	0	0	1
12166	3R	23661431	23661214	H:TIR:DNA	0	0	0	0	0	0	0	N	0	0	0	0	0	0	0	N	N	0	0	0	0	N	0	0	0	0	N	0	0	0	0	N	0	0	0	0	0	N	0	0	0	0	0	0	0
31347	2L	9783398	9783415	undetermined:undetermined:undetermined	0	0	0	0	0	0	0	0	0	0	0	0	0	0	0	0	0	0	0	0	0	0	1	0	N	0	0	0	0	0	0	0	0	0	0	0	0	0	0	0	0	0	0	N	0
12809	2L	2545271	2545266	undetermined:undetermined:undetermined	0	N	0	0	N	0	0	N	0	0	0	0	0	0	0	0	0	0	0	0	0	0	0	N	0	0	0	0	0	0	0	0	0	0	N	0	0	0	0	0	0	0	0	0	0
24519	2L	1466780	1466780	Transpac:LTR:RNA	0	0	0	0	1	N	0	0	0	0	0	0	0	0	0	0	0	0	0	0	0	N	0	0	0	0	0	N	0	0	0	0	0	0	0	0	0	0	0	0	N	0	0	0	0
33038	3L	10016577	10016574	Transpac:LTR:RNA	0	0	0	0	0	0	0	0	0	0	N	0	0	0	0	0	0	0	N	0	0	0	0	0	0	0	0	0	N	0	0	0	0	0	0	0	0	0	0	0	0	0	0	N	0
17961	X	7275809	7275501	roo:LTR:RNA	0	0	0	0	0	0	0	0	0	0	0	0	0	0	N	0	0	0	0	0	0	0	0	0	0	0	0	0	0	0	0	N	0	0	N	0	0	0	0	0	0	0	0	0	0
11381	X	3161258	3161255	undetermined:undetermined:undetermined	0	0	0	0	N	N	0	0	0	N	0	0	0	0	0	0	0	0	N	0	0	0	0	0	0	0	0	0	0	0	N	0	0	0	0	0	0	0	0	0	0	0	0	N	0
12105	3L	18640427	18640617	FB:foldback:DNA	0	0	0	0	0	0	0	0	0	N	0	0	0	0	N	0	0	0	0	0	1	0	0	0	0	0	1	0	0	0	0	0	0	0	0	0	0	0	0	0	0	0	0	0	0
29676	X	12769679	12769453	roo:LTR:RNA	0	0	0	0	0	0	0	N	0	0	0	0	0	0	0	0	0	0	N	0	0	0	0	0	0	0	0	0	0	0	0	0	0	0	0	0	0	0	0	0	0	0	0	N	1
34211	2L	9465637	9465624	jockey:non-LTR:RNA	0	0	0	0	0	0	0	0	0	0	0	0	0	0	0	0	0	1	0	0	0	0	0	0	N	0	0	0	0	0	0	0	0	0	0	0	0	0	0	0	0	0	0	0	0
11089	2L	3726791	3726807	undetermined:undetermined:undetermined	N	N	0	0	0	0	1	N	0	0	0	0	0	0	0	N	0	0	0	0	0	0	0	0	0	0	0	0	0	0	0	0	0	N	N	N	0	0	N	0	0	0	0	0	N
12422	2L	7863616	7863611	undetermined:LTR:RNA	0	0	0	0	0	0	0	0	0	N	0	0	0	0	0	0	0	N	N	0	N	0	N	0	N	0	0	0	0	0	0	0	0	0	N	0	0	0	0	0	0	0	0	0	0
583	X	12462791	12462778	jockey:non-LTR:RNA	0	0	0	0	0	0	0	0	0	0	0	0	0	0	0	0	0	0	0	0	0	0	0	0	0	0	0	0	0	0	0	0	0	0	0	0	0	0	0	0	0	0	0	N	0
19081	2R	9577734	9577728	G2:non-LTR:RNA	0	0	0	0	N	0	0	0	0	0	0	0	N	0	0	0	0	0	0	0	0	0	0	0	0	0	0	0	0	0	0	0	0	0	0	0	0	0	0	0	0	0	N	0	0
27162	3R	18916665	18916662	Transpac:LTR:RNA	0	N	0	0	0	0	0	N	0	0	0	0	0	0	0	0	N	0	0	0	0	0	0	0	0	0	0	0	0	0	0	0	0	0	0	0	0	N	0	0	0	0	1	0	0
17193	2L	18694058	18694063	pogo:TIR:DNA	0	0	0	N	N	0	0	0	N	N	0	0	0	0	0	0	0	0	0	N	N	1	0	0	0	0	0	0	0	0	0	N	0	N	0	0	0	0	0	N	0	0	0	N	0
18583	X	10946356	10946351	roo:LTR:RNA	0	0	0	0	0	0	N	N	0	0	0	0	0	0	0	0	0	0	N	0	0	0	0	N	0	0	0	0	0	0	0	0	0	0	0	0	0	0	0	0	0	0	0	N	0
15923	2L	9301591	9301593	Tirant:LTR:RNA	0	0	0	0	0	0	0	N	0	0	0	0	0	0	0	N	0	0	0	0	0	0	0	0	N	0	0	0	0	0	0	0	1	0	0	0	0	0	0	0	0	0	0	0	0
7852	2L	10030527	10030291	roo:LTR:RNA	0	0	0	0	0	0	0	0	0	0	0	0	0	0	0	0	0	0	0	0	0	0	0	0	0	0	0	0	0	0	0	0	0	0	0	0	0	0	0	0	0	0	0	N	0
8817	3R	16200799	16200794	undetermined:undetermined:undetermined	0	0	0	0	N	0	0	0	0	0	0	0	0	0	0	0	0	0	0	0	0	0	0	0	N	0	0	0	0	0	0	0	0	0	0	0	0	N	0	0	0	0	0	0	0
8946	3R	1497163	1497157	undetermined:undetermined:undetermined	N	0	0	N	0	0	0	N	0	N	N	0	N	0	N	N	N	N	N	N	0	N	0	1	N	0	0	0	0	0	0	0	N	N	N	N	N	0	N	N	0	N	0	1	N
32841	3L	292420	292204	pogo:TIR:DNA	0	0	0	0	0	0	0	0	N	0	0	0	N	0	0	0	N	0	0	0	0	0	0	0	0	0	0	0	0	N	0	0	0	0	0	0	0	0	0	0	0	0	0	1	0
8808	3L	13732928	13732915	Rt1a:non-LTR:RNA	0	0	0	0	0	0	0	0	0	0	0	N	0	0	0	N	0	0	0	0	0	0	0	0	0	0	0	0	0	0	N	0	0	0	0	0	0	0	0	0	0	0	N	0	0
23308	2R	12383853	12383593	jockey:non-LTR:RNA	0	0	0	0	0	N	0	0	N	0	0	0	0	0	0	0	0	0	0	0	0	0	0	0	0	0	0	0	0	0	0	0	0	0	0	N	0	0	0	0	0	0	0	0	0
16876	X	9839832	9839829	Tabor:LTR:RNA	0	0	0	0	0	0	N	0	0	0	0	0	0	0	0	0	0	0	0	0	0	0	0	0	0	0	0	0	0	0	0	0	0	0	N	0	0	0	0	0	0	0	0	N	0
29173	3R	9936431	9936427	roo:LTR:RNA	0	0	0	0	0	N	0	0	0	0	0	0	0	0	0	0	0	N	0	0	0	N	0	0	0	0	0	0	0	0	0	0	0	0	0	0	N	0	0	0	0	0	0	0	0
14855	3R	27671839	27671543	roo:LTR:RNA	N	N	0	N	N	N	N	N	N	N	N	N	N	N	N	N	N	N	N	N	0	0	N	N	N	0	N	N	N	0	N	0	N	N	N	N	N	N	N	N	N	0	N	0	N
12410	2L	9690910	9690905	Quasimodo:LTR:RNA	0	0	0	0	0	0	0	N	0	0	0	0	0	0	0	0	0	0	0	0	0	0	0	0	N	0	0	0	0	0	0	0	0	0	0	0	0	0	0	0	0	0	0	N	0
31137	X	20755921	20755917	transib1:TIR:DNA	0	0	0	0	0	N	N	0	0	N	0	0	0	0	0	0	0	0	0	0	0	0	0	0	0	0	0	0	0	0	N	0	0	0	0	0	0	0	0	0	0	0	0	0	0
34741	2L	16902310	16902309	pogo:TIR:DNA	0	0	0	0	0	N	0	0	0	N	0	0	N	0	N	0	N	0	0	0	N	N	0	0	0	0	0	0	0	0	N	0	0	0	N	0	0	N	0	0	0	0	N	0	0
100121	2L	8594520	8601516	297:LTR:RNA	0	0	0	N	N	0	0	N	0	0	N	N	0	0	0	N	0	N	N	N	N	0	N	0	N	0	0	0	0	0	N	0	0	N	N	0	N	N	0	N	N	0	0	0	0
24042	3R	19686844	19686843	pogo:TIR:DNA	0	0	0	0	N	0	N	N	0	0	0	0	0	0	0	0	N	0	0	0	0	N	0	0	0	0	0	0	0	0	0	0	0	0	0	0	0	N	0	0	N	0	0	0	0
10947	3R	18936654	18936769	undetermined:undetermined:undetermined	0	N	0	0	0	N	1	0	0	0	0	0	0	0	0	N	N	0	0	0	0	0	0	0	0	0	0	0	0	0	0	0	0	0	0	0	0	0	0	0	0	0	0	0	0
26716	3R	17747054	17747048	undetermined:undetermined:undetermined	0	0	0	0	0	0	0	N	0	0	0	0	0	0	0	0	N	0	0	0	0	0	0	0	0	0	0	0	0	0	0	0	0	0	0	0	0	N	1	0	0	0	0	0	0
25665	2R	7453710	7453711	Ivk:non-LTR:RNA	0	0	0	N	N	0	0	0	0	N	0	0	0	0	0	0	0	0	0	0	0	0	0	0	0	0	0	0	0	0	0	0	0	0	0	0	0	0	0	0	0	0	0	N	0
4589	2R	19380316	19380315	undetermined:undetermined:undetermined	0	0	0	0	0	0	0	N	0	N	0	0	0	N	0	1	N	0	0	N	0	0	0	0	N	0	1	0	0	0	N	0	N	0	0	0	N	0	N	0	0	N	0	0	0
17911	2R	4842085	4842074	G2:non-LTR:RNA	N	0	0	0	N	0	0	0	0	0	0	0	0	0	0	0	0	0	N	N	0	N	0	N	0	0	0	0	0	0	N	0	0	0	N	0	0	0	0	0	0	0	0	0	0
11891	2L	909860	909856	Cr1a:non-LTR:RNA	0	0	0	0	0	N	0	0	0	0	0	0	0	0	0	N	0	0	0	0	0	N	0	N	0	0	0	0	0	0	0	0	0	N	0	0	0	0	0	0	N	N	0	0	0
31533	3L	7430965	7430962	undetermined:undetermined:undetermined	0	0	0	0	0	0	0	0	N	0	0	0	0	0	0	0	0	0	0	0	0	0	0	0	0	0	0	0	0	0	0	0	0	0	0	0	0	0	0	0	0	N	0	0	0
29109	3R	6602765	6602501	HB:TIR:DNA	0	0	0	0	N	N	0	0	0	N	0	0	N	0	0	0	0	0	0	N	0	0	0	0	0	0	0	0	0	0	0	0	0	0	0	0	N	0	0	0	0	0	N	0	0
21377	X	14015841	14015869	roo:LTR:RNA	0	0	0	0	0	N	0	N	0	0	0	0	0	0	0	0	0	0	N	0	0	0	0	0	N	0	0	0	0	0	0	0	0	0	0	0	N	0	0	0	0	0	0	N	0
26664	3R	4327568	4327296	Burdock:LTR:RNA	N	0	0	0	0	N	0	0	0	0	0	0	0	N	0	N	N	0	0	N	0	0	0	N	0	0	0	0	0	0	0	0	0	N	0	0	N	0	N	0	0	0	N	0	0
19432	2R	11017750	11017735	undetermined:undetermined:undetermined	0	0	0	0	0	0	0	0	0	N	0	0	N	0	0	0	0	0	0	0	0	0	0	0	0	0	0	0	0	0	0	0	0	0	0	0	0	0	0	0	0	0	N	0	0
11784	3L	21456739	21456736	Burdock:LTR:RNA	N	0	0	N	0	0	0	N	0	N	N	0	0	0	0	N	N	0	N	N	1	N	0	N	N	0	0	0	N	0	0	N	0	N	N	0	N	N	N	0	N	0	N	0	0
12618	3L	6821506	6821493	undetermined:undetermined:undetermined	0	0	0	0	0	0	0	0	N	0	0	0	0	0	0	0	0	0	0	1	0	0	0	0	0	0	0	0	0	0	0	0	0	0	0	0	0	0	0	0	0	0	0	0	0
13148	2R	10771535	10771532	undetermined:undetermined:undetermined	1	N	0	0	N	N	0	N	N	N	0	1	N	0	N	N	0	0	N	0	N	1	0	N	N	0	0	1	N	0	N	0	0	N	0	0	N	0	N	0	N	0	N	1	0
31560	X	17857938	17857931	opus:LTR:RNA	0	0	0	0	0	0	0	N	0	N	0	0	0	0	0	0	N	0	0	0	0	0	0	0	0	0	0	0	0	0	N	0	0	0	0	0	0	0	N	0	0	0	0	N	0
14058	3R	8447999	8447995	undetermined:undetermined:undetermined	N	0	0	N	0	N	0	0	0	N	N	N	0	0	0	0	0	0	0	N	0	0	N	N	N	0	0	0	0	0	0	N	N	N	0	0	N	N	0	N	N	0	N	0	0
12594	2R	18504432	18504420	BS:non-LTR:RNA	0	0	0	0	0	0	0	N	0	0	0	0	0	0	0	0	0	1	0	1	0	0	0	0	0	0	0	0	0	0	0	N	0	0	0	N	0	0	0	0	0	0	N	0	0
26927	2R	12294810	12294812	undetermined:undetermined:undetermined	0	0	0	0	0	N	0	0	N	0	0	0	0	0	0	0	0	0	0	0	0	0	0	0	0	0	0	0	0	0	0	0	0	0	0	N	0	0	0	0	0	0	0	0	0
12322	2L	5105964	5105959	undetermined:undetermined:undetermined	0	N	0	0	0	0	0	N	N	0	0	1	N	0	N	0	0	N	0	0	0	0	0	N	N	0	0	0	0	0	N	0	0	0	N	0	0	0	0	0	N	N	N	0	0
34018	3L	9459874	9459924	pogo:TIR:DNA	0	N	0	N	0	0	0	0	0	0	0	0	0	0	0	1	0	0	0	0	0	0	0	0	0	0	0	0	0	0	0	0	0	0	0	0	0	0	0	0	0	0	0	N	0
8838	3R	24020697	24020687	jockey:non-LTR:RNA	0	0	0	0	N	0	0	N	0	0	0	0	0	0	0	0	N	0	0	0	0	N	0	N	0	0	N	0	0	0	0	N	0	0	0	0	0	N	0	0	0	0	0	0	0
30714	3L	16489806	16489588	jockey:non-LTR:RNA	0	0	0	0	0	N	0	0	0	0	0	0	N	0	0	0	0	0	0	0	0	0	0	0	N	0	0	0	0	0	0	0	0	0	0	0	0	0	0	N	0	0	0	0	0
19348	X	4389913	4389908	flea:LTR:RNA	0	0	0	0	0	0	0	0	0	0	0	0	N	0	0	0	0	0	0	0	N	0	0	0	0	0	0	0	N	0	0	0	N	0	0	0	0	N	0	0	0	0	N	0	0
30814	2L	6280730	6280704	I:non-LTR:RNA	0	0	0	0	0	0	0	0	0	0	0	0	0	0	0	N	0	0	0	0	0	0	0	0	0	0	0	0	0	0	N	0	0	0	0	0	0	0	0	0	0	0	0	0	0
14439	3R	22166650	22166647	undetermined:undetermined:undetermined	0	0	0	N	0	N	0	N	0	0	0	0	0	1	0	0	N	N	0	0	0	0	1	0	0	0	0	0	0	0	0	0	0	0	0	N	N	N	0	0	0	0	0	0	0
34636	3R	15331848	15331853	undetermined:undetermined:undetermined	0	0	0	0	N	0	0	0	0	0	0	0	0	0	0	0	0	0	0	N	0	0	0	0	0	0	0	0	0	0	N	0	0	0	0	0	N	0	0	0	0	0	0	0	0
17895	3R	22597352	22597348	undetermined:undetermined:undetermined	0	0	0	0	0	N	1	0	0	0	0	0	0	0	0	0	0	N	0	0	0	0	0	0	0	0	0	0	0	0	0	0	0	0	0	N	0	0	0	0	0	0	0	0	0
24495	X	868056	868051	undetermined:undetermined:undetermined	N	0	0	N	N	0	0	N	N	0	0	0	0	N	N	N	0	0	0	0	0	0	0	0	0	0	0	0	0	0	0	N	0	N	N	0	0	N	0	0	0	0	0	N	0
25015	X	4615587	4615582	roo:LTR:RNA	0	1	0	0	0	N	0	0	0	0	0	0	0	0	0	0	0	0	0	0	N	0	0	0	0	0	0	0	0	0	0	0	0	0	0	0	0	0	0	0	0	0	0	0	0
100234	4	1259953	1264539	F:non-LTR:RNA	1	1	1	1	1	1	1	1	1	1	1	1	1	1	1	1	1	1	1	1	1	1	1	1	1	1	1	1	1	1	1	1	1	1	1	1	1	1	1	1	1	1	1	1	1
1577	3R	6961782	6961775	gypsy12:LTR:RNA	0	0	0	0	0	N	0	0	0	N	0	0	N	0	0	0	0	0	0	N	0	0	0	0	0	0	0	0	0	0	0	0	0	0	0	0	N	N	0	0	0	0	N	0	0
16668	3R	19252862	19252656	INE-1:TIR:DNA	0	N	0	0	0	0	0	N	0	0	0	0	0	0	0	0	N	0	0	0	0	0	0	0	0	0	0	0	0	0	0	0	0	0	0	0	0	N	0	0	0	0	0	0	0
20513	3L	17557200	17557197	Tirant:LTR:RNA	0	0	0	0	0	0	0	0	0	0	0	0	0	0	0	0	N	0	0	0	0	0	0	0	0	0	0	0	0	1	0	0	0	0	0	0	0	0	0	0	0	0	0	0	0
29218	3R	25283635	25283629	Cr1a:non-LTR:RNA	0	0	0	0	0	0	0	N	0	0	0	0	0	0	0	0	0	0	0	0	0	0	0	0	0	0	0	0	0	0	0	N	0	0	0	0	0	N	0	0	0	0	0	0	0
25979	2R	4657292	4657307	undetermined:undetermined:undetermined	N	0	0	0	N	0	0	N	0	0	0	1	0	0	0	0	0	0	0	N	0	N	0	0	0	0	0	0	0	1	0	0	0	0	0	0	0	0	0	0	0	0	0	1	0
17677	2L	480504	480500	diver:LTR:RNA	0	0	0	0	0	N	0	0	0	0	0	0	0	0	0	N	0	0	0	0	0	N	0	N	0	0	1	0	0	0	0	0	0	N	0	0	0	0	0	0	0	N	0	0	0
1329	X	3405333	3405329	undetermined:LTR:RNA	0	0	0	0	0	N	0	0	0	0	0	0	0	0	0	0	0	0	0	0	N	0	0	0	0	0	0	0	N	0	N	0	0	1	0	0	0	0	0	0	0	0	0	0	0
27777	3L	5938280	5938032	undetermined:undetermined:undetermined	0	0	0	N	0	0	0	0	0	0	0	0	0	0	0	0	0	0	0	0	0	0	0	0	0	0	0	0	0	0	0	0	0	0	0	0	0	0	0	0	0	0	0	0	0
28565	3L	19244092	19244252	undetermined:undetermined:RNA	0	0	0	0	0	0	0	0	0	N	0	0	0	0	N	N	N	0	0	0	0	0	0	N	0	0	0	0	0	0	0	0	0	N	0	0	N	0	0	0	N	0	0	0	0
33759	2R	20739220	20739208	transib3:TIR:DNA	N	N	0	0	0	0	0	N	0	N	N	N	0	N	N	N	N	N	N	N	N	N	N	N	N	0	N	0	N	1	N	N	N	N	N	N	0	N	N	N	0	N	N	N	N
13071	3L	703504	703493	undetermined:undetermined:undetermined	0	0	0	0	0	0	0	0	N	0	0	1	N	N	0	0	0	N	N	N	0	0	0	0	N	0	0	0	N	N	N	0	0	0	0	0	N	0	0	0	0	0	0	0	0
320	3R	5689900	5689888	mdg1:LTR:RNA	0	0	0	0	N	N	0	0	0	0	0	N	0	N	N	0	N	0	0	N	0	0	0	0	0	0	0	0	0	0	0	0	0	0	0	0	N	0	0	0	0	0	0	0	0
26836	X	6331772	6331806	undetermined:undetermined:undetermined	0	0	0	0	0	0	0	0	0	0	0	0	0	0	0	0	0	0	0	0	0	0	0	0	0	0	0	0	0	0	0	0	0	0	N	0	N	0	1	0	0	0	0	N	0
811	3R	9264057	9264047	undetermined:undetermined:undetermined	N	N	0	0	0	N	0	0	0	0	0	N	0	0	0	0	0	N	0	N	0	0	N	N	N	0	0	0	0	0	0	N	N	N	0	0	N	0	N	N	0	0	0	0	0
24994	2L	10113759	10113755	undetermined:undetermined:undetermined	0	0	0	0	0	0	0	0	0	0	N	0	0	0	0	N	0	0	0	0	0	0	0	0	0	0	0	0	0	0	0	0	0	0	0	0	0	0	0	0	0	0	0	N	0
26113	3R	19422690	19422683	F:non-LTR:RNA	0	N	0	0	0	0	0	N	0	0	0	0	0	0	0	0	N	0	0	0	0	0	0	1	0	0	0	0	0	0	0	0	0	0	0	0	0	N	0	0	0	0	0	0	0
100397	3L	20814433	20817839	FB:foldback:DNA	N	N	1	0	0	N	0	N	1	N	0	0	1	0	N	N	0	N	0	0	1	N	0	1	1	0	0	0	N	1	1	0	1	N	0	0	N	N	0	1	N	0	N	0	1
819	2R	19909130	19909137	pogo:TIR:DNA	0	0	0	0	0	0	0	N	0	0	0	0	N	0	0	0	0	0	N	0	0	0	N	0	0	0	0	0	0	0	0	0	0	0	0	0	0	0	0	0	0	0	0	0	0
11360	X	7932703	7932793	undetermined:undetermined:undetermined	0	0	0	0	0	0	0	0	0	0	0	0	0	0	0	0	0	0	0	1	0	0	0	0	0	1	0	0	0	0	0	N	0	0	0	0	0	0	N	0	0	0	0	1	0
27305	3L	3397322	3397320	undetermined:undetermined:undetermined	0	0	0	0	0	0	0	0	0	0	0	0	0	0	0	0	0	0	0	0	0	0	0	0	0	0	0	0	0	0	0	0	0	0	0	N	0	0	0	0	0	0	0	0	0
385	3R	3700594	3700582	undetermined:undetermined:undetermined	N	0	0	0	0	0	0	0	0	N	0	0	0	0	0	N	N	N	0	N	0	0	0	0	0	1	0	0	0	0	0	N	N	N	0	0	0	0	N	0	0	0	N	0	0
25755	2L	6240104	6240101	Burdock:LTR:RNA	0	0	0	0	0	0	0	0	0	0	0	0	0	0	0	N	0	0	0	0	0	0	0	0	0	0	0	0	0	0	N	0	0	0	0	0	0	0	0	0	0	0	1	0	0
25872	2L	4422126	4422120	undetermined:undetermined:undetermined	0	N	0	0	0	0	0	0	0	0	0	0	0	0	0	N	0	0	0	0	0	0	0	0	1	0	0	0	0	0	0	0	0	0	N	0	N	0	N	0	N	0	0	0	0
100345	2L	17973634	17974099	INE-1:TIR:DNA	1	1	1	N	N	1	1	1	1	N	1	1	1	1	1	1	1	1	1	1	1	1	1	1	1	1	1	1	1	1	1	N	1	N	1	1	1	1	1	N	1	1	1	1	1
7213	2L	2812269	2812259	jockey:non-LTR:RNA	0	0	0	0	0	0	0	N	0	0	0	0	0	0	0	0	0	0	0	0	0	0	0	N	0	0	0	0	0	0	0	0	0	0	N	0	0	0	0	0	0	0	N	0	0
23301	3R	17136402	17136391	roo:LTR:RNA	0	N	0	0	N	0	0	0	0	N	0	N	0	N	N	0	N	0	0	0	N	0	0	N	0	0	0	N	0	0	0	0	N	N	N	0	0	N	N	0	N	N	N	N	0
12408	2L	19724195	19724196	mdg3:LTR:RNA	0	0	0	N	N	0	0	0	N	N	N	0	0	0	0	0	0	0	0	N	N	0	0	N	0	0	N	0	N	0	N	0	N	N	0	0	0	0	0	0	0	0	0	N	0
23918	3R	22233954	22233948	undetermined:undetermined:undetermined	0	0	0	0	0	N	0	N	0	0	0	0	0	0	0	0	N	N	0	0	0	0	0	0	0	0	0	0	0	0	0	0	0	0	0	N	0	N	0	0	0	0	0	0	0
8381	3R	14467782	14467775	roo:LTR:RNA	0	0	0	0	0	0	0	0	0	0	0	0	0	0	0	0	0	0	0	0	0	0	0	0	0	0	0	0	N	0	0	0	0	0	0	0	N	N	0	0	0	0	0	0	0
25049	2L	8444294	8444285	roo:LTR:RNA	0	1	0	0	0	0	0	N	0	0	0	0	0	0	0	0	0	0	0	0	N	0	N	0	N	0	0	0	0	0	0	0	0	0	N	0	0	0	0	0	0	0	0	0	0
15541	3L	11479172	11479165	undetermined:undetermined:undetermined	0	0	0	0	N	0	0	0	0	0	N	0	0	0	0	0	0	0	0	0	0	0	0	0	N	0	0	0	0	0	0	0	0	0	0	0	0	0	0	0	0	0	0	0	0
27443	3R	24212371	24212367	3S18:LTR:RNA	0	0	0	0	N	0	0	N	0	0	0	0	0	0	0	0	N	0	0	0	0	N	0	N	0	0	N	0	0	0	0	N	0	0	0	0	0	N	0	0	0	0	0	0	0
24387	X	11616873	11616869	undetermined:undetermined:undetermined	0	0	0	0	N	0	0	0	0	0	0	0	0	0	0	0	0	0	0	0	0	0	0	0	0	0	0	0	0	0	0	0	0	N	0	0	0	0	0	0	0	0	0	N	0
27292	3R	12786422	12786414	Ivk:non-LTR:RNA	0	0	0	0	N	0	0	0	0	0	N	0	0	0	0	0	0	0	0	0	0	0	N	0	0	0	N	0	0	0	0	0	0	0	0	0	N	N	0	0	0	0	0	0	0
34925	2R	19457963	19457970	undetermined:undetermined:undetermined	0	0	0	0	0	0	0	N	0	0	0	0	0	0	0	0	0	0	0	0	0	0	0	0	0	0	0	0	0	0	0	0	0	1	0	0	0	0	0	0	0	0	0	0	0
22206	3R	704370	704105	transib3:TIR:DNA	N	0	0	N	N	0	0	0	0	0	N	0	N	0	N	N	N	N	N	N	0	N	0	N	0	0	0	1	N	0	N	0	N	N	N	N	N	N	N	N	0	N	N	N	N
34336	3L	6146071	6145855	Cr1a:non-LTR:RNA	0	0	0	N	0	N	0	0	0	0	0	0	1	0	0	0	0	0	0	0	0	0	0	0	0	0	0	0	0	0	0	0	0	0	0	0	0	0	0	0	0	0	0	0	0
24029	2L	13871305	13871308	roo:LTR:RNA	0	0	0	N	0	0	0	0	0	0	0	0	0	0	0	0	0	0	0	0	0	0	0	0	0	0	0	0	0	0	0	0	N	0	0	0	0	0	0	0	0	N	0	N	0
14575	2L	13362220	13362000	roo:LTR:RNA	0	0	0	N	0	0	0	N	0	0	0	0	0	0	N	0	0	0	0	0	0	0	0	0	0	0	0	0	0	0	0	0	N	0	0	0	0	0	0	0	0	N	0	N	0
12325	3L	6519664	6519499	Rt1b:non-LTR:RNA	0	0	0	N	0	0	0	0	N	0	0	0	0	0	0	0	0	0	0	0	0	0	0	0	0	0	0	0	0	0	0	0	0	0	0	0	0	0	0	0	0	0	0	1	0
16358	2L	1780619	1780906	undetermined:undetermined:undetermined	0	0	0	0	N	N	0	0	1	0	0	0	0	0	0	0	0	0	0	0	0	0	0	0	0	0	0	0	0	0	0	0	0	0	0	0	0	0	0	1	N	0	0	0	0
9511	X	18948320	18948315	undetermined:undetermined:undetermined	0	0	0	0	0	0	0	0	0	N	0	0	0	0	0	0	0	0	0	0	0	0	0	0	0	0	0	0	0	0	0	0	0	0	0	0	0	0	0	0	0	0	0	0	0
25551	2R	7995716	7995712	transib1:TIR:DNA	0	0	0	N	N	0	0	0	0	0	0	0	N	0	N	0	0	N	N	0	0	N	0	0	N	0	0	0	N	N	0	1	0	N	0	0	N	N	0	0	N	0	N	N	0
12518	3R	18478557	18478606	undetermined:undetermined:undetermined	0	N	0	0	0	0	0	N	0	0	0	0	0	0	0	0	0	0	0	0	0	0	0	0	0	1	0	0	0	0	0	0	0	N	0	0	1	N	0	0	0	0	0	0	0
19776	3L	7217177	7217165	jockey:non-LTR:RNA	0	0	0	0	0	0	0	0	N	0	0	0	0	0	0	0	0	0	0	0	0	0	0	0	0	1	0	0	0	0	0	0	0	0	0	0	0	0	0	0	0	N	0	0	0
100510	4	382049	382686	INE-1:TIR:DNA	1	1	1	1	1	1	1	1	1	1	1	1	1	1	1	1	1	1	1	1	1	1	1	1	1	1	1	1	1	1	1	1	1	1	1	1	1	1	1	1	1	1	1	1	1
34184	3R	14592011	14592014	Rt1b:non-LTR:RNA	0	0	0	0	0	0	0	0	0	0	0	0	1	0	0	0	0	1	0	0	0	0	0	0	0	0	0	0	0	0	0	0	0	0	0	0	0	N	0	0	0	0	0	0	0
25447	3R	5018154	5018153	pogo:TIR:DNA	N	0	0	0	0	N	0	0	0	0	0	N	0	N	0	N	N	0	0	N	0	0	0	N	0	0	0	0	0	0	0	1	0	0	0	0	N	0	0	0	0	0	0	0	0
29263	3L	16792121	16792115	undetermined:undetermined:RNA	0	0	0	0	0	0	0	0	0	0	0	0	0	0	0	0	0	0	0	0	0	0	0	0	0	0	0	0	0	0	0	0	N	0	0	0	0	0	0	0	0	0	0	0	0
31317	2L	5376450	5376453	Doc:non-LTR:RNA	1	N	0	0	0	0	0	0	0	0	0	0	0	0	0	N	0	0	0	0	0	0	1	0	0	0	0	0	0	0	0	0	0	0	N	0	0	0	0	0	0	0	0	0	0
32610	3R	10844399	10844395	Cr1a:non-LTR:RNA	0	0	0	0	N	N	0	0	0	0	0	0	0	N	0	0	0	0	N	0	0	0	0	0	0	0	0	0	0	0	0	0	0	0	0	0	0	N	0	0	0	0	0	0	0
13273	2L	19411718	19411709	FB:foldback:DNA	0	0	0	N	N	0	0	0	N	N	N	0	0	0	0	0	0	0	0	N	N	0	0	N	0	0	0	0	N	0	N	0	0	N	0	0	0	0	0	N	0	0	0	N	0
21595	3R	9889011	9889003	undetermined:undetermined:undetermined	0	0	0	0	0	N	0	0	0	0	0	0	0	0	0	0	0	0	0	0	0	N	0	0	0	0	0	0	0	0	0	0	0	0	0	0	0	1	0	0	0	0	0	0	0
24554	2R	5628690	5628687	undetermined:undetermined:undetermined	N	N	0	0	N	1	0	N	0	0	0	0	0	0	0	0	0	0	0	N	0	0	0	0	0	0	0	0	0	0	0	0	0	0	0	0	0	0	0	0	0	0	0	N	0
18487	3L	5242623	5242616	undetermined:undetermined:undetermined	0	0	0	N	N	0	0	0	0	N	0	0	0	0	N	N	N	N	0	0	0	0	0	N	N	0	0	0	0	0	0	0	0	0	0	0	0	0	0	N	0	N	0	0	0
25051	3L	4958425	4958422	roo:LTR:RNA	0	1	0	0	0	0	0	0	0	0	0	0	0	0	0	0	0	0	0	0	0	0	0	0	0	0	0	0	0	0	0	0	0	0	0	0	0	0	0	0	0	0	0	0	0
29632	2R	16853652	16853418	mdg1:LTR:RNA	0	0	0	0	0	N	0	0	0	0	0	0	0	0	0	0	0	0	0	0	0	0	0	0	0	0	0	0	0	0	0	0	0	0	0	0	0	0	0	0	0	0	0	0	1
25268	2R	7587799	7587796	gypsy12:LTR:RNA	0	0	0	N	N	0	0	N	0	N	0	0	N	0	0	0	0	0	0	0	0	0	0	N	0	0	0	0	0	0	0	1	0	0	0	0	N	N	N	0	N	N	0	N	0
21138	2L	1340026	1340022	undetermined:undetermined:undetermined	0	1	1	0	0	N	0	N	0	0	0	0	0	0	0	0	0	0	0	0	0	N	0	0	0	0	0	0	0	0	0	0	0	0	0	0	0	0	0	0	N	0	0	0	0
15993	X	7690152	7689889	Quasimodo:LTR:RNA	0	0	0	0	0	0	0	0	0	0	0	0	0	0	0	0	0	0	0	0	0	0	0	0	0	0	0	0	0	0	0	N	0	0	0	0	0	0	0	0	0	0	0	0	0
14712	3L	18062522	18062517	undetermined:undetermined:undetermined	0	0	0	0	0	0	0	0	0	0	0	0	0	0	N	0	N	0	N	0	0	0	0	0	0	0	0	0	0	0	0	0	0	0	0	0	0	0	0	0	0	0	0	0	0
100409	4	804783	806092	Tc1:TIR:DNA	1	1	1	1	1	1	1	1	1	1	1	1	1	1	N	1	1	1	1	1	1	1	1	1	1	1	1	1	1	1	1	1	1	1	1	1	1	1	1	1	1	1	1	1	1
16955	3R	16875897	16875907	undetermined:undetermined:undetermined	0	0	0	0	N	0	0	N	0	0	0	0	0	0	0	0	N	0	0	0	0	0	0	0	0	0	0	0	0	0	0	0	0	0	0	0	0	N	0	0	0	0	0	0	0
13672	3L	14777938	14777672	Max:LTR:RNA	0	0	0	0	0	N	0	0	0	0	0	N	0	0	0	N	0	0	0	0	0	0	0	0	0	0	0	0	0	0	0	0	0	0	0	1	0	0	0	0	0	0	0	0	0
34039	X	12905815	12905809	roo:LTR:RNA	0	0	0	0	0	0	0	N	0	0	0	0	0	0	0	1	0	0	N	0	0	0	0	N	0	0	0	0	0	0	0	0	0	0	0	0	0	0	0	0	0	0	0	N	0
22349	3L	8697604	8697590	I:non-LTR:RNA	0	N	0	0	0	0	0	0	0	0	0	0	0	0	0	0	0	0	0	0	0	0	0	0	0	0	0	0	1	0	0	0	0	0	0	0	0	0	0	0	0	0	0	N	0
33113	2R	15568345	15568333	undetermined:undetermined:undetermined	0	0	0	0	0	N	0	0	0	0	0	0	0	0	0	0	0	0	0	0	0	0	0	0	0	0	0	0	0	0	0	0	0	0	0	0	0	0	0	0	0	0	0	0	0
13799	2R	11217337	11217580	undetermined:undetermined:undetermined	0	N	0	0	N	N	N	0	N	N	0	N	N	0	0	N	N	N	N	0	N	0	N	N	0	0	0	N	N	0	N	0	0	N	N	1	N	N	N	0	N	N	N	N	0
33040	3L	9297710	9297700	jockey:non-LTR:RNA	0	N	0	N	0	0	0	0	0	0	0	0	0	N	0	0	0	0	N	0	0	0	0	0	0	0	0	0	0	0	0	0	N	0	0	0	N	0	0	0	0	0	0	N	0
11192	2R	11029333	11029382	undetermined:undetermined:undetermined	0	0	0	0	0	0	1	0	0	N	0	0	N	0	0	0	0	0	0	0	0	0	0	0	0	0	0	0	0	0	0	0	0	0	0	0	0	0	0	0	0	0	N	0	0
31673	2L	9454953	9454947	roo:LTR:RNA	0	0	0	0	0	0	0	N	0	0	0	0	0	0	0	0	0	0	0	0	0	0	0	0	N	0	0	0	0	0	0	0	0	0	0	0	0	0	0	0	0	0	0	N	0
30255	3R	16250530	16250526	412:LTR:RNA	0	0	0	0	N	0	0	0	0	0	0	0	0	0	0	0	N	0	0	0	0	0	0	0	0	0	0	0	0	0	N	0	0	0	0	0	0	N	0	0	0	0	0	0	0
29025	X	18646509	18646504	roo:LTR:RNA	0	0	0	0	0	0	0	N	0	N	0	0	0	0	0	0	N	0	0	0	0	0	0	0	0	0	0	0	0	0	0	0	0	0	0	0	0	0	0	0	0	0	0	N	0
17087	3L	10707398	10707399	roo:LTR:RNA	0	0	0	0	0	0	0	0	0	0	N	0	0	0	0	0	1	0	0	0	0	N	0	0	0	0	0	0	0	0	0	0	0	0	0	0	0	0	0	0	0	0	0	N	0
29942	X	1434443	1434439	INE-1:TIR:DNA	1	0	0	N	N	0	0	0	0	0	0	0	0	N	0	0	0	N	N	0	0	0	0	0	0	0	0	0	0	0	0	N	0	0	N	0	N	N	0	0	0	0	0	0	0
19752	3R	10529534	10529529	roo:LTR:RNA	0	0	0	0	N	N	N	0	0	0	0	0	0	N	0	0	0	0	0	0	0	N	0	0	0	1	0	0	0	1	0	0	0	1	0	0	0	N	0	0	0	0	0	0	0
26568	2R	11638507	11638504	Tirant:LTR:RNA	0	0	0	0	0	N	0	0	N	N	0	0	0	0	0	0	0	0	0	0	0	0	0	0	0	0	0	0	0	0	0	0	0	0	0	0	0	0	0	0	0	0	N	0	0
13011	3L	7051292	7051281	undetermined:undetermined:undetermined	0	0	0	0	0	N	0	0	N	0	0	1	0	0	0	0	0	0	0	0	0	0	0	0	0	0	N	0	0	0	0	0	0	0	0	0	0	0	0	0	0	N	0	0	0
30663	2L	1092512	1092504	undetermined:undetermined:undetermined	0	0	0	0	0	N	0	0	0	0	0	0	0	0	0	N	0	0	0	0	0	N	0	0	0	0	0	0	0	0	0	0	0	N	0	0	0	0	0	0	N	N	0	0	0
16390	2R	11765815	11765811	undetermined:undetermined:undetermined	0	0	0	0	0	N	0	0	N	N	0	0	0	0	0	0	0	0	0	0	0	0	0	0	0	0	0	0	0	0	0	0	0	0	0	0	0	0	0	1	0	0	N	0	0
31782	X	9494328	9494316	jockey:non-LTR:RNA	0	0	0	0	0	0	N	0	0	0	0	0	0	0	0	0	0	0	0	0	0	0	0	0	0	0	0	0	0	0	0	0	0	0	N	0	0	0	0	0	0	0	0	N	0
10314	3R	24632064	24632057	roo:LTR:RNA	0	0	0	0	N	0	0	N	0	0	0	0	0	0	0	0	0	0	0	0	0	N	0	N	0	0	N	0	0	0	0	N	0	0	0	0	0	N	0	0	0	0	0	0	0
21197	3L	18809574	18809573	roo:LTR:RNA	0	0	1	0	0	0	0	0	0	N	0	0	0	0	N	N	N	0	0	0	0	0	0	N	0	0	0	0	0	0	0	0	0	0	0	0	0	0	0	0	0	0	0	0	0
28281	3R	26567403	26567217	undetermined:undetermined:undetermined	0	0	0	0	N	0	0	N	0	0	0	0	0	0	0	0	0	0	0	0	0	0	0	0	0	0	0	0	0	0	N	0	0	0	0	0	0	N	0	0	0	0	N	0	0
19054	2L	9487891	9487886	undetermined:undetermined:undetermined	0	0	0	0	0	0	0	N	0	0	0	0	0	0	0	0	0	0	0	0	0	0	0	0	N	0	0	0	0	0	0	0	0	0	0	0	0	0	0	0	0	0	0	N	0
29419	X	6348632	6348641	roo:LTR:RNA	0	0	0	0	0	0	0	0	0	N	0	0	0	0	0	0	0	0	0	0	0	0	0	0	0	0	0	0	0	0	0	0	0	0	N	0	0	0	0	0	0	0	0	N	0
19655	X	8833284	8833839	jockey:non-LTR:RNA	0	0	0	0	0	0	N	0	0	0	0	0	0	0	0	0	0	0	0	0	0	0	0	0	0	1	0	0	0	0	0	N	0	0	N	0	0	0	0	0	0	0	0	0	0
17290	3R	9249054	9249056	rover:LTR:RNA	N	N	0	0	0	N	0	0	0	0	0	N	0	0	0	0	0	N	0	N	0	1	N	N	N	0	0	0	0	0	0	0	N	N	0	0	N	0	N	N	0	0	0	0	0
33429	3L	4099669	4099684	pogo:TIR:DNA	0	0	0	0	N	0	N	N	N	N	N	N	N	0	N	N	0	0	N	0	0	N	N	N	N	0	N	N	N	0	N	0	0	N	N	N	N	N	0	N	0	N	N	0	N
22499	2L	11126170	11126169	pogo:TIR:DNA	0	0	0	0	0	0	0	N	1	N	0	0	0	0	0	N	0	0	0	0	0	0	0	0	N	0	0	0	0	0	0	0	0	0	N	0	0	0	0	0	0	0	N	N	0
12295	2R	18747151	18747046	undetermined:undetermined:undetermined	0	0	0	0	0	N	0	N	0	0	0	0	0	0	0	0	0	0	0	0	0	0	0	0	0	0	0	1	0	0	0	0	0	0	0	0	0	0	0	0	0	0	0	0	0
15968	3R	25656939	25656700	roo:LTR:RNA	0	0	0	0	0	0	0	N	0	0	0	0	0	0	0	0	0	0	0	0	0	0	0	0	0	0	0	0	0	0	N	N	0	0	0	0	0	N	0	0	0	0	0	0	0
24747	3L	9336543	9336538	Cr1a:non-LTR:RNA	0	N	0	N	0	0	0	0	0	0	0	0	0	0	0	0	0	0	0	0	0	0	0	0	0	0	0	0	0	0	0	0	0	0	0	0	0	0	0	0	0	0	0	N	0
25478	3R	4465038	4465035	undetermined:undetermined:undetermined	N	0	0	0	0	0	0	0	0	0	0	0	0	N	0	N	N	0	0	N	0	0	0	0	0	0	0	0	0	0	0	1	0	N	0	0	N	0	N	0	0	0	0	0	0
10678	2L	18206948	18206938	undetermined:undetermined:undetermined	0	0	0	0	N	0	1	0	0	N	0	0	0	0	0	0	0	0	0	0	N	0	0	0	0	0	0	0	0	0	0	N	0	N	0	0	0	0	0	N	0	0	0	N	0
16361	3L	21179850	21179846	undetermined:undetermined:undetermined	N	N	0	N	0	0	0	N	0	N	N	0	0	0	0	N	N	0	0	0	0	N	0	N	0	0	0	0	N	0	0	N	0	N	N	0	N	N	N	1	0	0	N	N	0
17418	3R	7274981	7274985	undetermined:undetermined:undetermined	0	0	0	0	0	0	0	0	0	N	0	0	N	0	0	0	0	0	0	N	0	0	0	0	N	1	0	0	0	0	0	N	0	0	0	0	0	N	0	0	N	0	N	0	0
26268	3R	18804851	18804848	gypsy5:LTR:RNA	0	N	0	N	0	0	0	N	0	0	0	0	0	0	0	0	N	0	0	0	0	0	0	0	0	0	0	0	0	0	0	0	0	0	0	0	0	0	0	0	0	0	0	0	0
16206	3L	5939223	5939010	Cr1a:non-LTR:RNA	0	0	0	N	0	0	0	0	0	0	0	0	0	0	0	0	0	0	0	0	0	0	0	0	0	0	0	0	0	0	0	0	0	0	0	0	0	0	0	0	0	0	0	0	0
18700	3R	2137274	2137036	jockey:non-LTR:RNA	N	0	0	N	N	0	0	N	0	N	N	0	0	0	0	N	N	N	N	N	N	N	0	N	N	0	0	0	0	0	N	N	N	N	N	N	0	N	N	N	0	0	0	0	N
34673	2L	3553982	3553976	roo:LTR:RNA	N	N	0	0	0	0	0	0	0	0	0	0	0	0	0	0	0	0	0	0	0	0	0	N	0	0	0	0	0	0	0	0	0	0	N	0	0	0	0	0	0	0	0	0	0
28372	3L	16463272	16463277	undetermined:undetermined:undetermined	0	1	0	0	N	0	0	N	0	0	0	1	0	0	0	0	0	0	N	0	0	0	0	0	0	0	0	0	0	0	0	0	0	0	0	0	0	0	0	0	N	0	0	0	0
13657	X	15088689	15088685	undetermined:undetermined:undetermined	0	0	0	0	0	0	0	N	0	0	0	0	0	0	0	0	0	0	0	0	0	0	0	0	0	0	0	0	0	0	0	0	0	0	0	1	0	0	0	0	0	0	0	N	0
33318	2L	5896212	5896209	Tirant:LTR:RNA	0	N	0	0	0	1	0	0	0	0	0	0	0	0	0	N	0	0	0	0	0	0	0	0	0	0	0	0	0	0	N	0	0	0	0	0	0	0	0	0	0	0	0	0	0
11132	3R	20476917	20476914	412:LTR:RNA	0	0	0	0	N	N	1	0	0	0	0	0	0	0	0	0	0	0	0	0	0	0	0	0	0	0	0	0	0	0	0	0	0	0	0	0	0	N	0	0	0	0	0	0	0
19759	X	19199879	19199876	jockey:non-LTR:RNA	0	0	0	0	0	0	0	0	0	N	0	0	0	0	0	0	0	0	0	0	0	0	0	0	0	1	0	0	0	0	0	0	0	0	0	0	0	0	0	0	N	0	0	0	0
9605	3R	2260289	2260281	FB:foldback:DNA	N	0	0	N	N	0	0	N	0	N	0	0	0	0	0	N	N	N	N	N	N	N	0	N	N	0	0	0	0	0	N	N	N	N	N	N	0	N	N	N	0	0	0	0	N
28735	X	5100256	5100261	roo:LTR:RNA	0	0	0	0	0	N	0	0	0	0	0	0	0	0	0	0	0	0	0	0	0	0	0	0	0	0	0	0	0	0	0	0	0	0	0	0	0	0	0	0	0	0	0	0	0
30095	X	1843884	1843876	jockey:non-LTR:RNA	1	0	0	0	N	0	0	0	0	0	0	0	0	0	0	0	0	N	0	0	0	0	0	0	0	0	0	0	0	0	0	N	0	0	N	N	N	N	0	N	0	0	0	N	0
30024	3R	16261673	16261670	undetermined:undetermined:undetermined	1	0	0	0	N	0	0	N	0	0	0	0	0	0	0	0	N	0	0	0	0	0	0	0	0	0	0	0	0	0	N	0	0	0	0	0	0	N	0	0	0	0	0	0	0
21918	2R	14350971	14350930	jockey:non-LTR:RNA	0	0	0	0	0	0	0	0	0	0	0	0	0	0	0	0	0	0	0	0	0	0	0	0	0	0	0	0	0	0	0	0	0	0	0	0	0	0	0	0	0	0	0	N	0
9833	2L	2312065	2311858	roo:LTR:RNA	0	N	0	0	N	0	0	N	0	0	0	0	0	0	0	0	0	0	0	0	0	0	0	N	0	0	0	0	0	0	0	0	0	0	0	0	0	0	0	0	0	0	0	0	0
23367	X	14559648	14559647	pogo:TIR:DNA	0	0	0	0	0	0	0	N	0	0	0	0	0	0	0	0	0	0	0	0	0	0	0	0	0	0	0	0	0	0	N	0	0	0	0	0	0	0	0	0	0	0	0	N	0
21604	3R	4984530	4984550	undetermined:undetermined:undetermined	N	N	0	0	N	N	N	N	N	N	0	N	N	N	N	N	N	N	N	N	0	0	N	N	N	N	0	0	N	0	0	0	N	N	N	0	N	N	N	N	N	N	N	N	0
31731	2L	12057408	12057405	roo:LTR:RNA	0	0	0	0	0	0	0	N	0	0	0	0	0	0	0	N	0	N	0	0	0	0	0	0	N	0	0	0	0	0	0	0	0	0	N	0	0	0	0	0	0	0	N	N	0
22993	X	17714328	17714054	Max:LTR:RNA	0	0	0	0	0	0	0	0	0	N	0	0	0	0	1	0	N	0	0	0	0	0	0	N	0	0	0	0	0	0	0	0	0	0	0	0	0	0	N	0	0	0	0	N	0
16896	2L	15241393	15241178	copia:LTR:RNA	0	0	0	0	0	0	0	0	0	0	0	0	0	0	0	N	0	0	0	0	0	0	0	0	N	0	0	0	N	0	0	0	N	N	0	0	0	N	0	0	N	0	0	0	0
29295	X	13415251	13415244	undetermined:undetermined:undetermined	0	0	0	0	0	0	0	N	0	0	0	0	0	0	0	0	0	0	N	0	0	0	0	0	0	0	0	0	0	0	0	0	0	0	0	0	0	0	0	0	0	0	0	N	0
32635	3L	9223246	9223243	Burdock:LTR:RNA	0	N	0	N	0	0	0	0	0	0	0	0	0	0	0	0	0	0	0	0	0	0	0	0	0	0	0	0	0	0	0	0	0	0	0	0	0	0	0	0	0	0	0	N	0
20052	3R	24602969	24602965	undetermined:undetermined:undetermined	0	0	0	0	N	0	0	N	0	0	0	0	0	0	0	0	0	0	0	0	0	N	0	N	0	0	N	0	0	0	0	N	0	0	0	0	0	N	0	0	0	0	0	0	0
28074	3L	14327529	14327539	undetermined:non-LTR:RNA	0	0	0	0	0	0	0	0	0	0	0	N	0	0	N	N	0	0	N	0	0	0	0	0	0	0	0	0	0	0	N	0	0	0	0	0	0	0	0	0	N	0	N	0	0
28991	2R	19347974	19347971	mdg1:LTR:RNA	0	0	0	0	0	0	0	N	0	0	0	0	0	0	0	0	0	0	0	0	0	0	0	0	0	0	0	0	0	0	0	0	0	0	0	0	0	0	0	0	0	0	0	0	0
100543	2R	3903211	3905171	FB:foldback:DNA	0	0	0	0	0	0	0	N	0	N	0	0	0	0	1	0	0	0	0	0	N	0	0	0	N	0	0	0	0	0	0	0	0	N	0	N	0	0	0	0	0	0	0	0	N
1687	3R	24113301	24113295	undetermined:non-LTR:RNA	0	0	0	0	N	0	0	N	0	0	0	0	0	0	0	0	N	0	0	0	0	N	0	N	0	0	N	0	0	0	0	N	0	0	0	0	0	N	0	0	0	0	0	0	0
26459	2L	15792230	15792223	Quasimodo:LTR:RNA	0	0	0	0	0	0	0	0	0	0	0	0	0	0	0	N	0	0	0	0	N	0	0	0	N	0	0	0	N	0	0	0	N	N	0	0	0	N	0	0	N	0	0	N	0
32025	2L	4422852	4422847	undetermined:undetermined:undetermined	0	N	0	1	0	0	0	0	0	0	0	0	0	0	0	N	0	0	0	0	0	0	0	N	0	0	0	0	0	0	0	0	0	0	N	0	N	0	N	0	N	0	0	0	0
22843	2R	4593260	4592862	undetermined:undetermined:undetermined	N	0	0	0	N	0	0	N	0	0	0	0	0	0	0	0	0	0	0	N	0	N	0	0	0	0	0	0	0	0	0	0	0	0	0	N	0	0	0	0	0	0	0	0	0
8494	3R	19402697	19402694	undetermined:undetermined:undetermined	0	N	0	0	0	0	0	1	0	0	0	0	0	0	0	0	N	0	0	0	0	0	0	0	0	0	0	0	0	0	0	0	0	0	0	0	0	N	0	0	0	0	0	1	0
18169	3L	18005661	18005960	undetermined:undetermined:undetermined	0	0	0	0	0	0	0	0	0	0	0	0	0	0	0	0	N	0	0	0	0	0	0	0	0	0	0	0	0	0	0	0	0	0	0	0	0	0	0	0	0	0	0	0	0
28975	3R	7051398	7051162	undetermined:undetermined:undetermined	0	0	0	0	0	N	0	0	0	N	0	0	N	0	0	0	0	0	0	N	0	0	0	0	N	0	0	0	0	0	0	N	0	0	0	0	N	N	0	0	N	0	N	0	0
28652	X	7730673	7730662	undetermined:undetermined:undetermined	0	0	0	0	0	0	0	0	0	0	0	0	0	0	0	0	0	0	0	0	0	0	0	0	0	0	0	0	0	0	0	N	0	0	0	0	0	0	N	0	0	0	0	0	0
20771	3L	1240525	1240520	roo:LTR:RNA	0	0	0	0	0	0	0	0	0	0	0	0	0	0	0	0	0	0	0	0	0	0	0	0	0	0	0	0	0	0	0	0	0	0	0	0	0	0	0	0	0	0	0	0	0
29244	X	12634488	12634487	undetermined:undetermined:undetermined	0	N	0	0	N	N	0	N	N	N	0	N	N	0	N	0	N	0	N	0	N	0	N	N	N	N	0	N	N	0	N	0	N	N	0	0	0	N	N	N	N	N	N	N	0
30612	3L	16996131	16996127	roo:LTR:RNA	0	0	0	0	0	0	0	N	0	N	0	N	0	0	0	0	N	0	0	0	0	0	0	0	0	0	0	0	0	0	0	0	0	0	0	0	0	N	0	0	0	0	0	0	0
14532	X	10922200	10922194	undetermined:undetermined:undetermined	0	0	0	0	N	0	N	0	0	0	0	0	0	0	0	0	0	0	0	0	0	0	0	0	0	0	0	0	0	0	0	0	0	N	0	0	0	0	0	0	0	0	0	N	0
18462	X	897781	897767	transib3:TIR:DNA	N	0	0	N	N	N	0	N	N	0	0	0	0	N	N	N	0	N	0	0	0	0	0	0	0	0	0	0	0	0	0	N	0	N	N	N	0	N	0	0	0	0	0	N	0
11274	X	12265264	12265499	undetermined:undetermined:undetermined	N	N	0	0	N	N	0	N	N	N	0	0	N	1	N	N	N	N	N	0	N	0	N	N	N	0	1	N	N	0	N	0	N	N	N	0	1	N	N	N	N	N	N	N	0
13031	X	12410527	12410524	undetermined:undetermined:undetermined	0	0	0	0	0	N	0	N	0	0	0	1	N	0	N	0	N	0	0	0	N	0	0	N	N	0	0	0	N	0	0	0	0	N	0	0	0	N	N	N	0	N	0	N	0
29003	3R	24108784	24108506	roo:LTR:RNA	0	0	0	0	N	0	0	N	0	0	0	0	0	0	0	0	N	0	0	0	0	N	0	N	0	0	N	0	0	0	0	N	0	0	0	0	0	N	0	0	0	0	0	0	0
23406	3R	4377222	4377237	undetermined:undetermined:undetermined	N	0	0	0	1	0	0	0	0	0	0	0	0	N	0	N	N	0	0	N	0	0	0	0	0	0	0	0	0	0	0	0	0	N	0	0	N	N	N	0	0	0	0	N	0
16314	2R	11787658	11787653	297:LTR:RNA	0	0	0	0	0	N	0	0	N	N	0	0	0	0	0	0	0	0	0	0	0	0	0	0	0	0	0	0	0	0	0	0	0	0	0	0	0	0	0	0	0	0	N	0	0
32802	3L	7991778	7991788	jockey:non-LTR:RNA	0	N	0	0	N	0	0	N	0	N	N	N	N	0	N	0	0	N	N	0	0	0	N	0	N	0	0	0	0	0	0	0	0	0	N	0	0	N	N	0	0	N	0	1	0
32247	3R	24629751	24629740	jockey:non-LTR:RNA	0	0	0	0	N	0	0	0	0	0	0	0	0	0	0	0	0	0	0	0	0	N	0	N	0	0	N	0	0	0	0	N	0	0	0	0	0	1	0	0	0	0	0	0	0
11904	3R	8679447	8679443	blood:LTR:RNA	N	N	0	0	0	0	0	0	0	N	N	N	0	0	0	0	0	0	0	N	0	0	N	0	N	0	0	0	0	0	0	0	N	N	0	0	N	N	N	N	0	0	N	0	0
18613	3R	13648903	13649017	3S18:LTR:RNA	0	0	0	0	N	N	0	0	0	0	N	0	0	0	0	0	0	0	N	0	0	0	0	N	N	N	0	0	0	0	0	0	0	0	N	0	0	0	0	0	0	0	N	N	0
25498	3L	10015438	10015434	Cr1a:non-LTR:RNA	0	0	0	0	0	0	0	0	0	0	N	0	0	0	0	0	0	0	0	0	0	0	0	0	0	0	0	0	0	0	0	1	0	0	0	0	0	0	0	0	0	0	0	N	0
18286	2L	9459964	9459961	HMS-Beagle2:LTR:RNA	0	0	0	0	0	0	0	N	0	0	N	0	0	0	0	0	0	0	0	0	0	0	0	0	N	0	0	0	0	0	0	0	0	0	0	0	0	0	0	0	0	0	0	0	0
22092	2R	14935399	14935396	Transpac:LTR:RNA	0	0	0	1	0	0	0	0	0	0	0	0	0	0	0	0	0	0	0	0	0	0	0	0	0	0	0	1	0	0	0	0	0	0	0	0	N	0	0	0	0	0	0	0	0
13189	X	10867919	10867957	undetermined:undetermined:undetermined	1	0	0	0	0	0	N	0	0	0	0	0	0	0	0	0	0	0	N	0	0	0	0	0	0	1	0	0	0	0	0	0	0	0	0	0	0	0	0	0	0	0	0	0	0
28886	3R	18438495	18438494	pogo:TIR:DNA	0	N	0	0	0	0	0	N	0	0	0	0	0	0	0	0	0	0	0	0	0	0	0	0	0	0	0	0	0	0	0	0	0	0	0	0	0	N	0	0	1	0	0	0	0
30764	2L	15214292	15214281	HB:TIR:DNA	0	0	0	0	0	0	0	0	0	0	0	0	0	0	0	N	0	0	0	0	0	0	0	0	N	0	0	0	N	0	0	0	N	N	0	0	0	N	0	0	N	0	0	N	0
100591	2L	20005927	20010945	flea:LTR:RNA	0	0	0	N	0	0	0	N	N	N	N	0	0	0	N	0	0	0	0	N	N	0	0	N	N	0	N	0	N	0	N	0	N	N	0	0	N	0	0	0	N	0	N	N	0
19762	3R	24540122	24540115	undetermined:undetermined:undetermined	0	0	0	0	N	0	0	N	0	0	0	0	0	0	0	0	0	0	0	0	0	N	0	N	0	1	N	0	0	0	0	N	0	0	0	0	0	0	0	0	0	0	0	0	0
30598	3R	6545418	6545411	flea:LTR:RNA	0	0	0	0	N	N	0	0	0	0	0	0	0	0	N	0	0	0	N	N	0	0	0	0	0	0	0	0	0	0	0	0	0	0	0	0	N	N	0	0	0	0	N	0	0
28518	2R	7735852	7735859	mdg1:LTR:RNA	0	0	0	N	0	0	0	0	0	0	0	0	0	0	0	0	0	1	0	0	1	0	0	0	0	0	0	0	0	0	0	0	0	0	0	0	0	0	0	0	0	0	0	N	0
17800	X	18880960	18880956	undetermined:undetermined:undetermined	0	0	0	0	0	0	0	0	0	N	0	0	0	0	0	0	N	0	0	0	0	0	0	0	1	0	0	0	0	0	0	0	0	0	0	0	0	0	0	0	N	0	0	0	0
22215	3L	17559731	17559718	undetermined:undetermined:undetermined	0	0	0	0	0	0	0	0	0	0	0	0	0	0	0	0	0	0	0	0	0	0	0	0	0	0	0	1	0	0	0	0	0	0	0	0	0	0	0	0	0	0	0	0	0
20479	2L	15564545	15564542	undetermined:undetermined:undetermined	0	0	0	0	0	0	0	0	0	0	0	0	0	0	0	N	0	0	0	0	N	0	0	0	N	0	0	0	N	1	0	0	N	N	0	0	0	N	0	0	N	0	0	N	0
29207	3L	20175814	20175636	roo:LTR:RNA	N	N	0	0	0	N	0	N	0	N	0	0	0	0	0	0	N	0	0	0	0	0	0	0	0	0	0	0	0	0	0	0	0	0	0	0	N	0	0	0	0	0	0	N	0
19785	3L	17158255	17158246	undetermined:undetermined:undetermined	0	0	0	0	0	0	0	0	0	0	0	0	0	0	0	0	0	0	0	0	0	0	0	0	0	1	0	0	0	0	0	0	0	0	0	0	0	0	0	0	0	0	0	0	0
20533	2L	400075	400070	undetermined:undetermined:undetermined	0	0	0	0	0	N	0	0	0	0	0	0	0	0	0	N	0	0	0	0	0	N	0	N	0	0	0	0	0	1	0	0	0	N	0	0	0	0	0	0	0	N	0	0	0
16551	2L	18477113	18477104	F:non-LTR:RNA	0	0	0	N	N	0	0	0	0	N	0	0	0	0	0	0	0	0	0	0	N	0	0	0	0	0	0	0	0	0	0	N	0	N	0	0	0	0	0	N	0	0	0	N	0
8706	3L	5917879	5917867	roo:LTR:RNA	0	0	0	0	0	0	0	0	0	N	0	0	0	0	0	0	0	0	0	0	0	0	0	0	N	0	0	0	0	0	0	0	0	0	0	0	0	0	0	0	0	0	0	N	0
24719	3R	10536568	10536564	undetermined:undetermined:undetermined	0	0	0	0	N	N	0	0	0	0	0	0	0	N	0	0	0	0	0	0	0	N	0	0	0	0	0	0	0	0	0	0	0	0	0	0	0	N	0	0	0	0	0	0	0
34645	2L	13628791	13628783	undetermined:undetermined:undetermined	0	0	0	N	0	0	0	0	0	0	0	0	0	0	0	0	0	0	0	0	0	0	0	0	0	0	0	0	0	0	0	0	N	0	0	0	0	0	0	0	0	N	1	0	0
30111	2R	18984793	18984781	jockey:non-LTR:RNA	1	0	0	0	0	N	0	N	0	0	0	0	0	0	0	0	0	0	0	0	0	0	0	0	0	0	0	0	0	0	0	0	0	0	0	0	0	0	0	0	0	0	0	0	0
30618	2L	5268348	5268344	roo:LTR:RNA	0	N	0	0	0	0	0	0	0	0	0	0	0	0	0	N	0	0	N	0	0	0	0	0	0	0	0	0	0	0	0	0	0	0	N	0	0	0	0	0	0	0	0	0	0
16989	3L	8260237	8260229	jockey:non-LTR:RNA	0	N	0	0	0	0	0	0	0	0	0	0	0	0	0	0	1	0	0	0	0	0	0	0	0	0	0	0	0	0	0	0	0	0	0	0	0	0	0	0	0	N	0	0	0
7918	3R	24487617	24487613	3S18:LTR:RNA	0	0	0	0	N	0	0	N	0	0	0	0	0	0	0	0	0	0	0	0	0	N	0	N	0	0	N	0	0	0	0	N	0	0	0	0	0	N	0	0	0	0	0	0	0
14365	2R	7001616	7001610	undetermined:undetermined:undetermined	0	0	0	N	0	0	0	0	0	0	0	0	0	1	0	0	0	0	0	0	0	0	0	0	0	0	0	0	0	0	0	0	0	0	0	0	0	0	0	0	0	0	0	N	0
31492	3L	19428292	19428285	Quasimodo:LTR:RNA	0	0	0	0	0	0	0	N	0	N	0	0	0	0	N	N	N	0	0	0	0	0	0	N	0	0	0	0	0	0	0	0	0	N	0	0	N	0	0	0	N	0	0	0	0
34532	3R	10383509	10383499	undetermined:undetermined:undetermined	0	0	0	0	N	N	0	0	0	0	0	0	0	0	0	0	0	0	0	0	0	N	0	0	0	0	0	0	0	0	0	0	0	0	0	0	0	N	0	0	0	0	0	0	0
27716	3L	11803635	11803532	INE-1:TIR:DNA	0	0	0	0	N	0	0	0	0	0	N	0	0	0	0	0	0	0	0	0	0	0	0	0	0	0	0	0	0	0	0	0	0	0	0	0	0	0	0	0	0	0	0	0	0
14902	2R	7588631	7588624	roo:LTR:RNA	0	0	0	N	N	0	0	0	0	0	0	0	0	0	0	0	0	0	0	0	0	0	0	0	0	0	0	0	0	0	0	0	0	0	0	0	0	0	0	0	0	0	0	N	0
19673	3L	579673	579196	undetermined:undetermined:undetermined	0	0	0	0	0	0	0	0	N	0	0	0	N	0	0	0	N	0	0	0	0	0	0	0	0	1	0	0	0	N	0	0	0	0	0	0	0	0	0	0	0	0	0	0	0
24462	3R	21434972	21435247	undetermined:undetermined:undetermined	0	0	0	0	N	N	1	N	0	0	0	0	0	0	0	0	0	N	0	0	0	0	0	0	0	0	0	0	0	0	0	0	0	0	0	N	0	N	0	0	0	0	0	0	0
34126	2R	3076235	3076223	undetermined:undetermined:undetermined	0	0	0	1	0	0	0	0	N	N	0	0	0	0	0	N	0	0	N	0	N	N	N	N	N	0	0	0	0	0	0	0	0	N	N	N	0	0	0	0	N	0	0	0	0
26386	2R	6114822	6114817	undetermined:undetermined:undetermined	N	N	0	0	N	0	0	N	0	0	0	0	0	0	0	0	0	0	0	0	0	N	0	0	0	0	0	0	0	0	0	0	0	0	0	0	0	0	0	0	0	0	0	N	0
14539	2L	18023891	18023888	undetermined:undetermined:undetermined	0	0	0	N	0	0	0	0	0	N	N	0	0	0	0	0	0	0	0	0	N	0	0	0	0	0	0	0	0	0	0	N	0	N	0	0	0	0	0	N	0	0	0	N	0
10940	3R	24015418	24015412	roo:LTR:RNA	0	0	0	0	N	0	1	N	0	0	0	0	0	0	0	0	N	0	0	0	0	N	0	N	0	0	N	0	0	0	0	0	0	0	0	0	0	N	0	0	0	0	0	0	0
16578	3L	5250834	5250829	roo:LTR:RNA	0	0	0	N	0	0	N	0	0	0	0	0	0	0	0	0	0	0	N	0	0	0	0	N	0	0	0	0	0	0	0	0	0	0	0	0	0	N	0	0	0	0	0	0	0
2346	3R	4820482	4820479	undetermined:undetermined:undetermined	N	0	0	0	0	0	0	0	0	0	0	0	0	N	0	N	N	0	0	N	0	0	0	N	N	0	0	0	0	0	0	0	0	N	0	0	N	0	0	0	0	0	0	0	0
19402	3L	9288073	9288069	undetermined:undetermined:undetermined	0	0	0	N	0	0	0	0	0	0	0	0	0	0	0	0	0	0	0	0	0	0	0	0	0	0	0	0	0	0	0	0	0	0	0	0	0	0	0	0	0	0	0	N	0
5202	2L	6316700	6316694	undetermined:undetermined:undetermined	0	0	0	0	0	0	0	0	0	0	0	0	0	0	0	N	0	0	0	0	0	0	0	0	0	0	0	0	1	0	N	0	0	0	0	0	0	0	0	0	0	0	0	0	0
13045	3R	26533689	26533678	jockey:non-LTR:RNA	0	0	0	0	N	0	0	N	0	0	0	1	0	0	0	0	0	0	0	0	0	0	0	N	0	0	0	0	0	0	N	0	0	0	0	0	0	N	0	0	0	0	N	0	0
16881	2L	16756777	16756673	S:TIR:DNA	0	0	0	0	N	0	0	0	0	N	0	0	0	0	0	0	0	0	0	0	N	N	0	0	0	0	1	0	0	0	0	0	0	N	0	0	0	0	0	N	0	0	0	0	0
20634	2R	11673021	11673007	transib3:TIR:DNA	0	0	0	0	0	N	0	0	N	0	0	0	0	0	0	0	0	0	0	0	0	0	0	0	0	0	0	0	0	0	0	0	0	0	0	0	0	0	0	0	N	0	N	0	0
33454	X	12151372	12151368	copia:LTR:RNA	0	0	0	0	0	0	0	0	0	0	0	0	0	0	N	0	0	0	N	0	0	0	0	0	0	0	0	0	0	0	0	0	0	0	0	0	0	0	0	0	0	0	0	N	0
14914	3R	7348327	7348322	undetermined:undetermined:undetermined	0	0	0	N	0	N	0	0	0	N	0	0	N	0	0	0	0	0	0	N	0	0	0	0	N	0	0	0	0	0	N	N	N	N	0	0	N	N	0	0	N	0	N	0	0
13484	2L	19681050	19681043	undetermined:undetermined:undetermined	0	0	0	0	N	0	0	0	N	N	N	0	0	0	0	0	0	0	0	N	N	0	0	N	0	0	N	0	N	0	N	0	N	N	0	0	0	0	0	N	0	0	0	N	0
27212	2L	19220265	19220262	roo:LTR:RNA	0	0	0	N	0	0	0	0	0	0	0	0	0	0	0	0	0	0	0	0	0	0	0	0	0	0	0	0	0	0	0	0	0	0	0	0	0	0	0	0	0	0	1	0	0
11680	2L	15738152	15738140	jockey:non-LTR:RNA	0	0	0	0	0	0	0	N	0	0	0	0	0	0	0	N	0	0	0	0	N	0	0	0	N	0	0	0	N	0	0	0	N	N	N	0	N	N	0	N	N	0	0	N	0
24501	3L	4924128	4924123	Tabor:LTR:RNA	0	0	0	N	1	0	0	0	0	0	0	0	0	0	0	0	0	0	0	0	0	0	0	0	0	0	0	0	0	0	N	0	0	0	0	0	0	0	0	0	0	0	0	0	0
22612	3L	20192046	20191979	accord2:LTR:RNA	N	N	0	0	0	N	0	N	1	N	0	0	0	0	0	0	N	0	0	0	0	0	0	0	0	0	0	0	0	0	0	0	0	N	0	0	N	0	0	0	N	0	0	N	0
30310	3R	5788525	5788521	roo:LTR:RNA	0	0	0	0	N	N	0	0	0	0	0	N	0	N	N	0	N	0	0	N	0	0	0	0	0	0	0	0	0	0	0	0	0	0	0	0	N	0	0	0	0	0	0	0	0
29079	2R	16062709	16062708	undetermined:undetermined:undetermined	0	0	0	0	0	0	0	0	0	0	0	0	0	0	0	0	0	0	0	0	0	0	0	0	0	0	0	0	0	0	0	0	1	0	0	0	0	0	0	0	0	0	0	0	0
20386	2R	14667177	14667174	Doc:non-LTR:RNA	0	N	N	N	0	0	0	0	N	N	0	N	N	N	N	0	N	N	N	N	N	0	N	N	0	N	0	N	N	1	N	0	N	N	N	0	N	0	0	N	N	N	N	N	N
34509	3L	14117241	14117015	undetermined:undetermined:undetermined	0	0	0	0	0	0	0	0	0	0	0	N	0	0	0	N	0	0	0	0	0	0	0	0	0	0	0	0	0	0	N	0	0	0	0	0	0	0	0	0	0	0	N	0	0
23254	3L	18210953	18210950	roo:LTR:RNA	0	0	0	0	0	0	0	0	0	0	0	0	0	0	0	0	N	0	0	0	0	0	0	0	0	0	0	0	0	0	0	0	0	0	0	0	N	0	0	0	0	0	0	0	0
13141	2R	5517662	5517652	roo:LTR:RNA	N	N	0	0	N	0	0	N	0	0	0	1	0	0	0	0	0	0	0	N	0	N	0	0	0	0	0	0	0	0	0	0	0	0	0	0	0	0	0	0	0	0	0	N	0
5627	X	10228758	10228746	undetermined:undetermined:undetermined	0	0	0	0	0	0	N	0	0	0	0	0	0	1	0	0	0	0	0	0	0	0	0	0	0	0	0	0	0	0	0	0	0	0	0	0	0	0	0	0	0	0	0	0	0
8798	2L	11468535	11468531	copia:LTR:RNA	0	0	0	0	0	0	0	N	0	0	0	0	0	0	0	N	0	N	0	0	0	0	0	0	N	0	0	0	0	0	0	0	0	0	N	0	0	0	0	0	0	0	N	N	0
100379	3R	8745930	8751074	copia:LTR:RNA	0	N	0	0	0	0	0	0	0	N	N	N	0	1	0	0	0	0	0	N	0	0	N	0	N	0	0	0	0	0	0	N	N	N	0	0	N	N	N	N	0	0	N	0	0
25179	2L	6372177	6372166	transib3:TIR:DNA	0	1	0	0	0	0	0	0	0	0	0	0	0	0	0	N	0	0	0	0	0	0	0	0	0	0	0	0	0	0	N	0	0	0	0	0	0	0	0	0	0	0	0	0	0
27735	3L	773450	773447	gypsy5:LTR:RNA	0	0	0	0	0	0	0	0	N	0	0	0	N	0	0	0	N	0	0	0	0	0	0	0	0	0	0	0	0	N	0	0	0	0	0	0	0	0	0	0	0	0	0	0	0
29839	2R	10022014	10022008	undetermined:undetermined:undetermined	0	0	1	0	0	0	0	0	0	0	0	1	0	0	0	0	0	0	0	0	0	0	0	0	0	0	0	0	0	0	0	0	0	0	0	0	0	0	0	0	0	0	N	0	0
21659	3R	22099916	22099908	undetermined:undetermined:undetermined	0	0	0	N	N	N	0	N	0	0	0	0	0	0	0	0	N	N	0	0	0	0	0	0	0	0	0	0	0	0	0	1	0	0	0	N	0	N	0	0	0	0	0	0	0
17838	2R	12311297	12311287	undetermined:undetermined:undetermined	0	0	0	0	0	0	0	0	N	0	0	0	0	0	0	0	0	0	0	0	0	0	0	0	1	0	0	0	0	0	0	0	0	0	0	N	0	0	0	0	0	0	0	0	0
26226	2R	18399966	18399959	roo:LTR:RNA	0	0	0	0	0	N	0	N	N	N	0	0	0	0	0	0	0	0	0	0	0	0	0	0	N	0	0	0	N	0	0	0	N	0	N	0	N	0	0	0	0	0	N	0	0
28853	X	3262888	3262604	Burdock:LTR:RNA	0	0	0	0	N	N	0	0	0	0	0	0	0	0	0	0	0	0	0	0	0	0	0	0	0	0	0	0	0	0	N	0	0	0	0	0	0	0	0	0	0	0	0	N	0
100431	4	809565	817418	1360:TIR:DNA	1	1	1	1	1	1	1	1	1	1	1	1	1	1	1	1	1	1	1	1	1	1	1	1	1	1	1	1	1	1	1	1	1	1	1	1	1	1	1	1	1	1	1	1	1
33688	2R	11582629	11582628	pogo:TIR:DNA	0	0	0	0	0	N	0	0	N	N	0	0	N	0	0	0	0	0	0	0	0	0	0	0	0	0	0	0	0	0	0	0	0	0	0	0	N	0	0	0	0	0	N	0	0
31476	3R	7742572	7742575	roo:LTR:RNA	0	0	0	N	0	0	0	0	0	N	0	0	N	N	N	N	0	0	N	N	0	0	0	N	N	0	0	0	0	0	0	N	N	N	N	0	N	N	0	0	N	0	N	N	0
26425	2R	9471912	9471908	412:LTR:RNA	0	0	0	0	N	0	0	0	0	0	0	0	N	0	0	0	0	0	0	0	0	0	0	0	0	0	0	0	0	0	0	0	0	0	0	0	0	0	0	0	0	0	0	0	0
12756	3L	1294504	1294498	undetermined:undetermined:undetermined	0	0	0	0	N	N	0	N	0	N	0	N	N	0	0	0	0	0	N	1	N	0	0	N	N	0	0	0	0	0	0	0	0	0	0	0	0	0	N	0	0	N	N	0	0
12662	2L	8330740	8330777	undetermined:undetermined:undetermined	0	0	0	0	0	0	0	N	0	N	0	0	0	0	0	0	0	0	0	1	N	0	N	0	N	0	0	0	0	0	0	0	0	0	N	0	0	0	0	0	0	0	1	N	0
100368	2L	20025903	20026367	INE-1:TIR:DNA	1	1	1	N	1	1	1	1	N	N	N	1	1	1	1	1	1	1	1	N	N	1	1	1	1	1	N	1	N	1	N	1	N	N	1	1	1	1	1	1	1	1	N	N	1
12063	2L	19682067	19682060	undetermined:undetermined:undetermined	0	0	0	N	N	0	0	0	N	0	N	0	0	0	0	0	0	0	0	N	0	0	0	N	0	0	N	0	N	0	N	0	N	N	0	0	0	0	0	N	0	0	0	N	0
12350	X	3821167	3821172	F:non-LTR:RNA	0	0	0	0	0	N	0	0	0	0	0	0	0	0	0	0	0	0	0	0	N	0	0	0	0	0	0	0	N	0	0	0	0	0	0	0	0	0	0	0	0	0	0	N	0
31499	3L	2017065	2017054	jockey:non-LTR:RNA	0	0	0	0	0	0	0	0	0	0	0	0	0	0	0	0	0	0	0	0	0	0	0	0	0	0	0	0	0	0	0	0	0	0	0	0	0	0	0	0	0	0	0	0	0
14101	2L	9015575	9015566	undetermined:undetermined:undetermined	0	0	0	0	0	0	0	N	0	0	0	0	0	0	0	0	0	0	0	0	0	0	N	0	N	0	0	0	0	0	0	0	0	0	N	0	0	0	0	0	0	0	0	N	0
28154	3L	13778475	13778469	G2:non-LTR:RNA	0	0	0	0	0	0	0	0	0	0	0	N	0	0	0	N	0	0	0	0	0	0	0	0	0	0	0	0	0	0	N	0	0	0	0	0	0	0	0	0	0	0	N	0	0
31000	X	6753670	6753659	jockey:non-LTR:RNA	N	0	0	0	0	0	0	0	0	0	0	N	0	N	N	0	N	0	N	N	N	0	0	0	0	N	0	0	0	0	0	N	0	0	N	0	0	0	N	N	0	N	0	N	0
11949	3R	1153443	1153439	G2:non-LTR:RNA	N	0	0	N	N	0	0	N	0	N	N	0	N	0	N	N	N	N	N	N	0	N	0	N	N	0	0	0	N	0	0	0	N	N	0	N	N	N	N	N	0	N	0	N	N
9991	3L	17462492	17462489	roo:LTR:RNA	0	0	0	0	0	0	0	0	0	0	0	0	0	0	0	0	0	0	0	0	0	0	0	0	0	0	0	0	0	0	0	0	0	0	0	0	0	0	0	0	0	0	0	0	0
23237	3L	6923069	6923066	undetermined:undetermined:undetermined	0	0	0	0	0	0	0	1	N	0	0	0	0	0	0	0	0	0	0	0	0	0	0	0	0	0	0	0	0	0	0	0	0	0	0	0	0	0	0	0	0	0	0	0	0
10429	3L	3884826	3884840	Doc:non-LTR:RNA	0	0	0	0	0	0	N	0	0	0	0	0	N	0	N	0	0	N	0	0	0	0	0	0	N	0	0	0	N	0	0	0	N	N	N	N	N	0	0	0	N	N	0	0	0
32402	3L	9748675	9748668	undetermined:undetermined:undetermined	0	N	0	N	0	0	0	0	0	0	N	0	0	0	0	0	0	0	0	0	0	0	0	0	0	0	0	0	0	0	0	0	0	0	0	0	0	0	0	0	0	1	0	N	0
8266	2R	12295857	12295848	roo:LTR:RNA	0	0	0	0	0	N	0	0	N	0	0	0	0	0	0	0	0	0	0	0	0	0	0	0	0	0	0	0	0	0	0	0	0	0	0	N	0	0	0	0	0	0	0	0	0
11445	2L	9329882	9329885	invader2:LTR:RNA	0	0	0	0	0	0	0	N	0	0	0	0	0	0	0	0	0	0	0	0	0	0	0	0	N	0	0	0	0	0	0	0	0	0	0	0	0	0	0	0	0	0	0	N	0
15127	3L	9318934	9318925	undetermined:undetermined:undetermined	0	N	0	N	0	0	0	0	0	0	0	0	0	0	0	0	0	0	0	0	0	0	0	0	0	0	0	0	0	0	0	0	0	0	0	0	0	0	0	0	0	0	0	0	0
11747	X	18124862	18124856	roo:LTR:RNA	0	0	0	0	0	0	0	0	0	N	0	0	0	0	0	0	N	0	0	0	1	0	0	0	0	0	0	0	0	0	0	0	0	0	0	0	0	0	0	0	0	0	0	N	0
8860	3R	12902745	12902742	roo:LTR:RNA	0	0	0	0	N	0	0	0	0	0	N	0	N	N	0	0	0	0	N	0	0	0	N	N	0	0	N	0	N	N	N	N	N	0	N	0	N	N	0	0	N	0	0	0	0
18252	3R	17935090	17935087	undetermined:undetermined:undetermined	0	0	0	0	0	0	0	N	0	0	0	0	0	0	0	0	0	0	0	0	0	0	0	0	0	0	0	0	0	0	0	0	0	0	0	0	0	0	0	0	0	0	0	0	0
22930	X	18891430	18891427	springer:LTR:RNA	0	0	0	0	0	0	0	0	0	N	0	0	0	0	1	0	N	0	0	0	0	0	0	0	0	0	0	0	0	0	0	0	0	0	0	0	0	0	0	0	N	0	0	0	0
11186	3L	19019393	19019022	undetermined:undetermined:undetermined	0	0	0	0	0	0	1	0	0	0	0	0	0	0	N	N	0	0	0	0	0	0	0	N	0	0	0	0	0	0	0	0	0	N	0	0	1	0	0	0	N	0	0	0	0
15279	2R	12975435	12975426	G:non-LTR:RNA	0	0	0	0	0	N	0	0	N	0	0	0	0	0	0	0	0	0	0	0	0	0	0	0	0	0	0	0	0	0	0	0	0	0	0	N	0	0	0	0	0	0	0	0	0
22399	3L	9229878	9229874	undetermined:undetermined:undetermined	0	N	0	N	0	0	1	0	0	0	0	0	0	0	0	0	0	0	0	0	0	0	0	0	0	0	0	0	1	0	0	0	0	0	0	0	0	0	0	0	0	0	0	N	0
8378	2L	14439376	14439374	undetermined:undetermined:undetermined	0	0	0	0	0	0	0	0	0	0	0	0	0	0	0	0	0	0	0	0	0	0	0	0	N	0	0	0	0	0	0	0	0	N	0	0	0	N	0	0	N	0	0	0	0
32626	X	2457898	2457894	roo:LTR:RNA	0	0	0	0	N	0	0	0	0	0	0	0	0	0	0	0	0	N	0	0	0	0	0	0	0	0	0	0	0	0	N	N	0	0	0	0	0	0	0	N	0	0	0	N	0
27090	X	6854009	6854006	accord2:LTR:RNA	0	0	0	0	0	0	0	0	0	0	0	0	0	0	0	0	0	0	0	0	0	0	0	0	0	0	0	0	0	0	0	N	0	0	N	0	0	0	0	0	0	0	1	N	0
18201	2L	18179107	18179101	undetermined:undetermined:undetermined	0	0	0	N	N	0	0	0	0	N	0	0	0	0	0	0	0	0	0	0	N	0	0	0	0	0	0	0	0	0	0	0	0	N	0	0	0	0	0	N	0	0	0	0	0
33863	2L	4901066	4901063	pogo:TIR:DNA	0	N	0	0	0	0	0	0	0	0	1	0	0	0	0	N	0	0	0	0	0	0	0	0	0	0	0	0	0	0	0	0	N	0	N	0	0	0	N	0	0	0	0	0	0
283	3R	22380731	22380724	Cr1a:non-LTR:RNA	0	0	0	N	0	N	0	0	0	0	0	0	0	0	0	0	N	N	0	0	0	0	0	0	0	0	0	0	0	0	0	0	0	0	0	N	0	0	0	0	0	0	0	0	0
13948	3L	13317229	13316943	roo:LTR:RNA	0	0	0	0	0	0	0	0	0	0	0	0	N	0	0	0	0	0	0	0	0	0	0	0	0	0	0	0	0	0	N	0	0	0	0	0	0	0	0	0	0	0	0	0	0
18401	3L	8770429	8770173	copia:LTR:RNA	0	N	0	0	0	0	0	0	0	0	0	0	0	0	0	0	0	0	0	0	0	0	0	0	0	0	0	0	0	0	0	0	0	0	0	0	0	0	N	0	0	0	0	N	0
25045	2R	12184842	12184849	undetermined:undetermined:undetermined	0	1	0	0	0	N	0	0	N	0	0	0	0	0	0	0	0	0	0	0	0	0	0	N	0	0	0	0	0	0	0	0	0	0	0	N	0	1	0	0	0	0	0	0	0
12986	2R	2922943	2922940	undetermined:undetermined:undetermined	N	0	0	0	0	0	0	0	0	N	0	1	0	0	0	N	0	0	N	0	N	N	N	N	N	0	0	0	0	0	0	0	0	N	N	N	0	0	0	0	N	0	0	0	0
18063	4	336504	336500	roo:LTR:RNA	0	0	0	0	0	0	0	0	0	0	0	0	0	0	0	0	0	0	0	0	0	0	0	0	0	0	0	0	0	0	0	0	0	0	N	0	N	N	0	0	N	0	0	0	0
14432	X	19938590	19938582	undetermined:undetermined:undetermined	0	0	0	0	0	0	N	0	0	N	0	0	0	1	0	0	0	0	0	0	0	0	0	0	0	0	0	0	0	0	0	0	0	0	0	0	0	0	0	0	N	0	0	0	0
17887	2R	19384871	19384609	Rt1b:non-LTR:RNA	0	0	0	0	0	0	0	N	0	0	0	0	0	0	0	0	0	0	0	0	0	0	0	0	0	0	0	0	0	0	0	0	0	0	0	0	0	0	1	0	0	0	0	1	0
7040	3L	16703701	16703698	Tirant:LTR:RNA	0	1	0	0	0	0	N	0	0	0	0	0	0	0	0	0	0	0	0	0	0	0	0	0	0	0	0	0	0	0	0	0	0	0	0	0	0	0	0	0	0	0	0	0	0
9868	X	9870796	9870793	Quasimodo:LTR:RNA	0	0	0	0	0	0	N	0	0	0	0	0	0	0	0	0	0	0	0	0	0	0	0	0	0	0	0	0	0	0	0	0	0	0	N	0	0	0	0	0	0	0	0	N	0
9494	2L	522391	522390	Burdock:LTR:RNA	0	0	0	0	0	N	0	0	0	0	0	0	0	0	0	N	0	0	0	0	0	N	0	N	0	0	0	0	0	0	0	0	0	N	0	0	0	0	0	0	N	N	0	0	0
12775	2L	6318784	6318771	I:non-LTR:RNA	0	0	0	0	0	0	0	0	0	N	0	0	0	0	N	N	0	0	0	1	0	0	0	N	0	N	0	0	0	0	N	N	N	0	0	0	0	0	N	0	0	0	N	N	0
20123	3L	1192505	1192517	I:non-LTR:RNA	0	0	0	0	0	0	0	0	N	0	0	0	0	0	0	0	N	0	0	0	0	0	0	0	0	0	0	0	0	0	0	0	0	0	0	0	0	0	0	0	0	0	0	0	0
9669	3L	12993351	12993344	undetermined:undetermined:undetermined	0	0	0	0	0	0	0	0	N	0	N	0	0	N	N	0	0	0	0	0	0	0	0	N	N	0	0	0	0	0	0	0	0	0	0	0	0	0	0	0	0	0	0	0	0
27869	2L	17130638	17130633	undetermined:undetermined:undetermined	0	0	0	0	N	0	N	0	0	N	0	0	0	0	0	0	0	0	0	0	0	N	0	N	0	0	0	0	0	0	0	0	0	N	0	0	N	N	0	N	0	0	0	0	0
21030	2R	13195438	13195428	undetermined:undetermined:undetermined	0	0	1	0	0	0	0	0	0	0	0	0	0	0	0	0	0	0	0	0	0	0	0	0	0	0	0	0	0	0	0	0	0	0	0	N	0	0	0	0	0	0	0	0	0
24953	3R	21756397	21756400	undetermined:undetermined:undetermined	0	0	0	N	N	N	0	0	0	0	0	0	0	0	0	0	N	N	0	0	0	0	0	0	0	0	0	0	0	0	0	0	0	0	0	N	0	N	0	0	0	0	0	0	0
30916	3L	5321289	5321282	undetermined:undetermined:undetermined	0	0	0	0	0	0	0	0	0	0	0	0	0	0	0	0	0	0	0	0	0	0	0	0	0	0	0	0	0	0	0	0	0	0	0	0	0	0	0	0	0	0	0	0	0
31530	3L	2473032	2473026	flea:LTR:RNA	0	0	0	0	0	0	0	0	0	0	0	0	0	0	0	0	0	0	0	0	0	0	0	0	0	0	0	0	0	0	0	0	0	0	0	0	0	0	0	0	0	0	0	0	0
18458	2R	11172990	11172748	roo:LTR:RNA	0	N	0	0	0	N	0	N	0	N	0	0	N	0	0	0	N	N	0	0	0	0	0	N	0	0	0	0	0	0	0	0	0	N	N	0	0	0	0	0	N	0	N	N	0
31585	2R	13860006	13859906	HB:TIR:DNA	0	0	0	0	0	0	0	0	0	0	0	0	0	0	0	0	0	0	0	0	0	0	0	0	0	0	0	0	0	0	0	0	0	0	0	0	0	0	0	0	0	0	0	0	0
19158	3L	3439777	3439770	undetermined:undetermined:undetermined	0	0	0	0	0	0	0	0	0	0	0	0	0	0	0	0	0	0	0	0	0	0	0	0	0	0	0	0	0	0	0	0	0	0	0	N	0	0	0	0	0	0	0	0	0
19565	2R	19038208	19038205	gypsy12:LTR:RNA	0	0	0	0	0	N	0	N	0	0	0	0	0	0	0	0	0	0	0	0	0	0	0	0	0	0	0	N	0	0	0	0	0	0	0	0	0	0	0	0	0	0	0	0	0
29361	2R	12444285	12444274	I:non-LTR:RNA	0	0	0	0	0	N	0	0	N	0	0	0	0	0	0	0	0	0	0	0	0	0	0	0	0	0	0	0	0	0	0	0	0	0	0	N	N	0	N	0	0	0	0	0	0
13239	3R	21643673	21643401	Tabor:LTR:RNA	0	0	0	0	N	N	0	N	0	0	0	0	0	0	0	0	N	N	0	0	0	0	0	0	0	0	0	0	0	0	0	0	0	0	0	N	0	N	0	0	0	0	0	0	0
14009	2R	16795195	16795192	Tirant:LTR:RNA	0	0	0	0	0	0	0	0	0	0	0	0	0	0	0	0	0	0	0	0	0	0	0	0	0	0	0	0	0	0	0	0	0	0	0	0	0	0	0	0	0	0	0	0	0
24049	3L	7742285	7742284	pogo:TIR:DNA	0	N	0	0	N	N	0	N	N	N	0	N	0	0	0	N	N	N	N	0	0	0	0	0	N	N	0	0	0	0	0	N	0	N	N	0	0	N	N	N	N	N	N	0	0
8010	X	16993143	16993180	undetermined:undetermined:undetermined	0	0	0	0	0	0	0	N	0	0	0	0	0	0	0	0	0	0	0	1	0	0	0	N	0	0	0	0	0	0	0	0	0	0	0	0	0	0	N	0	0	0	0	N	0
26339	X	20631380	20631160	jockey:non-LTR:RNA	0	0	0	0	0	N	N	0	0	N	0	0	0	0	0	0	0	0	0	0	0	0	0	0	0	0	0	0	0	0	N	0	0	0	0	0	0	0	0	0	0	0	0	0	0
26232	3R	21822375	21822154	undetermined:undetermined:undetermined	0	0	0	N	N	N	0	N	0	0	N	0	0	0	0	0	N	N	0	0	0	0	0	0	0	0	0	0	0	0	0	0	0	0	0	N	0	N	0	0	0	0	0	0	0
11980	3L	5309291	5309554	flea:LTR:RNA	1	0	0	N	0	0	0	0	0	0	0	0	0	0	0	0	0	0	0	0	0	0	0	0	0	0	0	0	0	0	0	0	0	0	0	0	0	0	0	0	0	0	0	0	0
24182	X	5661073	5661065	jockey:non-LTR:RNA	0	0	0	0	0	N	0	0	0	N	0	0	0	0	0	0	0	0	0	0	0	0	0	0	0	0	0	0	0	0	0	0	0	0	0	0	0	0	0	0	0	0	0	0	0
20762	3L	13186323	13186317	roo:LTR:RNA	0	0	0	0	0	0	0	0	0	0	N	0	0	0	0	0	0	0	0	0	0	0	0	0	0	0	0	0	0	0	0	0	0	0	0	0	0	0	0	0	0	0	0	0	0
9089	3R	18294172	18294113	INE-1:TIR:DNA	0	N	0	0	0	0	0	N	0	0	0	0	0	0	0	0	0	0	0	0	0	0	0	0	0	0	0	0	0	0	0	0	0	0	0	0	0	N	0	0	0	0	0	0	0
15908	2L	11785190	11785180	jockey:non-LTR:RNA	0	0	0	0	0	0	0	N	0	0	0	0	0	0	0	N	0	N	0	0	0	0	0	0	N	0	0	0	0	0	0	0	1	0	N	0	0	0	0	0	0	0	N	N	0
4068	2R	20124611	20124613	undetermined:undetermined:undetermined	0	0	0	0	0	0	0	N	1	0	0	1	N	0	0	0	0	0	N	0	0	0	N	0	0	0	0	0	0	0	0	0	0	0	0	0	0	0	N	0	0	N	0	0	0
23519	3L	17265857	17265849	undetermined:undetermined:undetermined	0	0	0	0	0	0	0	0	0	0	0	0	0	0	0	0	N	0	0	0	0	0	0	0	0	0	0	0	0	0	0	0	0	0	0	0	0	0	0	0	0	0	0	0	0
8015	X	15082656	15082606	Cr1a:non-LTR:RNA	0	0	0	0	0	0	0	N	0	0	0	0	0	0	0	0	0	0	0	0	0	0	0	0	0	0	0	0	0	0	0	0	0	0	0	0	0	0	0	0	0	0	0	N	0
30624	3R	26673855	26673595	3S18:LTR:RNA	0	0	0	0	N	0	0	0	0	0	0	0	0	0	0	0	0	0	0	0	0	0	0	N	0	0	0	0	0	0	N	0	0	0	0	0	0	N	0	0	0	0	N	0	0
9216	2L	5708415	5708408	undetermined:undetermined:undetermined	0	N	0	0	0	0	0	0	0	0	0	0	0	0	0	N	0	0	0	0	0	0	0	0	0	0	0	0	0	0	N	0	0	0	0	0	0	0	0	0	0	0	0	0	0
24206	3R	4636429	4636425	roo:LTR:RNA	N	0	0	0	0	0	0	0	0	0	0	0	0	N	0	N	N	0	0	0	0	0	0	N	0	0	0	0	0	0	0	0	0	N	0	0	N	0	N	0	0	0	0	0	0
5094	3R	11505843	11505833	undetermined:undetermined:RNA	0	0	0	N	N	0	0	0	0	0	0	0	0	N	0	0	0	0	0	N	0	0	N	0	0	0	0	0	0	0	0	0	0	0	0	0	0	N	0	0	N	0	0	0	0
17106	2L	13341534	13341350	roo:LTR:RNA	0	0	0	N	0	0	0	N	0	0	0	0	0	0	N	0	1	0	0	0	0	0	0	0	0	0	0	0	0	0	0	0	N	0	0	0	0	0	0	0	0	N	0	N	0
28570	3L	6004833	6004826	undetermined:undetermined:undetermined	0	0	0	N	0	0	0	0	0	0	0	0	0	0	0	0	0	0	0	0	0	0	0	0	0	0	0	0	0	0	0	0	0	0	0	0	0	0	0	0	0	0	0	0	0
14002	X	5001085	5001085	flea:LTR:RNA	0	0	0	0	0	N	0	0	0	0	0	0	0	0	0	0	0	0	0	0	0	0	0	0	0	0	0	0	0	0	0	0	0	0	0	0	N	0	0	0	0	0	0	0	0
16178	2R	13247259	13247254	jockey:non-LTR:RNA	0	0	0	0	0	N	0	0	N	0	0	0	0	0	0	0	0	0	0	0	0	0	0	0	0	0	0	0	0	0	0	0	0	0	0	N	0	0	0	0	0	0	0	0	0
8239	3L	1375595	1375590	undetermined:undetermined:undetermined	0	0	0	0	0	0	0	0	0	N	0	0	0	0	0	0	0	0	0	0	0	0	0	0	0	0	0	0	0	0	N	0	0	0	0	0	0	0	0	0	0	0	0	0	0
21073	2R	15207292	15207065	roo:LTR:RNA	0	0	1	0	0	N	0	0	0	0	0	0	0	0	0	0	0	0	0	0	0	0	0	0	0	0	0	0	0	0	0	0	0	0	0	0	0	0	0	0	0	0	0	0	0
33963	3R	5858462	5858454	FB:foldback:DNA	0	0	0	0	N	N	0	0	0	0	0	N	0	N	N	1	N	0	0	N	0	0	0	0	0	0	0	0	0	0	0	0	0	0	0	0	N	0	0	0	0	0	0	0	0
32425	2L	18727020	18727016	Doc:non-LTR:RNA	0	0	0	N	0	0	0	0	N	N	0	0	0	0	0	0	0	0	0	N	N	0	0	0	0	0	0	0	0	0	0	N	0	N	0	0	0	0	0	N	0	1	0	N	0
14864	3R	23286754	23286750	mdg1:LTR:RNA	0	0	0	0	0	0	0	N	0	0	0	0	0	0	0	N	N	0	0	0	0	N	0	0	0	0	N	0	0	0	0	0	0	0	0	0	0	N	0	0	0	0	0	0	0
14549	3L	4681066	4681062	Stalker2:LTR:RNA	0	0	0	N	0	0	0	0	0	0	0	0	0	0	0	0	0	0	0	0	0	0	0	0	0	0	0	0	0	0	0	0	0	0	0	N	0	0	0	0	0	0	0	0	0
34744	2L	14654808	14654560	roo:LTR:RNA	0	0	0	0	0	0	0	0	0	0	0	0	0	0	0	0	0	0	0	0	0	0	0	0	N	0	0	0	0	0	0	0	0	N	0	0	0	N	0	0	N	0	0	N	0
25824	2L	18245176	18245190	Transpac:LTR:RNA	0	0	0	N	N	0	0	N	0	N	0	0	0	0	0	N	0	0	N	0	N	0	0	N	0	0	0	0	0	0	0	N	0	N	0	0	N	N	0	N	0	0	0	N	0
23671	3R	19060946	19060993	roo:LTR:RNA	0	N	0	0	0	0	0	N	0	0	0	0	0	0	0	0	N	0	0	0	0	0	0	0	0	0	0	0	0	0	0	0	0	0	0	0	0	N	0	0	0	0	0	0	0
8960	2L	14720033	14720030	undetermined:undetermined:undetermined	0	0	0	0	N	0	0	0	0	N	0	0	0	0	N	0	0	0	N	0	0	0	0	0	N	1	0	0	0	0	N	0	N	N	N	0	0	N	0	N	N	0	N	N	0
21959	2R	3360389	3360388	undetermined:undetermined:undetermined	0	0	0	0	0	0	0	N	0	N	0	0	0	0	0	0	0	0	N	0	N	N	0	N	N	0	0	0	0	0	0	0	N	0	N	N	0	0	0	0	0	0	0	0	0
8209	2R	13325827	13325819	FB:foldback:DNA	0	0	0	0	0	N	0	0	N	0	0	0	N	0	0	0	0	0	0	0	0	0	0	0	0	0	0	0	0	0	0	0	0	N	0	0	0	0	0	0	0	0	0	0	0
33818	X	12183654	12183165	undetermined:undetermined:undetermined	0	0	0	0	0	0	0	0	0	0	1	0	0	0	0	0	0	0	0	0	0	0	0	0	0	0	0	0	0	0	0	0	0	0	0	0	0	0	0	0	0	0	0	N	0
7427	2L	6251711	6251706	undetermined:undetermined:undetermined	0	0	0	0	N	N	0	N	0	N	0	N	N	0	N	N	N	0	N	0	0	0	N	N	N	N	0	0	0	0	N	0	N	N	N	0	0	0	0	0	N	0	N	0	0
10657	X	11368699	11368721	undetermined:undetermined:undetermined	0	0	0	0	N	0	N	0	0	N	0	0	0	0	0	0	0	N	0	0	0	0	N	N	0	0	0	0	0	0	0	0	0	N	N	0	0	0	0	0	0	0	N	N	0
24072	3L	15013873	15013864	undetermined:undetermined:undetermined	0	0	0	0	0	N	0	0	0	0	0	N	0	0	0	N	0	0	0	0	0	0	0	0	0	0	0	0	0	0	0	0	0	0	0	0	0	0	0	0	0	0	0	0	0
19638	2L	12045256	12045253	roo:LTR:RNA	0	N	0	0	0	0	0	N	0	0	0	0	0	0	0	N	0	N	0	0	0	0	0	0	N	1	0	0	0	0	0	0	0	0	N	0	0	0	0	0	0	0	N	N	0
18387	2L	16369157	16369152	roo:LTR:RNA	0	0	0	0	N	0	0	0	0	0	0	0	0	0	0	0	0	0	0	0	N	N	0	0	N	0	0	0	0	0	0	0	0	N	0	0	N	0	0	0	N	0	0	N	0
14476	X	2447049	2447171	Transpac:LTR:RNA	0	0	0	0	0	0	0	0	0	0	0	0	0	0	0	0	0	N	0	0	0	0	0	0	0	0	0	0	0	0	N	N	0	0	0	0	0	0	0	N	0	0	0	N	0
22895	3R	18501984	18501979	undetermined:undetermined:undetermined	0	N	0	0	0	0	0	0	0	0	0	0	0	0	1	0	0	0	0	0	0	0	0	0	0	0	0	0	0	0	0	0	0	0	0	0	0	0	0	0	0	0	0	0	0
10035	3L	12343814	12343801	Rt1b:non-LTR:RNA	0	0	0	0	N	0	0	0	0	0	N	0	0	0	0	0	0	0	0	0	0	0	0	0	0	0	0	0	0	0	0	0	0	0	0	0	0	0	0	0	0	0	0	0	0
20111	X	10718100	10718091	undetermined:undetermined:undetermined	0	N	0	0	0	1	N	0	0	1	0	1	0	0	0	0	0	0	0	0	0	1	0	0	0	0	0	0	0	1	0	0	0	0	0	0	0	0	0	0	N	0	0	N	0
100182	4	471323	471783	INE-1:TIR:DNA	1	1	1	1	1	1	1	1	1	1	1	1	1	1	1	1	1	1	1	1	1	1	1	1	1	1	1	1	1	1	1	1	1	1	1	1	1	1	1	1	1	1	1	1	1
20955	X	17112433	17112428	undetermined:undetermined:undetermined	0	0	0	0	0	0	0	N	0	0	0	0	0	0	0	0	0	0	0	0	0	0	0	N	0	0	0	0	0	0	0	0	0	0	0	0	0	0	N	0	0	0	0	0	0
33021	3L	5136082	5136077	diver:LTR:RNA	0	0	0	N	0	0	0	0	0	0	0	0	0	0	0	0	0	0	N	0	0	0	0	0	N	0	0	0	0	0	N	0	0	0	0	0	0	0	0	0	0	0	0	0	0
20950	2R	18683950	18683945	undetermined:undetermined:undetermined	0	0	0	0	0	N	0	N	0	0	0	0	0	0	0	0	0	0	0	0	0	0	0	0	0	0	0	0	0	0	0	0	0	0	0	0	0	0	0	0	0	0	0	0	0
32811	2L	4166218	4165980	springer:LTR:RNA	0	N	0	0	0	0	0	N	0	0	0	0	0	0	0	N	0	0	0	0	0	0	0	0	0	0	0	0	0	0	0	0	0	0	N	0	0	0	N	0	0	0	0	1	0
25594	2R	5687133	5687129	Cr1a:non-LTR:RNA	N	N	0	0	N	0	0	N	0	0	0	0	0	0	0	0	0	0	0	N	0	N	0	0	0	0	0	0	0	0	0	0	0	0	0	0	0	0	0	0	0	0	0	N	0
7968	3L	3756018	3756011	undetermined:undetermined:undetermined	0	0	0	0	0	0	0	0	0	0	0	0	N	0	N	0	0	0	N	0	0	0	0	0	0	0	0	0	0	0	0	0	N	0	0	N	0	0	0	0	0	0	0	0	0
33589	X	10027298	10026992	I:non-LTR:RNA	0	0	0	0	0	0	N	N	0	0	0	0	0	0	N	0	0	N	0	0	0	0	0	0	0	0	0	0	0	0	0	0	0	0	N	0	0	N	0	N	N	0	N	N	0
8682	X	3211131	3211122	undetermined:undetermined:undetermined	0	0	0	0	N	N	0	0	0	0	0	0	0	0	0	0	0	0	0	0	0	0	0	0	0	0	0	0	0	0	N	0	0	0	0	0	0	0	0	0	0	0	0	N	0
20833	3L	688536	688532	undetermined:undetermined:undetermined	0	0	0	0	0	0	0	0	N	0	0	0	N	0	0	0	N	0	0	0	0	0	0	0	0	N	0	0	0	N	0	0	0	0	0	0	0	0	0	0	0	0	0	0	0
24866	2L	19427079	19427071	undetermined:undetermined:undetermined	0	0	0	N	N	0	0	0	N	N	N	0	0	0	0	0	0	0	0	N	N	0	0	N	0	0	0	0	N	0	N	0	0	N	0	0	0	0	N	N	N	0	0	N	0
23270	3R	3083820	3083555	diver2:LTR:RNA	N	0	0	0	0	0	0	0	0	0	0	0	0	0	0	N	N	N	N	0	0	N	0	0	N	0	0	0	0	0	0	N	N	0	N	N	0	0	N	0	0	0	N	0	0
10697	2R	9101042	9101030	undetermined:undetermined:undetermined	0	0	0	0	N	0	1	0	0	0	0	0	N	0	0	0	0	0	0	N	N	0	0	0	0	0	0	0	0	N	0	N	0	0	0	0	0	0	N	0	0	0	0	0	0
18318	X	1411992	1411785	undetermined:undetermined:undetermined	0	0	0	N	0	0	0	0	0	0	0	0	0	N	0	0	0	N	0	0	0	0	0	0	0	0	0	0	0	0	0	N	0	0	N	0	N	N	0	0	0	0	0	N	0
11253	2L	15312153	15312149	undetermined:undetermined:undetermined	0	0	0	0	0	0	1	0	0	0	0	0	0	0	N	N	0	0	0	0	N	0	0	N	N	0	0	0	N	0	0	0	N	N	0	0	N	N	0	0	N	0	0	N	0
19767	X	9012119	9012108	jockey:non-LTR:RNA	0	0	0	0	0	0	N	0	0	0	0	0	0	0	0	0	0	0	0	0	0	0	0	0	0	1	0	0	0	0	0	N	0	0	N	0	0	0	0	0	0	0	0	0	0
30250	3L	7590432	7590132	Transpac:LTR:RNA	0	0	0	0	0	0	0	0	N	0	0	0	0	0	0	0	0	0	0	0	0	0	0	0	0	0	0	0	0	0	0	0	0	0	0	0	0	0	0	0	0	N	0	0	0
6604	3R	5172845	5172844	undetermined:undetermined:undetermined	N	0	0	0	0	N	0	0	0	0	0	N	0	N	0	N	N	0	0	N	0	0	0	N	0	0	0	0	0	0	0	1	0	1	0	0	N	0	0	0	0	0	0	0	0
28577	3R	10050834	10050854	copia:LTR:RNA	0	0	0	0	0	0	0	0	0	0	0	0	0	0	0	0	0	N	0	0	0	N	0	0	0	0	0	0	0	0	0	0	0	0	0	0	0	0	0	0	0	0	0	0	0
29221	3L	3790115	3790112	roo:LTR:RNA	0	0	0	0	0	0	0	0	0	0	0	0	0	0	0	0	0	0	N	0	0	0	0	0	0	0	0	0	0	0	0	0	0	0	0	N	0	0	0	0	0	0	0	0	0
14983	2L	9255711	9255701	jockey:non-LTR:RNA	0	0	0	0	0	0	0	N	0	0	0	0	0	0	0	0	0	0	0	0	0	0	0	0	N	0	0	0	0	0	1	0	0	0	0	0	0	0	0	0	0	0	0	N	0
12686	2R	13593158	13593150	roo:LTR:RNA	0	0	0	0	0	N	0	0	N	0	0	0	0	0	0	0	0	0	0	1	0	0	0	0	0	0	0	0	0	0	0	0	0	0	0	0	0	0	0	0	0	0	0	0	0
17459	3R	12297502	12297502	undetermined:undetermined:undetermined	0	0	0	N	N	0	0	0	0	1	N	0	0	0	0	0	0	0	0	N	0	0	N	0	0	0	N	0	0	0	0	0	0	0	0	0	N	0	0	0	0	0	0	0	0
34553	3L	12153626	12153616	undetermined:undetermined:undetermined	0	0	0	0	N	0	0	0	0	0	N	0	0	0	0	0	0	0	0	0	0	0	0	0	0	0	0	0	0	0	0	0	0	0	0	0	0	0	0	0	0	0	0	0	0
9508	3L	15767196	15767193	Stalker2:LTR:RNA	0	0	0	0	0	0	0	0	0	0	0	0	0	0	0	0	0	0	0	N	0	0	0	0	0	0	0	0	0	0	0	0	0	0	0	0	0	0	0	0	0	0	0	0	0
14521	3L	7199370	7199367	accord:LTR:RNA	0	0	N	0	0	0	0	0	N	0	0	0	0	0	0	0	0	0	0	0	0	0	0	0	0	0	0	0	N	0	0	0	0	0	0	0	0	0	0	0	0	0	0	0	0
33026	3L	7225366	7225362	copia:LTR:RNA	0	0	0	0	0	0	0	0	0	0	0	0	0	0	0	0	0	0	0	0	0	0	0	0	0	0	0	0	N	0	0	0	0	0	0	0	0	0	0	0	N	N	0	0	0
32881	3L	14552252	14552242	F:non-LTR:RNA	0	0	0	0	0	0	0	0	0	0	0	N	0	0	0	N	0	0	0	0	0	0	0	0	0	0	0	0	0	0	N	0	0	0	0	0	0	0	0	0	0	0	N	0	0
20788	X	12084423	12084419	roo:LTR:RNA	0	0	0	0	0	0	0	0	0	0	0	0	0	0	0	0	0	0	0	0	0	0	0	0	0	0	0	0	0	0	0	0	0	0	0	0	0	0	0	0	0	0	0	N	0
14119	2R	11924474	11924462	jockey:non-LTR:RNA	0	0	0	0	0	N	0	0	N	N	0	0	0	0	0	0	0	0	0	0	0	0	1	0	0	0	0	0	0	0	0	0	0	0	0	0	0	0	0	0	0	0	N	0	0
32319	2L	1906177	1906187	undetermined:undetermined:undetermined	0	N	0	0	N	0	0	N	0	N	0	0	0	0	0	0	N	N	0	0	0	0	0	N	N	0	0	0	N	0	0	0	0	0	N	0	N	1	N	0	0	0	0	0	0
18988	2R	15563615	15563429	undetermined:undetermined:undetermined	0	0	0	0	0	N	0	0	0	0	0	0	0	0	0	0	0	0	0	0	0	0	0	0	0	0	0	0	0	0	0	0	0	0	0	0	0	0	0	0	0	0	0	0	0
31738	2R	16420435	16420431	undetermined:LTR:RNA	0	0	0	0	0	0	0	0	0	0	0	0	0	0	0	0	0	0	0	0	0	0	0	0	0	0	0	0	0	0	0	0	N	0	0	0	0	0	0	0	0	0	0	0	0
27341	2R	14415621	14415612	jockey:non-LTR:RNA	0	0	0	0	0	0	0	0	0	0	0	0	0	0	0	0	0	0	0	0	0	0	0	0	0	0	0	0	0	0	0	0	0	0	0	0	0	0	0	0	0	0	0	0	0
20003	X	8646168	8646076	undetermined:undetermined:undetermined	0	0	0	0	0	0	0	0	0	0	0	0	0	0	N	0	0	0	0	0	0	0	0	0	0	0	0	0	0	0	0	N	0	0	0	0	0	0	0	0	0	0	0	N	0
13921	3L	18340879	18340630	undetermined:undetermined:undetermined	0	0	0	0	0	0	0	0	0	0	0	0	0	0	0	0	N	0	0	0	0	0	0	0	0	0	0	0	0	0	0	0	0	0	0	0	0	0	0	0	0	0	0	0	0
21703	3R	852577	852757	undetermined:undetermined:undetermined	N	1	0	N	N	0	0	N	0	0	N	0	N	0	N	N	N	N	N	N	0	N	0	N	N	0	0	0	N	0	N	0	N	N	N	N	N	N	N	N	0	N	N	N	N
20569	2L	13573813	13573804	undetermined:undetermined:undetermined	0	0	0	N	0	0	1	0	0	0	0	0	0	0	N	0	0	0	0	0	0	0	0	0	0	0	0	0	0	1	0	0	N	0	0	0	0	0	0	0	0	N	0	0	0
32888	3L	5969510	5969502	roo:LTR:RNA	0	0	0	0	0	0	0	0	0	0	0	0	0	0	0	0	0	0	0	0	0	0	0	0	0	0	0	0	0	0	0	0	0	0	0	0	0	0	0	0	0	0	0	0	0
19243	2L	4930178	4930175	undetermined:undetermined:undetermined	0	N	0	0	0	0	0	0	0	0	0	0	0	0	0	N	0	0	0	0	0	0	0	0	0	0	0	0	0	0	0	0	0	0	N	0	0	0	N	0	0	0	0	0	0
13696	3R	1675446	1675437	Ivk:non-LTR:RNA	N	0	0	N	N	N	0	N	0	N	N	0	N	0	N	0	N	N	N	N	0	N	0	0	N	0	0	0	0	0	N	0	N	N	0	N	N	N	0	N	0	N	0	0	N
19866	3R	23114382	23114373	undetermined:undetermined:undetermined	0	0	0	N	0	0	0	N	0	0	0	0	0	0	0	N	0	0	0	0	0	N	0	0	0	1	0	0	0	0	0	0	0	0	0	0	0	N	0	0	0	0	0	N	0
23134	3R	2309514	2309271	jockey:non-LTR:RNA	N	0	0	0	N	0	0	1	0	N	0	0	0	0	0	0	N	N	N	N	N	0	0	N	N	0	0	0	0	0	N	N	N	N	N	N	0	0	N	N	0	0	0	0	N
23754	3L	1637940	1637936	412:LTR:RNA	0	0	0	0	0	0	0	0	0	0	0	0	0	0	0	0	0	0	0	0	0	0	0	0	0	0	0	0	0	0	0	0	0	0	0	0	0	0	0	0	0	0	0	0	0
17329	X	14865945	14865942	roo:LTR:RNA	0	0	0	0	0	0	0	N	0	1	0	0	0	0	0	0	0	0	0	0	0	0	0	0	0	0	0	0	0	0	0	0	0	0	0	0	0	0	0	0	0	0	0	N	0
20095	2L	1875815	1875812	gypsy12:LTR:RNA	0	N	0	0	N	N	0	0	0	0	0	0	0	0	0	0	0	0	0	0	0	0	0	0	0	0	0	0	0	0	0	0	0	0	0	0	0	0	0	0	N	0	0	0	0
12318	2L	13096792	13096785	undetermined:undetermined:undetermined	0	N	0	N	N	0	0	N	0	N	0	N	N	0	N	0	N	0	0	0	0	0	N	0	N	0	0	0	N	0	N	0	N	0	0	0	N	N	0	0	N	N	N	N	0
10369	3R	2347310	2347308	undetermined:undetermined:undetermined	N	0	0	0	N	0	0	N	0	N	0	0	1	0	0	N	N	N	N	N	N	N	0	N	N	0	0	0	0	1	N	N	0	N	N	N	0	N	N	N	0	0	0	0	N
25920	X	10500311	10500344	F:non-LTR:RNA	0	0	0	0	N	0	N	0	N	0	N	0	N	0	N	N	0	0	0	0	N	N	N	0	0	N	0	N	N	0	N	N	N	0	0	0	0	0	N	0	N	N	0	N	0
3893	3R	3935056	3935053	undetermined:undetermined:undetermined	N	0	0	0	0	0	0	1	0	N	0	N	N	0	0	N	N	0	0	N	0	0	0	N	N	0	0	0	N	0	0	N	N	N	0	0	N	0	N	0	N	0	0	N	0
10438	3R	20561515	20561512	undetermined:undetermined:undetermined	0	0	0	0	N	N	0	N	0	0	0	0	0	0	0	0	0	0	0	0	0	0	0	0	0	0	0	0	0	0	0	0	0	0	0	0	0	N	0	0	0	0	0	0	0
15832	3L	19667258	19667257	pogo:TIR:DNA	0	0	0	0	0	N	0	N	0	0	0	0	0	0	0	N	0	0	0	0	0	0	0	N	0	0	0	0	0	0	0	0	1	N	0	0	0	0	0	0	N	0	0	0	0
25127	2R	4413739	4413736	undetermined:LTR:RNA	0	1	0	0	N	0	0	N	0	0	0	0	0	0	0	0	0	0	0	0	0	N	0	0	N	0	0	0	0	0	0	0	0	0	0	N	0	0	0	0	0	0	0	0	0
27133	2R	18520674	18520671	undetermined:undetermined:undetermined	0	0	0	0	0	N	0	N	0	0	0	0	0	0	0	0	0	0	0	0	0	0	0	0	0	0	0	0	0	0	0	0	0	0	0	0	0	0	0	0	0	0	1	0	0
29721	X	9813637	9813356	undetermined:undetermined:undetermined	0	0	0	0	0	0	N	0	0	0	0	0	0	0	0	0	0	0	0	0	0	0	0	0	0	0	0	0	0	0	0	0	0	0	N	0	0	0	0	0	0	0	0	N	0
100525	3L	5292307	5299685	Quasimodo:LTR:RNA	0	N	1	N	0	N	1	N	N	1	N	0	N	0	N	0	N	N	N	0	0	0	0	N	N	N	0	N	N	1	0	N	N	0	N	N	N	N	N	N	N	N	0	0	0
9369	3R	26989107	26989103	undetermined:non-LTR:RNA	0	N	0	0	N	0	0	N	0	0	0	0	0	0	0	N	0	N	0	0	0	0	0	N	0	0	0	0	0	0	N	0	0	0	0	0	N	N	0	0	0	0	N	0	0
12479	3L	4952042	4952316	undetermined:undetermined:undetermined	0	0	0	N	0	0	0	0	0	0	0	0	0	0	0	0	0	0	0	0	0	0	0	0	0	0	0	0	0	0	0	0	0	0	0	0	1	0	0	0	0	0	0	0	0
29433	3R	1326639	1326636	roo:LTR:RNA	N	0	0	N	N	0	0	N	0	N	N	0	N	0	N	N	N	N	N	N	0	N	0	0	N	0	0	0	0	0	0	0	N	N	N	N	N	N	N	N	0	N	0	0	N
20353	X	12911097	12911094	roo:LTR:RNA	0	0	0	0	0	0	0	0	0	0	0	0	0	0	0	0	0	0	N	0	0	0	0	0	0	0	0	0	0	0	0	0	0	0	0	0	0	0	0	0	0	0	0	N	0
31287	3L	19578489	19578484	Max:LTR:RNA	0	0	0	0	0	N	0	0	0	0	0	0	0	0	N	N	N	0	0	0	0	0	1	N	0	0	0	0	0	0	0	0	0	N	0	0	N	0	0	0	N	0	0	0	0
31700	2R	12966978	12966971	Quasimodo:LTR:RNA	0	0	0	0	0	N	0	0	N	0	0	0	0	0	0	0	0	0	0	0	0	0	0	0	0	0	0	0	0	0	0	0	0	0	0	N	0	0	0	0	0	0	0	0	0
34292	X	19356243	19356237	flea:LTR:RNA	0	0	0	0	0	0	0	0	0	N	0	0	0	0	0	0	0	1	0	0	0	0	0	0	0	0	0	0	0	0	0	0	0	0	0	0	0	0	0	0	N	0	0	0	0
25503	X	14261108	14261098	jockey:non-LTR:RNA	0	0	0	0	0	0	0	N	0	0	0	0	0	0	0	0	0	0	0	0	0	0	0	0	0	0	0	0	0	0	0	1	0	0	0	0	0	0	0	0	0	0	0	N	0
13863	3R	24057158	24057153	roo:LTR:RNA	0	0	0	0	N	0	0	0	0	0	0	0	0	0	0	0	N	0	0	0	0	N	0	N	0	0	N	0	0	0	0	N	0	0	0	0	0	N	0	0	0	0	0	0	0
14542	3R	4991264	4991260	undetermined:undetermined:RNA	N	0	0	0	0	0	0	0	0	0	0	0	0	N	0	N	N	0	0	N	0	0	0	0	0	0	0	0	0	0	0	0	0	N	0	0	N	0	0	0	0	0	0	0	0
27722	2R	15012671	15012417	Stalker2:LTR:RNA	0	0	0	0	0	0	0	0	0	0	0	0	0	0	0	0	0	0	0	0	0	0	0	0	0	0	0	0	0	0	0	0	0	0	0	0	0	0	0	0	0	0	0	0	0
2610	3R	21634918	21634915	mdg1:LTR:RNA	0	0	0	0	N	N	0	N	0	0	0	0	0	1	0	0	N	N	0	0	0	0	0	0	N	0	0	0	0	0	0	0	0	0	0	N	0	N	0	0	0	0	0	0	0
26399	2R	6276819	6276679	roo:LTR:RNA	N	N	0	0	0	0	0	N	0	0	0	0	0	0	0	0	0	0	0	0	0	N	0	0	0	0	0	0	0	0	0	0	0	0	0	0	0	0	0	0	0	0	0	N	0
9586	3R	16715596	16715592	roo:LTR:RNA	0	0	0	0	N	0	0	0	0	0	0	0	0	0	0	0	N	0	0	0	0	0	0	0	0	0	0	0	0	0	0	0	0	0	0	0	0	0	0	0	0	0	0	0	0
16097	2L	15098792	15098785	undetermined:undetermined:undetermined	0	0	0	0	1	0	0	0	0	0	0	0	0	0	0	0	0	0	0	0	0	0	0	0	N	0	0	0	N	0	0	0	N	N	0	0	0	N	0	0	N	0	0	N	0
17766	3R	19815027	19815022	Max:LTR:RNA	0	0	0	0	N	0	0	N	0	0	0	0	0	0	0	0	N	0	0	0	0	0	0	0	1	0	0	0	0	0	0	0	0	0	0	0	0	N	0	0	0	0	0	0	0
14427	3L	18628629	18628622	flea:LTR:RNA	0	0	0	0	0	0	0	0	0	N	0	0	N	1	N	0	N	0	N	0	0	0	0	0	0	0	0	0	0	0	0	0	0	0	0	0	N	0	1	0	0	0	0	0	0
23835	3L	7874647	7874441	undetermined:undetermined:undetermined	0	0	0	0	0	0	0	0	0	0	1	0	0	0	0	0	0	0	0	0	0	0	0	0	0	0	0	0	0	0	0	0	0	0	0	0	0	0	0	0	0	N	0	0	0
9702	3L	6507953	6507752	412:LTR:RNA	0	0	0	N	0	0	0	0	N	0	0	0	0	0	0	0	0	0	0	0	0	0	0	0	0	0	0	0	0	0	0	0	0	0	0	0	0	0	0	0	0	0	0	0	0
13773	X	11174790	11174785	undetermined:undetermined:undetermined	0	0	0	N	N	0	N	0	0	0	0	0	0	0	0	0	0	0	0	0	0	0	0	0	0	0	0	0	0	0	0	0	0	N	0	1	0	0	0	0	0	0	0	N	0
33512	2L	12434248	12434266	undetermined:undetermined:undetermined	0	N	0	0	0	N	0	N	0	N	0	N	N	0	N	N	0	N	N	0	0	0	0	0	N	0	0	0	N	0	N	0	N	N	N	0	N	0	N	0	N	0	N	N	0
25392	3R	1767494	1767731	jockey:non-LTR:RNA	N	0	0	N	0	0	0	N	0	N	N	0	N	0	N	N	N	N	N	N	0	0	0	0	N	0	0	0	0	0	N	1	N	N	N	N	0	0	N	N	0	N	0	0	N
2987	3R	7295299	7295285	undetermined:undetermined:RNA	0	1	0	0	0	N	1	0	0	0	0	0	N	0	0	0	0	0	0	N	0	0	0	0	0	0	0	0	0	0	0	0	0	0	0	0	0	N	0	0	N	0	N	0	0
32572	2L	13990863	13990856	undetermined:undetermined:undetermined	0	0	0	N	0	0	0	0	0	0	0	0	0	0	0	1	0	0	0	0	0	0	0	0	0	0	0	0	0	0	0	0	N	0	0	0	0	0	0	0	0	N	0	N	0
15823	3R	9440804	9440796	undetermined:undetermined:undetermined	N	N	0	0	0	N	0	0	0	0	0	N	0	0	0	0	0	N	0	N	0	0	N	N	N	0	0	0	0	0	0	N	1	N	0	0	N	0	N	N	0	0	0	0	0
18330	3L	11932366	11932363	accord2:LTR:RNA	0	0	0	0	N	0	0	0	0	0	N	0	0	0	0	0	0	0	0	0	0	0	0	0	0	0	0	0	0	0	0	0	0	0	0	0	0	0	0	0	0	0	0	0	0
14509	2R	9382732	9382729	undetermined:undetermined:undetermined	0	0	0	0	N	0	0	0	0	0	0	0	N	0	0	0	0	0	0	0	0	0	0	0	0	0	0	0	0	0	0	0	N	0	0	0	0	0	0	0	0	0	0	0	1
5917	X	2812585	2812577	FB:foldback:DNA	0	0	0	0	N	0	0	N	0	0	0	N	0	0	0	1	0	0	N	0	0	0	N	0	N	0	1	0	N	0	N	0	0	0	0	0	0	0	0	N	0	0	0	N	0
17370	3L	16006743	16006739	undetermined:LTR:RNA	0	0	0	0	N	0	0	0	0	1	0	N	0	0	0	0	0	0	0	N	0	0	0	0	0	0	0	0	0	0	0	0	0	0	0	0	0	0	0	0	0	0	0	1	0
28835	3L	4797763	4797760	mdg1:LTR:RNA	0	0	0	N	0	0	0	0	0	0	0	0	0	0	0	0	0	0	0	0	0	0	0	0	0	0	0	0	0	0	0	0	0	0	0	N	0	0	0	0	0	0	0	0	0
14168	3R	5001763	5001755	roo:LTR:RNA	N	0	0	0	0	N	0	0	0	0	0	N	0	N	0	N	N	0	0	N	0	0	0	N	0	0	0	0	0	0	0	0	0	0	0	0	N	0	0	0	0	0	0	0	0
22074	3R	13923965	13923964	pogo:TIR:DNA	0	0	0	0	N	0	0	0	0	0	0	0	0	0	0	0	0	0	0	0	0	0	0	0	0	0	0	1	0	0	0	0	0	0	0	0	0	N	1	0	0	0	0	0	0
11372	3L	672598	672639	gypsy12:LTR:RNA	0	0	0	0	0	0	0	0	N	0	0	0	N	0	0	0	N	0	0	0	0	0	0	0	0	0	0	0	0	N	0	0	0	0	0	0	0	0	0	0	0	0	0	0	0
19932	2L	13092350	13092347	mdg1:LTR:RNA	0	N	0	N	N	N	0	N	0	N	0	0	N	0	N	0	0	0	N	0	0	0	0	N	0	N	0	0	N	0	N	0	N	0	0	0	N	0	0	0	0	N	N	N	0
34139	X	2978260	2978275	roo:LTR:RNA	0	0	0	0	N	0	0	0	0	0	0	0	0	0	0	1	0	0	0	0	0	0	0	0	0	0	0	0	0	0	N	0	0	0	0	0	0	0	0	N	0	0	0	N	0
17521	3R	8774802	8774799	Burdock:LTR:RNA	N	N	1	0	0	0	0	0	0	N	N	N	0	0	0	0	0	0	0	N	0	0	N	N	N	0	0	0	0	0	0	N	N	N	0	0	N	N	N	N	0	0	N	0	0
21950	3R	7298766	7298763	mdg3:LTR:RNA	0	0	0	0	0	0	0	0	0	N	0	0	0	0	0	0	0	0	0	0	0	0	0	0	N	0	0	0	0	0	0	N	0	0	0	0	0	N	0	0	N	0	N	0	0
12709	2R	9191847	9191868	Doc:non-LTR:RNA	0	0	0	0	N	0	0	0	0	0	0	0	N	0	0	0	0	0	0	1	0	1	0	0	0	0	0	0	0	0	0	0	0	0	0	0	0	0	0	0	0	0	0	0	0
21719	2R	9687124	9687120	undetermined:undetermined:undetermined	0	0	0	0	0	0	0	0	0	0	0	0	0	0	0	0	0	0	0	0	0	0	0	0	0	0	0	0	0	0	0	0	0	0	0	0	0	0	0	0	0	0	N	0	0
28350	3L	13417501	13417503	undetermined:undetermined:undetermined	0	0	0	0	0	0	0	0	0	N	0	0	N	0	0	N	0	N	N	0	0	0	0	N	N	0	0	0	0	0	N	0	0	0	0	0	0	0	0	N	N	0	0	0	0
19271	2L	3393052	3393049	undetermined:undetermined:undetermined	N	0	0	0	0	0	0	N	0	0	0	0	0	0	0	0	0	0	0	0	0	0	0	N	0	0	0	0	0	0	0	0	0	0	N	0	0	0	0	0	0	0	0	0	0
14142	3L	10024758	10024754	412:LTR:RNA	0	0	0	0	0	0	0	0	0	0	N	0	0	0	0	0	0	0	0	0	0	0	0	0	0	0	0	0	0	0	0	0	0	0	0	0	0	0	0	0	0	0	0	N	0
9487	3L	10499907	10499942	undetermined:undetermined:undetermined	0	0	0	0	N	0	0	0	N	N	0	0	0	0	N	0	0	0	0	0	N	1	0	0	0	0	0	0	0	0	N	0	N	0	0	0	N	0	0	0	N	0	0	N	1
23725	X	12624155	12624152	roo:LTR:RNA	0	0	0	0	0	0	0	N	0	N	0	0	0	0	0	0	0	0	N	0	0	0	0	0	0	0	0	0	0	0	N	0	0	0	0	0	0	0	0	0	0	0	N	N	0
3257	3L	10030872	10030870	invader2:LTR:RNA	0	0	0	0	0	0	0	0	0	0	N	0	0	0	0	0	0	1	0	0	0	0	0	0	0	0	1	1	0	0	0	0	0	0	0	N	0	0	1	0	0	0	0	N	0
17314	3R	1958299	1958289	jockey:non-LTR:RNA	N	0	0	N	N	0	0	N	0	N	0	0	0	0	N	N	N	N	N	N	N	N	0	N	N	0	1	0	0	0	N	N	N	N	N	N	0	N	N	N	0	0	0	0	N
25218	3L	7290826	7290822	undetermined:LTR:RNA	0	0	0	0	0	0	0	0	N	0	0	0	0	0	0	0	0	0	0	0	0	0	0	0	0	0	0	0	0	0	0	1	0	0	0	0	0	0	0	0	0	N	0	0	0
12313	2R	13482148	13482149	undetermined:undetermined:undetermined	0	0	0	0	0	N	0	0	N	0	0	0	0	0	0	0	0	0	0	0	0	0	0	0	0	0	0	0	0	0	0	0	0	0	0	0	0	0	0	0	0	0	0	0	0
13016	3R	10512372	10512368	undetermined:undetermined:undetermined	0	0	0	0	N	0	0	0	0	0	1	1	0	N	0	0	0	0	0	0	0	N	0	0	0	0	0	0	0	0	0	0	0	0	0	0	N	N	0	0	0	0	0	0	0
27879	3R	24035384	24035376	undetermined:undetermined:undetermined	0	0	0	0	N	0	0	N	0	0	0	0	0	0	0	0	N	0	0	0	0	0	0	N	0	0	N	0	0	0	0	N	0	0	0	0	0	0	0	0	0	0	0	0	0
21299	2R	8911968	8911717	roo:LTR:RNA	0	0	1	0	0	0	0	0	0	0	0	0	N	0	0	0	0	0	0	0	0	0	0	0	0	0	0	0	0	0	0	0	0	0	0	0	0	0	0	0	0	0	0	0	0
12539	2L	15995407	15995403	copia:LTR:RNA	N	0	0	0	0	0	0	0	0	0	0	0	0	0	0	N	0	0	0	1	N	0	0	0	N	0	0	0	N	0	0	0	N	N	0	0	0	0	0	0	N	0	0	N	0
29735	2L	9907936	9907933	Tirant:LTR:RNA	0	0	0	0	0	0	0	0	0	0	0	0	0	0	0	0	0	0	0	0	0	0	0	0	0	0	0	0	0	0	0	0	0	0	0	0	0	0	0	0	0	0	0	N	0
12934	2R	16842259	16842256	undetermined:undetermined:undetermined	0	0	0	0	0	N	0	0	0	0	0	1	0	0	0	0	0	0	0	0	0	0	0	0	0	0	0	0	0	0	0	0	0	0	0	0	0	0	0	0	0	0	0	0	0
8865	3R	7878763	7878759	undetermined:undetermined:undetermined	0	0	0	N	0	N	0	0	0	N	0	0	N	0	0	0	0	0	0	N	0	0	0	0	N	0	0	0	0	0	0	N	N	N	0	0	N	N	N	N	N	0	N	0	0
22953	X	16618348	16618158	gypsy12:LTR:RNA	0	0	0	0	0	N	0	N	N	N	0	0	N	0	1	0	N	0	N	0	0	0	0	N	0	0	0	0	0	0	0	0	0	0	N	0	0	0	N	0	N	0	N	N	0
28028	X	3807013	3807009	undetermined:undetermined:undetermined	0	0	0	0	0	N	0	0	0	0	0	0	0	0	0	0	0	0	0	0	N	0	0	0	0	0	0	0	0	0	0	0	0	0	0	0	0	0	0	0	0	0	0	0	0
7644	3R	3370372	3370367	mdg1:LTR:RNA	N	0	0	0	N	0	0	0	0	N	0	0	0	0	0	0	N	N	N	N	0	0	0	N	0	0	0	0	0	0	0	N	N	N	N	0	0	1	N	0	0	0	N	0	0
10485	3R	25324563	25324290	roo:LTR:RNA	0	0	0	0	0	0	0	N	0	0	0	0	0	0	0	0	0	0	0	0	0	0	0	0	0	0	0	0	0	0	0	N	0	0	0	0	0	N	0	0	0	0	0	0	0
18768	2R	15839392	15839382	I:non-LTR:RNA	0	0	0	0	0	N	0	0	0	0	0	0	0	0	0	0	0	0	0	0	0	0	0	0	0	0	0	0	0	0	0	0	0	0	0	0	N	0	0	0	0	0	0	0	0
15045	3L	4414734	4414729	undetermined:undetermined:undetermined	0	0	0	N	0	0	0	0	0	0	0	0	0	0	0	0	0	0	0	0	0	0	0	0	0	0	0	0	0	0	1	0	0	0	0	N	0	0	0	0	0	0	0	0	0
27932	3L	14063733	14063476	roo:LTR:RNA	0	0	0	0	0	0	0	0	0	N	0	N	N	0	0	N	0	0	0	0	0	0	0	0	N	0	0	0	0	0	N	0	0	0	0	0	0	0	0	0	0	0	N	N	0
15380	X	15089305	15089302	undetermined:undetermined:undetermined	0	0	0	0	0	0	0	N	0	0	0	0	1	0	0	0	0	0	0	0	0	0	0	0	0	0	0	0	0	0	0	1	0	0	0	0	0	0	0	0	0	0	1	N	0
19841	3R	18101015	18101033	flea:LTR:RNA	0	N	0	0	0	0	0	0	0	0	0	0	0	0	0	0	0	0	0	0	0	0	0	0	0	1	0	0	0	0	0	0	0	0	0	0	0	N	0	0	0	0	0	0	0
22311	2L	13837334	13837330	roo:LTR:RNA	0	0	0	N	0	0	0	0	0	0	0	0	0	0	0	0	0	0	0	0	0	0	0	0	0	0	0	1	0	0	0	0	N	0	0	0	0	0	0	0	0	N	0	N	0
29406	2R	17972907	17972666	roo:LTR:RNA	0	0	0	0	0	N	0	0	0	0	0	0	0	0	0	0	0	0	0	0	0	0	0	0	0	0	0	0	0	0	0	0	0	0	0	0	0	0	0	0	0	0	0	0	0
34784	X	5590440	5590439	undetermined:undetermined:undetermined	0	0	0	0	0	N	0	0	0	N	0	0	0	0	0	0	0	0	0	0	0	0	0	0	0	0	0	0	0	0	0	0	0	1	0	0	0	0	0	0	0	0	0	0	0
11853	2L	5792806	5792798	undetermined:undetermined:undetermined	0	N	0	0	0	0	0	0	0	0	0	0	0	0	0	N	0	0	0	0	1	0	0	0	N	0	0	0	0	0	N	0	0	0	0	0	N	0	0	0	0	0	0	0	0
33573	2L	1628692	1628715	roo:LTR:RNA	0	0	0	0	N	N	0	0	0	0	N	0	0	0	0	0	N	0	0	0	0	N	N	0	0	0	0	0	0	0	0	0	0	0	N	N	N	0	0	N	N	0	N	N	0
32701	3L	9340229	9340511	roo:LTR:RNA	0	N	0	N	0	0	0	0	0	0	0	0	0	0	0	0	0	0	0	0	0	0	0	0	0	0	0	0	0	0	0	0	0	0	0	0	0	0	0	0	0	0	0	N	0
34889	3R	26418680	26418669	jockey:non-LTR:RNA	0	0	0	0	N	0	0	N	0	0	0	0	0	0	0	0	0	0	0	0	0	0	0	N	0	0	0	0	0	0	N	0	0	1	0	0	0	N	0	0	0	0	N	0	0
18646	X	1732808	1732961	I:non-LTR:RNA	0	0	0	0	0	0	0	0	0	0	0	0	0	0	0	0	0	N	0	0	0	0	0	0	0	0	0	0	0	0	0	N	0	0	N	0	N	N	0	N	0	0	0	N	0
10062	2L	8640089	8639902	undetermined:undetermined:undetermined	0	0	0	0	0	0	0	0	0	0	0	0	0	0	0	0	0	0	0	0	N	0	N	0	N	0	0	0	0	0	0	0	0	0	N	0	0	0	0	0	0	0	0	0	0
10663	2L	6377976	6378011	gypsy:LTR:RNA	0	0	0	0	N	N	1	N	N	0	0	0	N	0	N	N	N	N	N	0	0	0	N	N	N	0	0	0	0	0	N	0	0	0	N	0	0	N	N	0	N	N	0	0	0
907	3R	9152899	9152887	jockey:non-LTR:RNA	N	N	0	0	0	N	0	0	0	0	N	N	0	0	0	0	0	N	0	N	0	0	N	N	N	0	0	0	0	0	0	N	N	N	0	0	N	0	N	N	0	0	0	0	0
18465	2R	16859540	16859537	undetermined:LTR:RNA	0	0	0	0	0	N	0	0	0	0	0	0	0	0	0	0	0	0	0	0	0	0	0	0	0	0	0	0	0	0	0	0	0	0	0	0	0	0	0	0	0	0	0	0	0
23033	2R	13080595	13080329	roo:LTR:RNA	0	0	0	0	0	N	0	0	N	0	0	0	0	0	1	0	0	0	0	0	0	0	0	0	0	0	0	0	0	0	0	0	0	0	0	N	0	0	0	0	0	0	0	0	0
26847	3L	5091027	5091021	undetermined:undetermined:undetermined	0	0	0	N	0	0	0	0	0	0	0	0	0	0	0	0	0	0	0	0	0	0	0	0	0	0	0	0	0	0	1	0	0	0	0	0	0	0	1	0	0	0	0	0	0
28456	2L	9075495	9075490	roo:LTR:RNA	0	0	0	0	0	0	0	N	0	0	0	0	0	0	0	0	0	0	0	0	0	0	N	0	N	0	0	0	0	0	0	0	0	0	N	0	0	N	0	0	0	0	0	N	0
24419	X	8668776	8668766	I:non-LTR:RNA	0	0	0	0	0	0	0	N	0	0	0	0	0	0	0	0	0	0	0	0	0	0	0	0	0	0	0	0	0	0	0	N	0	0	0	0	0	N	0	0	0	0	0	0	0
5812	3R	4636943	4636941	undetermined:undetermined:undetermined	N	0	0	0	1	0	0	0	0	0	0	0	0	N	0	N	N	0	0	0	0	0	0	N	0	0	0	0	1	0	0	0	0	N	0	0	N	0	N	0	0	0	0	0	1
34788	X	10885585	10885584	3S18:LTR:RNA	0	0	0	0	N	0	N	0	0	0	0	0	0	0	0	0	0	0	0	0	0	0	0	0	0	0	0	0	0	0	0	0	0	1	0	0	0	0	0	0	0	0	0	N	0
12006	3R	22591459	22591449	undetermined:undetermined:undetermined	0	0	0	N	0	N	0	N	0	0	0	0	0	0	0	0	N	N	0	0	0	0	0	0	0	0	0	0	0	0	0	0	0	0	0	N	0	N	0	0	0	0	0	0	0
8725	X	10310295	10310285	jockey:non-LTR:RNA	0	0	0	0	N	0	N	N	N	N	0	0	0	0	N	0	0	0	N	0	0	0	0	0	0	0	0	0	0	0	0	0	0	0	0	0	0	0	0	0	0	0	0	N	0
25614	3R	26364571	26364566	roo:LTR:RNA	0	0	0	0	N	0	0	N	0	0	0	0	0	0	0	0	0	0	0	0	0	0	0	N	0	0	0	0	0	0	N	0	0	0	0	0	0	N	0	N	0	N	N	0	0
20364	2L	1389549	1389547	I:non-LTR:RNA	0	0	0	0	0	N	0	0	0	0	0	0	0	0	0	0	0	0	0	0	0	N	0	0	0	0	0	0	0	1	0	0	0	0	0	0	0	0	0	0	N	0	0	0	0
8738	2R	9353545	9353540	undetermined:undetermined:undetermined	0	0	0	0	N	N	N	N	0	0	N	0	N	0	0	0	0	0	0	0	0	0	0	N	N	0	0	0	N	0	0	0	0	0	0	0	N	0	0	0	N	0	0	N	0
100035	3L	402740	409735	297:LTR:RNA	0	0	0	0	0	0	0	0	N	0	0	0	N	0	0	0	N	0	0	0	0	0	0	0	0	0	0	0	0	N	0	0	0	0	0	0	0	0	0	0	0	0	0	0	0
13965	3L	17916052	17916042	Rt1b:non-LTR:RNA	0	0	0	0	0	0	0	0	0	0	0	0	0	0	0	0	N	0	0	0	0	0	0	0	0	0	0	0	0	0	0	0	0	0	0	0	0	0	0	0	0	0	0	0	0
20526	X	6438218	6438215	Tirant:LTR:RNA	0	0	0	0	0	0	0	0	0	N	0	0	0	0	0	0	0	0	0	0	0	0	0	0	0	0	0	0	0	1	0	0	0	0	N	0	0	0	0	0	0	0	0	N	0
29167	3L	7872679	7872678	undetermined:undetermined:undetermined	0	0	0	0	0	N	0	0	0	N	0	0	0	0	0	0	0	0	0	0	0	0	0	0	N	0	0	0	0	0	0	0	0	0	0	0	N	0	0	0	0	N	0	0	0
29906	3R	27013648	27013401	roo:LTR:RNA	1	N	0	0	N	0	0	N	0	0	0	0	0	0	0	N	0	N	0	0	0	0	0	N	0	0	0	0	0	0	N	0	0	0	0	0	N	N	0	0	0	0	N	0	0
15024	2R	15471617	15471608	undetermined:undetermined:undetermined	0	0	0	0	0	N	0	0	0	0	0	0	0	0	0	0	0	0	0	0	0	0	0	0	0	0	0	0	0	0	1	0	0	0	0	0	0	0	0	0	0	0	0	0	0
34168	X	13370904	13370692	roo:LTR:RNA	0	0	0	0	0	0	0	N	0	0	0	0	0	0	0	1	0	0	N	0	0	0	0	0	0	0	0	0	0	0	0	0	0	0	0	0	0	0	0	0	0	0	0	N	0
17704	3R	7088382	7088155	Transpac:LTR:RNA	0	0	0	0	0	N	0	0	0	N	0	0	N	0	0	0	0	0	0	N	0	0	0	0	N	0	1	0	0	0	0	N	0	0	0	0	N	N	0	0	N	0	N	0	0
34562	2L	19679915	19679912	412:LTR:RNA	0	0	0	N	N	0	0	0	N	N	N	0	0	0	0	0	0	0	0	N	N	0	0	N	0	0	N	0	N	0	N	0	N	N	0	0	0	0	0	N	0	0	0	N	0
11934	3R	8364789	8364786	mdg1:LTR:RNA	N	0	0	N	0	N	0	0	0	N	N	0	0	0	0	0	0	0	0	N	0	0	N	N	N	0	0	0	0	0	0	N	N	N	0	0	N	N	N	N	N	0	N	0	0
31812	3L	13880758	13880996	Quasimodo:LTR:RNA	0	0	0	0	0	0	0	0	0	0	0	N	0	0	0	N	0	0	0	0	0	0	0	0	0	0	0	0	0	0	N	0	0	0	0	0	0	0	0	0	0	0	0	0	0
9614	2L	4221457	4221454	I:non-LTR:RNA	0	N	0	0	0	0	0	N	0	0	0	0	0	0	0	N	0	0	0	0	0	0	0	0	0	0	0	0	0	0	0	0	0	0	N	0	0	0	N	0	0	0	0	0	0
33720	2L	6465309	6465053	roo:LTR:RNA	0	0	0	0	0	0	0	0	0	0	0	0	0	0	0	0	0	0	0	0	0	0	0	0	0	0	0	0	0	0	N	0	0	0	0	0	0	0	0	0	0	0	0	0	0
26446	2L	505685	505681	undetermined:LTR:RNA	0	0	0	0	0	0	0	0	0	0	0	0	0	0	0	N	0	0	N	0	0	N	0	N	0	0	0	0	0	0	0	0	N	N	0	0	N	0	0	0	N	N	0	0	1
18738	3R	14885731	14885723	undetermined:undetermined:undetermined	0	0	0	0	0	0	0	0	0	0	0	0	0	0	0	0	0	0	0	N	0	0	0	0	0	0	0	0	0	0	N	0	0	0	0	0	N	N	0	0	0	0	0	0	0
24714	X	15990393	15990392	roo:LTR:RNA	0	0	0	0	0	0	0	N	0	0	0	0	N	0	0	0	0	0	0	0	0	0	0	0	0	0	0	0	0	0	0	0	0	0	0	0	0	0	0	0	0	0	0	N	0
29610	X	12040633	12040641	Stalker2:LTR:RNA	0	0	0	0	N	N	0	0	N	N	0	0	N	0	0	0	0	0	N	0	0	0	0	0	N	0	0	0	N	0	N	0	0	0	0	0	N	0	N	N	N	0	0	0	1
2810	3R	7352655	7352648	undetermined:undetermined:undetermined	0	N	0	N	N	N	0	N	N	N	0	N	N	0	0	N	0	N	N	N	N	0	N	0	N	N	0	0	1	N	0	N	0	N	N	N	N	N	N	N	N	N	N	0	0
13996	2R	3638863	3638890	roo:LTR:RNA	0	0	0	0	0	0	0	N	0	N	0	0	0	0	0	0	0	0	0	0	N	N	0	N	N	0	0	0	0	0	0	0	0	N	0	N	0	0	0	0	0	0	0	0	0
20907	X	9805459	9805453	undetermined:undetermined:undetermined	0	0	0	0	0	0	N	0	0	0	0	0	0	0	0	0	0	0	0	0	0	0	0	0	0	0	0	0	0	0	0	0	0	0	N	0	0	0	0	0	0	0	0	0	0
22693	2R	6329187	6329197	Cr1a:non-LTR:RNA	N	N	0	0	N	0	0	N	1	0	0	0	0	0	0	0	0	0	0	0	0	N	0	0	0	0	0	0	0	0	0	0	0	0	0	0	0	0	0	0	0	0	0	N	0
24564	2L	12823827	12823827	roo:LTR:RNA	0	N	0	0	1	0	0	N	0	0	0	0	0	0	N	0	0	0	0	0	0	0	0	0	0	0	0	0	0	0	0	0	N	0	0	0	0	0	0	0	0	N	N	0	0
27973	2R	12437285	12437282	undetermined:undetermined:undetermined	0	0	0	0	0	N	0	0	N	0	0	0	0	0	0	0	0	0	0	0	0	0	N	0	0	0	0	0	0	0	0	0	0	0	0	N	0	0	0	0	0	0	0	0	0
26814	2R	3059510	3059503	undetermined:undetermined:undetermined	0	0	0	0	0	0	0	0	0	N	0	0	0	0	0	N	0	0	N	0	N	N	N	N	N	0	0	0	0	0	0	0	0	N	N	N	0	0	1	0	N	0	0	0	0
16133	X	12147322	12147319	undetermined:undetermined:undetermined	0	0	0	0	0	0	0	0	0	0	0	0	0	0	0	0	0	0	0	0	0	0	0	0	0	0	0	0	0	0	0	0	0	0	0	0	0	0	0	0	0	0	0	N	0
21961	2L	12518762	12518757	roo:LTR:RNA	0	N	0	0	0	0	0	N	N	N	0	0	N	0	0	0	N	N	0	N	0	0	0	0	N	0	0	0	N	0	0	0	0	N	N	0	N	0	0	N	0	0	N	N	0
34385	X	19454994	19454982	jockey:non-LTR:RNA	0	0	0	0	0	0	N	0	0	N	0	0	1	0	0	0	0	0	0	0	0	0	0	0	0	0	0	0	0	0	0	0	0	0	0	0	0	0	0	0	N	0	0	0	0
17634	X	13775536	13775528	roo:LTR:RNA	0	0	0	0	0	0	0	N	0	0	0	0	0	0	0	0	0	0	N	0	0	0	0	0	0	0	1	0	0	0	0	0	0	0	0	0	0	0	0	0	0	0	0	N	0
33681	X	17722116	17721876	roo:LTR:RNA	0	0	0	0	0	0	0	N	0	N	0	0	0	0	0	0	N	0	0	0	0	0	0	N	0	0	0	0	0	0	0	0	0	0	0	0	0	0	N	0	0	0	0	N	0
16138	2R	14776355	14776359	undetermined:undetermined:undetermined	0	0	0	0	0	0	0	0	0	0	0	0	0	0	0	0	0	0	0	0	0	0	0	0	0	0	0	0	0	0	0	0	0	0	0	0	0	0	0	0	0	0	0	0	0
28994	2R	9189044	9188798	undetermined:undetermined:undetermined	0	0	0	0	N	0	0	0	0	0	0	0	N	0	0	0	0	0	0	0	0	0	0	0	0	0	0	0	0	0	0	0	0	0	0	0	0	0	0	0	0	0	0	0	0
1200	2R	10269500	10269490	undetermined:undetermined:undetermined	0	0	0	1	0	0	0	0	0	0	0	0	0	0	0	0	0	0	0	0	0	0	0	N	0	N	0	0	0	0	0	0	0	0	0	0	0	N	0	0	0	0	N	0	0
31488	2L	15156921	15156681	undetermined:undetermined:RNA	0	0	0	0	0	0	0	0	0	0	0	0	0	0	0	N	0	0	0	0	0	0	0	0	N	0	0	0	N	0	0	0	N	N	0	0	0	N	0	0	N	0	0	0	0
8406	2L	10695670	10695663	roo:LTR:RNA	0	0	0	0	0	0	0	0	0	0	0	0	0	0	0	0	0	0	0	0	0	0	0	0	0	0	0	0	0	0	0	0	0	0	0	0	0	0	0	0	0	0	N	N	0
18510	2R	4491026	4491017	transib3:TIR:DNA	0	0	0	0	N	0	0	N	0	0	0	0	0	0	0	0	0	0	0	0	0	N	0	0	N	0	0	0	0	0	0	0	0	0	0	N	0	0	0	0	0	0	0	0	0
28526	3R	12053880	12053879	pogo:TIR:DNA	0	0	0	N	0	0	0	0	0	0	N	0	0	0	0	0	0	0	0	N	0	0	N	0	0	0	N	0	0	0	0	0	0	0	0	0	0	N	0	0	N	0	0	0	0
9395	X	11651726	11652204	undetermined:undetermined:undetermined	0	0	0	0	N	0	0	0	0	0	0	0	0	0	0	0	0	0	0	0	0	0	0	0	0	0	0	0	0	0	0	0	0	N	0	0	0	0	0	0	0	0	0	N	0
32045	2R	10442071	10442292	undetermined:LTR:RNA	0	0	0	1	0	0	1	0	0	0	0	0	N	0	N	0	0	0	0	0	0	0	0	0	0	0	N	0	0	0	0	0	0	0	0	0	0	0	0	0	0	0	N	0	0
33987	3L	15109805	15109797	undetermined:undetermined:undetermined	0	0	0	0	N	N	0	0	0	N	0	N	0	0	N	1	0	0	0	0	0	0	0	0	0	0	0	0	0	0	0	0	0	0	N	0	0	0	0	N	0	0	0	0	0
19463	2R	3436511	3436508	undetermined:LTR:RNA	0	0	0	0	0	0	0	N	0	N	0	0	0	0	0	0	0	0	N	0	N	N	0	N	N	0	0	0	0	0	0	0	0	N	N	N	0	0	0	0	0	0	0	0	0
19026	2L	898247	898234	Juan:non-LTR:RNA	0	0	N	0	0	N	0	0	0	0	0	0	0	0	0	N	0	0	0	0	0	N	0	N	0	0	0	0	0	0	0	0	0	N	0	0	0	0	0	0	N	N	0	0	0
100262	2L	17144385	17151999	opus:LTR:RNA	0	N	0	1	N	N	0	N	0	N	0	0	N	0	N	0	N	N	N	0	N	N	N	N	N	0	0	N	N	0	N	0	N	N	N	0	N	N	0	N	N	N	N	N	0
27972	3L	15407463	15407457	roo:LTR:RNA	0	0	0	0	N	N	0	N	0	N	0	N	0	N	N	0	N	N	N	N	0	0	N	N	N	0	0	0	N	0	N	0	N	N	N	0	0	N	N	N	N	N	N	N	0
29481	3L	4594466	4594460	Cr1a:non-LTR:RNA	0	0	0	N	N	N	0	0	0	0	0	0	0	0	0	0	0	N	N	0	0	0	0	N	0	0	0	0	0	0	N	0	0	0	0	N	0	0	0	0	0	0	0	0	0
22868	3L	21311266	21311045	jockey:non-LTR:RNA	N	0	0	N	0	0	0	N	0	N	N	0	0	0	0	N	N	0	N	N	0	N	0	N	0	0	0	0	N	0	0	N	0	N	N	0	N	N	N	0	N	0	N	0	0
23103	3L	5252435	5252445	roo:LTR:RNA	0	0	0	0	0	0	0	1	0	0	0	0	0	0	0	0	0	0	0	0	0	0	0	0	0	1	0	0	0	0	0	0	0	0	0	0	0	0	0	0	0	0	0	0	0
24765	3L	2146423	2146414	transib3:TIR:DNA	0	0	1	0	0	0	0	0	0	0	0	0	0	0	0	0	0	0	0	0	0	0	0	0	0	0	0	0	0	0	0	0	0	0	0	0	0	0	0	0	0	0	0	0	0
29654	3R	4240967	4240962	Tabor:LTR:RNA	N	0	0	0	0	0	0	0	0	0	0	0	0	N	0	N	N	0	0	N	0	0	0	N	0	0	0	0	0	0	0	N	N	N	0	0	N	0	N	0	0	0	0	0	1
21866	2R	2720561	2720554	undetermined:undetermined:undetermined	0	0	0	N	0	N	0	0	N	N	0	0	0	0	0	N	0	0	N	N	N	0	N	0	N	0	0	0	0	0	0	0	0	N	N	N	0	0	0	N	N	1	0	0	0
15751	3L	2692004	2692047	undetermined:undetermined:RNA	0	0	0	0	0	0	0	0	0	0	0	0	0	0	0	0	0	0	0	0	0	0	0	0	0	0	0	0	0	0	0	0	0	0	0	0	N	0	0	0	0	0	0	0	0
32368	2R	3831875	3831870	roo:LTR:RNA	0	0	0	0	0	0	0	N	0	N	0	0	0	0	0	0	0	0	0	0	N	0	0	N	N	0	0	0	0	0	0	0	0	N	0	N	0	1	0	0	0	0	0	0	0
20902	3L	5512284	5512280	roo:LTR:RNA	0	0	0	N	0	0	0	0	0	0	0	0	0	0	0	0	0	0	0	0	0	0	0	0	0	0	0	0	0	0	0	0	0	0	0	0	0	0	0	0	0	0	0	0	0
13544	3R	25254171	25254160	jockey:non-LTR:RNA	0	0	0	0	0	0	0	N	0	0	0	0	0	0	0	0	0	0	0	0	0	0	0	0	0	0	0	0	0	0	0	N	0	0	0	0	0	N	0	0	0	0	0	0	0
25115	3R	8636215	8636212	Burdock:LTR:RNA	N	N	0	0	0	0	0	0	0	N	N	N	0	0	0	0	0	0	0	N	0	0	N	N	N	0	0	0	0	0	0	0	N	N	0	0	N	N	N	N	0	0	N	0	0
29673	2R	4389024	4388786	Cr1a:non-LTR:RNA	0	0	0	0	N	0	0	N	0	0	0	0	0	0	0	0	0	0	0	0	0	N	0	0	N	0	0	0	0	0	0	0	0	0	0	N	0	0	0	0	0	0	0	0	1
34130	2L	14218053	14218049	undetermined:undetermined:undetermined	0	0	0	N	0	0	0	0	0	0	0	0	0	0	0	1	0	0	0	0	0	0	0	0	0	0	0	0	0	0	0	0	0	N	0	0	0	0	0	0	N	0	0	N	0
24801	2L	3880005	3880001	undetermined:LTR:RNA	N	N	0	0	0	0	0	N	0	0	0	0	0	0	0	N	0	0	0	0	0	0	0	0	0	0	0	0	0	0	0	0	0	0	N	0	0	0	N	0	0	0	0	0	0
33971	X	5135544	5135537	Quasimodo:LTR:RNA	0	0	0	0	0	N	0	0	0	0	0	0	0	0	0	1	0	0	0	0	0	0	0	0	0	0	0	0	0	0	0	0	0	0	0	0	0	0	0	0	0	0	0	0	0
18670	X	16610074	16609808	3S18:LTR:RNA	0	0	0	0	0	0	0	0	0	0	0	0	0	0	0	0	0	0	0	0	0	0	0	0	0	0	0	0	0	0	0	0	0	0	0	0	0	0	0	0	0	0	0	N	0
32742	2R	11638873	11638650	G2:non-LTR:RNA	0	0	0	0	0	N	0	0	N	0	0	0	0	0	0	0	0	0	0	0	0	0	0	0	0	0	0	0	0	0	0	0	0	0	0	0	0	0	0	0	0	0	0	1	0
32266	2L	6815322	6815323	transib3:TIR:DNA	0	0	0	0	0	0	0	0	0	0	0	0	0	0	0	N	0	0	0	0	0	0	0	0	N	0	0	0	0	0	N	0	0	0	0	0	0	1	0	0	0	0	0	0	0
16180	3R	21724538	21724530	diver2:LTR:RNA	0	0	0	N	N	N	0	N	0	0	0	0	0	0	0	0	N	N	0	0	0	0	0	0	0	0	0	0	0	0	0	0	0	0	0	N	0	N	0	0	0	0	0	0	0
4280	3R	17485242	17485230	Juan:non-LTR:RNA	1	0	0	0	0	0	0	N	0	0	0	N	0	0	0	0	N	0	N	0	0	0	0	0	0	0	0	0	0	0	0	0	0	0	0	0	0	0	0	0	N	0	0	0	0
16187	3L	20000038	20000031	undetermined:undetermined:undetermined	N	0	0	0	0	N	0	N	0	N	0	0	0	0	0	0	0	0	0	0	0	0	0	N	0	0	0	0	0	0	0	0	0	N	0	0	N	0	0	0	N	0	0	0	0
11739	X	7670304	7670300	roo:LTR:RNA	0	0	0	0	0	0	0	0	0	0	0	0	0	0	0	0	0	0	0	0	1	0	0	0	0	0	0	0	0	0	0	N	0	0	0	0	0	0	0	0	0	0	0	0	0
10690	2R	6467596	6467030	undetermined:undetermined:undetermined	N	N	0	0	N	0	1	N	0	0	0	0	0	0	0	0	0	0	0	0	0	0	0	0	0	0	0	0	0	0	0	0	0	0	0	0	0	0	0	0	0	0	0	N	0
12702	X	4108696	4108689	H:TIR:DNA	0	0	0	0	0	N	0	0	0	0	0	0	0	0	0	0	0	0	0	1	N	0	0	0	0	0	0	0	0	0	0	0	0	0	0	0	N	0	0	0	0	0	0	0	0
10304	3R	6252294	6252288	S:TIR:DNA	0	0	0	0	N	0	0	0	0	1	0	N	0	N	N	0	0	0	0	N	0	0	0	0	0	0	0	N	0	0	0	0	0	0	0	0	N	0	0	0	0	0	N	0	0
23935	3L	1171289	1171288	pogo:TIR:DNA	0	0	0	0	0	0	0	0	N	N	0	0	0	0	0	N	N	0	0	0	0	0	0	0	0	0	0	0	0	0	0	0	0	0	0	0	0	0	0	0	0	0	1	0	0
687	3L	18138907	18139191	BS:non-LTR:RNA	0	0	0	0	0	0	0	N	N	N	0	0	0	0	0	0	N	0	0	0	N	0	N	0	0	0	0	0	0	0	0	0	N	N	0	0	0	0	0	0	N	0	0	N	0
9730	X	12152515	12152512	Tirant:LTR:RNA	0	0	0	0	0	0	0	0	0	0	0	0	0	0	0	0	0	0	0	0	0	0	0	0	0	0	0	0	0	0	0	0	0	0	0	0	0	0	0	0	0	0	0	N	0
30722	2R	11776191	11776187	roo:LTR:RNA	0	0	0	0	0	N	0	0	N	N	0	0	0	0	0	0	0	0	0	0	0	0	0	0	0	0	0	0	0	0	0	0	0	0	0	0	0	0	0	0	0	0	N	0	0
9229	3L	6553656	6553644	jockey:non-LTR:RNA	0	0	0	N	0	0	0	0	0	0	0	0	0	0	0	0	0	0	0	0	0	0	0	0	0	0	0	0	0	0	0	0	0	0	0	0	0	0	0	0	0	0	0	0	0
15501	2L	19735395	19735176	flea:LTR:RNA	0	0	0	N	N	0	0	0	N	N	N	0	0	0	0	0	0	0	0	N	N	0	0	N	0	0	N	0	N	0	N	0	N	N	0	0	0	0	0	0	0	0	0	N	0
11956	X	7164471	7164466	undetermined:undetermined:undetermined	0	0	0	0	0	0	0	0	0	0	0	0	0	0	0	0	0	0	0	0	0	0	0	0	0	0	0	0	0	0	0	N	0	0	N	0	0	0	0	0	0	0	0	N	0
20268	X	11926250	11926247	accord2:LTR:RNA	0	N	0	0	0	0	0	0	0	N	0	0	N	0	0	0	0	N	N	0	0	0	0	0	N	0	0	0	0	0	0	0	N	0	N	0	N	0	0	N	0	0	0	N	0
28141	2R	10217541	10217588	undetermined:undetermined:undetermined	0	0	0	0	0	0	0	0	0	0	0	0	N	0	0	0	0	0	0	0	0	0	0	0	0	0	0	0	0	0	0	0	0	0	0	0	0	0	0	0	0	0	N	0	0
21012	3L	19476341	19476333	jockey:non-LTR:RNA	0	0	1	0	0	0	0	N	0	N	0	0	0	0	N	N	N	0	0	0	0	0	0	N	0	0	0	0	0	0	0	0	0	N	0	0	N	0	0	0	N	0	0	0	0
24650	X	5050857	5050853	roo:LTR:RNA	0	0	0	0	1	0	0	0	0	0	0	0	0	0	0	0	0	0	0	0	0	0	0	0	0	0	0	0	0	0	0	0	0	0	0	0	0	0	0	0	0	0	0	0	0
17492	3R	14444822	14444818	roo:LTR:RNA	0	0	0	0	0	0	0	0	0	1	0	0	0	0	0	0	0	0	0	0	0	0	0	0	0	0	0	0	0	0	0	0	0	0	0	0	0	0	0	0	0	0	0	0	0
17364	2L	14434132	14434158	I:non-LTR:RNA	0	0	0	0	0	0	0	0	0	1	0	0	0	0	0	0	0	0	0	0	0	0	0	0	N	0	0	0	0	0	0	0	0	N	0	0	0	N	0	0	N	0	0	N	0
32922	3L	18302788	18302777	undetermined:undetermined:undetermined	0	0	0	0	0	0	0	0	0	N	0	0	0	0	0	0	N	0	0	0	0	0	0	0	N	0	0	0	0	0	0	0	N	0	0	0	0	0	0	0	0	0	0	0	0
10069	2L	11935696	11935689	undetermined:undetermined:undetermined	0	N	0	0	0	0	0	N	0	N	0	0	0	0	N	N	0	N	0	0	0	0	0	N	N	0	0	0	0	0	0	0	0	0	N	0	N	0	0	0	0	0	N	N	0
11986	X	17335416	17335403	undetermined:undetermined:undetermined	0	0	0	0	0	0	0	0	0	0	0	0	0	0	0	0	0	0	0	0	0	0	0	N	0	0	0	0	0	0	0	0	0	0	0	0	0	0	N	0	0	0	0	N	0
25385	3R	13475136	13475133	transib1:TIR:DNA	0	0	0	0	N	0	0	0	0	0	N	0	0	0	0	0	0	0	0	0	0	0	0	0	0	0	0	0	0	0	0	1	0	0	0	0	N	N	0	0	0	0	0	0	0
21877	2L	5756416	5756406	undetermined:undetermined:undetermined	0	N	0	0	0	0	0	0	0	0	0	0	0	0	0	N	0	0	0	0	0	0	0	0	0	0	0	0	0	0	N	0	1	0	0	0	0	0	0	0	0	0	0	0	0
13879	X	14112782	14113080	undetermined:undetermined:undetermined	0	0	0	0	0	0	0	N	0	0	0	0	0	0	0	0	0	0	0	N	0	0	0	0	0	0	0	0	N	0	N	0	0	0	0	0	N	0	0	0	0	0	0	N	0
15135	3R	27136466	27136462	Transpac:LTR:RNA	0	N	0	0	N	0	0	0	0	0	0	0	N	0	0	N	0	N	0	0	0	0	0	N	0	0	0	0	0	0	N	0	N	0	0	0	N	N	0	0	0	0	N	0	0
11466	2L	6109629	6109642	undetermined:undetermined:undetermined	0	0	0	0	0	0	0	0	0	0	0	0	0	0	0	0	0	0	0	0	0	0	0	0	0	0	0	0	0	0	N	0	0	0	0	0	0	0	0	0	0	0	0	1	0
33324	2L	3821495	3821252	roo:LTR:RNA	N	N	0	0	0	1	0	N	0	0	0	0	0	0	0	N	0	0	0	0	0	0	0	0	0	0	0	0	0	0	0	0	0	0	N	0	0	0	N	0	0	0	0	0	0
12746	3R	17502026	17502023	undetermined:undetermined:undetermined	0	0	0	0	0	0	0	0	0	0	0	0	0	0	0	0	N	0	0	1	0	0	0	0	0	0	0	0	0	0	0	0	0	0	0	0	0	N	0	0	0	0	0	0	0
32481	2L	547416	547413	roo:LTR:RNA	0	0	0	0	0	N	0	0	0	0	0	0	0	0	0	N	0	0	0	0	0	N	0	N	0	0	0	0	0	0	0	0	0	N	0	N	0	0	0	0	N	N	0	0	0
30574	3R	18148414	18148411	Stalker2:LTR:RNA	0	N	0	0	0	0	0	N	0	0	0	0	N	0	0	0	0	0	0	0	0	0	0	0	0	0	0	0	0	0	0	0	0	0	0	0	0	N	0	0	0	0	0	0	0
14626	3R	3317542	3317258	undetermined:LTR:RNA	N	0	0	0	N	0	0	0	0	N	0	0	0	0	0	1	N	N	N	N	0	0	0	N	0	0	0	0	0	0	0	N	N	N	N	0	0	0	N	0	0	0	N	0	0
19508	X	16540636	16540643	G2:non-LTR:RNA	0	0	0	0	0	0	0	N	0	N	0	0	0	0	0	0	0	0	N	0	0	0	0	0	0	0	0	0	N	0	0	0	0	0	0	0	0	0	0	0	N	0	0	N	0
7878	3R	23577671	23577661	jockey:non-LTR:RNA	0	0	0	0	0	0	0	0	0	0	0	0	0	0	0	N	N	0	0	0	0	N	0	0	0	0	N	0	0	0	0	N	0	0	0	0	0	N	0	0	0	0	0	0	0
30320	2L	9411862	9411858	S:TIR:DNA	0	0	0	0	0	0	0	N	0	0	0	0	0	0	0	0	0	0	0	0	0	0	0	0	N	0	0	0	0	0	0	0	0	0	0	0	0	0	0	0	0	0	0	N	0
26683	2R	6295261	6295343	undetermined:undetermined:undetermined	N	N	0	0	N	0	0	N	0	0	0	0	0	0	0	0	0	0	N	0	0	N	0	0	0	0	0	0	N	0	0	0	0	0	0	0	N	0	1	0	0	N	0	N	0
16761	3L	10576937	10576944	undetermined:undetermined:undetermined	0	N	0	0	0	0	0	0	N	N	N	N	0	0	0	0	N	0	0	0	0	0	N	0	N	0	0	0	0	0	0	0	N	0	N	0	0	N	0	0	0	0	N	0	0
21913	3L	5086849	5086846	undetermined:undetermined:undetermined	0	0	0	N	0	0	0	0	0	1	0	0	0	0	0	0	0	0	0	0	0	0	0	0	0	0	0	0	0	0	0	0	0	0	0	0	0	0	0	0	0	0	0	0	0
13999	2L	8429057	8429023	undetermined:undetermined:undetermined	0	1	0	0	0	0	0	0	0	0	0	0	0	0	0	0	0	0	0	0	N	0	N	0	N	0	0	0	0	0	0	0	0	0	N	0	0	0	0	0	0	0	0	0	0
16126	3L	16006491	16006278	Cr1a:non-LTR:RNA	0	0	0	0	N	0	0	0	0	0	0	0	0	0	0	0	0	0	0	N	0	0	0	0	0	0	0	0	0	0	0	0	0	0	0	0	0	0	0	0	0	0	0	0	0
13823	3L	16266864	16266858	roo:LTR:RNA	0	0	0	0	0	0	0	0	0	0	0	0	0	0	0	0	0	0	0	0	0	0	0	0	0	0	0	0	0	0	0	0	0	0	0	1	0	0	0	0	0	0	0	0	0
30839	3L	17778027	17778022	roo:LTR:RNA	0	0	0	0	0	0	0	0	0	0	0	0	0	0	0	0	N	0	0	0	0	0	0	0	0	0	0	0	0	0	0	0	0	0	0	0	0	0	0	0	0	0	0	0	0
9186	X	6614344	6614338	undetermined:undetermined:undetermined	0	0	0	0	0	0	0	0	0	0	0	0	0	0	0	0	0	0	0	0	0	0	0	0	0	0	0	0	0	0	0	N	0	0	N	0	0	0	0	0	0	0	0	N	0
10930	2R	15681593	15680931	undetermined:undetermined:undetermined	0	0	0	0	0	N	1	0	0	0	0	0	0	0	0	0	0	0	0	0	0	0	0	0	0	0	0	0	0	0	0	0	0	0	0	0	0	0	0	0	0	0	0	0	0
32980	3L	5017527	5017524	undetermined:undetermined:undetermined	0	0	0	N	0	0	0	0	0	0	0	0	0	0	0	0	0	0	0	0	0	0	0	0	0	0	0	0	0	0	0	0	0	0	0	0	0	0	0	0	0	0	0	0	0
29548	3R	14925348	14925108	undetermined:undetermined:undetermined	0	0	0	0	0	0	0	0	0	0	0	0	0	0	0	0	0	0	0	N	0	0	0	0	0	0	0	0	0	0	N	0	0	0	0	0	N	N	0	0	0	0	0	0	1
30933	2R	6848438	6848435	undetermined:undetermined:undetermined	0	0	0	N	N	0	1	1	0	0	0	0	0	0	0	1	0	0	0	0	0	0	0	0	0	0	0	0	0	0	0	0	0	0	0	0	0	1	0	0	0	0	0	N	0
27783	3L	13086913	13086654	412:LTR:RNA	0	0	0	0	0	0	0	0	0	0	N	0	0	0	0	0	0	0	0	0	0	0	0	0	0	0	0	0	0	0	0	0	0	0	0	0	0	0	0	0	0	0	0	0	0
19178	3L	1089872	1089875	undetermined:undetermined:undetermined	1	0	0	0	0	0	0	0	N	0	0	0	0	0	0	0	N	0	0	0	0	0	0	0	0	0	N	0	0	N	0	0	0	0	0	0	N	0	0	0	0	0	0	0	0
32799	X	20105718	20105718	undetermined:undetermined:undetermined	0	0	0	0	0	0	N	0	0	N	0	0	0	0	0	0	0	0	0	N	0	0	0	0	N	0	0	0	0	0	0	0	0	0	0	0	0	0	0	0	N	0	0	1	0
23865	3L	3377646	3377639	undetermined:undetermined:undetermined	0	0	0	0	0	0	0	0	0	0	0	N	0	0	0	0	0	0	N	0	0	0	0	0	N	0	0	0	0	0	N	0	0	N	0	N	0	0	0	N	0	0	N	N	0
2788	3L	12086257	12086255	Burdock:LTR:RNA	0	0	0	0	N	0	0	0	0	0	N	0	0	0	0	0	0	0	0	0	0	0	1	0	0	0	0	0	0	0	0	0	0	0	1	0	0	0	0	0	0	0	1	0	0
22805	3R	5710104	5709874	roo:LTR:RNA	0	0	0	0	N	N	0	0	0	0	0	N	0	N	N	0	N	0	0	N	0	0	0	0	0	0	0	0	0	0	0	0	0	0	0	0	N	0	0	0	0	0	0	0	0
12720	X	13277975	13277972	Tirant:LTR:RNA	0	0	0	0	0	0	0	0	N	0	0	0	0	0	0	0	0	0	N	1	0	0	0	0	0	0	0	0	0	0	0	0	0	0	0	0	0	0	0	0	0	0	0	0	0
26972	3L	17153899	17153892	undetermined:undetermined:undetermined	0	0	0	0	0	0	0	0	0	0	0	0	0	0	0	0	N	0	0	0	0	0	0	0	0	0	0	0	0	0	0	0	0	0	0	0	0	0	0	0	0	0	0	0	0
8972	3R	10133878	10133867	jockey:non-LTR:RNA	0	0	0	0	0	N	0	0	0	0	0	0	0	0	0	0	0	0	0	0	0	N	0	0	0	0	0	0	0	0	0	0	0	0	0	0	0	0	0	0	0	0	0	0	0
3578	3R	20197254	20197253	undetermined:undetermined:undetermined	0	0	0	0	N	0	0	N	0	0	0	0	0	0	0	0	0	0	0	0	0	0	0	N	0	0	0	0	0	0	0	0	0	0	0	0	0	N	0	0	0	0	0	0	0
15867	3R	26447804	26447547	jockey:non-LTR:RNA	0	0	0	0	N	0	0	0	0	0	0	0	0	0	0	0	0	0	0	0	0	0	0	N	0	0	0	0	0	0	N	0	1	0	0	0	0	0	0	0	0	0	N	0	0
10822	3R	18805119	18805107	undetermined:undetermined:undetermined	0	N	0	0	0	0	1	N	1	0	1	0	0	0	0	0	N	N	0	1	0	1	0	0	N	0	0	0	0	0	0	0	0	0	0	0	0	N	0	0	0	0	0	0	0
27155	2L	13632021	13632011	jockey:non-LTR:RNA	0	0	0	N	0	0	0	0	0	0	0	0	0	0	0	0	0	0	0	0	0	0	0	0	0	0	0	0	0	0	0	0	N	0	0	0	0	0	0	0	0	N	1	0	0
31355	2L	6285293	6285298	undetermined:undetermined:undetermined	0	0	0	0	0	0	0	1	0	0	0	0	1	0	0	N	0	0	0	0	0	0	1	0	0	0	0	0	0	0	N	0	0	0	0	0	0	0	0	0	0	0	0	0	0
29326	2L	995557	995300	roo:LTR:RNA	0	0	0	0	0	N	0	0	0	0	0	0	0	0	0	N	0	0	0	0	0	N	0	N	0	0	0	0	0	0	0	0	0	N	0	0	0	0	0	0	N	N	0	0	0
11528	3L	5279692	5279688	412:LTR:RNA	0	0	0	N	0	0	0	0	0	0	0	0	0	0	0	0	0	0	0	0	0	0	0	N	0	0	0	0	0	0	0	0	0	0	0	0	0	0	0	0	0	0	0	0	0
8130	3R	2792134	2792125	undetermined:undetermined:undetermined	N	0	0	N	N	N	0	0	0	N	0	N	N	0	N	N	N	N	N	N	N	N	N	N	N	0	0	0	N	0	0	N	N	N	N	N	N	N	N	0	N	0	N	N	0
34425	3R	18694419	18694411	undetermined:undetermined:undetermined	0	N	0	0	0	0	0	N	0	0	0	0	1	0	0	0	0	0	0	0	0	0	0	0	0	0	0	0	0	0	0	0	0	0	0	0	0	N	0	0	0	0	0	0	0
15990	2R	5391996	5391989	undetermined:undetermined:undetermined	N	0	0	0	N	0	0	N	0	0	0	0	0	0	0	0	0	0	0	N	0	N	0	0	0	0	0	0	0	0	0	0	0	0	0	0	0	0	0	0	0	0	0	0	0
28490	3L	377590	377585	invader2:LTR:RNA	0	0	0	0	0	0	0	0	N	0	0	0	N	0	0	0	N	0	0	0	0	0	0	0	0	0	0	0	0	N	0	0	0	0	0	0	0	0	0	0	0	0	0	0	0
23715	3L	7152378	7152375	undetermined:undetermined:undetermined	0	0	0	0	N	N	0	N	N	N	0	0	N	0	0	0	N	0	N	0	0	0	N	0	0	0	0	0	0	0	0	0	N	0	N	0	0	0	0	0	0	0	0	0	0
27540	3R	19736590	19736581	F:non-LTR:RNA	0	0	0	0	N	0	0	N	0	0	0	0	0	0	0	0	0	0	0	0	0	0	0	1	0	0	0	0	0	0	0	0	0	0	0	0	0	N	0	0	0	0	0	0	0
21170	3L	5526092	5525841	undetermined:LTR:RNA	0	0	1	N	0	0	0	0	0	0	0	0	0	0	0	0	0	0	0	0	0	0	0	0	0	0	0	0	0	0	0	0	0	0	0	0	0	0	0	0	0	0	0	0	0
31026	2R	13785416	13785413	Transpac:LTR:RNA	0	0	0	0	0	N	0	0	N	0	0	N	N	0	N	0	0	N	0	0	0	0	0	0	0	0	0	0	0	0	N	0	0	N	0	0	0	0	0	0	N	0	0	0	0
1962	3L	11654864	11654860	undetermined:undetermined:undetermined	0	0	0	0	N	0	0	0	0	0	N	0	0	1	0	0	0	0	0	0	0	0	0	1	1	0	0	0	0	0	0	0	1	0	0	0	0	1	0	0	0	0	0	0	1
30478	2L	17154102	17154098	micropia:LTR:RNA	0	0	0	0	N	0	0	0	0	N	0	0	0	0	0	0	0	0	0	0	0	N	0	0	0	0	0	0	0	0	0	0	0	N	1	0	N	0	0	N	0	0	0	0	0
25054	2R	19868650	19868644	undetermined:undetermined:undetermined	0	1	0	0	0	0	0	N	0	0	0	0	N	0	0	0	0	0	N	0	0	0	N	0	0	0	0	0	0	0	0	0	0	0	0	0	0	0	0	0	0	0	0	0	0
26210	3L	21072643	21072638	jockey:non-LTR:RNA	N	N	0	N	0	0	0	N	0	N	N	0	0	0	0	N	N	0	0	0	0	N	0	N	0	0	0	0	N	0	0	N	0	N	N	0	0	N	N	0	N	0	0	N	0
23554	3L	3714908	3714903	undetermined:undetermined:undetermined	0	0	0	0	N	0	0	N	N	N	0	0	N	0	0	0	0	0	0	0	0	0	0	0	N	0	0	0	0	0	N	0	0	0	N	N	0	0	0	0	0	0	0	0	0
33359	3L	3439705	3439695	I:non-LTR:RNA	0	0	0	0	0	1	0	0	0	0	0	0	0	0	0	0	0	0	0	0	0	0	0	0	0	0	0	0	0	0	0	0	0	0	0	0	0	0	0	0	0	0	0	0	0
33670	2L	315288	315279	jockey:non-LTR:RNA	0	0	0	0	0	N	0	0	0	0	0	N	0	0	0	N	0	0	0	0	0	N	0	N	0	0	0	0	0	0	0	0	0	N	0	0	0	0	0	0	0	N	0	0	0
10639	3L	2747199	2746869	Quasimodo:LTR:RNA	0	0	0	0	0	0	1	0	0	0	0	0	0	0	0	0	0	0	0	0	0	0	0	0	0	0	0	0	0	0	0	0	0	0	0	0	0	0	0	0	0	0	0	0	0
12184	2L	9018397	9018400	copia:LTR:RNA	0	0	0	0	0	0	0	N	0	N	0	0	0	0	0	0	N	N	0	0	0	0	N	0	N	0	0	0	0	0	0	0	0	0	N	0	N	0	N	0	0	0	0	0	0
25223	3L	13621313	13621300	jockey:non-LTR:RNA	0	0	0	0	0	0	0	0	0	0	0	0	0	0	0	N	0	0	0	0	0	0	0	0	0	0	0	0	0	0	N	1	0	0	0	0	0	0	0	0	0	0	0	0	0
21789	2L	10915068	10915195	undetermined:undetermined:undetermined	0	0	0	0	0	0	0	N	0	0	0	0	0	0	0	N	0	0	0	0	0	0	0	0	N	0	0	0	0	0	0	0	0	0	N	0	0	0	0	0	0	0	N	N	0
23176	2L	4296128	4296126	I:non-LTR:RNA	0	N	0	0	0	0	0	1	0	0	0	0	0	0	0	N	0	0	0	0	0	0	0	0	0	0	0	0	0	0	0	0	0	0	0	0	N	0	N	0	0	0	0	0	0
[truncated: 15,640 more rows]
[truncated: 86 more columns]
