# Supplementary material for: Population genetics of transposable element load: A mechanistic account of observed overdispersion
Source: PLoS One. 2022 Jul 14;17(7):e0270839. doi: 10.1371/journal.pone.0270839 (PMC9282655; doi:10.1371/journal.pone.0270839)
Supplement: S1 File — This compressed directory contains the two data sets discussed in ‘Appendix: Data Analysis’ (above) and the scripts used to generate Figs 1 and 2. (ZIP) [file pone.0270839.s001.zip › S1_File/TEPopGen/Drosophila/DMel_TE_SummaryByType.csv]

type	21	26	40	42	45	49	57	59	69	73	75	83	85	88	91	93	101	105	109	129	136	142	149	158	161	176	177	181	195	208	217	227	228	229	233	235	237	239	256	280	287	309	310	317	320	321	332	338	350
DNA	51	64	80	46	54	53	79	48	66	36	62	76	57	75	68	54	49	51	44	61	59	56	55	40	49	76	68	82	57	86	45	89	56	42	41	48	50	55	70	44	46	69	61	42	66	73	79	53	60
RNA	128	130	233	131	119	103	215	99	150	114	106	159	104	146	119	150	105	100	42	151	123	125	67	41	74	197	146	198	106	152	78	192	97	112	92	143	55	125	124	98	53	123	106	87	169	173	130	97	113
undetermined	110	96	129	69	80	76	466	75	124	80	110	122	69	114	91	101	69	65	19	115	85	108	67	17	52	125	107	145	67	118	70	117	46	62	55	91	83	85	82	74	31	73	68	49	71	102	104	72	71
[truncated: 82 more columns]
